# Supplementary material for: Towards the engineering of a photon-only two-stroke rotary molecular motor
Source: Nat Commun. 2022 Oct 28;13:6433. doi: 10.1038/s41467-022-33695-x (PMC9616945; doi:10.1038/s41467-022-33695-x)
Supplement: Supplementary file 13 — Source Data [file 41467_2022_33695_MOESM13_ESM.zip]

Archive with 94 entries (92 files):
- Figure 4 source data.xlsx
- Figure 4C source data/
- Figure 4C source data/traj-11.txt
- Figure 4C source data/traj-12.txt
- Figure 4C source data/traj-13.txt
- Figure 4C source data/traj-14.txt
- Figure 4C source data/traj-16.txt
- Figure 4C source data/traj-17.txt
- Figure 4C source data/traj-19.txt
- Figure 4C source data/traj-20.txt
- Figure 4C source data/traj-21.txt
- Figure 4C source data/traj-22.txt
- Figure 4C source data/traj-23.txt
- Figure 4C source data/traj-24.txt
- Figure 4C source data/traj-26.txt
- Figure 4C source data/traj-27.txt
- Figure 4C source data/traj-28.txt
- Figure 4C source data/traj-29.txt
- Figure 4C source data/traj-3.txt
- Figure 4C source data/traj-30.txt
- Figure 4C source data/traj-31.txt
- Figure 4C source data/traj-32.txt
- Figure 4C source data/traj-33.txt
- Figure 4C source data/traj-35.txt
- Figure 4C source data/traj-36.txt
- Figure 4C source data/traj-38.txt
- Figure 4C source data/traj-39.txt
- Figure 4C source data/traj-4.txt
- Figure 4C source data/traj-40.txt
- Figure 4C source data/traj-42.txt
- Figure 4C source data/traj-43.txt
- Figure 4C source data/traj-44.txt
- Figure 4C source data/traj-45.txt
- Figure 4C source data/traj-46.txt
- Figure 4C source data/traj-47.txt
- Figure 4C source data/traj-48.txt
- Figure 4C source data/traj-5.txt
- Figure 4C source data/traj-50.txt
- Figure 4C source data/traj-51.txt
- Figure 4C source data/traj-52.txt
- Figure 4C source data/traj-53.txt
- Figure 4C source data/traj-54.txt
- Figure 4C source data/traj-55.txt
- Figure 4C source data/traj-6.txt
- Figure 4C source data/traj-7.txt
- Figure 4C source data/traj-8.txt
- Figure 4C source data/traj-9.txt
- Figure 4D source data/
- Figure 4D source data/traj-10.txt
- Figure 4D source data/traj-11.txt
- Figure 4D source data/traj-12.txt
- Figure 4D source data/traj-13.txt
- Figure 4D source data/traj-14.txt
- Figure 4D source data/traj-16.txt
- Figure 4D source data/traj-17.txt
- Figure 4D source data/traj-19.txt
- Figure 4D source data/traj-2.txt
- Figure 4D source data/traj-20.txt
- Figure 4D source data/traj-21.txt
- Figure 4D source data/traj-22.txt
- Figure 4D source data/traj-23.txt
- Figure 4D source data/traj-24.txt
- Figure 4D source data/traj-25.txt
- Figure 4D source data/traj-26.txt
- Figure 4D source data/traj-27.txt
- Figure 4D source data/traj-28.txt
- Figure 4D source data/traj-29.txt
- Figure 4D source data/traj-3.txt
- Figure 4D source data/traj-30.txt
- Figure 4D source data/traj-31.txt
- Figure 4D source data/traj-32.txt
- Figure 4D source data/traj-33.txt
- Figure 4D source data/traj-34.txt
- Figure 4D source data/traj-35.txt
- Figure 4D source data/traj-36.txt
- Figure 4D source data/traj-37.txt
- Figure 4D source data/traj-38.txt
- Figure 4D source data/traj-39.txt
- Figure 4D source data/traj-4.txt
- Figure 4D source data/traj-40.txt
- Figure 4D source data/traj-41.txt
- Figure 4D source data/traj-42.txt
- Figure 4D source data/traj-43.txt
- Figure 4D source data/traj-45.txt
- Figure 4D source data/traj-46.txt
- Figure 4D source data/traj-47.txt
- Figure 4D source data/traj-48.txt
- Figure 4D source data/traj-5.txt
- Figure 4D source data/traj-51.txt
- Figure 4D source data/traj-6.txt
- Figure 4D source data/traj-7.txt
- Figure 4D source data/traj-9.txt
- Figure 6a source data.xlsx
- Supplementary Figure 21 source data.xlsx
