# Supplementary material for: Towards the engineering of a photon-only two-stroke rotary molecular motor
Source: Nat Commun. 2022 Oct 28;13:6433. doi: 10.1038/s41467-022-33695-x (PMC9616945; doi:10.1038/s41467-022-33695-x)
Supplement: Supplementary file 13 — Source Data [file 41467_2022_33695_MOESM13_ESM.zip › Figure 4 source data.xlsx]

## Sheet: 3-root (2,2)
point	C18-C3=C7-C13 dihedral (degree)	ES0 (Hartree)	ES1 (Hartree)		ES0 (kcal/mol)	ES1 (kcal/mol)	charge residing on the oxindole ring	Charge on S0	Charge on S1	Charge on S2
1	175.78	-1143.99	-1143.82		0	104.824		0.2275	0.1723	0.3045
2	178.602	-1143.98	-1143.85		4.57219	89.9457		0.2037	0.1009	0.4608
3	181.226	-1143.98	-1143.85		4.97501	89.6153		0.1993	0.0948	0.4684
4	183.788	-1143.98	-1143.85		5.46862	89.3992		0.1951	0.0882	0.4777
5	186.516	-1143.98	-1143.85		6.1646	89.1818		0.1899	0.079	0.4907
6	189.482	-1143.98	-1143.85		7.05848	88.9351		0.1844	0.0668	0.5082
7	192.397	-1143.98	-1143.85		8.12245	88.6644		0.179	0.0522	0.5299
8	195.462	-1143.98	-1143.85		9.43473	88.3394		0.1741	0.0343	0.557
9	198.605	-1143.97	-1143.85		10.9209	87.968		0.1695	0.0133	0.589
10	201.686	-1143.97	-1143.85		12.4669	87.5821		0.1667	-0.0086	0.6223
11	204.68	-1143.97	-1143.85		14.0769	87.1451		0.1636	-0.0318	0.6559
12	207.697	-1143.97	-1143.85		15.8316	86.6508		0.1615	-0.0567	0.6917
13	211.011	-1143.96	-1143.85		17.9051	86.0471		0.1593	-0.0857	0.7313
14	214.834	-1143.96	-1143.86		20.4115	85.2985		0.1574	-0.1194	0.7764
15	219.172	-1143.95	-1143.86		23.345	84.3638		0.1554	-0.1571	0.8239
16	223.924	-1143.95	-1143.86		26.5895	83.2881		0.1546	-0.1952	0.8704
17	228.955	-1143.94	-1143.86		29.9453	82.0564		0.1551	-0.2309	0.9112
18	234.075	-1143.94	-1143.86		33.2385	80.675		0.1574	-0.2628	0.9451
19	239.062	-1143.93	-1143.87		36.263	79.1556		0.1618	-0.2895	0.9716
20	243.834	-1143.93	-1143.87		38.9872	77.4864		0.1674	-0.3124	0.9917
21	248.628	-1143.93	-1143.87		41.4661	75.5848		0.1752	-0.3327	1.008
22	253.405	-1143.92	-1143.87		43.7277	73.4937		0.1847	-0.3514	1.021
23	258.354	-1143.92	-1143.88		45.8674	71.2359		0.1978	-0.3692	1.0331
24	263.558	-1143.92	-1143.88		48.0334	68.8277		0.2152	-0.3875	1.0445
25	269.068	-1143.91	-1143.89		50.2772	66.3491		0.2391	-0.4085	1.0552
26	274.692	-1143.91	-1143.89		52.4555	63.9602		0.2681	-0.4301	1.0648
27	280.088	-1143.91	-1143.89		54.2218	61.9563		0.2956	-0.4456	1.0734
28	284.615	-1143.9	-1143.9		55.1305	60.6075		0.3135	-0.4472	1.0812
29	288.051	-1143.9	-1143.9		55.3229	59.8199		0.3234	-0.4414	1.0884
30	291.038	-1143.9	-1143.9		56.2732	59.3257		0.3309	-0.4327	1.0943

## Sheet: 5-root (10,10)
point	C18-C3=C7-C13 dihedral (degree)	ES0 (Hartree)	ES1 (Hartree)		ES0 (kcal/mol)	ES1 (kcal/mol)	charge residing on the oxindole ring	Charge on S0	Charge on S1	Charge on S2
1	175.78	-1143.98	-1143.81		0	107.359		0.2913	0.2944	0.345
2	178.602	-1143.97	-1143.82		5.46793	100.307		0.2951	0.3422	0.3467
3	181.226	-1143.97	-1143.82		5.88303	99.8845		0.2912	0.3425	0.3363
4	183.788	-1143.97	-1143.82		6.35974	99.2452		0.2871	0.3424	0.3262
5	186.516	-1143.97	-1143.82		7.02804	98.4127		0.2826	0.3427	0.3135
6	189.482	-1143.97	-1143.83		7.87136	96.9564		0.278	0.3427	0.2997
7	192.397	-1143.97	-1143.83		8.86395	95.1085		0.2733	0.3407	0.287
8	195.462	-1143.96	-1143.83		10.077	92.4419		0.2688	0.3366	0.2756
9	198.605	-1143.96	-1143.83		11.4752	90.8043		0.2647	0.3277	0.2668
10	201.686	-1143.96	-1143.84		12.9466	89.7088		0.2613	0.3164	0.2592
11	204.68	-1143.96	-1143.84		14.508	88.9273		0.259	0.3041	0.2539
12	207.697	-1143.95	-1143.84		16.1575	88.1327		0.2564	0.2874	0.2468
13	211.011	-1143.95	-1143.84		18.1272	87.2873		0.2547	0.2678	0.2378
14	214.834	-1143.95	-1143.84		20.493	86.2615		0.2534	0.241	0.2126
15	219.172	-1143.94	-1143.84		23.2805	85.0434		0.2539	0.207	0.1242
16	223.924	-1143.94	-1143.85		26.3494	83.6269		0.2562	0.1644	-0.0012
17	228.955	-1143.93	-1143.85		29.5394	82.0231		0.2607	0.1141	-0.0443
18	234.075	-1143.93	-1143.85		32.671	80.2832		0.2681	0.0569	-0.0391
19	239.062	-1143.92	-1143.85		35.5471	78.4368		0.2781	-0.005	-0.0108
20	243.834	-1143.92	-1143.86		38.1431	76.4824		0.2895	-0.0708	0.0279
21	248.628	-1143.91	-1143.86		40.5057	74.3276		0.3033	-0.1405	0.0745
22	253.405	-1143.91	-1143.86		42.6704	72.0127		0.3178	-0.2128	0.1264
23	258.354	-1143.91	-1143.87		44.751	69.5302		0.3346	-0.2846	0.1814
24	263.558	-1143.9	-1143.87		46.9236	66.8564		0.3534	-0.3528	0.2355
25	269.068	-1143.9	-1143.88		49.2791	64.0246		0.374	-0.4138	0.2867
26	274.692	-1143.9	-1143.88		51.7393	61.17		0.3941	-0.4612	0.3317
27	280.088	-1143.89	-1143.89		53.9847	58.6082		0.4104	-0.4899	0.367
28	284.615	-1143.89	-1143.89		55.34	56.8217		0.4223	-0.4987	0.3921
29	288.051	-1143.89	-1143.89		55.203	56.4034		0.431	-0.4985	0.4085
30	291.038	-1143.89	-1143.89		54.951	57.1474		0.4389	-0.4926	0.4196

## Sheet: SSR-EP-2-ZP
S1 MEP				S0 MEP
point	θ, deg.	S1, kcal/mol		point	θ, deg.	S0, kcal/mol
1	181.099	109.71	FC(EP)	1	181.099	0
2	185.451	99.56		2	183.556	0.12
3	188.388	99.41		3	185.895	0.4
4	191.204	99.31		4	188.212	0.84
5	194.111	99.21		5	190.642	1.46
6	197.068	99.08		6	193.002	2.21
7	200.036	98.92		7	195.35	3.09
8	203.074	98.69		8	197.699	4.08
9	206.097	98.4		9	199.986	5.16
10	208.926	98.07		10	202.181	6.29
11	211.583	97.68		11	204.172	7.43
12	214.202	97.19		12	206.076	8.6
13	217.07	96.55		13	208.078	9.92
14	220.359	95.64		14	210.367	11.52
15	223.998	94.43		15	212.848	13.37
16	227.841	92.92		16	215.404	15.41
17	231.754	91.15		17	217.991	17.62
18	235.614	89.18		18	220.6	19.99
19	239.276	87.13		19	223.218	22.52
20	242.729	85.06		20	225.758	25.13
21	246.09	82.99		21	228.392	27.97
22	249.311	81.07		22	231.023	30.97
23	252.471	79.34		23	233.867	34.36
24	255.663	77.81		24	236.899	38.11
25	258.919	76.44		25	240.208	42.24
26	262.199	75.15		26	244.706	47.55
27	265.306	73.95		27	258.205	59.99
28	267.833	72.95		28	266.293	62.42
29	269.773	72.27		29	269.424	63.46
30	271.142	72.05	CI	30	271.142	72.04
31	272.077	72.14		31	279.791	61.95
32	273.237	72.71		32	289.041	54.02
33	274.9	73.61		33	294.91	47.05
34	277.044	74.73		34	299.41	41.42
35	279.342	75.94		35	303.016	37.03
36	281.613	77.18		36	305.843	33.72
37	283.817	78.46		37	308.089	31.19
38	285.912	79.75		38	309.989	29.15
39	287.851	80.99		39	311.7	27.4
40	289.622	82.15		40	313.32	25.84
41	291.164	83.16		41	314.932	24.37
42	292.702	84.15		42	316.523	22.97
43	294.42	85.25		43	317.949	21.69
44	296.342	86.46		44	319.205	20.54
45	298.404	87.75		45	320.401	19.49
46	300.603	89.1		46	321.614	18.49
47	302.953	90.49		47	322.87	17.54
48	305.449	91.9		48	324.176	16.62
49	308.066	93.3		49	325.523	15.75
50	310.798	94.66		50	326.92	14.94
51	313.672	95.99		51	328.375	14.19
52	316.722	97.29		52	329.888	13.5
53	320.003	98.53		53	331.505	12.82
54	323.562	99.69		54	333.252	12.13
55	327.374	100.76		55	335.191	11.42
56	331.318	101.73		56	337.352	10.72
57	335.247	102.6		57	339.8	10.07
58	338.994	103.26		58	342.58	9.4
59	342.483	103.69		59	345.543	8.71
60	345.677	103.87		60	348.428	7.94
61	348.561	103.82		61	351.08	7.11
62	351.059	103.59		62	353.352	6.37
63	353.208	103.26		63	355.203	5.76
64	355.086	102.88		64	356.688	5.27
65	356.74	102.49		65	357.645	4.95
66	358.243	102.17		66	358.448	4.69
67	361.015	101.83		67	360.073	4.4
68	364.228	101.53		68	362.352	4.13
69	364.948	110.68	FC(ZP)	69	364.948	3.99

## Sheet: SSR-ZP-2-EP
S1 MEP				S0 MEP
point	θ, deg.	S1, kcal/mol		point	θ, deg.	S0, kcal/mol
1	4.94772	110.68	FCZP)	1	4.94772	3.99
2	8.74498	101.08		2	7.37909	4.15
3	12.2995	100.7		3	9.51283	4.52
4	15.5893	100.5		4	11.395	5
5	18.8163	100.3		5	13.4616	5.7
6	22.0313	100.02		6	15.3596	6.38
7	25.3352	99.63		7	17.3227	7.17
8	28.6868	99.1		8	19.3065	8.04
9	32.0433	98.44		9	21.1753	8.9
10	35.387	97.65		10	22.9945	9.78
11	38.6614	96.73		11	24.7761	10.65
12	41.8641	95.72		12	26.4588	11.52
13	44.9512	94.65		13	28.1241	12.44
14	47.8605	93.58		14	29.7766	13.39
15	50.478	92.56		15	31.5657	14.4
16	52.6712	91.65		16	33.473	15.43
17	54.8111	90.67		17	35.3463	16.52
18	57.6065	89.3		18	37.4092	17.89
19	60.9613	87.58		19	39.6718	19.56
20	64.5824	85.64		20	42.1618	21.57
21	68.3068	83.58		21	44.9166	24.03
22	72.0751	81.5		22	47.976	27.07
23	75.8085	79.54		23	51.3935	30.75
24	79.5297	77.74		24	55.2643	35.17
25	83.3101	76.08		25	59.765	40.44
26	87.092	74.56		26	65.1428	46.62
27	90.3555	73.3		27	71.9761	53.87
28	92.5785	72.5		28	82.7519	61.76
29	94.2121	72.09		29	99.9243	60.05
30	95.5193	72.1	CI	30	95.5193	72.1
31	96.7421	72.27		31	105.068	58.55
32	98.6896	72.96		32	113.817	48.68
33	101.288	73.93		33	119.292	41.56
34	104.073	75.04		34	123.258	36.31
35	106.876	76.29		35	126.477	32.15
36	109.742	77.68		36	129.37	28.57
37	112.757	79.27		37	132.142	25.32
38	115.948	81.05		38	134.854	22.35
39	119.294	82.94		39	137.513	19.65
40	122.751	84.88		40	140.116	17.23
41	126.236	86.8		41	142.673	15.11
42	129.594	88.62		42	145.17	13.34
43	132.534	90.2		43	147.576	11.92
44	134.664	91.35		44	149.851	10.87
45	136.252	92.25		45	151.477	10.29
46	137.913	93.21		46	152.488	9.97
47	139.723	94.28		47	153.427	9.71
48	141.678	95.41		48	154.409	9.46
49	143.758	96.59		49	155.458	9.23
50	145.938	97.77		50	156.569	9.01
51	148.224	98.92		51	157.763	8.77
52	150.598	99.98		52	159.052	8.47
53	153.029	100.84		53	160.429	8.04
54	155.487	101.45		54	161.878	7.47
55	157.938	101.82		55	163.363	6.79
56	160.345	101.98		56	164.863	6.05
57	162.692	101.97		57	166.362	5.28
58	164.977	101.83		58	167.845	4.52
59	167.182	101.61		59	169.299	3.79
60	169.252	101.35		60	170.708	3.12
61	171.216	101.06		61	172.068	2.5
62	173.06	100.77		62	173.38	1.94
63	174.809	100.48		63	174.633	1.45
64	176.45	100.22		64	175.826	1.03
65	178.013	99.99		65	176.969	0.67
66	179.513	99.8		66	177.978	0.42
67	181.01	99.66		67	178.992	0.22
68	182.461	99.59		68	180.045	0.09
69	181.099	109.71	FC(EP)	69	181.099	0
