# Supplementary material for: Towards the engineering of a photon-only two-stroke rotary molecular motor
Source: Nat Commun. 2022 Oct 28;13:6433. doi: 10.1038/s41467-022-33695-x (PMC9616945; doi:10.1038/s41467-022-33695-x)
Supplement: Supplementary file 13 — Source Data [file 41467_2022_33695_MOESM13_ESM.zip › Figure 4C source data/traj-11.txt]

time(fs) , θ(deg.)
0.	180.742182
0.48	180.678133
0.96	180.620677
1.44	180.567355
1.92	180.515805
2.4	180.464157
2.88	180.411344
3.36	180.357196
3.84	180.302312
4.32	180.24777
4.8	180.19483
5.279	180.144721
5.76	180.098541
6.24	180.057239
6.72	180.021623
7.199	179.992363
7.68	179.96
8.16	179.954755
8.64	179.946786
9.12	179.945841
9.6	179.951388
10.08	179.962585
10.559	179.97833
11.04	179.348
11.52	180.018344
12.	180.040181
12.48	180.062055
12.959	180.083601
13.44	180.104898
13.92	180.126375
14.399	180.148648
14.879	180.172375
15.36	180.198152
15.84	180.226459
16.32	180.257661
16.8	180.292043
17.28	180.329843
17.758	180.371245
18.24	180.416315
18.72	180.464878
19.2	180.516362
19.68	180.569655
20.16	180.623014
20.64	180.674059
21.117	180.719911
21.598	180.757461
22.08	180.783796
22.56	180.796669
23.04	180.794947
23.52	180.778868
24.	180.750028
24.48	180.711157
24.96	180.665779
25.438	180.617899
25.918	180.571793
26.4	180.531888
26.88	180.502631
27.36	180.488325
27.84	180.492907
28.32	180.519737
28.797	180.571359
29.278	180.649276
29.758	180.753749
30.24	180.883678
30.72	181.036614
31.2	181.208948
31.68	181.396266
32.16	181.593856
32.64	181.797215
33.12	182.002478
33.6	182.20665
34.08	182.407652
34.56	182.604219
35.04	182.795762
35.516	182.982225
36.	183.163985
36.48	183.341761
36.96	183.516538
37.44	183.689473
37.92	183.861815
38.4	184.034789
38.875	184.209484
39.36	184.386736
39.836	184.567041
40.32	184.750487
40.8	184.936683
41.28	185.124676
41.76	185.312887
42.235	185.499104
42.72	185.680571
43.196	185.854158
43.68	186.016602
44.16	186.164719
44.64	186.295569
45.12	186.406552
45.6	186.495476
46.08	186.560615
46.555	186.600763
47.04	186.615282
47.516	186.60412
48.	186.567793
48.48	186.507352
48.96	186.424346
49.44	186.320738
49.92	186.198798
50.4	186.060949
50.875	185.909612
51.36	185.747095
51.836	185.575552
52.32	185.397002
52.8	185.213397
53.28	185.026691
53.76	184.838857
54.235	184.651851
54.72	184.467536
55.196	184.287611
55.68	184.113585
56.16	183.946803
56.64	183.788533
57.12	183.640078
57.594	183.502881
58.08	183.378604
58.555	183.269138
59.04	183.176572
59.516	183.103112
60.	183.050959
60.48	183.022151
60.96	183.018389
61.44	183.040867
61.915	183.090114
62.4	183.165912
62.875	183.267289
63.36	183.392598
63.836	183.539631
64.32	183.705757
64.8	183.888023
65.28	184.083215
65.75	184.287903
66.24	184.498504
66.72	184.711373
67.2	184.922925
67.67	185.129777
68.16	185.328877
68.64	185.517619
69.12	185.693903
69.6	185.856157
70.08	186.003307
70.56	186.134734
71.03	186.250188
71.52	186.349664
72.	186.433288
72.48	186.501246
72.96	186.553852
73.44	186.591756
73.92	186.616205
74.39	186.629191
74.88	186.633273
75.36	186.631105
75.84	186.624856
76.32	186.615777
76.8	186.60405
77.28	186.588884
77.75	186.568754
78.24	186.5417
78.72	186.505616
79.2	186.458522
79.67	186.398789
80.16	186.32533
80.64	186.237722
81.11	186.13625
81.6	186.021888
82.08	185.896203
82.56	185.761228
83.03	185.619331
83.52	185.473091
84.	185.325172
84.47	185.178165
84.96	185.034321
85.44	184.895247
85.92	184.761656
86.39	184.633315
86.88	184.509227
87.36	184.387977
87.84	184.268126
88.32	184.148533
88.8	184.028581
89.28	183.908277
89.75	183.788256
90.24	183.669697
90.72	183.554198
91.2	183.443604
91.67	183.339848
92.16	183.244802
92.64	183.160181
93.11	183.08748
93.6	183.027971
94.08	182.982779
94.56	182.953064
95.03	182.940252
95.52	182.946204
96.	182.973132
96.47	183.023269
96.96	183.098384
97.44	183.199363
97.92	183.326012
98.39	183.477096
98.88	183.650552
99.36	183.843769
99.84	184.053816
100.32	184.27763
100.8	184.512102
101.28	184.754115
101.75	185.000548
102.24	185.248284
102.72	185.494255
103.2	185.735522
103.67	185.969443
104.16	186.193888
104.64	186.407493
105.11	186.609866
105.6	186.801644
106.08	186.984319
106.56	187.159817
107.03	187.329932
107.52	187.49581
108.	187.657661
108.47	187.814769
108.96	187.965779
109.44	188.109106
109.92	188.243311
110.39	188.367338
110.88	188.480558
111.36	188.582681
111.83	188.673572
112.32	188.753073
112.8	188.820862
113.28	188.876406
113.75	188.919012
114.24	188.948002
114.72	188.963008
115.19	188.964319
115.67	188.953182
116.16	188.931922
116.64	188.903791
117.11	188.872558
117.6	188.841947
118.08	188.815034
118.56	188.79378
119.03	188.77879
119.52	188.76938
120.	188.76391
120.47	188.7603
120.96	188.756553
121.44	188.751174
121.92	188.74337
122.39	188.733045
122.88	188.720624
123.36	188.706806
123.83	188.692343
124.32	188.677968
124.8	188.664517
125.28	188.653258
125.75	188.646294
126.24	188.646856
126.72	188.659272
127.19	188.688595
127.67	188.739
128.16	188.818105
128.64	188.926341
129.12	189.066418
129.6	189.237987
130.07	189.438593
130.56	189.663944
131.04	189.908446
131.51	190.165853
132.	190.429879
132.48	190.694639
132.96	190.954879
133.44	191.205989
133.92	191.443877
134.4	191.664781
134.88	191.865126
135.35	192.041528
135.84	192.190982
136.32	192.311244
136.78	192.401281
137.28	192.461619
137.76	192.494404
138.24	192.503187
138.72	192.492486
139.2	192.467266
139.68	192.432341
140.16	192.391766
140.64	192.348264
141.12	192.30287
141.6	192.2549
142.07	192.202303
142.56	192.142233
143.04	192.071633
143.51	191.98764
144.	191.887767
144.48	191.769875
144.96	191.632075
145.44	191.47269
145.92	191.290444
146.4	191.084913
146.88	190.857144
147.35	190.610177
147.84	190.349176
148.32	190.081071
148.78	189.813835
149.28	189.555695
149.76	189.314486
150.23	189.097193
150.72	188.909669
151.2	188.756415
151.68	188.6404
152.16	188.562983
152.64	188.523976
153.12	188.521895
153.6	188.554304
154.07	188.61812
154.56	188.709822
155.04	188.825552
155.51	188.961196
156.	189.112532
156.48	189.275511
156.96	189.446652
157.44	189.623427
157.92	189.804467
158.4	189.989473
158.88	190.178915
159.35	190.37365
159.84	190.574648
160.32	190.782816
160.78	190.904
161.28	191.223408
161.76	191.456436
162.23	191.697521
162.72	191.945472
163.2	192.198301
163.68	192.453338
164.16	192.707465
164.64	192.957392
165.12	193.172
165.6	193.431793
166.07	193.650189
166.56	193.852253
167.04	194.035411
167.51	194.197521
168.	194.337137
168.48	194.453772
168.95	194.548007
169.44	194.621423
169.92	194.676369
170.4	194.715688
170.88	194.742429
171.35	194.759552
171.84	194.769627
172.32	194.774545
172.78	194.775307
173.28	194.772002
173.76	194.763993
174.23	194.750281
174.72	194.729947
175.2	194.702475
175.68	194.667871
176.16	194.62653
176.64	194.578972
177.12	194.525622
177.6	194.466758
178.07	194.402692
178.56	194.334156
179.04	194.262733
179.51	194.191095
180.	194.122922
180.48	194.062532
180.95	194.014385
181.44	193.982632
181.92	193.970793
182.4	193.98152
182.88	194.016366
183.35	194.075564
183.84	194.157837
184.32	194.260349
184.78	194.378893
185.28	194.508331
185.76	194.643215
186.23	194.778375
186.72	194.909313
187.2	195.032352
187.68	195.144604
188.16	195.243913
188.64	195.328906
189.12	195.399208
189.6	195.455717
190.07	195.500816
190.56	195.538334
191.04	195.573248
191.51	195.611228
192.	195.658159
192.48	195.719734
192.95	195.801122
193.44	195.906593
193.92	196.039051
194.4	196.19954
194.88	196.386849
195.35	196.597505
195.84	196.826215
196.32	197.066639
196.78	197.312142
197.28	197.556395
197.76	197.793796
198.23	198.019636
198.72	198.230189
199.2	198.42287
199.68	198.596396
200.16	198.750906
200.64	198.887933
201.12	199.01018
201.6	199.12117
202.07	199.224867
202.56	199.32535
203.04	199.426596
203.51	199.532324
204.	199.645872
204.48	199.770028
204.95	199.906767
205.44	200.056946
205.92	200.220056
206.4	200.394142
206.88	200.575977
207.35	200.761431
207.84	200.945945
208.32	201.124982
208.78	201.294375
209.28	201.450584
209.76	201.590867
210.23	201.713406
210.72	201.817342
211.2	201.902729
211.67	201.970416
212.16	202.021868
212.64	202.059003
213.12	202.084032
213.6	202.099329
214.07	202.107317
214.56	202.110367
215.04	202.110678
215.51	202.11015
216.	202.110208
216.48	202.111635
216.95	202.114488
217.44	202.118185
217.92	202.121753
218.4	202.124163
218.88	202.124657
219.35	202.122981
219.84	202.11954
220.32	202.115462
220.78	202.112586
221.28	202.113334
221.76	202.120492
222.23	202.136917
222.72	202.165267
223.2	202.207777
223.67	202.266117
224.16	202.341331
224.64	202.433794
225.12	202.54321
225.6	202.668565
226.07	202.808081
226.56	202.95914
227.04	203.118238
227.51	203.281047
228.	203.442647
228.48	203.597969
228.95	203.742345
229.44	203.872095
229.92	203.984994
230.38	204.080545
230.88	204.160003
231.35	204.226152
231.84	204.282923
232.32	204.334944
232.78	204.387098
233.28	204.444197
233.76	204.510742
234.23	204.590785
234.72	204.687837
235.2	204.804789
235.67	204.943799
236.16	205.106146
236.64	205.292035
237.12	205.500397
237.6	205.728759
238.07	205.973249
238.56	206.228819
239.04	206.489685
239.51	206.749897
240.	207.00394
240.48	207.247254
240.95	207.476623
241.44	207.690376
241.92	207.888356
242.38	208.071692
242.88	208.242426
243.35	208.403144
243.84	208.556671
244.32	208.705873
244.78	208.853543
245.28	209.002339
245.76	209.154707
246.23	209.312754
246.72	209.478054
247.2	209.651348
247.67	209.832217
248.16	210.018804
248.64	210.207699
249.12	210.394155
249.6	210.572669
250.07	210.737821
250.56	210.885179
251.04	211.012036
251.51	211.117772
252.	211.203784
252.48	211.273061
252.95	211.329583
253.44	211.377735
253.92	211.421897
254.38	211.466222
254.88	211.514579
255.35	211.570573
255.84	211.637595
256.32	211.71884
256.8	211.817236
257.28	211.935267
257.76	212.074672
258.24	212.236071
258.71	212.418623
259.2	212.619883
259.68	212.835963
260.15	213.062027
260.64	213.293024
261.12	213.52447
261.57	213.753078
262.08	213.977063
262.56	214.19607
263.03	214.410822
263.52	214.62263
264.	214.832956
264.48	215.043097
264.96	215.254021
265.44	215.466362
265.92	215.680477
266.4	215.896563
266.88	216.114745
267.36	216.335124
267.84	216.557718
268.32	216.782271
268.8	217.007893
269.28	217.232587
269.76	217.45277
270.24	217.663038
270.71	217.856407
271.2	218.025131
271.68	218.161936
272.15	218.261294
272.64	218.320286
273.12	218.338814
273.57	218.319207
274.08	218.265497
274.56	218.182669
275.03	218.076064
275.52	217.950993
276.	217.812563
276.48	217.665653
276.96	217.514977
277.44	217.365159
277.92	217.220789
278.4	217.086385
278.88	216.966239
279.36	216.864125
279.84	216.782935
280.32	216.724329
280.8	216.68859
281.28	216.674801
281.76	216.681374
282.24	216.706759
282.71	216.750115
283.2	216.811684
283.68	216.892798
284.15	216.995555
284.64	217.122286
285.12	217.275029
285.57	217.455119
286.08	217.662946
286.56	217.897871
287.03	218.158275
287.52	218.441707
288.	218.745119
288.47	219.065088
288.96	219.398014
289.44	219.740216
289.92	220.087954
290.4	220.437347
290.88	220.78427
291.36	221.124337
291.84	221.453082
292.32	221.766347
292.8	222.060796
293.28	222.334326
293.76	222.586315
294.24	222.817704
294.71	223.031019
295.2	223.230344
295.68	223.421147
296.15	223.609911
296.64	223.803598
297.12	224.009117
297.57	224.232846
298.08	224.480309
298.56	224.755982
299.03	225.063188
299.52	225.40404
300.	225.779359
300.47	226.188549
300.96	226.629477
301.44	227.098415
301.92	227.590163
302.4	228.098402
302.88	228.616224
303.36	229.136688
303.84	229.653217
304.32	230.159832
304.8	230.651276
305.28	231.123156
305.76	231.572094
306.24	231.995799
306.71	232.392
307.2	232.763223
307.68	233.106579
308.15	233.423541
308.64	233.714836
309.12	233.981372
309.57	234.224196
310.08	234.44444
310.56	234.643229
311.03	234.821559
311.52	234.980167
312.	235.119491
312.47	235.239816
312.96	235.341625
313.44	235.425968
313.92	235.494658
314.4	235.550146
314.88	235.595209
315.36	235.632654
315.84	235.665221
316.32	235.695711
316.8	235.727238
317.28	235.763429
317.76	235.80844
318.24	235.866762
318.71	235.94287
319.2	236.040874
319.68	236.164203
320.15	236.315391
320.64	236.495936
321.12	236.70624
321.57	236.94558
322.08	237.212089
322.56	237.502794
323.03	237.813757
323.52	238.140334
324.	238.477498
324.47	238.820065
324.96	239.162804
325.44	239.500469
325.92	239.827882
326.4	240.140119
326.88	240.4328
327.36	240.702446
327.84	240.946755
328.32	241.164723
328.8	241.356561
329.28	241.523476
329.76	241.66737
330.24	241.79058
330.71	241.895658
331.2	241.985187
331.68	242.061607
332.15	242.127031
332.64	242.183079
333.12	242.230798
333.57	242.270793
334.08	242.303632
334.56	242.330407
335.03	242.353155
335.52	242.374898
336.	242.399286
336.47	242.430092
336.96	242.470776
337.44	242.524273
337.91	242.592961
338.4	242.678783
338.88	242.783396
339.36	242.908293
339.84	243.054845
340.32	243.224275
340.8	243.417566
341.28	243.635342
341.76	243.877742
342.24	244.144256
342.71	244.433561
343.2	244.743402
343.68	245.070602
344.15	245.411305
344.64	245.761471
345.12	246.117448
345.57	246.476339
346.08	246.835994
346.56	247.194683
347.03	247.550743
347.52	247.902394
348.	248.247801
348.47	248.585311
348.96	248.913738
349.44	249.232588
349.91	249.542166
350.4	249.843498
350.88	250.138179
351.36	250.428181
351.84	250.715669
352.32	251.002838
352.8	251.291756
353.28	251.584157
353.76	251.881235
354.24	252.183447
354.71	252.490436
355.2	252.801148
355.68	253.114127
356.15	253.427878
356.64	253.741106
357.12	254.0527
357.57	254.361498
358.08	254.66603
358.56	254.964396
359.03	255.254397
359.52	255.533888
360.	255.801295
360.47	256.056119
360.96	256.299259
361.44	256.533032
361.91	256.760895
362.4	256.986
362.88	257.215666
363.36	257.450895
363.84	257.695836
364.32	257.952382
364.8	258.220883
365.28	258.500071
365.76	258.78729
366.24	259.079066
366.71	259.371914
367.2	259.663054
367.68	259.95065
368.15	260.233601
368.64	260.511086
369.12	261.092259
369.57	261.652014
370.08	262.189321
370.56	262.702832
371.03	263.191493
371.52	263.65518
372.	264.095077
372.47	264.513607
372.96	264.913942
373.44	265.299318
373.91	265.672375
374.4	266.034693
374.88	266.386575
375.36	266.727066
375.84	267.054259
376.32	267.36581
376.8	267.659577
377.28	267.934129
377.76	268.188969
378.24	268.424436
378.71	268.641345
379.2	268.840539
379.68	269.022478
380.15	269.186922
380.64	269.33278
381.12	269.458164
381.57	269.560746
382.08	269.638452
382.56	269.690397
383.03	269.717732
383.52	269.724012
384.	269.71483
384.47	269.696841
384.96	269.676553
385.44	269.65929
385.91	269.648581
386.4	269.646114
386.88	269.652214
387.36	269.66662
387.84	269.689216
388.32	269.720479
388.8	269.761531
389.28	269.813926
389.76	269.879283
390.24	269.958929
390.71	270.053622
391.2	270.16338
391.68	270.287446
392.15	270.424443
392.64	270.572739
393.12	270.73104
393.57	270.899027
394.08	271.07778
394.56	271.26972
395.03	271.477983
395.52	271.705468
396.	271.953922
396.47	272.223364
396.96	272.512073
397.44	272.817106
397.91	273.135126
398.4	273.463204
398.88	273.79926
399.36	274.142052
399.84	274.490875
400.32	274.845173
400.8	275.204247
401.28	275.567094
401.76	275.932363
402.24	276.298405
402.71	276.663377
403.2	277.025381
403.68	277.382694
404.15	277.734059
404.64	278.078971
405.12	278.417924
405.57	278.752459
406.08	279.084934
406.56	279.418102
407.03	279.754636
407.52	280.09684
408.	280.446717
408.47	280.806379
408.96	281.178558
409.44	281.566934
409.91	281.976033
410.4	282.410758
410.88	282.875806
411.35	283.375155
411.84	283.911761
412.32	284.48744
412.8	285.102915
413.28	285.75799
413.76	286.451801
414.24	287.183121
414.71	287.950655
415.2	288.753283
415.68	289.590159
416.15	290.460578
416.64	291.363581
417.12	292.297365
417.57	293.258727
418.08	294.242801
418.56	295.243276
419.03	296.25311
419.52	297.265456
420.	298.274469
420.47	299.275663
420.96	300.265737
421.44	301.242102
421.91	302.202367
422.4	303.143985
422.88	304.064121
423.35	304.959714
423.84	305.827673
424.32	306.665136
424.8	307.469727
425.28	308.239753
425.76	308.974256
426.24	309.672884
426.71	310.335556
427.2	310.962017
427.68	311.55143
428.15	312.102205
428.64	312.612198
429.12	313.079276
429.57	313.502125
430.08	313.881056
430.56	314.218514
431.03	314.519061
431.52	314.788889
432.	315.035044
432.47	315.26469
432.96	315.484565
433.44	315.700662
433.91	315.918111
434.4	316.141174
434.88	316.373358
435.35	316.617623
435.84	316.876643
436.32	317.153081
436.8	317.449735
437.28	317.769469
437.76	318.114884
438.24	318.487848
438.71	318.889118
439.2	319.318236
439.68	319.773808
440.15	320.254039
440.64	320.757336
441.12	321.282724
441.57	321.829908
442.08	322.399017
442.56	322.990233
443.03	323.603474
443.52	324.238227
444.	324.893501
444.47	325.567839
444.96	326.259335
445.44	326.965653
445.91	327.684096
446.4	328.411786
446.88	329.145994
447.35	329.884601
447.84	330.626524
448.32	331.371894
448.8	332.121811
449.28	332.877772
449.76	333.641047
450.24	334.412314
450.71	335.191707
451.2	335.97911
451.68	336.774452
452.15	337.577782
452.64	338.389102
453.12	339.208119
453.57	340.034045
454.08	340.865529
454.56	341.700689
455.03	342.537208
455.52	343.372444
456.	344.203548
456.47	345.027563
456.96	345.841519
457.44	346.642514
457.91	347.427782
458.4	348.194731
458.88	348.940943
459.35	349.664119
459.84	350.362033
460.32	351.032558
460.75	351.673909
461.28	352.285079
461.76	352.86629
462.24	353.419193
462.71	353.946635
463.2	354.452081
463.68	354.938962
464.15	355.410189
464.64	355.867933
465.12	356.313626
465.57	356.748087
466.08	357.171674
466.56	357.584424
467.03	357.986126
467.52	358.376326
468.	358.754271
468.47	359.118796
468.96	359.468206
469.44	359.800213
469.91	360.112012
470.4	360.400508
470.88	360.662703
471.35	360.896219
471.84	361.034
472.32	361.274653
472.75	361.423578
473.28	361.552259
473.76	361.667948
474.24	361.778615
474.71	361.892038
475.2	362.01521
475.68	362.154084
476.15	362.313543
476.64	362.497453
477.12	362.708726
477.57	362.949377
478.08	363.22056
478.56	363.522573
479.03	363.854841
479.52	364.215893
480.	364.603334
480.47	365.013839
480.96	365.443195
481.44	365.886411
481.91	366.337989
482.4	366.792439
482.88	367.244995
483.35	367.692373
483.84	368.133325
484.32	368.568663
484.75	369.000646
485.28	369.43195
485.76	369.86485
486.24	370.3008
486.71	370.740342
487.2	371.183245
487.68	371.628715
488.15	372.075611
488.64	372.522627
489.12	372.968387
489.57	373.411448
490.08	373.850216
490.56	374.282768
491.03	374.706672
491.52	375.118822
492.	375.515335
492.47	375.891572
492.96	376.242361
493.44	376.562541
493.91	376.847826
494.4	377.095808
494.88	377.306636
495.35	377.482994
495.84	377.629399
496.32	377.751246
496.75	377.854036
497.28	377.942953
497.76	378.022704
498.24	378.097512
498.71	378.171185
499.2	378.247187
499.68	378.328674
500.15	378.41849
500.64	378.519124
501.12	378.632625
501.57	378.760426
502.08	378.903104
502.56	379.060126
503.03	379.229712
503.52	379.4089
504.	379.593892
504.47	379.780726
504.96	379.966181
505.44	380.148567
505.91	380.32805
506.4	380.506365
506.88	380.686105
507.35	380.865
507.84	381.060165
508.32	381.258164
508.75	381.464563
509.28	381.679156
509.76	381.900993
510.24	382.12858
510.71	382.360089
511.2	382.593293
511.68	382.825352
512.16	383.052895
512.64	383.272234
513.12	383.479522
513.6	383.670748
514.0799	383.841805
514.56	383.988733
515.04	384.108201
515.52	384.198138
516.	384.258265
516.48	384.2903
516.96	384.297691
517.4399	384.285049
517.92	384.257499
518.4	384.220153
518.88	384.177801
519.36	384.13494
519.84	384.096862
520.3199	384.065872
520.8	384.04352
521.28	384.030853
521.76	384.028272
522.24	384.035624
522.72	384.052424
523.1	384.078068
523.68	384.111874
524.16	384.153127
524.64	384.20122
525.12	384.255925
525.6	384.317817
526.0799	384.388751
526.56	384.472101
527.04	384.573453
527.52	384.697516
528.	384.849851
528.48	385.035563
528.96	385.258685
529.4399	385.521784
529.92	385.826142
530.4	386.172826
530.88	386.560176
531.36	386.984858
531.84	387.441977
532.3199	387.925297
532.8	388.427562
533.28	388.940898
533.76	389.457174
534.24	389.96829
534.72	390.466388
535.1	390.944116
535.68	391.395044
536.16	391.814331
536.64	392.199495
537.12	392.550959
537.6	392.872011
538.0799	393.168095
538.56	393.445696
539.04	393.711264
539.52	393.970402
540.	394.227409
540.48	394.485078
540.96	394.744682
541.4399	395.006081
541.92	395.267922
542.4	395.527874
542.88	395.782857
543.36	396.029207
543.84	396.262774
544.3199	396.478941
544.8	396.67264
545.28	396.838425
545.76	396.97075
546.24	397.064573
546.72	397.116305
547.1	397.124848
547.68	397.092221
548.16	397.023368
548.64	396.925233
549.12	396.805542
549.6	396.671763
550.0799	396.530447
550.56	396.386907
551.04	396.245167
551.52	396.108073
552.	395.977493
552.48	395.854567
552.96	395.739936
553.4399	395.633939
553.92	395.536739
554.4	395.448368
554.88	395.3687
555.36	395.297337
555.84	395.233486
556.3199	395.175889
556.8	395.122966
557.28	395.073351
557.76	395.026807
558.24	394.985234
558.72	394.953111
559.1	394.936926
559.68	394.94378
560.16	394.97984
560.64	395.049312
561.12	395.154094
561.6	395.293986
562.0799	395.467156
562.56	395.67066
563.04	395.900899
563.52	396.153978
564.	396.425971
564.48	396.713082
564.9599	397.011715
565.4399	397.318452
565.92	397.62992
566.4	397.942588
566.88	398.252512
567.36	398.555171
567.84	398.845546
568.3199	399.118618
568.8	399.370329
569.28	399.598623
569.76	399.804007
570.24	399.989168
570.72	400.157899
571.1	400.313921
571.68	400.460098
572.16	400.598158
572.64	400.728776
573.12	400.851825
573.6	400.96667
574.0799	401.072422
574.56	401.168113
575.04	401.2528
575.52	401.325575
