# Supplementary material for: Towards the engineering of a photon-only two-stroke rotary molecular motor
Source: Nat Commun. 2022 Oct 28;13:6433. doi: 10.1038/s41467-022-33695-x (PMC9616945; doi:10.1038/s41467-022-33695-x)
Supplement: Supplementary file 13 — Source Data [file 41467_2022_33695_MOESM13_ESM.zip › Figure 4C source data/traj-12.txt]

time(fs) , θ(deg.)
0.	183.245831
0.48	183.224556
0.96	183.21327
1.44	183.210957
1.92	183.216989
2.4	183.230498
2.88	183.249942
3.36	183.272
3.84	183.296614
4.32	183.317188
4.8	183.330791
5.279	183.333476
5.76	183.32171
6.24	183.292867
6.72	183.245649
7.199	183.180199
7.68	183.0978
8.16	183.000241
8.64	182.889087
9.12	182.765125
9.6	182.628204
10.08	182.477609
10.559	182.312924
11.04	182.134923
11.52	181.945862
12.	181.748946
12.48	181.547421
12.959	181.343893
13.44	181.140066
13.92	180.936797
14.399	180.734251
14.879	180.532074
15.36	180.329619
15.84	180.126261
16.32	179.921914
16.8	179.717628
17.28	179.516078
17.758	179.321622
18.24	179.139864
18.72	178.976857
19.2	178.838264
19.68	178.728648
20.16	178.651046
20.64	178.606927
21.117	178.596643
21.598	178.620283
22.08	178.678475
22.56	178.772558
23.04	178.904021
23.52	179.073637
24.	179.280803
24.48	179.523275
24.96	179.797239
25.438	180.09761
25.918	180.418531
26.4	180.75405
26.88	181.098885
27.36	181.449049
27.84	181.802095
28.32	182.156893
28.797	182.513072
29.278	182.870386
29.758	183.228205
30.24	183.585192
30.72	183.939221
31.2	184.287591
31.68	184.627597
32.16	184.957357
32.64	185.276454
33.12	185.58595
33.6	185.88771
34.08	186.183498
34.56	186.474338
35.04	186.760265
35.516	187.040383
36.	187.313113
36.48	187.576558
36.96	187.828979
37.44	188.069293
37.92	188.297422
38.4	188.514347
38.875	188.721837
39.36	188.921
39.836	189.116829
40.32	189.307881
40.8	189.496022
41.28	189.681283
41.76	189.862814
42.235	190.039026
42.72	190.20803
43.196	190.368281
43.68	190.519086
44.16	190.660574
44.64	190.793166
45.12	190.916906
45.6	191.031053
46.08	191.134061
46.555	191.223905
47.04	191.298658
47.516	191.357135
48.	191.399394
48.48	191.426885
48.96	191.442184
49.44	191.448495
49.92	191.449125
50.4	191.447062
50.875	191.444675
51.36	191.4435
51.836	191.444089
52.32	191.445923
52.8	191.447508
53.28	191.446709
53.76	191.441273
54.235	191.429286
54.72	191.409263
55.196	191.379829
55.68	191.339261
56.16	191.285248
56.64	191.214
57.12	191.125674
57.594	191.01505
58.08	190.882158
58.555	190.727742
59.04	190.554324
59.516	190.365864
60.	190.167238
60.48	189.963695
60.96	189.760459
61.44	189.562468
61.915	189.374205
62.4	189.199582
62.875	189.041835
63.36	188.903456
63.836	188.786203
64.32	188.691219
64.8	188.619228
65.28	188.570626
65.75	188.54534
66.24	188.54247
66.72	188.555
67.2	188.594675
67.67	188.642705
68.16	188.700338
68.64	188.764879
69.12	188.83524
69.6	188.911959
70.08	188.722
70.56	189.091687
71.03	189.1989
71.52	189.319921
72.	189.455642
72.48	189.606234
72.96	189.771165
73.44	189.949275
73.92	190.138917
74.39	190.338205
74.88	190.545335
75.36	190.758863
75.84	190.977791
76.32	191.201339
76.8	191.428544
77.28	191.657911
77.75	191.887394
78.24	192.114762
78.72	192.33822
79.2	192.556971
79.67	192.771451
80.16	192.983097
80.64	193.193854
81.11	193.405663
81.6	193.620088
82.08	193.838155
82.56	194.060312
83.03	194.286468
83.52	194.516038
84.	194.747982
84.47	194.980849
84.96	195.212863
85.44	195.442112
85.92	195.666827
86.39	195.885691
86.88	196.097986
87.36	196.303464
87.84	196.502009
88.32	196.693341
88.8	196.877025
89.28	197.052804
89.75	197.221031
90.24	197.3829
90.72	197.54034
91.2	197.695647
91.67	197.851094
92.16	198.008618
92.64	198.169652
93.11	198.335033
93.6	198.504947
94.08	198.678876
94.56	198.855548
95.03	199.032918
95.52	199.208286
96.	199.378591
96.47	199.540905
96.96	199.692954
97.44	199.833394
97.92	199.96168
98.39	200.077651
98.88	200.18119
99.36	200.272182
99.84	200.350783
100.32	200.417757
100.8	200.474634
101.28	200.523606
101.75	200.567268
102.24	200.608336
102.72	200.64946
103.2	200.693123
103.67	200.741607
104.16	200.796968
104.64	200.860
105.11	200.935119
105.6	201.020234
106.08	201.116493
106.56	201.223066
107.03	201.33798
107.52	201.458184
108.	201.579923
108.47	201.699408
108.96	201.813538
109.44	201.920391
109.92	202.019398
110.39	202.111294
110.88	202.198016
111.36	202.282539
111.83	202.368587
112.32	202.46023
112.8	202.56147
113.28	202.675954
113.75	202.806797
114.24	202.956554
114.72	203.127213
115.19	203.320181
115.67	203.536201
116.16	203.775168
116.64	204.035862
117.11	204.31563
117.6	204.610139
118.08	204.913392
118.56	205.218158
119.03	205.516929
119.52	205.80327
120.	206.073102
120.47	206.32545
120.96	206.562375
121.44	206.78826
121.92	207.008792
122.39	207.221
122.88	207.457373
123.36	207.695727
123.83	207.94876
124.32	208.219238
124.8	208.509094
125.28	208.819588
125.75	209.151439
126.24	209.504924
126.72	209.879859
127.19	210.27549
127.67	210.690233
128.16	211.121297
128.64	211.564271
129.12	212.012851
129.6	212.458902
130.07	212.893017
130.56	213.305615
131.04	213.688375
131.51	214.035592
132.	214.344948
132.48	214.617384
132.96	214.856274
133.44	215.066325
133.92	215.252667
134.4	215.420279
134.88	215.573751
135.35	215.717235
135.84	215.85448
136.32	215.988856
136.78	216.123299
137.28	216.260164
137.76	216.40098
138.24	216.546168
138.72	216.694787
139.2	216.844379
139.68	216.990975
140.16	217.129313
140.64	217.253342
141.12	217.357053
141.6	217.435598
142.07	217.486412
142.56	217.509942
143.04	217.50965
143.51	217.491277
144.	217.461718
144.48	217.427943
144.96	217.396239
145.44	217.371828
145.92	217.358788
146.4	217.360148
146.88	217.378049
147.35	217.413901
147.84	217.468478
148.32	217.541909
148.78	217.633581
149.28	217.74194
149.76	217.864279
150.23	217.613
150.72	218.133745
151.2	218.269604
151.68	218.397794
152.16	218.512212
152.64	218.607583
153.12	218.679841
153.6	218.726405
154.07	218.746406
154.56	218.740759
155.04	218.712015
155.51	218.663913
156.	218.600835
156.48	218.527287
156.96	218.447527
157.44	218.365329
157.92	218.283801
158.4	218.205241
158.88	218.131004
159.35	218.061453
159.84	217.031
160.32	217.933446
160.78	217.871943
161.28	217.809631
161.76	217.74484
162.23	217.676512
162.72	217.604524
163.2	217.529852
163.68	217.454517
164.16	217.381406
164.64	217.314073
165.12	217.256596
165.6	217.213444
166.07	217.189296
166.56	217.18878
167.04	217.216208
167.51	217.275339
168.	217.369234
168.48	217.50017
168.95	217.669579
169.44	217.877941
169.92	218.124613
170.4	218.407626
170.88	218.723566
171.35	219.067658
171.84	219.434096
172.32	219.816585
172.78	220.208934
173.28	220.605503
173.76	221.00137
174.23	221.392269
174.72	221.774412
175.2	222.144421
175.68	222.499434
176.16	222.837337
176.64	223.157015
177.12	223.458502
177.6	223.742978
178.07	224.012643
178.56	224.270472
179.04	224.519841
179.51	224.763973
180.	225.005218
180.48	225.244367
180.95	225.480324
181.44	225.710336
181.92	225.930734
182.4	226.137814
182.88	226.328597
183.35	226.501287
183.84	226.655401
184.32	226.7916
184.78	226.911364
185.28	227.016626
185.76	227.109521
186.23	227.192286
186.72	227.26725
187.2	227.336891
187.68	227.403856
188.16	227.470959
188.64	227.541133
189.12	227.617368
189.6	227.702636
190.07	227.703
190.56	227.911456
191.04	228.039607
191.51	228.185237
192.	228.347808
192.48	228.525018
192.95	228.713048
193.44	228.907271
193.92	229.103114
194.4	229.296708
194.88	229.485148
195.35	229.66641
195.84	229.83912
196.32	230.002348
196.78	230.155556
197.28	230.298669
197.76	230.432258
198.23	230.557704
198.72	230.677293
199.2	230.794215
199.68	230.912461
200.16	231.036665
200.64	231.171891
201.12	231.323277
201.6	231.495455
202.07	231.691691
202.56	231.912
203.04	232.157699
203.51	232.421819
204.	232.700206
204.48	232.987787
204.95	233.280444
205.44	233.575285
205.92	233.870464
206.4	234.164809
206.88	234.45748
207.35	234.747767
207.84	235.03505
208.32	235.31885
208.78	235.598945
209.28	235.87546
209.76	236.148932
210.23	236.420307
210.72	236.690922
211.2	236.962441
211.67	237.236793
212.16	237.516082
212.64	237.802452
213.12	238.097873
213.6	238.403859
214.07	238.721199
214.56	239.049871
215.04	239.389213
215.51	239.73831
216.	240.096339
216.48	240.462733
216.95	240.837115
217.44	241.219123
217.92	241.608225
218.4	242.003633
218.88	242.404322
219.35	242.809185
219.84	243.217262
220.32	243.62802
220.78	244.041591
221.28	244.458928
221.76	244.88183
222.23	245.312845
222.72	245.755052
223.2	246.211651
223.67	246.685413
224.16	247.178065
224.64	247.689864
225.12	248.219596
225.6	248.765016
226.07	249.323414
226.56	249.892038
227.04	250.468238
227.51	251.049411
228.	251.632871
228.48	252.215723
228.95	252.794829
229.44	253.36684
229.92	253.928328
230.38	254.475974
230.88	255.00681
231.35	255.518471
231.84	256.00943
232.32	256.479168
232.78	256.928272
233.28	257.358426
233.76	257.77225
234.23	258.172934
234.72	258.563607
235.2	258.946559
235.67	259.32258
236.16	259.690752
236.64	260.048807
237.12	260.393802
237.6	260.722751
238.07	261.03301
238.56	261.32239
239.04	261.589103
239.51	261.831638
240.	262.048677
240.48	262.239089
240.95	262.402059
241.44	262.537355
241.92	262.645681
242.38	262.72904
242.88	262.790986
243.35	262.836662
243.84	262.872615
244.32	262.906361
244.78	262.945728
245.28	262.973
245.76	263.068872
246.23	263.16216
246.72	263.279605
247.2	263.421616
247.67	263.587941
248.16	263.778102
248.64	263.991516
249.12	264.227405
249.6	264.484623
250.07	264.761482
250.56	265.055634
251.04	265.364046
251.51	265.68304
252.	266.008464
252.48	266.335965
252.95	266.661383
253.44	266.981147
253.92	267.292716
254.38	267.594927
254.88	267.888254
255.35	268.174887
255.84	268.458487
256.32	268.743478
256.8	269.033891
257.28	269.332181
257.76	269.638572
258.24	269.951245
258.71	270.267044
259.2	270.582221
259.68	270.892883
260.15	271.19515
260.64	271.485151
261.12	271.758973
261.57	272.01264
262.08	272.242151
262.56	272.443598
263.03	272.613379
263.52	272.748545
264.	272.847284
264.48	272.909471
264.96	272.937167
265.44	272.934917
265.92	272.909681
266.4	272.870249
266.88	272.826086
267.36	272.785801
267.84	272.755853
268.32	272.740167
268.8	272.740719
269.28	272.758489
269.76	272.79417
270.24	272.848459
270.71	272.922049
271.2	273.015497
271.68	273.129051
272.15	273.262498
272.64	273.415038
273.12	273.58518
273.57	273.770705
274.08	273.968709
274.56	274.175737
275.03	274.388072
275.52	274.602196
276.	274.815382
276.48	275.026355
276.96	275.235822
277.44	275.446634
277.92	275.663236
278.4	275.890345
278.88	276.131264
279.36	276.386728
279.84	276.65489
280.32	276.932236
280.8	277.214694
281.28	277.498395
281.76	277.780009
282.24	278.056774
282.71	278.326392
283.2	278.586861
283.68	278.836317
284.15	279.072925
284.64	279.29483
285.12	279.500221
285.57	279.687516
286.08	279.682734
286.56	279.693769
287.03	279.719597
287.52	279.760295
288.	279.817281
288.47	279.892724
288.96	279.988248
289.44	280.103568
289.92	280.235895
290.4	280.380445
290.88	280.531548
291.36	280.683622
291.84	280.83165
292.32	280.971259
292.8	281.098603
293.28	281.210244
293.76	281.303072
294.24	281.374317
294.71	281.42162
295.2	281.443226
295.68	281.438233
296.15	281.406932
296.64	281.351222
297.12	281.275069
297.57	281.184933
298.08	281.09
298.56	281.002099
299.03	280.935056
299.52	280.903423
300.	280.920706
300.47	280.694
300.96	281.141539
301.44	281.355802
301.92	281.6411
302.4	281.995806
302.88	282.416563
303.36	282.898598
303.84	283.435
304.32	284.022015
304.8	284.649429
305.28	285.310979
305.76	285.781
306.24	286.709728
306.71	287.4358
307.2	288.174334
307.68	288.92327
308.15	289.682402
308.64	290.453567
309.12	291.240585
309.57	292.048657
310.08	292.883003
310.56	293.746951
311.03	294.640275
311.52	295.558779
312.	296.495287
312.47	297.441193
312.96	298.387725
313.44	299.326607
313.92	300.250253
314.4	301.15177
314.88	302.024934
315.36	302.864241
315.84	303.665045
316.32	304.423746
316.8	305.137975
317.28	305.806736
317.76	306.430497
318.24	307.011282
318.71	307.552794
319.2	308.060582
319.68	308.542139
320.15	309.006647
320.64	309.463976
321.12	309.922731
321.57	310.387882
322.08	310.859344
322.56	311.332568
323.03	311.800663
323.52	312.256606
324.	312.694561
324.47	313.110213
324.96	313.500547
325.44	313.863422
325.92	314.197169
326.4	314.500373
326.88	314.771895
327.36	315.011118
327.84	315.218289
328.32	315.394865
328.8	315.543766
329.28	315.669507
329.76	315.778224
330.24	315.877579
330.71	315.97649
331.2	316.084473
331.68	316.210447
332.15	316.361106
332.64	316.539528
333.12	316.744871
333.57	316.973336
334.08	317.219689
334.56	317.478485
335.03	317.744668
335.52	318.013705
336.	318.281488
336.47	318.544201
336.96	318.798263
337.44	319.040381
337.91	319.267737
338.4	319.478296
338.88	319.671169
339.36	319.846974
339.84	320.008105
340.32	320.158848
340.8	320.305352
341.28	320.455407
341.76	320.618012
342.24	320.802544
342.71	321.017467
343.2	321.268834
343.68	321.559318
344.15	321.888444
344.64	322.253799
345.12	322.652407
345.57	323.081619
346.08	323.539443
346.56	324.02452
347.03	324.535942
347.52	325.073088
348.	325.635495
348.47	326.222813
348.96	326.834824
349.44	327.471491
349.91	328.133044
350.4	328.820048
350.88	329.533472
351.36	330.274728
351.84	331.045663
352.32	331.848424
352.8	332.685057
353.28	333.556714
353.76	334.462576
354.24	335.398994
354.71	336.359441
355.2	337.335346
355.68	338.317262
356.15	339.295797
356.64	340.262119
357.12	341.20816
357.57	342.126674
358.08	343.011252
358.56	343.856353
359.03	344.657347
359.52	345.410571
360.	346.113401
360.47	346.764335
360.96	347.363103
361.44	347.910787
361.91	348.406
362.4	348.864859
362.88	349.281405
363.36	349.667151
363.84	350.030703
364.32	350.380546
364.8	350.723405
365.28	351.062874
365.76	351.39912
366.24	351.729685
366.71	352.050661
367.2	352.357602
367.68	352.646049
368.15	352.911861
368.64	353.151499
369.12	353.362304
369.57	353.542596
370.08	353.691483
370.56	353.808802
371.03	353.895349
371.52	353.952851
372.	353.98386
372.47	353.99169
372.96	353.980557
373.44	353.955534
373.91	353.922336
374.4	353.886675
374.88	353.853275
375.36	353.824942
375.84	353.802264
376.32	353.784123
376.8	353.768761
377.28	353.754815
377.76	353.741953
378.24	353.731057
378.71	353.724137
379.2	353.724137
379.68	353.734723
380.15	353.760047
380.64	353.804491
381.12	353.872357
381.57	353.967546
382.08	354.093275
382.56	354.251867
383.03	354.444669
383.52	354.672069
384.	354.933632
384.47	355.228311
384.96	355.554661
385.44	355.910922
385.91	356.2948
386.4	356.70292
386.88	357.130245
387.36	357.569891
387.84	358.013513
388.32	358.451
388.8	358.876084
389.28	359.27636
389.76	359.643368
390.24	359.968744
390.71	360.24615
391.2	360.471745
391.68	360.644587
392.15	360.771445
392.64	360.854782
393.12	360.900789
393.57	360.917115
394.08	360.912526
394.56	360.896596
395.03	360.879383
395.52	360.871054
396.	360.881268
396.47	360.918183
396.96	360.987285
397.44	361.090549
397.91	361.226408
398.4	361.390195
398.88	361.576764
399.36	361.779894
399.84	361.993049
400.32	362.209699
400.8	362.423506
401.28	362.628482
401.76	362.819153
402.24	362.990714
402.71	363.139166
403.2	363.26144
403.68	363.355476
404.15	363.420304
404.64	363.456118
405.12	363.464344
405.57	363.447721
406.08	363.410307
406.56	363.357298
407.03	363.29445
407.52	363.227035
408.	363.158584
408.47	363.090106
408.96	363.020264
409.44	362.946282
409.91	362.863671
410.4	362.762546
410.88	362.641554
411.35	362.504001
411.84	362.353544
412.32	362.191873
412.8	362.021435
413.28	361.845418
413.76	361.667655
414.24	361.492552
414.71	361.325035
415.2	361.170509
415.68	361.034821
416.15	360.924199
416.64	360.845079
417.12	360.803707
417.57	360.805433
418.08	360.853811
418.56	360.949833
419.03	361.091728
419.52	361.275373
420.	361.495058
420.47	361.744317
420.96	362.016643
421.44	362.306169
421.91	362.608246
422.4	362.919837
422.88	363.239597
423.35	363.567591
423.84	363.904779
424.32	364.25245
424.8	364.611803
425.28	364.983715
425.76	365.368704
426.24	365.766988
426.71	366.178548
427.2	366.603092
427.68	367.039788
428.15	367.486794
428.64	367.940764
429.12	368.396729
429.57	368.848606
430.08	369.290134
430.56	369.715764
431.03	370.121177
431.52	370.503457
432.	370.861141
432.47	371.194776
432.96	371.506516
433.44	371.717
433.91	372.07948
434.4	372.350034
434.88	372.616217
435.35	372.882142
435.84	373.151289
436.32	373.426569
436.8	373.710485
437.28	374.005318
437.76	374.313203
438.24	374.636044
438.71	374.975211
439.2	375.331167
439.68	375.703211
440.15	376.089535
440.64	376.487457
441.12	376.893681
441.57	377.304469
442.08	377.715746
442.56	378.123183
443.03	378.522337
443.52	378.908842
444.	379.278908
444.47	379.63029
444.96	379.957027
445.44	380.259746
445.91	380.540884
446.4	380.804344
446.88	381.054
447.35	381.298241
447.84	381.539561
448.32	381.784121
448.8	382.036272
449.28	382.298811
449.76	382.572199
450.24	382.854216
450.71	383.140317
451.2	383.424529
451.68	383.700444
452.15	383.961743
452.64	384.202429
453.12	384.417489
453.57	384.602707
454.08	384.75479
454.56	384.871578
455.03	384.952268
455.52	384.582
456.	385.009769
456.47	384.992431
456.96	384.950239
457.44	384.888586
457.91	384.813231
458.4	384.729869
458.88	384.64364
459.35	384.558707
459.84	384.478115
460.32	384.404047
460.75	384.33828
461.28	384.282548
461.76	384.23868
462.24	384.208557
462.71	384.194004
463.2	384.196677
463.68	384.217984
464.15	384.259044
464.64	384.320698
465.12	384.403552
465.57	384.508014
466.08	384.634302
466.56	384.782395
467.03	384.95193
467.52	385.142137
468.	385.351832
468.47	385.579529
468.96	385.823566
469.44	386.082133
469.91	386.353039
470.4	386.633331
470.88	386.919016
471.35	387.205074
471.84	387.485665
472.32	387.754428
472.75	388.004767
473.28	388.230118
473.76	388.424238
474.24	388.581524
474.71	388.697373
475.2	388.768558
475.68	388.793595
476.15	388.772988
476.64	388.709357
477.12	388.607372
477.57	388.473421
478.08	388.314931
478.56	388.139482
479.03	387.953944
479.52	387.763821
480.	387.573194
480.47	387.385319
480.96	387.20329
481.44	387.030374
481.91	386.869932
482.4	386.725156
482.88	386.598764
483.35	386.49278
483.84	386.40847
484.32	386.346395
484.75	386.306565
485.28	386.28864
485.76	386.292152
486.24	386.316684
486.71	386.361991
487.2	386.428037
487.68	386.514902
488.15	386.622608
488.64	386.750861
489.12	386.898704
489.57	387.064098
490.08	387.24366
490.56	387.432696
491.03	387.625511
491.52	387.815868
492.	387.435
492.47	388.164089
492.96	388.310084
493.44	388.430095
493.91	388.51927
494.4	388.573288
494.88	388.588436
495.35	388.561806
495.84	388.491525
496.32	388.37705
496.75	388.219451
497.28	388.02163
497.76	387.788359
498.24	387.526001
498.71	387.241775
499.2	386.942604
499.68	386.633945
500.15	386.318653
500.64	385.807
501.12	385.671544
501.57	385.340254
502.08	385.005266
502.56	384.669063
503.03	384.335151
503.52	384.007749
504.	383.691408
504.47	383.390664
504.96	383.109788
505.44	382.852647
505.91	382.622727
506.4	382.423269
506.88	382.257528
507.35	382.129093
507.84	382.042195
508.32	382.001832
508.75	382.013471
509.28	382.082107
509.76	382.210733
510.24	382.398896
510.71	382.64226
511.2	382.933497
511.68	383.263791
512.16	383.624135
512.64	384.006071
513.12	384.401944
513.6	384.804889
514.0799	385.20868
514.56	385.607561
515.04	385.108
515.52	386.3692
516.	386.72212
516.48	387.050843
516.96	387.352556
517.4399	387.626377
517.92	387.874139
518.4	388.100816
518.88	388.313935
519.36	388.521383
519.84	388.728092
520.3199	388.933613
520.8	389.132435
521.28	389.316556
521.76	389.478182
522.24	389.611248
522.72	389.711797
523.1	389.777742
523.68	389.808454
524.16	389.804367
524.64	389.766637
525.12	389.696899
525.6	389.597076
526.0799	389.4693
526.56	389.315954
527.04	389.139845
527.52	388.944539
528.	388.734797
528.48	388.517063
528.96	388.245
529.4399	388.092205
529.92	387.904079
530.4	387.741664
530.88	387.606205
531.36	387.493611
531.84	387.396368
532.3199	387.306046
532.8	387.214
533.28	387.117054
533.76	387.007574
534.24	386.883317
534.72	386.742281
535.1	386.583577
535.68	386.407314
536.16	386.214523
536.64	386.007102
537.12	385.787816
537.6	385.560374
538.0799	385.329563
538.56	385.10142
539.04	384.883359
539.52	384.684005
540.	384.512472
540.48	384.376819
540.96	384.282515
541.4399	384.231046
541.92	384.218846
542.4	384.240254
542.88	384.289724
543.36	384.36301
543.84	384.457453
544.3199	384.571738
544.8	384.705545
545.28	384.859213
545.76	385.033483
546.24	385.229369
546.72	385.448011
547.1	385.690559
547.68	385.958107
548.16	386.251702
548.64	386.572446
549.12	386.921636
549.6	387.300906
550.0799	387.712225
550.56	388.157614
551.04	388.638372
551.52	389.153545
552.	389.698949
552.48	390.26803
552.96	390.852725
553.4399	391.444603
553.92	392.035955
554.4	392.620457
554.88	393.190735
555.36	393.741045
555.84	394.266994
556.3199	394.76537
556.8	395.234044
557.28	395.671812
557.76	396.078195
558.24	396.453267
558.72	396.797531
559.1	397.111891
559.68	397.397704
560.16	397.656905
560.64	397.892186
561.12	398.107116
561.6	398.306027
562.0799	398.493392
562.56	398.672688
563.04	398.845166
563.52	399.009316
564.	399.161394
564.48	399.296516
564.9599	399.409742
565.4399	399.49677
565.92	399.554267
566.4	399.577
566.88	399.572725
567.36	399.532159
567.84	399.458605
568.3199	399.352748
568.8	399.215401
569.28	399.047362
569.76	398.849383
570.24	398.622277
570.72	398.36712
571.1	398.085535
571.68	397.779936
572.16	397.453595
572.64	397.110298
573.12	396.75345
573.6	396.384826
574.0799	396.003547
574.56	395.605938
575.04	395.186336
575.52	394.738327
