# Supplementary material for: Towards the engineering of a photon-only two-stroke rotary molecular motor
Source: Nat Commun. 2022 Oct 28;13:6433. doi: 10.1038/s41467-022-33695-x (PMC9616945; doi:10.1038/s41467-022-33695-x)
Supplement: Supplementary file 13 — Source Data [file 41467_2022_33695_MOESM13_ESM.zip › Figure 4C source data/traj-13.txt]

time(fs) , θ(deg.)
0.	177.33411
0.48	177.329542
0.96	177.362126
1.44	177.426259
1.92	177.515717
2.4	177.623937
2.88	177.74407
3.36	177.869053
3.84	177.991916
4.32	178.106192
4.8	178.206466
5.279	178.288796
5.76	178.350962
6.24	178.392454
6.72	178.414208
7.199	178.418213
7.68	178.407159
8.16	178.384205
8.64	178.352827
9.12	178.316697
9.6	178.279467
10.08	178.244407
10.559	178.213877
11.04	178.188785
11.52	178.168222
12.	178.14948
12.48	178.128459
12.959	178.100329
13.44	178.0602
13.92	178.003676
14.399	177.927261
14.879	177.828649
15.36	177.706908
15.84	177.562534
16.32	177.397344
16.8	177.214219
17.28	177.016776
17.758	176.80908
18.24	176.595435
18.72	176.380303
19.2	176.168336
19.68	175.964481
20.16	175.774073
20.64	175.602797
21.117	175.456406
21.598	175.34006
22.08	175.2573
22.56	175.208
23.04	175.192834
23.52	175.203673
24.	175.234683
24.48	175.278668
24.96	175.329168
25.438	175.381153
25.918	175.431309
26.4	175.478039
26.88	175.521212
27.36	175.561834
27.84	175.601578
28.32	175.642162
28.797	175.685055
29.278	175.731801
29.758	175.783933
30.24	175.8429
30.72	175.910118
31.2	175.987024
31.68	176.07507
32.16	176.175547
32.64	176.28925
33.12	176.416037
33.6	176.554454
34.08	176.70167
34.56	176.853848
35.04	177.00683
35.516	177.15688
36.	177.301181
36.48	177.438028
36.96	177.566719
37.44	177.687308
37.92	177.800315
38.4	177.906485
38.875	178.006605
39.36	178.101407
39.836	178.191526
40.32	178.277521
40.8	178.359959
41.28	178.439512
41.76	178.517075
42.235	178.593826
42.72	178.671179
43.196	178.750552
43.68	178.832962
44.16	178.918519
44.64	179.006084
45.12	179.093313
45.6	179.177164
46.08	179.254689
46.555	179.323733
47.04	179.383325
47.516	179.433708
48.	179.47613
48.48	179.512533
48.96	179.545271
49.44	179.576893
49.92	179.610012
50.4	179.647218
50.875	179.691058
51.36	179.743991
51.836	179.808339
52.32	179.886277
52.8	179.979774
53.28	180.090468
53.76	180.219357
54.235	180.36642
54.72	180.530278
55.196	180.708092
55.68	180.89587
56.16	181.089115
56.64	181.283561
57.12	181.475658
57.594	181.662722
58.08	181.842835
58.555	182.014647
59.04	182.177156
59.516	182.329521
60.	182.470925
60.48	182.600498
60.96	182.717292
61.44	182.820316
61.915	182.908613
62.4	182.981349
62.875	183.037898
63.36	183.077886
63.836	183.101114
64.32	183.107357
64.8	183.096003
65.28	183.065641
65.75	183.013816
66.24	182.937221
66.72	182.832383
67.2	182.696599
67.67	182.528664
68.16	182.329136
68.64	182.100157
69.12	181.845043
69.6	181.567847
70.08	181.272992
70.56	180.965016
71.03	180.648412
71.52	180.327529
72.	180.006539
72.48	179.689419
72.96	179.373
73.44	179.081866
73.92	178.798654
74.39	178.533801
74.88	178.29062
75.36	178.072101
75.84	177.88056
76.32	177.71716
76.8	177.581533
77.28	177.471819
77.75	177.385229
78.24	177.318876
78.72	177.270437
79.2	177.238425
79.67	177.222139
80.16	177.221429
80.64	177.236442
81.11	177.267402
81.6	177.31445
82.08	177.377551
82.56	177.456486
83.03	177.550897
83.52	177.660408
84.	177.784806
84.47	177.924245
84.96	178.079451
85.44	178.251862
85.92	178.44361
86.39	178.65724
86.88	178.895061
87.36	179.158257
87.84	179.446154
88.32	179.756119
88.8	180.084189
89.28	180.425989
89.75	180.777438
90.24	181.135025
90.72	181.495762
91.2	181.857001
91.67	182.216245
92.16	182.571008
92.64	182.918723
93.11	183.256697
93.6	183.582111
94.08	183.892046
94.56	184.183541
95.03	184.453674
95.52	184.696
96.	184.919267
96.47	185.110782
96.96	185.273763
97.44	185.409151
97.92	185.519244
98.39	185.607127
98.88	185.675705
99.36	185.726874
99.84	185.761335
100.32	185.779062
100.8	185.780025
101.28	185.764724
101.75	185.7344
102.24	185.690972
102.72	185.636822
103.2	185.574496
103.67	185.506412
104.16	185.434603
104.64	185.36054
105.11	185.285057
105.6	185.20842
106.08	185.130535
106.56	185.051314
107.03	184.97118
107.52	184.891607
108.	184.81552
108.47	184.747318
108.96	184.69229
109.44	184.655425
109.92	184.640013
110.39	184.646721
110.88	184.673621
111.36	184.71701
111.83	184.772444
112.32	184.835505
112.8	184.902184
113.28	184.968961
113.75	185.032742
114.24	185.090755
114.72	185.140453
115.19	185.17946
115.67	185.205588
116.16	185.216929
116.64	185.212057
117.11	185.190357
117.6	185.152434
118.08	185.100507
118.56	185.038629
119.03	184.972592
119.52	184.909449
120.	184.856671
120.47	184.821058
120.96	184.807732
121.44	184.819592
121.92	184.857466
122.39	184.920754
122.88	185.008125
123.36	185.117959
123.83	185.24847
124.32	185.397624
124.8	185.562962
125.28	185.741433
125.75	185.929278
126.24	186.122074
126.72	186.314957
127.19	186.503121
127.67	186.682527
128.16	186.850699
128.64	187.007334
129.12	187.154477
129.6	187.296217
130.07	187.438022
130.56	187.585885
131.04	187.74538
131.51	187.920774
132.	188.11446
132.48	188.326885
132.96	188.556
133.44	188.80289
133.92	189.062328
134.4	189.333038
134.88	189.612751
135.35	189.899099
135.84	190.189471
136.32	190.480917
136.78	190.770175
137.28	191.053883
137.76	191.329025
138.24	191.593538
138.72	191.846932
139.2	192.090624
139.68	192.327854
140.16	192.563199
140.64	192.801878
141.12	193.048982
141.6	193.308686
142.07	193.583483
142.56	193.873641
143.04	194.177127
143.51	194.490075
144.	194.807573
144.48	195.124436
144.96	195.435707
145.44	195.736859
145.92	196.023763
146.4	196.292542
146.88	196.539406
147.35	196.7606
147.84	196.952529
148.32	197.112134
148.78	197.237427
149.28	197.327978
149.76	197.38514
150.23	197.411878
150.72	197.412354
151.2	197.391455
151.68	197.354356
152.16	197.306087
152.64	197.251002
153.12	197.19223
153.6	197.131291
154.07	197.068069
154.56	197.001148
155.04	196.928297
155.51	196.846864
156.	196.753965
156.48	196.646512
156.96	196.521107
157.44	196.373
157.92	196.201184
158.4	195.755
158.88	195.763461
159.35	195.493334
159.84	195.188128
160.32	194.849409
160.78	194.480356
161.28	194.08547
161.76	193.670345
162.23	193.241532
162.72	192.806292
163.2	192.372118
163.68	191.945968
164.16	191.5335
164.64	191.138665
165.12	190.763882
165.6	190.410593
166.07	190.07985
166.56	189.772672
167.04	189.490113
167.51	189.233151
168.	189.002546
168.48	188.798815
168.95	188.622401
169.44	188.474061
169.92	188.355286
170.4	188.268549
170.88	188.217203
171.35	188.205076
171.84	188.23599
172.32	188.313377
172.78	188.440073
173.28	188.618183
173.76	188.84889
174.23	189.132114
174.72	189.466128
175.2	189.847345
175.68	190.270427
176.16	190.728689
176.64	191.214562
177.12	191.719954
177.6	192.236477
178.07	192.7556
178.56	193.26886
179.04	193.768216
179.51	194.246565
180.	194.698329
180.48	195.119908
180.95	195.509785
181.44	195.868272
181.92	196.197016
182.4	196.498523
182.88	196.775857
183.35	197.032531
183.84	197.272493
184.32	197.500018
184.78	197.719334
185.28	197.933963
185.76	198.145968
186.23	198.355502
186.72	198.560904
187.2	198.759247
187.68	198.947007
188.16	199.120573
188.64	199.276566
189.12	199.412051
189.6	199.524783
190.07	199.613509
190.56	199.678242
191.04	199.720344
191.51	199.742299
192.	199.747264
192.48	199.73859
192.95	199.719476
193.44	199.692866
193.92	199.661551
194.4	199.62837
194.88	199.596369
195.35	199.568737
195.84	199.548393
196.32	199.537242
196.78	199.535398
197.28	199.540806
197.76	199.549537
198.23	199.55657
198.72	199.556694
199.2	199.545201
199.68	199.51833
200.16	199.473558
200.64	199.409803
201.12	199.327502
201.6	199.228478
202.07	199.115584
202.56	198.992199
203.04	198.861753
203.51	198.727393
204.	198.591839
204.48	198.457418
204.95	198.326244
205.44	198.20049
205.92	198.082703
206.4	197.976037
206.88	197.884236
207.35	197.811142
207.84	197.759681
208.32	197.730573
208.78	197.721375
209.28	197.726463
209.76	197.737975
210.23	197.747241
210.72	197.746151
211.2	197.728167
211.67	197.68887
212.16	197.626082
212.64	197.539615
213.12	197.430818
213.6	197.302055
214.07	197.15626
214.56	196.643
215.04	196.826545
215.51	196.649404
216.	196.468818
216.48	196.288677
216.95	196.113329
217.44	195.947698
217.92	195.797276
218.4	195.667795
218.88	195.564485
219.35	195.490965
219.84	195.448165
220.32	195.433912
220.78	195.443525
221.28	195.471161
221.76	195.511248
222.23	195.559427
222.72	195.612842
223.2	195.669928
223.67	195.729948
224.16	195.792535
224.64	195.857347
225.12	195.923901
225.6	195.991543
226.07	196.059541
226.56	196.127233
227.04	196.194234
227.51	196.260667
228.	196.327419
228.48	196.396368
228.95	196.470509
229.44	196.553858
229.92	196.650984
230.38	196.766129
230.88	196.902112
231.35	197.059493
231.84	197.236489
232.32	197.42968
232.78	197.635064
233.28	197.848905
233.76	198.068131
234.23	198.290351
234.72	198.513662
235.2	198.736419
235.67	198.957056
236.16	199.173977
236.64	199.385547
237.12	199.590135
237.6	199.786215
238.07	199.972475
238.56	200.147941
239.04	200.312077
239.51	200.464877
240.	200.606908
240.48	200.739272
240.95	200.863446
241.44	200.980975
241.92	201.093058
242.38	201.200158
242.88	201.301819
243.35	201.396789
243.84	201.483359
244.32	201.559732
244.78	201.62426
245.28	201.675529
245.76	201.712332
246.23	201.733603
246.72	201.738364
247.2	201.725716
247.67	201.694894
248.16	201.645369
248.64	201.576966
249.12	201.48
249.6	201.385312
250.07	201.264421
250.56	201.129411
251.04	200.982875
251.51	200.827696
252.	200.666741
252.48	200.502528
252.95	200.336
253.44	200.171498
253.92	200.007011
254.38	199.844478
254.88	199.685065
255.35	199.530274
255.84	199.381867
256.32	199.241735
256.8	199.111743
257.28	198.993607
257.76	198.888805
258.24	198.798525
258.71	198.72366
259.2	198.664838
259.68	198.622465
260.15	198.596764
260.64	198.587826
261.12	198.595646
261.57	198.620155
262.08	198.661211
262.56	198.718583
263.03	198.7919
263.52	198.880576
264.	198.983762
264.48	199.100312
264.96	199.22878
265.44	199.367454
265.92	199.5144
266.4	199.667522
266.88	199.82463
267.36	199.983509
267.84	200.141993
268.32	200.298076
268.8	200.450007
269.28	200.59639
269.76	200.736273
270.24	200.869232
270.71	200.99542
271.2	201.115594
271.68	201.23111
272.15	201.343867
272.64	201.456188
273.12	201.570611
273.57	201.689546
274.08	201.814812
274.56	201.947173
275.03	202.086052
275.52	202.229604
276.	202.375108
276.48	202.519512
276.96	202.659888
277.44	202.793733
277.92	202.919078
278.4	203.034482
278.88	203.138971
279.36	203.231948
279.84	203.313094
280.32	203.382259
280.8	203.439391
281.28	203.484494
281.76	203.517646
282.24	203.539082
282.71	203.549346
283.2	203.549493
283.68	203.541294
284.15	203.52735
284.64	203.510987
285.12	203.495844
285.57	203.485248
286.08	203.48158
286.56	203.485893
287.03	203.497923
287.52	203.516424
288.	203.539605
288.47	203.565515
288.96	203.592271
289.44	203.618154
289.92	203.641608
290.4	203.661193
290.88	203.67554
291.36	203.683314
291.84	203.683236
292.32	203.674149
292.8	203.655201
293.28	203.626148
293.76	203.587765
294.24	203.542268
294.71	203.493619
295.2	203.44752
295.68	203.410993
296.15	203.391483
296.64	203.39556
297.12	203.427527
297.57	203.488487
298.08	203.576357
298.56	203.686813
299.03	203.814629
299.52	203.954804
300.	204.103199
300.47	204.256711
300.96	204.413131
301.44	204.570852
301.92	204.728541
302.4	204.884896
302.88	205.038534
303.36	205.188086
303.84	205.332495
304.32	205.471413
304.8	205.605541
305.28	205.736813
305.76	205.868315
306.24	206.003953
306.71	206.14794
307.2	206.304191
307.68	206.475698
308.15	206.664042
308.64	206.869197
309.12	207.089721
309.57	207.323216
310.08	207.566845
310.56	207.817734
311.03	208.073126
311.52	208.33039
312.	208.586907
312.47	208.839936
312.96	209.086529
313.44	209.323565
313.92	209.547973
314.4	209.757142
314.88	209.949412
315.36	210.124476
315.84	210.283478
316.32	210.428793
316.8	210.563578
317.28	210.691294
317.76	210.81533
318.24	210.938722
318.71	211.063943
319.2	211.192708
319.68	211.325829
320.15	211.463165
320.64	211.603729
321.12	211.745919
321.57	211.887808
322.08	212.027383
322.56	212.162678
323.03	212.291788
323.52	212.412826
324.	212.523961
324.47	212.62354
324.96	212.710425
325.44	212.784413
325.92	212.846606
326.4	212.899507
326.88	212.946803
327.36	212.992907
327.84	213.042433
328.32	213.082
328.8	213.168204
329.28	213.250439
329.76	213.347496
330.24	213.459146
330.71	213.584036
331.2	213.720079
331.68	213.864871
332.15	214.016029
332.64	214.171382
333.12	214.328981
333.57	214.487035
334.08	214.643811
334.56	214.797614
335.03	214.946903
335.52	215.090589
336.	215.228452
336.47	215.361524
336.96	215.492274
337.44	215.624477
337.91	215.762839
338.4	215.912515
338.88	216.078677
339.36	216.266111
339.84	216.478818
340.32	216.719585
340.8	216.989601
341.28	217.288264
341.76	217.613312
342.24	217.961245
342.71	218.327874
343.2	218.708802
343.68	219.003
344.15	219.496408
344.64	219.89487
345.12	220.29111
345.57	220.681241
346.08	221.061613
346.56	221.429052
347.03	221.781115
347.52	222.116273
348.	222.433952
348.47	222.734478
348.96	223.018993
349.44	223.289404
349.91	223.548379
350.4	223.799297
350.88	224.046057
351.36	224.292612
351.84	224.542232
352.32	224.796705
352.8	225.055815
353.28	225.317404
353.76	225.577971
354.24	225.833482
354.71	226.080055
355.2	226.314386
355.68	226.533925
356.15	226.736955
356.64	226.922623
357.12	227.090972
357.57	227.242923
358.08	227.380202
358.56	227.505194
359.03	227.620773
359.52	227.730162
360.	227.836818
360.47	227.944386
360.96	228.056646
361.44	228.17744
361.91	228.310507
362.4	228.459197
362.88	228.626106
363.36	228.812732
363.84	229.019329
364.32	229.245042
364.8	229.488275
365.28	229.747108
365.76	230.019656
366.24	230.304288
366.71	230.558
367.2	230.90526
367.68	231.220413
368.15	231.545148
368.64	231.879553
369.12	232.223683
369.57	232.577404
370.08	232.940303
370.56	233.311679
371.03	233.690578
371.52	234.075897
372.	234.466498
372.47	234.861329
372.96	235.259505
373.44	235.660289
373.91	236.062925
374.4	236.466325
374.88	236.868739
375.36	237.267543
375.84	237.659301
376.32	238.040113
376.8	238.40617
377.28	238.754386
377.76	239.082965
378.24	239.391727
378.71	239.682104
379.2	239.956782
379.68	240.219169
380.15	240.472851
380.64	240.721183
381.12	240.967069
381.57	241.212899
382.08	241.460586
382.56	241.711649
383.03	241.967292
383.52	242.228428
384.	242.495572
384.47	242.768592
384.96	243.046331
385.44	243.326251
385.91	243.604263
386.4	243.874903
386.88	244.131857
387.36	244.368726
387.84	244.579888
388.32	244.761256
388.8	244.910752
389.28	245.028391
389.76	245.115977
390.24	245.176619
390.71	245.214252
391.2	245.23331
391.68	245.238528
392.15	245.234867
392.64	245.227455
393.12	245.221548
393.57	245.222468
394.08	245.23553
394.56	245.265929
395.03	245.318576
395.52	245.397859
396.	245.507358
396.47	245.649582
396.96	245.825811
397.44	246.036112
397.91	246.279527
398.4	246.554428
398.88	246.858936
399.36	247.191333
399.84	247.550337
400.32	247.935175
400.8	248.345437
401.28	248.780821
401.76	249.24088
402.24	249.724841
402.71	250.231543
403.2	250.759444
403.68	251.306685
404.15	251.871175
404.64	252.450672
405.12	253.042852
405.57	253.645342
406.08	254.255686
406.56	254.871279
407.03	255.489282
407.52	256.106588
408.	256.719849
408.47	257.325631
408.96	257.920665
409.44	258.502173
409.91	259.068178
410.4	259.617704
410.88	260.150765
411.35	260.668156
411.84	261.171117
412.32	261.660965
412.8	262.138784
413.28	262.605235
413.76	263.060421
414.24	263.503853
414.71	263.934435
415.2	264.350506
415.68	264.749891
416.15	265.121
416.64	265.487718
417.12	265.819893
417.57	266.123101
418.08	266.39406
418.56	266.629925
419.03	266.828732
419.52	266.989889
420.	267.114666
420.47	267.206438
420.96	267.270171
421.44	267.310445
421.91	267.330391
422.4	267.333348
422.88	267.324012
423.35	267.308462
423.84	267.29398
424.32	267.287844
424.8	267.294321
425.28	267.314165
425.76	267.34712
426.24	267.39291
426.71	267.451268
427.2	267.521911
427.68	267.604648
428.15	267.699584
428.64	267.807328
429.12	267.929158
429.57	268.067113
430.08	268.223975
430.56	268.403131
431.03	268.60828
431.52	268.842959
432.	269.109907
432.47	269.410277
432.96	269.742529
433.44	270.221479
433.91	270.750337
434.4	271.33112
434.88	271.960777
435.35	272.634217
435.84	273.345173
436.32	274.086447
436.8	274.850062
437.28	275.62741
437.76	276.409418
438.24	277.186787
438.71	277.950365
439.2	278.69174
439.68	279.403993
440.15	280.082463
440.64	280.725291
441.12	281.333529
441.57	281.910776
442.08	282.462437
442.56	282.994856
443.03	283.514516
443.52	284.027477
444.	284.539026
444.47	285.053534
444.96	285.574439
445.44	286.104253
445.91	286.644584
446.4	287.196129
446.88	287.758634
447.35	288.330816
447.84	288.910281
448.32	289.493479
448.8	290.075779
449.28	290.651805
449.76	291.216092
450.24	291.764026
450.71	292.292836
451.2	292.802259
451.68	293.294619
452.15	293.774255
452.64	294.24655
453.12	294.716938
453.57	295.190161
454.08	295.669889
454.56	296.158642
455.03	296.657888
455.52	297.168217
456.	297.689489
456.47	298.220931
456.96	298.761152
457.44	299.308061
457.91	299.858702
458.4	300.40904
458.88	300.953768
459.35	301.486285
459.84	301.04
460.32	302.484366
460.75	302.93577
461.28	303.349307
461.76	303.724491
462.24	304.064347
462.71	304.374621
463.2	304.662579
463.68	304.935868
464.15	305.201717
464.64	305.46651
465.12	305.735625
465.57	306.013422
466.08	306.303275
466.56	306.607596
467.03	306.927813
467.52	307.26429
468.	307.616192
468.47	307.981317
468.96	308.355932
469.44	308.734746
469.91	309.111141
470.4	309.477829
470.88	309.827958
471.35	310.156469
471.84	310.461247
472.32	310.743546
472.75	311.007542
473.28	311.259252
473.76	311.505334
474.24	311.75214
474.71	312.005216
475.2	312.269142
475.68	312.5476
476.15	312.843505
476.64	313.159141
477.12	313.49622
477.57	313.85587
478.08	314.238522
478.56	314.643729
479.03	315.069936
479.52	315.514291
480.	315.972587
480.47	316.439472
480.96	316.909044
481.44	317.375796
481.91	317.835701
482.4	318.287072
482.88	318.730869
483.35	319.170342
483.84	319.610192
484.32	320.055623
484.75	320.511554
485.28	320.982141
485.76	321.470583
486.24	321.979129
486.71	322.509172
487.2	323.061368
487.68	323.63574
488.15	324.231736
488.64	324.848207
489.12	325.483324
489.57	326.134406
490.08	326.797739
490.56	327.468442
491.03	328.140538
491.52	328.807324
492.	329.462095
492.47	330.099068
492.96	330.714268
493.44	331.306057
493.91	331.875158
494.4	332.424173
494.88	332.956832
495.35	333.477244
495.84	333.989347
496.32	334.496607
496.75	335.001939
497.28	335.507762
497.76	336.016106
498.24	336.528703
498.71	337.047027
499.2	337.572232
499.68	338.104993
500.15	338.645269
500.64	339.192069
501.12	339.743321
501.57	340.296024
502.08	340.846734
502.56	341.392346
503.03	341.930926
503.52	342.462261
504.	342.987898
504.47	343.510644
504.96	344.033783
505.44	344.560326
505.91	345.092548
506.4	345.631785
506.88	346.178208
507.35	346.730834
507.84	347.287718
508.32	347.846201
508.75	348.403051
509.28	348.954546
509.76	349.496465
510.24	350.02399
510.71	350.531564
511.2	351.012805
511.68	351.460585
512.16	351.867403
512.64	352.226144
513.12	352.531106
513.6	352.779136
514.0799	352.970483
514.56	353.109038
515.04	353.201875
515.52	353.258306
516.	353.288795
516.48	353.304053
516.96	353.314413
517.4399	353.329494
517.92	353.358041
518.4	353.407857
518.88	353.485753
519.36	353.597459
519.84	353.74748
520.3199	353.938894
520.8	354.173108
521.28	354.449594
521.76	354.765657
522.24	355.116331
522.72	355.494534
523.1	355.891656
523.68	356.298651
524.16	356.707539
524.64	357.113069
525.12	357.514112
525.6	357.913499
526.0799	358.316686
526.56	358.730382
527.04	359.161396
527.52	359.6159
528.	360.099111
528.48	360.615279
528.96	361.167805
529.4399	361.759372
529.92	362.392013
530.4	363.067075
530.88	363.785066
531.36	364.545366
531.84	365.345834
532.3199	366.182364
532.8	367.048537
533.28	367.936041
533.76	368.83581
534.24	369.736361
534.72	370.626718
535.1	371.497929
535.68	372.344209
536.16	373.163204
536.64	373.955249
537.12	374.722071
537.6	375.465523
538.0799	376.186725
538.56	376.885699
539.04	377.561352
539.52	378.211656
540.	378.83388
540.48	379.424817
540.96	379.980941
541.4399	380.498481
541.92	380.973408
542.4	381.401333
542.88	381.777372
543.36	382.096041
543.84	382.351314
544.3199	382.536944
544.8	382.647155
545.28	382.677664
545.76	382.626811
546.24	382.496425
546.72	382.292038
547.1	382.022355
547.68	381.69825
548.16	381.331715
548.64	380.93507
549.12	380.520548
549.6	380.100166
550.0799	379.685742
550.56	379.289013
551.04	378.921645
551.52	378.595196
552.	378.31951
552.48	378.100709
552.96	377.942785
553.4399	377.847213
553.92	377.8131
554.4	377.837439
554.88	377.915002
555.36	378.038694
555.84	378.200633
556.3199	378.393644
556.8	378.612738
557.28	378.85601
557.76	379.124595
558.24	379.421756
558.72	379.751566
559.1	380.117807
559.68	380.5233
560.16	380.969705
560.64	381.457569
561.12	381.986502
561.6	382.555324
562.0799	383.162168
562.56	383.8045
563.04	384.479159
563.52	385.186519
564.	385.926923
564.48	386.680856
564.9599	387.440791
565.4399	388.198004
565.92	388.943464
566.4	389.669034
566.88	390.368874
567.36	391.040582
567.84	391.685632
568.3199	392.308921
568.8	392.917614
569.28	393.519759
569.76	394.123124
570.24	394.73447
570.72	395.359252
571.1	396.001604
571.68	396.664438
572.16	397.349579
572.64	398.057846
573.12	398.789073
573.6	399.542033
574.0799	400.314268
574.56	401.101838
575.04	401.899068
575.52	402.69839
