# Supplementary material for: Towards the engineering of a photon-only two-stroke rotary molecular motor
Source: Nat Commun. 2022 Oct 28;13:6433. doi: 10.1038/s41467-022-33695-x (PMC9616945; doi:10.1038/s41467-022-33695-x)
Supplement: Supplementary file 13 — Source Data [file 41467_2022_33695_MOESM13_ESM.zip › Figure 4C source data/traj-14.txt]

time(fs) , θ(deg.)
0.	180.685347
0.48	180.896447
0.96	181.102964
1.44	181.300132
1.92	181.48462
2.4	181.654558
2.88	181.809193
3.36	181.948647
3.84	182.073893
4.32	182.186807
4.8	182.28
5.279	182.386107
5.76	182.477498
6.24	182.565316
6.72	182.649414
7.199	182.728358
7.68	182.746
8.16	182.859946
8.64	182.905282
9.12	182.931143
9.6	182.932606
10.08	182.904577
10.559	182.842236
11.04	182.741673
11.52	182.600502
12.	182.418156
12.48	182.195722
12.959	181.935516
13.44	181.640771
13.92	181.315683
14.399	180.965713
14.879	180.597762
15.36	180.219871
15.84	179.840431
16.32	179.467197
16.8	179.106514
17.28	178.762958
17.758	178.439401
18.24	178.137265
18.72	177.856833
19.2	177.597487
19.68	177.357878
20.16	177.136124
20.64	176.930136
21.117	176.738167
21.598	176.559466
22.08	176.394758
22.56	176.246235
23.04	176.117045
23.52	176.010555
24.	175.929806
24.48	175.877304
24.96	175.855205
25.438	175.865687
25.918	175.9113
26.4	175.995032
26.88	176.11
27.36	176.288623
27.84	176.502407
28.32	176.761146
28.797	177.06301
29.278	177.404567
29.758	177.780937
30.24	178.186019
30.72	178.61285
31.2	179.054203
31.68	179.503395
32.16	179.95504
32.64	180.405373
33.12	180.851971
33.6	181.293051
34.08	181.726808
34.56	182.15104
35.04	182.563142
35.516	182.960375
36.	183.340275
36.48	183.701033
36.96	184.04163
37.44	184.361643
37.92	184.660756
38.4	184.938225
38.875	185.192508
39.36	185.421161
39.836	185.620939
40.32	185.78801
40.8	185.918264
41.28	186.007785
41.76	186.05354
42.235	186.054201
42.72	186.010752
43.196	185.926496
43.68	185.806396
44.16	185.656134
44.64	185.481283
45.12	185.286871
45.6	185.077283
46.08	184.856431
46.555	184.628018
47.04	184.395791
47.516	184.163611
48.	183.93526
48.48	183.713987
48.96	183.501958
49.44	183.208
49.92	183.106466
50.4	182.919255
50.875	182.734281
51.36	182.547027
51.836	182.35316
52.32	182.149443
52.8	181.934514
53.28	181.709181
53.76	181.476071
54.235	181.238873
54.72	181.001555
55.196	180.76786
55.68	180.541109
56.16	180.324257
56.64	180.120124
57.12	179.931688
57.594	179.762344
58.08	179.615989
58.555	179.496846
59.04	179.408992
59.516	179.355712
60.	179.338872
60.48	179.358503
60.96	179.412731
61.44	179.498043
61.915	179.609828
62.4	179.74306
62.875	179.892956
63.36	180.055444
63.836	180.227315
64.32	180.406068
64.8	180.589572
65.28	180.775714
65.75	180.962171
66.24	181.146332
66.72	181.325411
67.2	181.496733
67.67	181.658183
68.16	181.808714
68.64	181.948743
69.12	182.080225
69.6	182.206277
70.08	182.33043
70.56	182.455698
71.03	182.58375
71.52	182.714439
72.	182.845797
72.48	182.97452
72.96	183.096815
73.44	183.20937
73.92	183.3101
74.39	183.398414
74.88	183.474937
75.36	183.54095
75.84	183.597825
76.32	183.646642
76.8	183.688055
77.28	183.722346
77.75	183.749635
78.24	183.770182
78.72	183.784715
79.2	183.79465
79.67	183.802128
80.16	183.809766
80.64	183.82015
81.11	183.835215
81.6	183.855662
82.08	183.880649
82.56	183.907942
83.03	183.934552
83.52	183.957676
84.	183.975552
84.47	183.987806
84.96	183.995239
85.44	183.255
85.92	184.001282
86.39	184.002373
86.88	184.003018
87.36	184.003119
87.84	184.002058
88.32	183.838
88.8	183.992325
89.28	183.981558
89.75	183.96609
90.24	183.94624
90.72	183.923133
91.2	183.898498
91.67	183.874255
92.16	183.852047
92.64	183.832905
93.11	183.817188
93.6	183.804848
94.08	183.795884
94.56	183.790703
95.03	183.790182
95.52	183.795462
96.	183.807639
96.47	183.8275
96.96	183.855378
97.44	183.891125
97.92	183.934173
98.39	183.983649
98.88	184.038533
99.36	184.097829
99.84	184.160704
100.32	184.226582
100.8	184.295124
101.28	184.366074
101.75	184.438994
102.24	184.512975
102.72	184.5864
103.2	184.656929
103.67	184.721812
104.16	184.778497
104.64	184.825257
105.11	184.861502
105.6	184.887606
106.08	184.904454
106.56	184.912986
107.03	184.913907
107.52	184.907571
108.	184.893978
108.47	184.87283
108.96	184.843646
109.44	184.805927
109.92	184.759378
110.39	184.704139
110.88	184.640954
111.36	184.571211
111.83	184.496828
112.32	184.412
112.8	184.342722
113.28	184.266799
113.75	184.193502
114.24	184.123943
114.72	184.059428
115.19	184.001698
115.67	183.952772
116.16	183.914485
116.64	183.888016
117.11	183.87366
117.6	183.870863
118.08	183.878419
118.56	183.894749
119.03	183.918178
119.52	183.947196
120.	183.980646
120.47	184.017834
120.96	184.058525
121.44	184.102836
121.92	184.151048
122.39	184.20337
122.88	184.259719
123.36	184.319616
123.83	184.382254
124.32	184.446814
124.8	184.512974
125.28	184.581357
125.75	184.653624
126.24	184.732079
126.72	184.819014
127.19	184.916134
127.67	185.024287
128.16	185.143444
128.64	185.272848
129.12	185.411202
129.6	185.556849
130.07	185.707957
130.56	185.862686
131.04	186.019346
131.51	186.176498
132.	186.332968
132.48	186.487759
132.96	186.639893
133.44	186.788269
133.92	186.931655
134.4	187.068963
134.88	187.141
135.35	187.325432
135.84	187.448831
136.32	187.5748
136.78	187.708699
137.28	187.855122
137.76	188.016859
138.24	188.194498
138.72	188.386635
139.2	188.590395
139.68	188.802048
140.16	189.017549
140.64	189.232982
141.12	189.444842
141.6	189.650174
142.07	189.846521
142.56	190.031719
143.04	190.203581
143.51	190.359587
144.	190.496738
144.48	190.611674
144.96	190.701222
145.44	190.763285
145.92	190.79781
146.4	190.807343
146.88	190.796815
147.35	190.772666
147.84	190.741693
148.32	190.710064
148.78	190.682642
149.28	190.662663
149.76	190.651712
150.23	190.649936
150.72	190.65643
151.2	190.669684
151.68	190.687
152.16	190.709766
152.64	190.733594
153.12	190.758219
153.6	190.782325
154.07	190.804338
154.56	190.82238
155.04	190.834488
155.51	190.839155
156.	190.836079
156.48	190.826779
156.96	190.814683
157.44	190.804583
157.92	190.801668
158.4	190.810518
158.88	190.834305
159.35	190.874313
159.84	190.929798
160.32	190.199
160.78	191.075678
161.28	191.157909
161.76	191.240908
162.23	191.321694
162.72	191.39861
163.2	191.471244
163.68	191.53993
164.16	191.60513
164.64	191.66693
165.12	191.724813
165.6	191.777824
166.07	191.82512
166.56	191.866698
167.04	191.904006
167.51	191.940046
168.	191.978914
168.48	192.025035
168.95	192.082428
169.44	192.154157
169.92	192.241977
170.4	192.346135
170.88	192.46531
171.35	192.596709
171.84	192.736374
172.32	192.879685
172.78	193.021963
173.28	193.159013
173.76	193.287412
174.23	193.404425
174.72	193.507636
175.2	193.594534
175.68	193.662334
176.16	193.708256
176.64	193.730274
177.12	193.728065
177.6	193.703677
178.07	193.661495
178.56	193.607566
179.04	193.548627
179.51	193.491235
180.	193.441094
180.48	193.402586
180.95	193.378441
181.44	193.369547
181.92	193.375006
182.4	193.392502
182.88	193.418977
183.35	193.451415
183.84	193.487471
184.32	193.525693
184.78	193.56525
185.28	193.605425
185.76	193.645166
186.23	193.683001
186.72	193.717365
187.2	193.747296
187.68	193.773219
188.16	193.797371
188.64	193.823622
189.12	193.856791
189.6	193.901824
190.07	193.963124
190.56	194.044152
191.04	194.147192
191.51	194.273236
192.	194.421902
192.48	194.591426
192.95	194.778813
193.44	194.980159
193.92	195.191166
194.4	195.407686
194.88	195.626093
195.35	195.843355
195.84	196.056849
196.32	196.264117
196.78	196.462836
197.28	196.651127
197.76	196.82809
198.23	196.994254
198.72	197.151574
199.2	197.302971
199.68	197.451635
200.16	197.600446
200.64	197.75162
201.12	197.906541
201.6	198.065664
202.07	198.228396
202.56	198.392971
203.04	198.556382
203.51	198.714516
204.	198.862589
204.48	198.995846
204.95	199.110302
205.44	199.203199
205.92	199.272974
206.4	199.318832
206.88	199.340253
207.35	199.336757
207.84	199.308045
208.32	199.254443
208.78	199.177392
209.28	199.079666
209.76	198.965201
210.23	198.838679
210.72	198.705095
211.2	198.569432
211.67	198.436451
212.16	198.310507
212.64	198.195348
213.12	198.093837
213.6	198.007683
214.07	197.937237
214.56	197.881482
215.04	197.838289
215.51	197.804952
216.	197.778824
216.48	197.757767
216.95	197.740172
217.44	197.724534
217.92	197.709006
218.4	197.691423
218.88	197.670083
219.35	197.64499
219.84	197.618685
220.32	197.596021
220.78	197.583062
221.28	197.585855
221.76	197.609604
222.23	197.658317
222.72	197.734717
223.2	197.840178
223.67	197.974614
224.16	198.136287
224.64	198.321649
225.12	198.525359
225.6	198.740624
226.07	198.959959
226.56	199.176227
227.04	199.383575
227.51	199.577812
228.	199.756002
228.48	199.915629
228.95	200.053966
229.44	200.168203
229.92	200.256413
230.38	200.318858
230.88	200.358762
231.35	200.38194
231.84	200.395624
232.32	200.407219
232.78	200.423487
233.28	200.450181
233.76	200.491867
234.23	200.551796
234.72	200.631711
235.2	200.731651
235.67	200.849831
236.16	200.982737
236.64	201.125486
237.12	201.272525
237.6	201.418516
238.07	201.559145
238.56	201.691453
239.04	201.813557
239.51	201.924042
240.	202.02154
240.48	202.104938
240.95	202.17422
241.44	202.23148
241.92	202.281328
242.38	202.330363
242.88	202.386088
243.35	202.455887
243.84	202.546375
244.32	202.663054
244.78	202.810068
245.28	202.989907
245.76	203.20305
246.23	203.447612
246.72	203.719193
247.2	204.011104
247.67	204.315131
248.16	204.622826
248.64	204.926
249.12	205.222764
249.6	205.50764
250.07	205.780761
250.56	206.041931
251.04	206.291151
251.51	206.528779
252.	206.755944
252.48	206.974695
252.95	207.187712
253.44	207.397788
253.92	207.607423
254.38	207.818615
254.88	208.03277
255.35	208.250625
255.84	208.472095
256.32	208.696069
256.8	208.920207
257.28	209.140805
257.76	209.352833
258.24	209.550214
258.71	209.726429
259.2	209.875462
259.68	209.992874
260.15	210.07653
260.64	210.126644
261.12	210.14522
261.57	210.135496
262.08	210.101776
262.56	210.049548
263.03	209.985457
263.52	209.916913
264.	209.851497
264.48	209.796467
264.96	209.758442
265.44	209.743255
265.92	209.755814
266.4	209.724
266.88	209.877995
267.36	209.990699
267.84	210.136624
268.32	210.31201
268.8	210.510702
269.28	210.72439
269.76	210.943295
270.24	211.157327
270.71	211.357509
271.2	211.5372
271.68	211.692752
272.15	211.823561
272.64	211.931715
273.12	212.02131
273.57	212.097557
274.08	212.165943
274.56	212.231691
275.03	212.299561
275.52	212.373852
276.	212.458495
276.48	212.557062
276.96	212.672681
277.44	212.807799
277.92	212.96381
278.4	213.140607
278.88	213.336108
279.36	213.545883
279.84	213.762995
280.32	213.978184
280.8	214.180603
281.28	214.359174
281.76	214.504427
282.24	214.610327
282.71	214.67542
283.2	214.70287
283.68	214.699368
284.15	214.673411
284.64	214.633672
285.12	214.58795
285.57	214.542785
286.08	214.503518
286.56	214.474529
287.03	214.459498
287.52	214.461559
288.	214.483318
288.47	214.52674
288.96	214.59292
289.44	214.681794
289.92	214.791832
290.4	214.919758
290.88	215.060401
291.36	215.206807
291.84	215.350876
292.32	215.484727
292.8	215.602712
293.28	215.703391
293.76	215.790347
294.24	215.871198
294.71	215.955342
295.2	216.051697
295.68	216.167338
296.15	216.307114
296.64	216.473886
297.12	216.668
297.57	216.892742
298.08	217.14472
298.56	217.424048
299.03	217.729442
299.52	218.059181
300.	218.410988
300.47	218.781844
300.96	219.167762
301.44	219.563569
301.92	219.962742
302.4	220.35745
302.88	220.738
303.36	221.098892
303.84	221.430542
304.32	221.731031
304.8	222.00206
305.28	222.249454
305.76	222.481546
306.24	222.707382
306.71	222.935429
307.2	223.172954
307.68	223.425892
308.15	223.698932
308.64	223.995672
309.12	224.318711
309.57	224.66967
310.08	225.04916
310.56	225.456721
311.03	225.890759
311.52	226.348471
312.	226.825748
312.47	227.31703
312.96	227.815214
313.44	228.311754
313.92	228.797253
314.4	229.262804
314.88	229.701926
315.36	230.112299
315.84	230.49625
316.32	230.859656
316.8	231.209947
317.28	231.554285
317.76	231.898455
318.24	232.246513
318.71	232.600891
319.2	232.962683
319.68	233.33194
320.15	233.707841
320.64	234.088762
321.12	234.472227
321.57	234.854787
322.08	235.231891
322.56	235.597789
323.03	235.945503
323.52	236.266932
324.	236.553153
324.47	236.79504
324.96	236.984242
325.44	237.114425
325.92	237.182483
326.4	237.189364
326.88	237.140192
327.36	237.043612
327.84	236.910568
328.32	236.752969
328.8	236.582653
329.28	236.410807
329.76	236.247733
330.24	236.102807
330.71	235.984461
331.2	235.90013
331.68	235.856109
332.15	235.857385
332.64	235.907437
333.12	236.008071
333.57	236.159281
334.08	236.359154
334.56	236.603871
335.03	236.887917
335.52	237.20459
336.	237.546912
336.47	237.908743
336.96	238.285796
337.44	238.676187
337.91	239.080297
338.4	239.500041
338.88	239.937892
339.36	240.396048
339.84	240.875959
340.32	241.378178
340.8	241.902436
341.28	242.447774
341.76	243.012662
342.24	243.595043
342.71	244.192284
343.2	244.801047
343.68	245.417131
344.15	246.035321
344.64	246.649328
345.12	247.251952
345.57	247.835577
346.08	248.393048
346.56	248.91869
347.03	249.409094
347.52	249.863434
348.	250.283417
348.47	250.673088
348.96	251.03844
349.44	251.386739
349.91	251.725625
350.4	252.062268
350.88	252.4028
351.36	252.752066
351.84	253.113614
352.32	253.489782
352.8	253.881798
353.28	254.289812
353.76	254.712875
354.24	255.148855
354.71	255.594343
355.2	256.044597
355.68	256.493604
356.15	256.934375
356.64	257.35954
357.12	257.762164
357.57	258.136556
358.08	258.478812
358.56	258.7871
359.03	259.061718
359.52	259.406878
360.	259.696439
360.47	259.941236
360.96	260.151719
361.44	260.337024
361.91	260.504824
362.4	260.661512
362.88	260.812354
363.36	260.961596
363.84	261.112449
364.32	261.266973
364.8	261.425867
365.28	261.588181
365.76	261.751037
366.24	261.909453
366.71	262.056507
367.2	262.18406
367.68	262.2841
368.15	262.350328
368.64	262.379318
369.12	262.370839
369.57	262.32754
370.08	262.254413
370.56	262.158171
371.03	262.04646
371.52	261.927011
372.	261.806888
372.47	261.692023
372.96	261.587016
373.44	261.495149
373.91	261.418431
374.4	261.357686
374.88	261.312583
375.36	261.281663
375.84	261.262264
376.32	261.250443
376.8	261.240934
377.28	261.227291
377.76	261.202407
378.24	261.159545
378.71	261.093684
379.2	261.002631
379.68	260.887395
380.15	260.751862
380.64	260.602326
381.12	260.447109
381.57	260.296083
382.08	260.159791
382.56	260.048388
383.03	259.970743
383.52	259.933946
384.	259.943189
384.47	260.001855
384.96	260.111692
385.44	260.272958
385.91	260.484486
386.4	260.743675
386.88	261.046398
387.36	261.386873
387.84	261.757608
388.32	262.149551
388.8	262.552671
389.28	262.956987
389.76	263.353806
390.24	263.736626
390.71	264.101299
391.2	264.445655
391.68	264.769226
392.15	265.073364
392.64	265.361446
393.12	265.638644
393.57	265.911167
394.08	266.185271
394.56	266.466456
395.03	266.758974
395.52	267.065654
396.	267.387902
396.47	267.725793
396.96	268.078175
397.44	268.442732
397.91	268.816025
398.4	269.193538
398.88	269.569791
399.36	269.938636
399.84	270.293801
400.32	270.629569
400.8	270.941385
401.28	271.226107
401.76	271.48194
402.24	271.708395
402.71	271.906525
403.2	272.079324
403.68	272.231866
404.15	272.370829
404.64	272.503534
405.12	272.636883
405.57	272.776611
406.08	272.926932
406.56	273.090531
407.03	273.268719
407.52	273.461629
408.	273.66836
408.47	273.887034
408.96	274.114789
409.44	274.347738
409.91	274.581043
410.4	274.809178
410.88	275.026466
411.35	275.227759
411.84	275.408989
412.32	275.567302
412.8	275.70085
413.28	275.808541
413.76	275.890101
414.24	275.946445
414.71	275.979942
415.2	275.994225
415.68	275.993524
416.15	275.981856
416.64	275.962407
417.12	275.937271
417.57	275.907481
418.08	275.873168
418.56	275.833741
419.03	275.788014
419.52	275.734258
420.	275.670233
420.47	275.593294
420.96	275.500637
421.44	275.389774
421.91	275.259147
422.4	275.108638
422.88	274.939705
423.35	274.755091
423.84	274.558322
424.32	274.353422
424.8	274.144943
425.28	273.938196
425.76	273.739276
426.24	273.554744
426.71	273.390982
427.2	273.253562
427.68	273.146844
428.15	273.073799
428.64	273.036051
429.12	273.033991
429.57	273.066897
430.08	273.133034
430.56	273.229713
431.03	273.353369
431.52	273.42
432.	273.664081
432.47	273.841835
432.96	274.028959
433.44	274.222404
433.91	274.420171
434.4	274.621131
434.88	274.824862
435.35	275.03174
435.84	275.243263
436.32	275.46229
436.8	275.692878
437.28	275.9397
437.76	276.207271
438.24	276.499351
438.71	276.81861
439.2	277.166564
439.68	277.543639
440.15	277.949297
440.64	278.382143
441.12	278.840056
441.57	279.320333
442.08	279.819908
442.56	280.335679
443.03	280.864909
443.52	281.405592
444.	281.956662
444.47	282.517887
444.96	283.089542
445.44	283.672049
445.91	284.265893
446.4	284.871831
446.88	285.491185
447.35	286.125909
447.84	286.77824
448.32	287.450079
448.8	288.142419
449.28	288.855015
449.76	289.586347
450.24	290.333772
450.71	291.09374
451.2	291.862033
451.68	292.63396
452.15	293.404557
452.64	294.168811
453.12	294.921935
453.57	295.659685
454.08	296.378655
454.56	297.076466
455.03	297.75178
455.52	298.404153
456.	299.033846
456.47	299.641697
456.96	300.229087
457.44	300.797905
457.91	301.350399
458.4	301.888854
458.88	302.415213
459.35	302.930804
459.84	303.436241
460.32	303.931464
460.75	304.41585
461.28	304.888321
461.76	305.347417
462.24	305.791379
462.71	306.218256
463.2	306.626115
463.68	307.013393
464.15	307.379312
464.64	307.724233
465.12	308.049758
465.57	308.358478
466.08	308.653488
466.56	308.937906
467.03	309.214625
467.52	309.486376
468.	309.755959
468.47	310.02642
468.96	310.300983
469.44	310.582781
469.91	310.874524
470.4	311.178257
470.88	311.495261
471.35	311.826043
471.84	312.170391
472.32	312.527396
472.75	312.895484
473.28	313.272402
473.76	313.655272
474.24	314.040748
474.71	314.42534
475.2	314.805898
475.68	315.180081
476.15	315.546602
476.64	315.905127
477.12	316.256017
477.57	316.600208
478.08	316.939368
478.56	317.276173
479.03	317.614366
479.52	317.958389
480.	318.312716
480.47	318.681195
480.96	319.06663
481.44	319.47065
481.91	319.893768
482.4	320.335508
482.88	320.794504
483.35	321.268524
483.84	321.754418
484.32	322.248048
484.75	322.744283
485.28	323.237187
485.76	323.720535
486.24	324.188666
486.71	324.637469
487.2	325.065145
487.68	325.472467
488.15	325.862559
488.64	326.240391
489.12	326.612178
489.57	326.984718
490.08	327.364694
490.56	327.758092
491.03	328.169835
491.52	328.603669
492.	329.062224
492.47	329.547148
492.96	330.05921
493.44	330.598345
493.91	331.163627
494.4	331.7532
494.88	332.364216
495.35	332.992842
495.84	333.634396
496.32	334.283665
496.75	334.93539
497.28	335.584805
497.76	336.228099
498.24	336.86266
498.71	337.487094
499.2	338.101097
499.68	338.705202
500.15	339.300409
500.64	339.887717
501.12	340.467693
501.57	341.040196
502.08	341.604313
502.56	342.158473
503.03	342.700643
503.52	343.228533
504.	343.739749
504.47	344.231887
504.96	344.702562
505.44	345.149405
505.91	345.570034
506.4	345.962064
506.88	346.323188
507.35	346.651366
507.84	346.945135
508.32	347.204013
508.75	347.428936
509.28	347.622643
509.76	347.789842
510.24	347.937006
510.71	348.07175
511.2	348.201968
511.68	348.334
512.16	348.477069
512.64	348.633068
513.12	348.806573
513.6	349.000017
514.0799	349.214866
514.56	349.451768
515.04	349.710606
515.52	349.990502
516.	350.289781
516.48	350.605943
516.96	350.935702
517.4399	351.275144
517.92	351.620054
518.4	351.966426
518.88	352.311105
519.36	352.652417
519.84	352.990535
520.3199	353.327354
520.8	353.665835
521.28	354.009085
521.76	354.359508
522.24	354.718228
522.72	355.084935
523.1	355.457886
523.68	355.834109
524.16	356.209734
524.64	356.580305
525.12	356.940987
525.6	357.286691
526.0799	357.612158
526.56	357.912039
527.04	358.181041
527.52	358.414181
528.	358.607171
528.48	358.756901
528.96	358.861954
529.4399	358.923007
529.92	358.942951
530.4	358.926622
530.88	358.880148
531.36	358.810043
531.84	358.722327
532.3199	358.621856
532.8	358.511976
533.28	358.394495
533.76	358.269839
534.24	358.137311
534.72	357.995311
535.1	357.841496
535.68	357.672851
536.16	357.485714
536.64	357.275805
537.12	357.03834
537.6	356.768341
538.0799	356.461202
538.56	356.113488
539.04	355.723802
539.52	355.293435
540.	354.826553
540.48	354.329881
540.96	353.811967
541.4399	353.282252
541.92	352.750123
542.4	352.224132
542.88	351.711485
543.36	351.217848
543.84	350.747397
544.3199	350.30303
544.8	349.886625
545.28	349.499254
545.76	349.141314
546.24	348.812547
546.72	348.511954
547.1	348.237672
547.68	347.986823
548.16	347.755477
548.64	347.53886
549.12	347.331
549.6	347.130839
550.0799	346.933667
550.56	346.742183
551.04	346.561702
551.52	346.400281
552.	346.267193
552.48	346.171386
552.96	346.120351
553.4399	346.119517
553.92	346.172128
554.4	346.279428
554.88	346.440986
555.36	346.655046
555.84	346.918793
556.3199	347.228514
556.8	347.579647
557.28	347.966752
557.76	348.383406
558.24	348.822081
558.72	349.273985
559.1	349.728539
559.68	350.169909
560.16	350.597561
560.64	351.010956
561.12	351.409537
561.6	351.792723
562.0799	352.159899
562.56	352.510405
563.04	352.843524
563.52	353.158466
564.	353.454356
564.48	353.754584
564.9599	354.069689
565.4399	354.393735
565.92	354.717326
566.4	355.034467
566.88	355.342439
567.36	355.640241
567.84	355.927544
568.3199	356.204208
568.8	356.470114
569.28	356.724964
569.76	356.96814
570.24	357.198683
570.72	357.415401
571.1	357.617091
571.68	357.802847
572.16	357.972303
572.64	358.125592
573.12	358.262971
573.6	358.384181
574.0799	358.487723
574.56	358.570352
575.04	358.627358
575.52	358.654389
