# Supplementary material for: Towards the engineering of a photon-only two-stroke rotary molecular motor
Source: Nat Commun. 2022 Oct 28;13:6433. doi: 10.1038/s41467-022-33695-x (PMC9616945; doi:10.1038/s41467-022-33695-x)
Supplement: Supplementary file 13 — Source Data [file 41467_2022_33695_MOESM13_ESM.zip › Figure 4C source data/traj-16.txt]

time(fs) , θ(deg.)
0.	181.523871
0.48	181.450533
0.96	181.380406
1.44	181.316458
1.92	181.262705
2.4	181.223592
2.88	181.202924
3.36	181.202707
3.84	181.222316
4.32	181.2583
4.8	181.304983
5.279	181.35574
5.76	181.404677
6.24	181.448035
6.72	181.484621
7.199	181.515156
7.68	181.541057
8.16	181.563461
8.64	181.582693
9.12	181.598105
9.6	181.608176
10.08	181.610723
10.559	181.603249
11.04	181.583397
11.52	181.549556
12.	181.501476
12.48	181.440714
12.959	181.370669
13.44	181.296039
13.92	181.221775
14.399	181.151782
14.879	181.087798
15.36	181.028893
15.84	180.971934
16.32	180.9131
16.8	180.845
17.28	180.78312
17.758	180.716365
18.24	180.655507
18.72	180.606717
19.2	180.575267
19.68	180.564931
20.16	180.57786
20.64	180.614717
21.117	180.674947
21.598	180.757174
22.08	180.859726
22.56	180.98127
23.04	181.121406
23.52	181.280954
24.	181.461714
24.48	181.665637
24.96	181.893624
25.438	182.144344
25.918	182.413598
26.4	182.694698
26.88	182.979
27.36	183.262807
27.84	183.539138
28.32	183.807473
28.797	184.067805
29.278	184.320299
29.758	184.564463
30.24	184.79888
30.72	185.021275
31.2	185.228742
31.68	185.41801
32.16	185.585772
32.64	185.72905
33.12	185.845613
33.6	185.934351
34.08	185.995489
34.56	186.030512
35.04	186.041742
35.516	186.03159
36.	186.001684
36.48	185.952185
36.96	185.881732
37.44	185.78829
37.92	185.670629
38.4	185.529575
38.875	185.368271
39.36	185.191457
39.836	185.004462
40.32	184.812437
40.8	184.619949
41.28	184.430847
41.76	184.248248
42.235	184.074586
42.72	183.911711
43.196	183.761074
43.68	183.623983
44.16	183.501878
44.64	183.396541
45.12	183.310066
45.6	183.244555
46.08	183.201526
46.555	183.181245
47.04	183.182309
47.516	183.201914
48.	183.237039
48.48	183.285
48.96	183.349277
49.44	183.429053
49.92	183.52794
50.4	183.647875
50.875	183.789584
51.36	183.952515
51.836	184.135008
52.32	184.334539
52.8	184.54799
53.28	184.771941
53.76	185.002995
54.235	185.238121
54.72	185.474928
55.196	185.711832
55.68	185.948003
56.16	186.183116
56.64	186.416938
57.12	186.648872
57.594	186.877636
58.08	187.101265
58.555	187.317499
59.04	187.524352
59.516	187.720438
60.	187.904853
60.48	188.076811
60.96	188.235343
61.44	188.379173
61.915	188.506734
62.4	188.616229
62.875	188.705704
63.36	188.773134
63.836	188.816528
64.32	188.834094
64.8	188.824441
65.28	188.786805
65.75	188.721204
66.24	188.628431
66.72	188.509893
67.2	188.367308
67.67	188.202427
68.16	188.016946
68.64	187.812816
69.12	187.592871
69.6	187.361318
70.08	187.123549
70.56	186.885319
71.03	186.651892
71.52	186.427609
72.	186.215886
72.48	186.019383
72.96	185.840193
73.44	185.675
73.92	185.536
74.39	185.421265
74.88	185.324609
75.36	185.25072
75.84	185.200203
76.32	185.173486
76.8	185.17064
77.28	185.191165
77.75	185.23391
78.24	185.297291
78.72	185.379937
79.2	185.481609
79.67	185.603868
80.16	185.749854
80.64	185.923095
81.11	186.126038
81.6	186.35911
82.08	186.620598
82.56	186.907079
83.03	187.214038
83.52	187.536399
84.	187.868891
84.47	188.206276
84.96	188.543518
85.44	188.875955
85.92	189.199482
86.39	189.510729
86.88	189.807151
87.36	190.086973
87.84	190.349007
88.32	190.592452
88.8	190.816839
89.28	191.022351
89.75	191.210475
90.24	191.384618
90.72	191.550033
91.2	191.712804
91.67	191.878339
92.16	192.050112
92.64	192.229157
93.11	192.414272
93.6	192.602646
94.08	192.79058
94.56	192.974081
95.03	193.149294
95.52	193.312791
96.	193.461731
96.47	193.593931
96.96	193.707802
97.44	193.802134
97.92	193.875805
98.39	193.927479
98.88	193.955521
99.36	193.958291
99.84	193.934939
100.32	193.886448
100.8	193.81632
101.28	193.730322
101.75	193.635349
102.24	193.538035
102.72	193.44371
103.2	193.355914
103.67	193.276407
104.16	193.205519
104.64	193.142611
105.11	193.086552
105.6	193.036073
106.08	192.99003
106.56	192.947575
107.03	192.90827
107.52	192.872116
108.	192.839482
108.47	192.810906
108.96	192.786842
109.44	192.76743
109.92	192.752491
110.39	192.741855
110.88	192.736026
111.36	192.736834
111.83	192.747584
112.32	192.772472
112.8	192.81557
113.28	192.879818
113.75	192.966373
114.24	193.074433
114.72	193.201476
115.19	193.343784
115.67	193.497041
116.16	193.656894
116.64	193.81938
117.11	193.9812
117.6	194.139804
118.08	194.293263
118.56	194.439923
119.03	194.577926
119.52	194.704778
120.	194.817149
120.47	194.911172
120.96	194.983359
121.44	195.031911
121.92	195.057776
122.39	195.064763
122.88	195.058606
123.36	195.045567
123.83	195.03118
124.32	195.019394
124.8	195.012143
125.28	195.009285
125.75	195.008834
126.24	195.007424
126.72	195.000845
127.19	194.984597
127.67	194.954386
128.16	194.906515
128.64	194.838125
129.12	194.747219
129.6	194.632495
130.07	194.493106
130.56	194.328547
131.04	194.13886
131.51	193.925215
132.	193.690647
132.48	193.440518
132.96	193.182316
133.44	192.924879
133.92	192.677377
134.4	192.448378
134.88	192.245045
135.35	192.072508
135.84	191.933445
136.32	191.828043
136.78	191.754373
137.28	191.709115
137.76	191.68841
138.24	191.688654
138.72	191.707032
139.2	191.741697
139.68	191.791573
140.16	191.855887
140.64	191.933662
141.12	192.023412
141.6	192.123293
142.07	192.231728
142.56	192.348255
143.04	192.474122
143.51	192.612222
144.	192.766435
144.48	192.940802
144.96	193.138823
145.44	193.362991
145.92	193.614485
146.4	193.892966
146.88	194.196511
147.35	194.521738
147.84	194.864162
148.32	195.218715
148.78	195.580274
149.28	195.944097
149.76	196.306013
150.23	196.662402
150.72	197.010006
151.2	197.345759
151.68	197.666808
152.16	197.970798
152.64	198.256306
153.12	198.523165
153.6	198.772413
154.07	199.005929
154.56	199.225943
155.04	199.434647
155.51	199.633972
156.	199.825433
156.48	200.009
156.96	200.187688
157.44	200.35757
157.92	200.517238
158.4	200.66296
158.88	200.786
159.35	200.893182
159.84	200.967738
160.32	201.009712
160.78	201.016219
161.28	200.985289
161.76	200.915633
162.23	200.806607
162.72	200.65857
163.2	200.473532
163.68	200.255668
164.16	200.011275
164.64	199.748147
165.12	199.474696
165.6	199.199203
166.07	198.929337
166.56	198.671864
167.04	198.43242
167.51	198.215261
168.	198.023001
168.48	197.856466
168.95	197.714782
169.44	197.595777
169.92	197.496629
170.4	197.414532
170.88	197.347187
171.35	197.292942
171.84	197.250647
172.32	197.219431
172.78	197.198743
173.28	197.188773
173.76	197.191066
174.23	197.20886
174.72	197.24679
175.2	197.310108
175.68	197.403853
176.16	197.532345
176.64	197.699028
177.12	197.906501
177.6	198.156569
178.07	198.450148
178.56	198.786924
179.04	199.164791
179.51	199.579289
180.	200.02335
180.48	200.487636
180.95	200.961475
181.44	201.434023
181.92	201.89521
182.4	202.336177
182.88	202.749265
183.35	203.127938
183.84	203.466
184.32	203.763185
184.78	204.015786
185.28	204.226779
185.76	204.400279
186.23	204.541636
186.72	204.656632
187.2	204.751017
187.68	204.830399
188.16	204.900311
188.64	204.966323
189.12	205.034033
189.6	205.108795
190.07	205.195083
190.56	205.295636
191.04	205.410698
191.51	205.537863
192.	205.672682
192.48	205.809711
192.95	205.943434
193.44	206.068738
193.92	206.18111
194.4	206.27695
194.88	206.354239
195.35	206.413324
195.84	206.457207
196.32	206.490976
196.78	206.520635
197.28	206.551945
197.76	206.589723
198.23	206.63761
198.72	206.69817
199.2	206.77312
199.68	206.863562
200.16	206.970129
200.64	207.092986
201.12	207.23166
201.6	207.384754
202.07	207.549669
202.56	207.722557
203.04	207.898607
203.51	208.072566
204.	208.239255
204.48	208.393965
204.95	208.532798
205.44	208.653096
205.92	208.75389
206.4	208.836093
206.88	208.90225
207.35	208.955905
207.84	209.000916
208.32	209.04097
208.78	209.079352
209.28	209.118905
209.76	209.162102
210.23	209.211143
210.72	209.268047
211.2	209.334695
211.67	209.412795
212.16	209.503749
212.64	209.608407
213.12	209.726789
213.6	209.857891
214.07	209.691
214.56	210.149375
215.04	210.303693
215.51	210.459424
216.	210.613926
216.48	210.765756
216.95	210.915105
217.44	211.063767
217.92	211.214579
218.4	211.370642
218.88	211.534651
219.35	211.708536
219.84	211.893389
220.32	212.089579
220.78	212.29695
221.28	212.515046
221.76	212.743259
222.23	212.980878
222.72	213.226959
223.2	213.48004
223.67	213.737802
224.16	213.871
224.64	214.252926
225.12	214.501069
225.6	214.736344
226.07	214.954263
226.56	215.151436
227.04	215.326257
227.51	215.479427
228.	215.613926
228.48	215.734321
228.95	215.845762
229.44	215.953095
229.92	216.060371
230.38	216.170701
230.88	216.286357
231.35	216.408965
231.84	216.53974
232.32	216.679697
232.78	216.829835
233.28	216.991248
233.76	217.165139
234.23	217.352679
234.72	217.554694
235.2	217.771234
235.67	218.001147
236.16	218.241901
236.64	218.489776
237.12	218.740478
237.6	218.990077
238.07	219.235994
238.56	219.477647
239.04	219.716403
239.51	219.954967
240.	220.196557
240.48	220.444249
240.95	220.700612
241.44	220.96759
241.92	221.24655
242.38	221.538391
242.88	221.843692
243.35	222.162852
243.84	222.496164
244.32	222.843776
244.78	223.205482
245.28	223.580337
245.76	223.966187
246.23	224.359288
246.72	224.754218
247.2	225.14419
247.67	225.521768
248.16	225.879892
248.64	226.212973
249.12	226.517661
249.6	226.792948
250.07	227.039601
250.56	227.259302
251.04	227.453914
251.51	227.625069
252.	227.774046
252.48	227.901817
252.95	228.009193
253.44	228.096991
253.92	228.16621
254.38	228.218193
254.88	228.254734
255.35	228.278085
255.84	228.290814
256.32	228.295455
256.8	228.294023
257.28	228.287529
257.76	228.275721
258.24	228.257234
258.71	228.230201
259.2	228.193195
259.68	228.146146
260.15	228.090791
260.64	228.030447
261.12	227.969293
261.57	227.911591
262.08	227.861142
262.56	227.821048
263.03	227.793701
263.52	227.780879
264.	227.783903
264.48	227.803792
264.96	227.841448
265.44	227.897826
265.92	227.974097
266.4	228.07173
266.88	228.192397
267.36	228.337648
267.84	228.508451
268.32	228.70483
268.8	228.925848
269.28	229.168
269.76	229.435851
270.24	229.722659
270.71	230.030613
271.2	230.360672
271.68	230.714083
272.15	231.091841
272.64	231.494292
273.12	231.920907
273.57	232.370236
274.08	232.833
274.56	233.327083
275.03	233.827
275.52	234.338876
276.	234.855896
276.48	235.375613
276.96	235.895235
277.44	236.412703
277.92	236.92644
278.4	237.434789
278.88	237.935347
279.36	238.424613
279.84	238.898174
280.32	239.351421
280.8	239.780498
281.28	240.183093
281.76	240.558794
282.24	240.908955
282.71	241.236215
283.2	241.543945
283.68	241.83579
284.15	242.115351
284.64	242.386009
285.12	242.650812
285.57	242.912419
286.08	243.173116
286.56	243.43491
287.03	243.646
287.52	243.969795
288.	244.247695
288.47	244.536452
288.96	244.83875
289.44	245.155687
289.92	245.485529
290.4	245.823334
290.88	246.161949
291.36	246.49397
291.84	246.813697
292.32	247.118216
292.8	247.407326
293.28	247.682664
293.76	247.946665
294.24	248.201735
294.71	248.44981
295.2	248.692206
295.68	248.929662
296.15	249.162435
296.64	249.390436
297.12	249.613394
297.57	249.831114
298.08	250.043864
298.56	250.252879
299.03	250.460859
299.52	250.67222
300.	250.892845
300.47	251.129187
300.96	251.386934
301.44	251.669832
301.92	251.979313
302.4	252.315134
302.88	252.676506
303.36	253.062964
303.84	253.474638
304.32	253.912084
304.8	254.375961
305.28	254.866724
305.76	255.384383
306.24	255.92833
306.71	256.497197
307.2	257.088749
307.68	257.665
308.15	258.326624
308.64	258.964573
309.12	259.609245
309.57	260.256927
310.08	260.905451
310.56	261.554702
311.03	262.206428
311.52	262.863105
312.	263.526125
312.47	264.194057
312.96	264.861895
313.44	265.521966
313.92	266.165687
314.4	266.785029
314.88	267.373159
315.36	267.924446
315.84	268.434252
316.32	268.898708
316.8	269.31456
317.28	269.679104
317.76	269.990151
318.24	270.246039
318.71	270.445724
319.2	270.588984
319.68	270.676818
320.15	270.610365
320.64	270.515907
321.12	270.395773
321.57	270.254921
322.08	270.100306
322.56	269.939543
323.03	269.779526
323.52	269.625609
324.	269.481634
324.47	269.35058
324.96	269.235254
325.44	269.138574
325.92	269.063451
326.4	269.012525
326.88	268.987907
327.36	268.991008
327.84	269.02244
328.32	269.081945
328.8	269.168361
329.28	269.279603
329.76	269.41271
330.24	269.564004
330.71	269.729479
331.2	269.905356
331.68	270.088787
332.15	270.278488
332.64	270.474924
333.12	270.678
333.57	270.896034
334.08	271.124887
334.56	271.36711
335.03	271.622202
335.52	271.88926
336.	272.167582
336.47	272.456891
336.96	272.757216
337.44	273.068653
337.91	273.391116
338.4	273.724144
338.88	274.066743
339.36	274.417335
339.84	274.773757
340.32	275.133347
340.8	275.493096
341.28	275.849918
341.76	276.201036
342.24	276.544482
342.71	276.879626
343.2	277.207547
343.68	277.531037
344.15	277.854058
344.64	278.180746
345.12	278.514325
345.57	278.856483
346.08	279.207489
346.56	279.566824
347.03	279.933797
347.52	280.307891
348.	280.688863
348.47	281.076707
348.96	281.471575
349.44	281.873665
349.91	282.283095
350.4	282.671
350.88	283.123284
351.36	283.552854
351.84	283.987387
352.32	284.425681
352.8	284.866846
353.28	285.310858
353.76	285.759141
354.24	286.214917
354.71	286.683041
355.2	287.169197
355.68	287.678536
356.15	288.214354
356.64	288.777525
357.12	289.366932
357.57	289.980432
358.08	290.615677
358.56	291.270493
359.03	291.942889
359.52	292.63089
360.	293.332301
360.47	294.0445
360.96	294.764281
361.44	295.487796
361.91	296.210619
362.4	296.927931
362.88	297.634864
363.36	298.326958
363.84	299.000681
364.32	299.653938
364.8	300.286424
365.28	300.898
365.76	301.496782
366.24	302.081175
366.71	302.655468
367.2	303.22023
367.68	303.773774
368.15	304.312833
368.64	304.833536
369.12	305.332175
369.57	305.805593
370.08	306.251296
370.56	306.667408
371.03	307.052566
371.52	307.405779
372.	307.726296
372.47	308.013526
372.96	308.267041
373.44	308.486729
373.91	308.673078
374.4	308.827584
374.88	308.953183
375.36	309.054603
375.84	309.138493
376.32	309.213151
376.8	309.287665
377.28	309.370523
377.76	309.468226
378.24	309.584684
378.71	309.721647
379.2	309.879695
379.68	310.059091
380.15	310.260211
380.64	310.483557
381.12	310.729564
381.57	310.306
382.08	311.289222
382.56	311.600914
383.03	311.931076
383.52	312.276612
384.	312.633954
384.47	312.59
384.96	313.370708
385.44	313.745859
385.91	314.125498
386.4	314.512273
386.88	314.910949
387.36	315.327821
387.84	315.769624
388.32	316.242213
388.8	316.749639
389.28	317.294005
389.76	317.875933
390.24	318.495151
390.71	319.150849
391.2	319.841803
391.68	320.566346
392.15	321.322315
392.64	322.106971
393.12	322.916946
393.57	323.748226
394.08	324.596221
394.56	325.455926
395.03	326.322197
395.52	327.190138
396.	328.055561
396.47	328.915515
396.96	329.768811
397.44	330.616412
397.91	331.461424
398.4	332.308408
398.88	333.161
399.36	334.025338
399.84	334.89917
400.32	335.781903
400.8	336.670385
401.28	337.5607
401.76	338.448679
402.24	339.330072
402.71	340.200532
403.2	341.055507
403.68	341.890172
404.15	342.699431
404.64	343.478035
405.12	344.220835
405.57	344.923142
406.08	345.581176
406.56	346.192564
407.03	346.756844
407.52	347.2759
408.	347.75416
408.47	348.198283
408.96	348.616139
409.44	349.015278
409.91	349.4016
410.4	349.77891
410.88	350.149421
411.35	350.514577
411.84	350.87567
412.32	351.23409
412.8	351.591327
413.28	351.948875
413.76	352.308116
414.24	352.670202
414.71	353.035962
415.2	353.405862
415.68	353.777
416.15	354.158124
416.64	354.539719
417.12	354.924077
417.57	355.310486
418.08	355.698556
418.56	356.088656
419.03	356.482302
419.52	356.882188
420.	357.291616
420.47	357.713469
420.96	358.149304
421.44	358.59896
421.91	359.060739
422.4	359.531826
422.88	360.008674
423.35	360.487274
423.84	360.963319
424.32	361.432302
424.8	361.889593
425.28	362.330541
425.76	362.750613
426.24	363.145528
426.71	363.511358
427.2	363.844585
427.68	364.142196
428.15	364.401874
428.64	364.622285
429.12	364.803959
429.57	364.950012
430.08	365.065751
430.56	365.157751
431.03	365.232433
431.52	365.294781
432.	365.347848
432.47	365.393118
432.96	365.431112
433.44	365.461856
433.91	365.485066
434.4	365.500196
434.88	365.506469
435.35	365.503042
435.84	365.489241
436.32	365.464809
436.8	365.43005
437.28	365.385834
437.76	365.333528
438.24	365.274946
438.71	365.212453
439.2	365.149276
439.68	365.08
440.15	365.040714
440.64	365.009174
441.12	365.00334
441.57	365.022
442.08	365.093397
442.56	365.195173
443.03	365.334759
443.52	365.510198
444.	365.718641
444.47	365.956647
444.96	366.220406
445.44	366.50597
445.91	366.809503
446.4	367.127511
446.88	367.456
447.35	367.795502
447.84	368.140
448.32	368.491717
448.8	368.845972
449.28	369.202113
449.76	369.558716
450.24	369.915004
450.71	370.271265
451.2	370.628937
451.68	370.990111
452.15	371.356706
452.64	371.72983
453.12	372.109583
453.57	372.495108
454.08	372.884669
454.56	373.2757
455.03	373.664871
455.52	374.048209
456.	374.421314
456.47	374.779634
456.96	375.118797
457.44	375.43493
457.91	375.724943
458.4	375.986737
458.88	376.219317
459.35	376.422853
459.84	376.598723
460.32	376.749618
460.75	376.879621
461.28	376.994104
461.76	377.099162
462.24	377.200581
462.71	377.302883
463.2	377.409126
463.68	377.521446
464.15	377.64173
464.64	377.771947
465.12	377.914136
465.57	378.070256
466.08	378.242056
466.56	378.431057
467.03	378.638629
467.52	378.866093
468.	379.114802
468.47	379.386169
468.96	379.681616
469.44	380.002479
469.91	380.349876
470.4	380.724601
470.88	381.127061
471.35	381.557257
471.84	382.014735
472.32	382.49847
472.75	383.006789
473.28	383.537514
473.76	384.088253
474.24	384.656543
474.71	385.239716
475.2	385.834609
475.68	386.437323
476.15	387.043151
476.64	387.646662
477.12	388.241936
477.57	388.822856
478.08	389.383413
478.56	389.91797
479.03	390.421475
479.52	390.889635
480.	391.319067
480.47	391.707466
480.96	392.053786
481.44	392.358439
481.91	392.623396
482.4	392.852057
482.88	393.048804
483.35	393.218489
483.84	393.366211
484.32	393.497425
484.75	393.617974
485.28	393.733786
485.76	393.850324
486.24	393.972084
486.71	394.1023
487.2	394.24292
487.68	394.394735
488.15	394.557639
488.64	394.730877
489.12	394.913261
489.57	395.103318
490.08	395.299273
490.56	395.499213
491.03	395.701214
491.52	395.903572
492.	396.104943
492.47	396.30414
492.96	396.437
493.44	396.689675
493.91	396.871236
494.4	397.041554
494.88	397.198322
495.35	397.340212
495.84	397.466877
496.32	397.578734
496.75	397.676792
497.28	397.762591
497.76	397.838252
498.24	397.906539
498.71	397.970839
499.2	398.035012
499.68	398.103109
500.15	398.179003
500.64	398.266005
501.12	398.366558
501.57	398.482041
502.08	398.61272
502.56	398.757866
503.03	398.915967
503.52	399.084897
504.	399.26192
504.47	399.443628
504.96	399.62607
505.44	399.805135
505.91	399.976897
506.4	400.13769
506.88	400.283974
507.35	400.412197
507.84	400.518801
508.32	400.600421
508.75	400.654253
509.28	400.678454
509.76	400.672501
510.24	400.637397
510.71	400.57572
511.2	400.491549
511.68	400.390336
512.16	400.278713
512.64	400.164047
513.12	400.053834
513.6	399.954726
514.0799	399.870925
514.56	399.803128
515.04	399.749222
515.52	399.706235
516.	399.67208
516.48	399.646241
516.96	399.629508
517.4399	399.623337
517.92	399.629309
518.4	399.648824
518.88	399.683034
519.36	399.732943
519.84	399.799557
520.3199	399.883
520.8	399.98752
521.28	400.111436
521.76	400.256968
522.24	400.425087
522.72	400.616334
523.1	400.830592
523.68	401.066802
524.16	401.322729
524.64	401.59498
525.12	401.879392
525.6	402.171632
526.0799	402.467705
526.56	402.764167
527.04	403.058028
527.52	403.346506
528.	403.626762
528.48	403.895744
528.96	404.150178
529.4399	404.386692
529.92	404.602043
530.4	404.793368
530.88	404.958412
531.36	405.0957
531.84	405.204641
532.3199	405.285588
532.8	405.339812
533.28	405.369285
533.76	405.376096
534.24	405.361509
534.72	405.325172
535.1	405.265171
535.68	405.179064
536.16	405.065179
536.64	404.923429
537.12	404.755435
537.6	404.564142
538.0799	404.353229
538.56	404.126595
539.04	403.888007
539.52	403.640965
540.	403.388727
540.48	403.134409
540.96	402.881098
541.4399	402.63192
541.92	402.390054
542.4	402.158658
542.88	401.940743
543.36	401.738946
543.84	401.555241
544.3199	401.390636
544.8	401.245051
545.28	401.117576
545.76	401.007079
546.24	400.912924
546.72	400.835517
547.1	400.776555
547.68	400.73892
548.16	400.726301
548.64	400.742643
549.12	400.791611
549.6	400.876203
550.0799	400.553
550.56	401.159893
551.04	401.360614
551.52	401.600339
552.	401.877995
552.48	402.191865
552.96	402.539673
553.4399	402.918751
553.92	403.326269
554.4	403.759408
554.88	404.215181
555.36	404.68967
555.84	405.177038
556.3199	405.66925
556.8	406.156
557.28	406.631148
557.76	407.083843
558.24	407.508979
558.72	407.902164
559.1	408.260457
559.68	408.582094
560.16	408.866309
560.64	409.113265
561.12	409.324085
561.6	409.500925
562.0799	409.647079
562.56	409.767074
563.04	409.866736
563.52	409.9531
564.	410.03397
564.48	410.116861
564.9599	410.20741
565.4399	410.308018
565.92	410.417669
566.4	410.533092
566.88	410.650405
567.36	410.766361
567.84	410.87893
568.3199	410.987398
568.8	411.092183
569.28	411.194538
569.76	411.29623
570.24	411.399274
570.72	411.505752
571.1	411.617736
571.68	411.737262
572.16	411.866331
572.64	412.006925
573.12	412.16099
573.6	412.33041
574.0799	412.516897
574.56	412.721737
575.04	412.945274
575.52	413.186226
