# Supplementary material for: Towards the engineering of a photon-only two-stroke rotary molecular motor
Source: Nat Commun. 2022 Oct 28;13:6433. doi: 10.1038/s41467-022-33695-x (PMC9616945; doi:10.1038/s41467-022-33695-x)
Supplement: Supplementary file 13 — Source Data [file 41467_2022_33695_MOESM13_ESM.zip › Figure 4C source data/traj-17.txt]

time(fs) , θ(deg.)
0.	181.585045
0.48	181.478529
0.96	181.363
1.44	181.348236
1.92	181.322935
2.4	181.321517
2.88	181.341105
3.36	181.378532
3.84	181.430595
4.32	181.494173
4.8	181.566279
5.279	181.644187
5.76	181.725751
6.24	181.809801
6.72	181.896367
7.199	181.9865
7.68	182.081767
8.16	182.183646
8.64	182.293086
9.12	182.410258
9.6	182.534464
10.08	182.664139
10.559	182.796896
11.04	182.929632
11.52	183.058694
12.	183.180143
12.48	183.290102
12.959	183.385113
13.44	183.462372
13.92	183.519735
14.399	183.555466
14.879	183.567871
15.36	183.555052
15.84	183.515039
16.32	183.446363
16.8	183.34889
17.28	183.224439
17.758	183.076809
18.24	182.911217
18.72	182.733511
19.2	182.54951
19.68	182.364606
20.16	182.18356
20.64	182.010377
21.117	181.848204
21.598	181.699197
22.08	181.564395
22.56	181.44364
23.04	181.335612
23.52	181.238006
24.	181.147847
24.48	181.061839
24.96	180.976614
25.438	180.888876
25.918	180.795571
26.4	180.694298
26.88	180.583944
27.36	180.465208
27.84	180.340582
28.32	180.213777
28.797	180.088908
29.278	179.969842
29.758	179.85985
30.24	179.761493
30.72	179.676618
31.2	179.606384
31.68	179.55127
32.16	179.511069
32.64	179.48491
33.12	179.471319
33.6	179.46836
34.08	179.473811
34.56	179.485344
35.04	179.500645
35.516	179.517475
36.	179.533737
36.48	179.547682
36.96	179.558277
37.44	179.565602
37.92	179.570988
38.4	179.57676
38.875	179.585684
39.36	179.600398
39.836	179.623046
40.32	179.655148
40.8	179.697626
41.28	179.750912
41.76	179.815037
42.235	179.889694
42.72	179.97424
43.196	180.067653
43.68	180.168467
44.16	180.274706
44.64	180.383848
45.12	180.492838
45.6	180.598162
46.08	180.696002
46.555	180.782513
47.04	180.854276
47.516	180.908891
48.	180.945494
48.48	180.964919
48.96	180.969401
49.44	180.961973
49.92	180.945896
50.4	180.924268
50.875	180.873
51.36	180.875146
51.836	180.852193
52.32	180.832798
52.8	180.81841
53.28	180.810109
53.76	180.808574
54.235	180.814062
54.72	180.826382
55.196	180.844882
55.68	180.86843
56.16	180.895446
56.64	180.924048
57.12	180.952402
57.594	180.97922
58.08	181.004237
58.555	181.02836
59.04	181.053417
59.516	181.081643
60.	181.115198
60.48	181.155862
60.96	181.20491
61.44	181.263099
61.915	181.330693
62.4	181.407479
62.875	181.492769
63.36	181.585359
63.836	181.683508
64.32	181.78493
64.8	181.886879
65.28	181.986303
65.75	182.080064
66.24	182.165176
66.72	182.239011
67.2	182.299534
67.67	182.345638
68.16	182.377637
68.64	182.397751
69.12	182.410242
69.6	182.420988
70.08	182.436662
70.56	182.463908
71.03	182.508772
71.52	182.576419
72.	182.671017
72.48	182.795686
72.96	182.952459
73.44	183.142255
73.92	183.36486
74.39	183.618953
74.88	183.902181
75.36	184.211253
75.84	184.542011
76.32	184.889437
76.8	185.247548
77.28	185.609316
77.75	185.966814
78.24	186.311895
78.72	186.637477
79.2	186.938986
79.67	187.215091
80.16	187.467258
80.64	187.698512
81.11	187.912211
81.6	188.111325
82.08	188.29824
82.56	188.474847
83.03	188.642739
83.52	188.803339
84.	188.957907
84.47	189.107406
84.96	189.252254
85.44	189.392056
85.92	189.525413
86.39	189.649854
86.88	189.761971
87.36	189.857551
87.84	189.931743
88.32	189.979508
88.8	189.451
89.28	189.98016
89.75	189.931593
90.24	189.855592
90.72	189.760018
91.2	189.65403
91.67	189.546485
92.16	189.445015
92.64	189.355769
93.11	189.283489
93.6	189.231719
94.08	189.202958
94.56	189.198717
95.03	189.219474
95.52	189.264574
96.	189.332136
96.47	189.419069
96.96	189.52121
97.44	189.633555
97.92	189.750522
98.39	189.866236
98.88	189.974923
99.36	190.07151
99.84	190.152376
100.32	190.215934
100.8	190.262658
101.28	190.294491
101.75	190.313992
102.24	190.323668
102.72	190.32565
103.2	190.321663
103.67	190.313131
104.16	190.301331
104.64	190.287516
105.11	190.272983
105.6	190.259058
106.08	190.246988
106.56	190.237734
107.03	190.231693
107.52	190.228446
108.	190.226597
108.47	190.223792
108.96	190.216921
109.44	190.202547
109.92	190.177571
110.39	190.140024
110.88	190.089676
111.36	190.028116
111.83	189.95827
112.32	189.883666
112.8	189.807798
113.28	189.733768
113.75	189.664162
114.24	189.601089
114.72	189.546305
115.19	189.50137
115.67	189.467788
116.16	189.447083
116.64	189.440742
117.11	189.449924
117.6	189.474971
118.08	189.514781
118.56	189.56634
119.03	189.624648
119.52	189.683228
120.	189.735189
120.47	189.774595
120.96	189.797662
121.44	189.803247
121.92	189.792482
122.39	189.767881
122.88	189.732447
123.36	189.689076
123.83	189.64028
124.32	189.588129
124.8	189.534285
125.28	189.48008
125.75	189.426614
126.24	189.374868
126.72	189.325851
127.19	189.280735
127.67	189.240948
128.16	189.208075
128.64	189.183482
129.12	189.167679
129.6	189.159713
130.07	189.157045
130.56	189.1562
131.04	189.15403
131.51	189.148947
132.	189.141485
132.48	189.133971
132.96	189.129706
133.44	189.132144
133.92	189.144344
134.4	189.168715
134.88	189.206937
135.35	189.254
135.84	189.328235
136.32	189.411513
136.78	189.509395
137.28	189.621489
137.76	189.747832
138.24	189.88918
138.72	190.046928
139.2	190.222432
139.68	190.415884
140.16	190.625288
140.64	190.846315
141.12	191.073399
141.6	191.301602
142.07	191.528149
142.56	191.752771
143.04	191.976923
143.51	192.202638
144.	192.431668
144.48	192.665074
144.96	192.903165
145.44	193.145572
145.92	193.391368
146.4	193.63915
146.88	193.887098
147.35	194.133014
147.84	194.374372
148.32	194.608432
148.78	194.832444
149.28	195.04395
149.76	195.241112
150.23	195.4229
150.72	195.589048
151.2	195.739835
151.68	195.875903
152.16	195.265
152.64	196.108316
153.12	196.207693
153.6	196.297
154.07	196.3806
154.56	196.456613
155.04	196.527007
155.51	196.592731
156.	196.654784
156.48	196.714194
156.96	196.77192
157.44	196.828708
157.92	196.884944
158.4	196.940544
158.88	196.994985
159.35	197.047553
159.84	197.097811
160.32	197.146164
160.78	197.194114
161.28	197.243943
161.76	197.297947
162.23	197.357801
162.72	197.424583
163.2	197.499325
163.68	197.583435
164.16	197.678613
164.64	197.786427
165.12	197.907942
165.6	198.043561
166.07	198.193061
166.56	198.355713
167.04	198.530413
167.51	198.71578
168.	198.910199
168.48	199.111816
168.95	199.318483
169.44	199.527684
169.92	199.736458
170.4	199.941376
170.88	200.138626
171.35	200.324259
171.84	200.4946
172.32	200.646839
172.78	200.779711
173.28	200.894042
173.76	200.992741
174.23	201.080019
174.72	201.16022
175.2	201.236859
175.68	201.3122
176.16	201.387271
176.64	201.46208
177.12	201.535872
177.6	201.6073
178.07	201.674541
178.56	201.735309
179.04	201.78682
179.51	201.825724
180.	201.848056
180.48	201.849285
180.95	201.824509
181.44	201.768885
181.92	201.678283
182.4	201.550003
182.88	201.38338
183.35	201.180097
183.84	200.944059
184.32	200.680713
184.78	200.395964
185.28	200.095194
185.76	199.782829
186.23	199.462442
186.72	199.137128
187.2	198.809842
187.68	198.48359
188.16	198.161481
188.64	197.846661
189.12	197.542192
189.6	197.250868
190.07	196.975007
190.56	196.716222
191.04	196.475231
191.51	196.251763
192.	196.044669
192.48	195.852352
192.95	195.673568
193.44	195.508487
193.92	195.35972
194.4	195.232761
194.88	195.135282
195.35	195.07536
195.84	195.059524
196.32	195.091615
196.78	195.172724
197.28	195.301822
197.76	195.476571
198.23	195.693951
198.72	195.950645
199.2	196.243197
199.68	196.568025
200.16	196.92133
200.64	197.298894
201.12	197.695828
201.6	198.106288
202.07	198.523262
202.56	198.938516
203.04	199.342883
203.51	199.727093
204.	200.083147
204.48	200.406038
204.95	200.695115
205.44	200.954186
205.92	201.18
206.4	201.409548
206.88	201.618385
207.35	201.819354
207.84	202.013018
208.32	202.198406
208.78	202.373823
209.28	202.537436
209.76	202.687581
210.23	202.822848
210.72	202.941995
211.2	203.043769
211.67	203.12666
212.16	203.188625
212.64	203.2268
213.12	203.237306
213.6	203.215304
214.07	203.155556
214.56	203.053762
215.04	202.908563
215.51	202.723413
216.	202.507022
216.48	202.271704
216.95	202.030393
217.44	201.793872
217.92	201.569317
218.4	201.360294
218.88	201.167714
219.35	200.991056
219.84	200.829368
220.32	200.681878
220.78	200.548227
221.28	200.428443
221.76	200.322748
222.23	200.231272
222.72	200.153706
223.2	200.088935
223.67	200.034702
224.16	199.987446
224.64	199.942542
225.12	199.895167
225.6	199.84183
226.07	199.782121
226.56	199.719708
227.04	199.661892
227.51	199.617865
228.	199.596576
228.48	199.605064
228.95	199.64761
229.44	199.725711
229.92	199.838596
230.38	199.983966
230.88	200.158656
231.35	200.359087
231.84	200.5815
232.32	200.82198
232.78	201.076337
233.28	201.33986
233.76	201.607
234.23	201.870981
234.72	202.123537
235.2	202.354
235.67	202.555149
236.16	202.715129
236.64	202.830089
237.12	202.901365
237.6	202.936726
238.07	202.94847
238.56	202.95046
239.04	202.955488
239.51	202.973608
240.	203.011499
240.48	203.072673
240.95	203.158204
241.44	203.267629
241.92	203.331
242.38	203.553035
242.88	203.725993
243.35	203.91689
243.84	204.123568
244.32	204.34303
244.78	204.571033
245.28	204.801842
245.76	205.028384
246.23	205.243104
246.72	205.439687
247.2	205.615206
247.67	205.771653
248.16	205.915865
248.64	206.057753
249.12	206.207795
249.6	206.374829
250.07	206.564689
250.56	206.779774
251.04	207.019415
251.51	207.280727
252.	207.559558
252.48	207.851273
252.95	208.151232
253.44	208.454983
253.92	208.758226
254.38	209.056648
254.88	209.34565
255.35	209.620053
255.84	209.873868
256.32	210.100336
256.8	210.292458
257.28	210.444259
257.76	210.552563
258.24	210.618543
258.71	210.648123
259.2	210.650941
259.68	210.63849
260.15	210.622294
260.64	210.612574
261.12	210.617429
261.57	210.6424
262.08	210.690348
262.56	210.761688
263.03	210.85489
263.52	210.967084
264.	211.094565
264.48	211.233062
264.96	211.377749
265.44	211.52306
265.92	211.662411
266.4	211.787947
266.88	211.890558
267.36	211.960413
267.84	211.988203
268.32	211.966885
268.8	211.893267
269.28	211.768631
269.76	211.598143
270.24	211.389554
270.71	211.151848
271.2	210.894203
271.68	210.625228
272.15	210.352306
272.64	210.08105
273.12	209.81499
273.57	209.555685
274.08	209.303194
274.56	209.05671
275.03	208.815093
275.52	208.577128
276.	208.341502
276.48	208.106575
276.96	207.870063
277.44	207.628845
277.92	207.379125
278.4	207.117166
278.88	206.840571
279.36	206.549655
279.84	206.248253
280.32	205.943541
280.8	205.644967
281.28	205.362836
281.76	205.107027
282.24	204.886142
282.71	204.706
283.2	204.574344
283.68	204.490754
284.15	204.456661
284.64	204.470626
285.12	204.52974
285.57	204.630048
286.08	204.766807
286.56	204.934503
287.03	205.126675
287.52	205.335645
288.	205.552418
288.47	205.767099
288.96	205.970082
289.44	206.15395
289.92	206.315343
290.4	206.4558
290.88	206.581158
291.36	206.698
291.84	206.821312
292.32	206.954096
292.8	207.105522
293.28	207.281042
293.76	207.484114
294.24	207.716147
294.71	207.976604
295.2	208.263269
295.68	208.57267
296.15	208.90054
296.64	209.242182
297.12	209.592647
297.57	209.946746
298.08	210.298926
298.56	210.64322
299.03	210.973435
299.52	211.283786
300.	211.569934
300.47	211.830049
300.96	212.065415
301.44	212.280342
301.92	212.48154
302.4	212.677177
302.88	212.87587
303.36	213.08587
303.84	213.314502
304.32	213.567806
304.8	213.850178
305.28	214.164018
305.76	214.509459
306.24	214.884386
306.71	215.28477
307.2	215.705189
307.68	216.139312
308.15	216.580163
308.64	217.020146
309.12	217.450971
309.57	217.863733
310.08	218.249487
310.56	218.600475
311.03	218.911722
311.52	219.182153
312.	219.414531
312.47	219.614274
312.96	219.787896
313.44	219.941793
313.92	220.081631
314.4	220.212201
314.88	220.337456
315.36	220.460518
315.84	220.583564
316.32	220.707643
316.8	220.832518
317.28	220.956662
317.76	221.077385
318.24	221.19103
318.71	221.293112
319.2	221.378342
319.68	221.440609
320.15	221.4731
320.64	221.468836
321.12	221.42178
321.57	221.328261
322.08	221.188066
322.56	221.004674
323.03	220.784711
323.52	220.537039
324.	220.271773
324.47	219.394
324.96	219.730102
325.44	219.473452
325.92	219.238161
326.4	219.03195
326.88	218.86127
327.36	218.730895
327.84	218.643466
328.32	218.599212
328.8	218.59592
329.28	218.629174
329.76	218.692694
330.24	218.778583
330.71	218.877526
331.2	218.979147
331.68	219.072848
332.15	219.149347
332.64	219.202576
333.12	219.231079
333.57	219.238096
334.08	219.23034
334.56	219.216203
335.03	219.204214
335.52	219.202158
336.	219.21679
336.47	219.253875
336.96	219.318285
337.44	219.414001
337.91	219.543976
338.4	219.70991
338.88	219.912009
339.36	220.148838
339.84	220.417285
340.32	220.712598
340.8	221.028485
341.28	221.357271
341.76	221.690245
342.24	222.018356
342.71	222.33331
343.2	222.628791
343.68	222.901329
344.15	223.150554
344.64	223.379009
345.12	223.591741
345.57	223.795674
346.08	223.755
346.56	224.209087
347.03	224.434261
347.52	224.681011
348.	224.955039
348.47	225.260885
348.96	225.601748
349.44	225.979247
349.91	226.393237
350.4	226.84178
350.88	227.32127
351.36	227.826672
351.84	228.351755
352.32	228.889319
352.8	229.431546
353.28	229.970647
353.76	230.432
354.24	231.014318
354.71	231.512058
355.2	231.994024
355.68	232.463
356.15	232.927816
356.64	233.392243
357.12	233.863804
357.57	234.348028
358.08	234.849143
358.56	235.370066
359.03	235.912439
359.52	236.476605
360.	237.061443
360.47	237.66418
360.96	238.280229
361.44	238.903141
361.91	239.524666
362.4	240.13489
362.88	240.722497
363.36	241.275326
363.84	241.781378
364.32	242.230178
364.8	242.613972
365.28	242.928188
365.76	243.171244
366.24	243.344365
366.71	243.4516
367.2	243.412
367.68	243.497599
368.15	243.455406
368.64	243.383721
369.12	243.292987
369.57	243.193127
370.08	243.093167
370.56	243.000858
371.03	242.922316
371.52	242.861839
372.	242.821949
372.47	242.803587
372.96	242.806292
373.44	242.828259
373.91	242.866343
374.4	242.91621
374.88	242.972891
375.36	243.031688
375.84	243.089027
376.32	243.142904
376.8	243.193111
377.28	243.241517
377.76	243.292296
378.24	243.351605
378.71	243.426657
379.2	243.524651
379.68	243.651983
380.15	243.813881
380.64	244.014334
381.12	244.256105
381.57	244.540729
382.08	244.868443
382.56	245.238127
383.03	245.647247
383.52	246.091809
384.	246.566334
384.47	247.063847
384.96	247.576141
385.44	248.094523
385.91	248.611141
386.4	249.120337
386.88	249.619143
387.36	250.106538
387.84	250.58231
388.32	251.0467
388.8	251.501167
389.28	251.949531
389.76	252.398418
390.24	252.856558
390.71	253.333387
391.2	253.83773
391.68	254.376914
392.15	254.956261
392.64	255.578769
393.12	256.244863
393.57	256.952281
394.08	257.696115
394.56	258.469043
395.03	259.26164
395.52	260.062777
396.	260.860184
396.47	261.641336
396.96	262.394597
397.44	263.11013
397.91	263.780131
398.4	264.398342
398.88	264.959519
399.36	265.459574
399.84	265.896418
400.32	266.270908
400.8	266.58718
401.28	266.852091
401.76	267.074054
402.24	267.261796
402.71	267.423398
403.2	267.565712
403.68	267.694068
404.15	267.812188
404.64	267.922226
405.12	268.024864
405.57	268.119429
406.08	268.204059
406.56	268.276086
407.03	268.33283
407.52	268.372771
408.	268.396632
408.47	268.407678
408.96	268.410859
409.44	268.411274
409.91	268.412743
410.4	268.417036
410.88	268.423926
411.35	268.43195
411.84	268.439636
412.32	268.446706
412.8	268.454729
413.28	268.466915
413.76	268.487217
414.24	268.519203
414.71	268.565127
415.2	268.625397
415.68	268.698458
416.15	268.781024
416.64	268.86871
417.12	268.95699
417.57	269.042288
418.08	269.122905
418.56	269.199466
419.03	269.274744
419.52	269.352892
420.	269.43844
420.47	269.535409
420.96	269.646826
421.44	269.774643
421.91	269.911
422.4	270.083624
422.88	270.266545
423.35	270.470275
423.84	270.696938
424.32	270.948913
424.8	271.228259
425.28	271.536104
425.76	271.872119
426.24	272.234185
426.71	272.618237
427.2	273.018366
427.68	273.427294
428.15	273.837312
428.64	274.2416
429.12	274.635474
429.57	275.016969
430.08	275.386463
430.56	275.745675
431.03	276.096566
431.52	276.934392
432.	277.78865
432.47	278.655601
432.96	279.52968
433.44	280.403908
433.91	281.270632
434.4	282.122568
434.88	282.953906
435.35	283.76104
435.84	284.542517
436.32	285.29829
436.8	286.028646
437.28	286.733353
437.76	287.411307
438.24	288.060758
438.71	288.679953
439.2	289.267953
439.68	289.825259
440.15	290.354006
440.64	290.857656
441.12	291.340446
441.57	291.806826
442.08	292.26103
442.56	292.706804
443.03	293.147269
443.52	293.584906
444.	294.02169
444.47	294.459369
444.96	294.856
445.44	295.34554
445.91	295.799347
446.4	296.264397
446.88	296.743342
447.35	297.237611
447.84	297.746832
448.32	298.268628
448.8	298.798877
449.28	299.332424
449.76	299.864097
450.24	300.389705
450.71	300.906627
451.2	301.413774
451.68	301.911066
452.15	302.39877
452.64	302.876977
453.12	303.345317
453.57	303.802887
454.08	304.248337
454.56	304.680068
455.03	305.096534
455.52	305.496577
456.	305.879741
456.47	306.246415
456.96	306.597721
457.44	306.935123
457.91	307.25989
458.4	307.572632
458.88	307.873088
459.35	308.1603
459.84	308.433189
460.32	308.691376
460.75	308.935902
461.28	309.169493
461.76	309.396224
462.24	309.62083
462.71	309.848018
463.2	310.082019
463.68	310.326407
464.15	310.584122
464.64	310.857618
465.12	311.149093
465.57	311.46074
466.08	311.795007
466.56	312.154756
467.03	312.543269
467.52	312.964034
468.	313.420353
468.47	313.914838
468.96	314.448925
469.44	315.022568
469.91	315.634219
470.4	316.281203
470.88	316.960412
471.35	317.669046
471.84	318.405025
472.32	319.166857
472.75	319.953082
473.28	320.761656
473.76	321.589537
474.24	322.432544
474.71	323.285466
475.2	324.142327
475.68	324.75
476.15	325.842394
476.64	326.673401
477.12	327.48481
477.57	328.272828
478.08	329.034832
478.56	329.769074
479.03	330.474054
479.52	331.147823
480.	331.787476
480.47	332.389133
480.96	332.948546
481.44	333.462232
481.91	333.928736
482.4	334.349296
482.88	334.727579
483.35	335.068702
483.84	335.37808
484.32	335.660577
484.75	335.920073
485.28	336.159361
485.76	336.380275
486.24	336.583905
486.71	336.770886
487.2	336.941722
487.68	337.097083
488.15	337.238039
488.64	337.366165
489.12	337.483471
489.57	337.592184
490.08	337.694459
490.56	337.792146
491.03	337.886777
491.52	337.97988
492.	338.073613
492.47	338.171429
492.96	338.278377
493.44	338.400767
493.91	338.545343
494.4	338.718376
494.88	338.925005
495.35	339.168918
495.84	339.452297
496.32	339.775926
496.75	340.139354
497.28	340.541098
497.76	340.978884
498.24	341.449916
498.71	341.951179
499.2	342.479708
499.68	343.032767
500.15	343.607864
500.64	344.202585
501.12	344.814283
501.57	345.439788
502.08	346.075324
502.56	346.716823
503.03	347.360644
503.52	348.004397
504.	348.6474
504.47	349.290452
504.96	349.935069
505.44	350.582637
505.91	351.233872
506.4	351.888605
506.88	352.545806
507.35	353.203706
507.84	353.859
508.32	354.51202
508.75	355.156912
509.28	355.79175
509.76	356.413623
510.24	357.019659
510.71	357.607003
511.2	358.172735
511.68	358.713804
512.16	359.22701
512.64	359.70917
513.12	360.157554
513.6	360.570573
514.0799	360.948508
514.56	361.293879
515.04	361.611203
515.52	361.906237
516.	362.185107
516.48	362.453678
516.96	362.717253
517.4399	362.980538
517.92	363.247732
518.4	363.522636
518.88	363.808719
519.36	364.109135
519.84	364.426667
520.3199	364.76364
520.8	365.12176
521.28	365.501904
521.76	365.903863
522.24	366.326071
522.72	366.765399
523.1	367.217155
523.68	367.675454
524.16	368.134029
524.64	368.58736
525.12	369.031674
525.6	369.465374
526.0799	369.888694
526.56	370.302901
527.04	370.709457
527.52	371.109433
528.	371.503248
528.48	371.890634
528.96	372.270739
529.4399	372.642294
529.92	373.003759
530.4	373.353456
530.88	373.68962
531.36	374.010394
531.84	374.313726
532.3199	374.597242
532.8	374.858166
533.28	375.093274
533.76	375.298962
534.24	375.471518
534.72	375.608767
535.1	375.709877
535.68	375.77636
536.16	375.811985
536.64	375.822357
537.12	375.813979
537.6	375.793395
538.0799	375.766727
538.56	375.739934
539.04	375.71961
539.52	375.70974
540.	375.713951
540.48	375.735589
540.96	375.777536
541.4399	375.842162
541.92	375.931258
542.4	376.045905
542.88	376.186284
543.36	376.351437
543.84	376.539035
544.3199	376.745248
544.8	376.964881
545.28	377.191945
545.76	377.420709
546.24	377.646957
546.72	377.868987
547.1	378.087894
547.68	378.307166
548.16	378.531899
548.64	378.767989
549.12	379.021502
549.6	379.298238
550.0799	379.603446
550.56	379.941658
551.04	380.316577
551.52	380.731006
552.	381.18678
552.48	381.68468
552.96	382.224323
553.4399	382.804033
553.92	383.420678
554.4	384.069435
554.88	384.743747
555.36	385.435675
555.84	386.136275
556.3199	386.836386
556.8	387.527745
557.28	388.204002
557.76	388.861193
558.24	389.497552
558.72	390.112952
559.1	390.708296
559.68	391.28506
560.16	391.84497
560.64	392.389728
561.12	392.920709
561.6	393.438778
562.0799	393.944403
562.56	394.437799
563.04	394.918984
563.52	395.387715
564.	395.843365
564.48	396.284728
564.9599	396.709789
565.4399	397.115496
565.92	397.497664
566.4	397.851137
566.88	398.17037
567.36	398.450397
567.84	398.687954
568.3199	398.882323
568.8	399.035557
569.28	399.152122
569.76	399.238198
570.24	399.300938
570.72	399.347808
571.1	399.386103
571.68	399.422621
572.16	399.463506
572.64	399.514171
573.12	399.579277
573.6	399.66271
574.0799	399.767518
574.56	399.895807
575.04	400.048561
575.52	400.225417
