# Supplementary material for: Towards the engineering of a photon-only two-stroke rotary molecular motor
Source: Nat Commun. 2022 Oct 28;13:6433. doi: 10.1038/s41467-022-33695-x (PMC9616945; doi:10.1038/s41467-022-33695-x)
Supplement: Supplementary file 13 — Source Data [file 41467_2022_33695_MOESM13_ESM.zip › Figure 4C source data/traj-19.txt]

time(fs) , θ(deg.)
0.	180.926003
0.48	181.02493
0.96	181.135277
1.44	181.255916
1.92	181.385467
2.4	181.522139
2.88	181.663571
3.36	181.806645
3.84	181.947308
4.32	182.080456
4.8	182.189
5.279	182.299122
5.76	182.371105
6.24	182.41034
6.72	182.413864
7.199	182.382909
7.68	182.323849
8.16	182.247353
8.64	182.165075
9.12	182.08537
9.6	182.011028
10.08	181.940268
10.559	181.869368
11.04	181.794851
11.52	181.714481
12.	181.627388
12.48	181.533758
12.959	181.434412
13.44	181.330409
13.92	181.222727
14.399	181.112025
14.879	180.537
15.36	180.882119
15.84	180.762442
16.32	180.639334
16.8	180.513197
17.28	180.385448
17.758	180.25905
18.24	180.139144
18.72	180.033579
19.2	179.952665
19.68	179.907555
20.16	179.907451
20.64	179.957088
21.117	180.056102
21.598	180.200393
22.08	180.384145
22.56	180.601248
23.04	180.845873
23.52	181.112462
24.	181.395497
24.48	181.689218
24.96	181.987441
25.438	182.283515
25.918	182.570512
26.4	182.841618
26.88	183.09062
27.36	183.312266
27.84	183.502315
28.32	183.657391
28.797	183.775041
29.278	183.85446
29.758	183.897912
30.24	183.912153
30.72	183.908692
31.2	183.902057
31.68	183.906104
32.16	183.929696
32.64	183.974238
33.12	184.0347
33.6	184.102914
34.08	184.170569
34.56	184.2307
35.04	184.277948
35.516	184.308293
36.	184.318773
36.48	184.307357
36.96	184.272935
37.44	184.215287
37.92	184.134902
38.4	184.032672
38.875	183.90964
39.36	183.767027
39.836	183.606636
40.32	183.431523
40.8	183.246681
41.28	183.059391
41.76	182.879027
42.235	182.716131
42.72	182.580624
43.196	182.479374
43.68	182.414273
44.16	182.382171
44.64	182.376662
45.12	182.390247
45.6	182.415762
46.08	182.446916
46.555	182.478424
47.04	182.50609
47.516	182.526984
48.	182.539578
48.48	182.543619
48.96	182.539664
49.44	182.528453
49.92	182.510436
50.4	182.485729
50.875	182.454588
51.36	182.418236
51.836	182.379602
52.32	182.343647
52.8	182.317247
53.28	182.308837
53.76	182.327779
54.235	182.383046
54.72	182.480825
55.196	182.621722
55.68	182.799482
56.16	183.002435
56.64	183.216546
57.12	183.428185
57.594	183.625781
58.08	183.80047
58.555	183.946064
59.04	184.058553
59.516	184.135378
60.	184.174781
60.48	184.175496
60.96	184.136802
61.44	184.058829
61.915	183.942838
62.4	183.791303
62.875	183.607782
63.36	183.39673
63.836	183.16343
64.32	182.914103
64.8	182.656098
65.28	182.397929
65.75	182.148771
66.24	181.917057
66.72	181.708365
67.2	181.523697
67.67	181.359552
68.16	181.209914
68.64	181.068794
69.12	180.931961
69.6	180.797444
70.08	180.665152
70.56	180.536143
71.03	180.411954
71.52	180.294239
72.	180.184736
72.48	180.085497
72.96	179.121
73.44	179.928819
73.92	179.878216
74.39	179.850992
74.88	179.850606
75.36	179.880189
75.84	179.942711
76.32	180.041319
76.8	180.179689
77.28	180.362027
77.75	180.592274
78.24	180.872434
78.72	181.200796
79.2	181.571497
79.67	181.975825
80.16	182.404199
80.64	182.847575
81.11	183.298012
81.6	183.748752
82.08	184.194171
82.56	184.629721
83.03	185.051809
83.52	185.457566
84.	185.844545
84.47	186.210448
84.96	186.552971
85.44	186.869787
85.92	187.158645
86.39	187.417571
86.88	187.645158
87.36	187.840946
87.84	188.005873
88.32	188.1427
88.8	188.256247
89.28	188.353064
89.75	188.440314
90.24	188.523985
90.72	188.6073
91.2	188.690299
91.67	188.770775
92.16	188.845814
92.64	188.913077
93.11	188.971498
93.6	189.021467
94.08	189.064658
94.56	189.103619
95.03	189.141261
95.52	189.180348
96.	189.223086
96.47	189.270839
96.96	189.323
97.44	189.381987
97.92	189.443433
98.39	189.506579
98.88	189.561
99.36	189.633295
99.84	189.698287
100.32	189.768913
100.8	189.850665
101.28	189.948697
101.75	190.065466
102.24	190.199215
102.72	190.34441
103.2	190.493857
103.67	190.641084
104.16	190.781738
104.64	190.913799
105.11	191.037027
105.6	191.152225
106.08	191.260606
106.56	191.363383
107.03	191.461506
107.52	191.555516
108.	191.645463
108.47	191.730914
108.96	191.811089
109.44	191.885156
109.92	191.952631
110.39	192.013846
110.88	192.07033
111.36	192.124981
111.83	192.181884
112.32	192.245581
112.8	192.31971
113.28	192.40534
113.75	192.483
114.24	192.598127
114.72	192.69301
115.19	192.778475
115.67	192.850004
116.16	192.904853
116.64	192.941714
117.11	192.960232
117.6	192.960598
118.08	192.943263
118.56	192.908752
119.03	192.85761
119.52	192.790473
120.	192.708308
120.47	192.612768
120.96	192.506582
121.44	192.393806
121.92	192.279852
122.39	192.171298
122.88	192.075614
123.36	192.00082
123.83	191.954918
124.32	191.944819
124.8	191.974976
125.28	192.046485
125.75	192.157397
126.24	192.304013
126.72	192.482189
127.19	192.688017
127.67	192.917907
128.16	193.168359
128.64	193.435723
129.12	193.716084
129.6	194.005314
130.07	194.299257
130.56	194.593994
131.04	194.886013
131.51	195.172227
132.	195.449809
132.48	195.715984
132.96	195.967949
133.44	196.203033
133.92	196.419204
134.4	196.615834
134.88	196.794462
135.35	196.958973
135.84	197.11451
136.32	197.265197
136.78	197.411973
137.28	197.552123
137.76	197.680555
138.24	197.791579
138.72	197.880087
139.2	197.94199
139.68	197.974229
140.16	197.974709
140.64	197.942312
141.12	197.877039
141.6	197.780118
142.07	197.653979
142.56	197.501995
143.04	197.328081
143.51	197.136305
144.	196.930692
144.48	196.715315
144.96	196.494712
145.44	196.27453
145.92	196.062096
146.4	195.866396
146.88	195.696925
147.35	195.561418
147.84	195.463432
148.32	195.401349
148.78	195.36936
149.28	195.359474
149.76	195.363329
150.23	195.373293
150.72	195.383151
151.2	195.388572
151.68	195.387363
152.16	195.379331
152.64	195.365716
153.12	195.348355
153.6	195.328867
154.07	195.308096
154.56	195.285892
155.04	195.26122
155.51	195.232592
156.	195.198807
156.48	195.159906
156.96	195.118142
157.44	195.078577
157.92	195.048908
158.4	195.038204
158.88	195.054545
159.35	195.102224
159.84	195.175
160.32	195.28158
160.78	195.398018
161.28	195.520261
161.76	195.640923
162.23	195.755007
162.72	195.859855
163.2	195.954625
163.68	196.039543
164.16	196.115174
164.64	196.181869
165.12	196.239469
165.6	196.287276
166.07	196.324287
166.56	196.349667
167.04	196.363345
167.51	196.366596
168.	196.362427
168.48	196.355669
168.95	196.352741
169.44	196.361022
169.92	196.387634
170.4	196.437617
170.88	196.512091
171.35	196.607562
171.84	196.717081
172.32	196.832665
172.78	196.947642
173.28	197.057
173.76	197.16251
174.23	197.262068
174.72	197.358594
175.2	197.454067
175.68	197.549816
176.16	197.646126
176.64	197.74215
177.12	197.836127
177.6	197.925879
178.07	198.00954
178.56	198.086309
179.04	198.156976
179.51	198.224048
180.	198.291549
180.48	198.364679
180.95	198.449351
181.44	198.55138
181.92	198.675053
182.4	198.821287
182.88	198.986521
183.35	199.163335
183.84	199.342535
184.32	199.515273
184.78	199.674238
185.28	199.813888
185.76	199.930173
186.23	200.020127
186.72	200.081583
187.2	200.113075
187.68	200.11397
188.16	200.084703
188.64	200.026978
189.12	199.943763
189.6	199.839043
190.07	199.717449
190.56	199.583958
191.04	199.443768
191.51	199.302343
192.	199.165489
192.48	199.039207
192.95	198.929129
193.44	198.83956
193.92	198.772616
194.4	198.728066
194.88	198.70403
195.35	198.69797
195.84	198.707417
196.32	198.730195
196.78	198.764307
197.28	198.807656
197.76	198.857789
198.23	198.911774
198.72	198.966287
199.2	199.017901
199.68	199.0635
200.16	199.100627
200.64	199.127606
201.12	199.143498
201.6	199.148021
202.07	199.141678
202.56	199.126151
203.04	199.104907
203.51	199.083746
204.	199.070873
204.48	199.076053
204.95	199.10859
205.44	199.174601
205.92	199.274992
206.4	199.405387
206.88	199.557796
207.35	199.72269
207.84	199.89048
208.32	200.052266
208.78	200.200252
209.28	200.328176
209.76	200.431804
210.23	200.509261
210.72	200.560908
211.2	200.588758
211.67	200.595685
212.16	200.5848
212.64	200.559194
213.12	200.522056
213.6	200.477028
214.07	200.428658
214.56	200.382746
215.04	200.346382
215.51	200.327446
216.	200.333414
216.48	200.36962
216.95	200.43768
217.44	200.535038
217.92	200.655952
218.4	200.79318
218.88	200.939407
219.35	201.088013
219.84	201.233342
220.32	201.370771
220.78	201.496775
221.28	201.608965
221.76	201.70599
222.23	201.787257
222.72	201.852597
223.2	201.902065
223.67	201.936037
224.16	201.955575
224.64	201.962901
225.12	201.961774
225.6	201.957659
226.07	201.957703
226.56	201.970507
227.04	202.00554
227.51	202.071907
228.	202.176369
228.48	202.321197
228.95	202.503085
229.44	202.713952
229.92	202.943093
230.38	203.179492
230.88	203.413535
231.35	203.637898
231.84	203.847678
232.32	204.039913
232.78	204.2128
233.28	204.365001
233.76	204.495293
234.23	204.602584
234.72	204.686158
235.2	204.745981
235.67	204.782912
236.16	204.798768
236.64	204.796325
237.12	204.779309
237.6	204.75242
238.07	204.721261
238.56	204.69194
239.04	204.670115
239.51	204.659539
240.	204.660673
240.48	204.670241
240.95	204.6821
241.44	204.688951
241.92	204.684028
242.38	204.662184
242.88	204.620218
243.35	204.556611
243.84	204.470978
244.32	204.363587
244.78	204.235163
245.28	204.087003
245.76	203.921261
246.23	203.74118
246.72	203.551112
247.2	203.356321
247.67	203.162703
248.16	202.976554
248.64	202.804451
249.12	202.653195
249.6	202.529601
250.07	202.439899
250.56	202.388563
251.04	202.376829
251.51	202.401652
252.	202.456095
252.48	202.53124
252.95	202.618623
253.44	202.711854
253.92	202.806928
254.38	202.901622
254.88	202.994739
255.35	203.085624
255.84	203.174
256.32	203.257
256.8	203.344056
257.28	203.42709
257.76	203.510203
258.24	203.594737
258.71	203.682249
259.2	203.774599
259.68	203.874099
260.15	203.983658
260.64	204.106816
261.12	204.247469
261.57	204.409097
262.08	204.59354
262.56	204.703
263.03	205.023712
263.52	205.258844
264.	205.498219
264.48	205.735706
264.96	205.966633
265.44	206.187731
265.92	206.396861
266.4	206.592788
266.88	206.775038
267.36	206.943788
267.84	207.027
268.32	207.243898
268.8	207.377547
269.28	207.502006
269.76	207.618641
270.24	207.728863
270.71	207.834181
271.2	207.936292
271.68	208.037139
272.15	208.138905
272.64	208.243827
273.12	208.353727
273.57	208.469279
274.08	208.589284
274.56	208.710457
275.03	208.828065
275.52	208.937122
276.	209.033534
276.48	209.114745
276.96	209.179844
277.44	209.22932
277.92	209.264654
278.4	209.287887
278.88	209.301289
279.36	209.307089
279.84	209.307327
280.32	209.303777
280.8	209.29791
281.28	209.290871
281.76	209.28349
282.24	209.276295
282.71	209.269567
283.2	209.263446
283.68	209.258093
284.15	209.253853
284.64	209.251278
285.12	209.25089
285.57	209.252767
286.08	209.256343
286.56	209.260735
287.03	209.265393
287.52	209.270619
288.	209.277735
288.47	209.288942
288.96	209.307045
289.44	209.335179
289.92	209.376605
290.4	209.434558
290.88	209.512144
291.36	209.612248
291.84	209.737449
292.32	209.88991
292.8	210.071271
293.28	210.282523
293.76	210.523949
294.24	210.795155
294.71	211.095303
295.2	211.423538
295.68	211.779486
296.15	212.163417
296.64	212.575723
297.12	213.015856
297.57	213.481494
298.08	213.968493
298.56	214.471434
299.03	214.984265
299.52	215.500733
300.	216.014607
300.47	216.519818
300.96	217.010572
301.44	217.481451
301.92	217.927494
302.4	218.344232
302.88	218.727668
303.36	219.074243
303.84	219.380761
304.32	219.644355
304.8	219.862527
305.28	220.033393
305.76	220.156209
306.24	220.232181
306.71	220.265248
307.2	220.2622
307.68	220.231545
308.15	220.181434
308.64	220.117906
309.12	220.044505
309.57	219.963099
310.08	219.874984
310.56	219.781607
311.03	219.684824
311.52	219.58684
312.	219.490047
312.47	219.396828
312.96	219.309388
313.44	219.22962
313.92	219.158979
314.4	219.098363
314.88	219.04799
315.36	219.007293
315.84	218.974896
316.32	218.948772
316.8	218.926732
317.28	218.907329
317.76	218.891075
318.24	218.881402
318.71	218.88457
319.2	218.90815
319.68	218.958816
320.15	219.040798
320.64	219.155731
321.12	219.303473
321.57	219.483049
322.08	219.693254
322.56	219.932914
323.03	220.200902
323.52	220.496075
324.	220.817161
324.47	221.162625
324.96	221.530531
325.44	221.918389
325.92	222.323037
326.4	222.740573
326.88	223.166396
327.36	223.595432
327.84	224.022641
328.32	224.443845
328.8	224.85677
329.28	225.261847
329.76	225.662066
330.24	226.061486
330.71	226.462925
331.2	226.86625
331.68	227.268182
332.15	227.663407
332.64	228.045989
333.12	228.410419
333.57	228.752154
334.08	229.067792
334.56	229.355024
335.03	229.612499
335.52	229.839655
336.	230.036519
336.47	230.203545
336.96	230.341477
337.44	230.451282
337.91	230.534217
338.4	230.592077
338.88	230.627744
339.36	230.646043
339.84	230.654756
340.32	230.665203
340.8	230.691538
341.28	230.748393
341.76	230.847675
342.24	230.313
342.71	231.196152
343.2	231.445519
343.68	231.741078
344.15	232.079038
344.64	232.45564
345.12	232.867171
345.57	233.309786
346.08	233.779297
346.56	234.271009
347.03	234.779642
347.52	235.299381
348.	235.824054
348.47	236.347458
348.96	236.863737
349.44	237.367767
349.91	237.855489
350.4	238.324294
350.88	238.773553
351.36	239.205202
351.84	239.624022
352.32	240.037134
352.8	240.452442
353.28	240.876384
353.76	241.311938
354.24	241.757934
354.71	242.20995
355.2	242.661986
355.68	243.107946
356.15	243.542455
356.64	243.961086
357.12	244.360255
357.57	244.736988
358.08	245.088694
358.56	245.413036
359.03	245.707868
359.52	245.971241
360.	246.201428
360.47	246.39696
360.96	246.556787
361.44	246.680765
361.91	246.770593
362.4	246.831043
362.88	246.870874
363.36	246.902594
363.84	246.94061
364.32	246.098
364.8	247.083849
365.28	247.200822
365.76	247.347175
366.24	247.518688
366.71	247.710876
367.2	247.920036
367.68	248.143431
368.15	248.379073
368.64	248.625462
369.12	248.881398
369.57	249.145912
370.08	249.418231
370.56	249.697706
371.03	249.983648
371.52	250.275148
372.	250.571029
372.47	250.870178
372.96	251.17229
373.44	251.478879
373.91	251.794047
374.4	252.124517
374.88	252.478664
375.36	252.86466
375.84	253.288323
376.32	253.751586
376.8	254.252392
377.28	254.785849
377.76	255.345736
378.24	255.925613
378.71	256.519386
379.2	257.121556
379.68	257.727324
380.15	258.332675
380.64	258.934403
381.12	259.530037
381.57	260.117607
382.08	260.695071
382.56	261.259267
383.03	261.805266
383.52	262.411208
384.	262.96654
384.47	263.473193
384.96	263.937464
385.44	264.370527
385.91	264.787111
386.4	265.202385
386.88	265.628264
387.36	266.071031
387.84	266.53146
388.32	267.006792
388.8	267.492852
389.28	267.985352
389.76	268.480386
390.24	268.974487
390.71	269.464584
391.2	269.947941
391.68	270.422075
392.15	270.884611
392.64	271.333039
393.12	271.764498
393.57	272.175651
394.08	272.562927
394.56	272.923233
395.03	273.255173
395.52	273.560406
396.	273.844496
396.47	274.116572
396.96	274.387487
397.44	274.666869
397.91	274.960147
398.4	275.267177
398.88	275.58313
399.36	275.900703
399.84	276.212175
400.32	276.510643
400.8	276.790552
401.28	277.047851
401.76	277.279927
402.24	277.485386
402.71	277.66369
403.2	277.814721
403.68	277.938365
404.15	278.034196
404.64	278.101388
405.12	278.139001
405.57	278.14673
406.08	278.126069
406.56	278.081567
407.03	278.021463
407.52	277.957099
408.	277.900891
408.47	277.86351
408.96	277.851726
409.44	277.868238
409.91	277.913207
410.4	277.986048
410.88	278.08652
411.35	278.215079
411.84	278.372853
412.32	278.561461
412.8	278.782729
413.28	279.038351
413.76	279.329488
414.24	279.656431
414.71	280.018313
415.2	280.41302
415.68	280.837358
416.15	281.287624
416.64	281.760523
417.12	282.254277
417.57	282.769512
418.08	283.309436
418.56	283.87903
419.03	284.4833
419.52	285.125072
420.	285.80346
420.47	286.51394
420.96	287.249788
421.44	288.003754
421.91	288.769256
422.4	289.540994
422.88	290.315126
423.35	291.089106
423.84	291.861272
424.32	292.630288
424.8	293.394605
425.28	294.152027
425.76	294.899501
426.24	295.633184
426.71	296.348875
427.2	297.042827
427.68	297.712876
428.15	298.359614
428.64	298.987168
429.12	299.603114
429.57	300.217089
430.08	300.837953
430.56	301.470394
431.03	302.113171
431.52	302.760319
432.	303.403964
432.47	304.03663
432.96	304.652307
433.44	305.246614
433.91	305.816552
434.4	306.360093
434.88	306.875749
435.35	307.362189
435.84	307.817974
436.32	308.241436
436.8	308.630765
437.28	308.984323
437.76	309.301188
438.24	309.581853
438.71	309.828933
439.2	310.047711
439.68	310.246369
440.15	310.435774
440.64	310.628477
441.12	310.836482
441.57	311.068096
442.08	311.325754
442.56	311.606694
443.03	311.90578
443.52	312.218168
444.	312.540626
444.47	312.871712
444.96	313.211329
445.44	313.560068
445.91	313.918541
446.4	314.28684
446.88	314.664193
447.35	315.048889
447.84	315.438515
448.32	315.830527
448.8	316.22304
449.28	316.615679
449.76	317.010257
450.24	317.411155
450.71	317.825398
451.2	318.262332
451.68	318.732445
452.15	319.244746
452.64	319.803196
453.12	320.404688
453.57	321.040649
454.08	321.700773
454.56	322.375948
455.03	323.059322
455.52	323.746094
456.	324.432838
456.47	325.116846
456.96	325.795666
457.44	326.466888
457.91	327.128183
458.4	327.777552
458.88	328.413717
459.35	329.03651
459.84	329.647133
460.32	330.248172
460.75	330.84343
461.28	331.43771
461.76	332.036633
462.24	332.646464
462.71	333.273657
463.2	333.923804
463.68	334.600113
464.15	335.30242
464.64	336.027759
465.12	336.77198
465.57	337.531113
466.08	338.301895
466.56	339.081674
467.03	339.868074
467.52	340.658669
468.	341.450794
468.47	342.241563
468.96	343.028079
469.44	343.807781
469.91	344.578814
470.4	345.340313
470.88	346.092474
471.35	346.836493
471.84	347.574502
472.32	348.309652
472.75	349.046388
473.28	349.790667
473.76	350.549499
474.24	351.329168
474.71	352.132493
475.2	352.957186
475.68	353.796854
476.15	354.643496
476.64	355.489414
477.12	356.3279
477.57	357.153137
478.08	357.959901
478.56	358.743397
479.03	359.499324
479.52	360.224127
480.	360.915294
480.47	361.571522
480.96	362.19266
481.44	362.779487
481.91	363.33344
482.4	363.85647
482.88	364.351082
483.35	364.820596
483.84	365.269514
484.32	365.703737
484.75	366.130178
485.28	366.555312
485.76	366.982927
486.24	367.412573
486.71	367.84008
487.2	368.259505
487.68	368.664868
488.15	369.050941
488.64	369.413387
489.12	369.748721
489.57	370.054378
490.08	370.32891
490.56	370.572229
491.03	370.785712
491.52	370.972061
492.	371.134939
492.47	371.278533
492.96	371.4072
493.44	371.525338
493.91	371.637484
494.4	371.748622
494.88	371.864539
495.35	371.991892
495.84	372.137494
496.32	372.306646
496.75	372.501344
497.28	372.719891
497.76	372.958104
498.24	373.210731
498.71	373.472134
499.2	373.736456
499.68	373.762
500.15	374.250427
500.64	374.489731
501.12	374.712439
501.57	374.917116
502.08	375.10401
502.56	375.274591
503.03	375.430958
503.52	375.575342
504.	375.709811
504.47	375.836226
504.96	375.956374
505.44	376.072204
505.91	376.186016
506.4	376.300532
506.88	376.41881
507.35	376.544131
507.84	376.679904
508.32	376.829491
508.75	376.995899
509.28	377.181496
509.76	377.387901
510.24	377.616087
510.71	377.866682
511.2	378.14034
511.68	378.438055
512.16	378.761242
512.64	379.111534
513.12	379.49036
513.6	379.898339
514.0799	380.334866
514.56	380.797828
515.04	381.283676
515.52	381.787707
516.	382.304602
516.48	382.829196
516.96	383.357225
517.4399	383.885699
517.92	384.41251
518.4	384.935344
518.88	385.450777
519.36	385.954239
519.84	386.440595
520.3199	386.904729
520.8	387.341964
521.28	387.748488
521.76	388.121839
522.24	388.46135
522.72	388.76829
523.1	389.04563
523.68	389.297488
524.16	389.528498
524.64	389.743316
525.12	389.946333
525.6	390.141516
526.0799	390.332264
526.56	390.521656
527.04	390.713248
527.52	390.911663
528.	391.122607
528.48	391.352316
528.96	391.606155
529.4399	391.88692
529.92	392.194284
530.4	392.525531
530.88	392.876676
531.36	393.243315
531.84	393.621205
532.3199	394.006801
532.8	394.39771
533.28	394.792889
533.76	395.192449
534.24	395.597123
534.72	396.007647
535.1	396.424253
535.68	396.846383
536.16	397.27266
536.64	397.701093
537.12	398.129502
537.6	398.556146
538.0799	398.980433
538.56	399.403466
539.04	399.827903
539.52	400.256519
540.	400.689637
540.48	401.123179
540.96	401.549191
541.4399	401.958267
541.92	402.341877
542.4	402.693739
542.88	403.01048
543.36	403.291853
543.84	403.540457
544.3199	403.760893
544.8	403.958622
545.28	404.138895
545.76	404.306066
546.24	404.463308
546.72	404.612657
547.1	404.755263
547.68	404.891764
548.16	405.022751
548.64	405.149255
549.12	405.273164
549.6	405.397371
550.0799	405.525338
550.56	405.659802
551.04	405.800984
551.52	405.945485
552.	406.086794
552.48	406.216929
552.96	406.328171
553.4399	406.414439
553.92	406.472199
554.4	406.500814
554.88	406.502209
555.36	406.480038
555.84	406.43872
556.3199	406.382702
556.8	406.316069
557.28	406.242489
557.76	406.165354
558.24	406.088044
558.72	406.014249
559.1	405.948317
559.68	405.89562
560.16	405.862865
560.64	405.858112
561.12	405.886
561.6	405.965447
562.0799	406.086794
562.56	406.249755
563.04	406.44485
563.52	406.66078
564.	406.887591
564.48	407.118478
564.9599	407.35021
565.4399	407.582455
565.92	407.816495
566.4	408.053921
566.88	408.29572
567.36	408.541919
567.84	408.791709
568.3199	409.043914
568.8	409.297694
569.28	409.553366
569.76	409.813234
570.24	410.082249
570.72	410.368036
571.1	410.679453
571.68	411.023023
572.16	411.398464
572.64	411.796828
573.12	412.20298
573.6	412.595
574.0799	412.971979
574.56	413.306839
575.04	413.596018
575.52	413.834892
