# Supplementary material for: Towards the engineering of a photon-only two-stroke rotary molecular motor
Source: Nat Commun. 2022 Oct 28;13:6433. doi: 10.1038/s41467-022-33695-x (PMC9616945; doi:10.1038/s41467-022-33695-x)
Supplement: Supplementary file 13 — Source Data [file 41467_2022_33695_MOESM13_ESM.zip › Figure 4C source data/traj-20.txt]

time(fs) , θ(deg.)
0.	187.644445
0.48	187.575869
0.96	187.510479
1.44	187.44969
1.92	187.394621
2.4	187.345894
2.88	187.303616
3.36	187.267376
3.84	187.236262
4.32	187.208902
4.8	187.183546
5.279	187.158261
5.76	187.13137
6.24	187.102147
6.72	187.071601
7.199	187.042816
7.68	187.020203
8.16	187.007625
8.64	187.006368
9.12	187.014372
9.6	187.027109
10.08	187.039229
10.559	187.045904
11.04	187.043433
11.52	187.029287
12.	187.001872
12.48	186.960256
12.959	186.903931
13.44	186.832625
13.92	186.746151
14.399	186.644259
14.879	186.526499
15.36	186.392112
15.84	186.232
16.32	186.068766
16.8	185.877285
17.28	185.665259
17.758	185.43429
18.24	185.188766
18.72	184.936159
19.2	184.686302
19.68	184.44961
20.16	184.234801
20.64	184.047143
21.117	183.88813
21.598	183.75649
22.08	183.649654
22.56	183.564845
23.04	183.499577
23.52	183.451698
24.	183.419208
24.48	183.400012
24.96	183.391675
25.438	183.391221
25.918	183.394948
26.4	183.398303
26.88	183.395879
27.36	183.381721
27.84	183.35014
28.32	183.297146
28.797	183.222197
29.278	183.129505
29.758	183.028148
30.24	182.930571
30.72	182.84971
31.2	182.795836
31.68	182.774181
32.16	182.78388
32.64	182.821104
33.12	182.881398
33.6	182.960795
34.08	183.056218
34.56	183.165407
35.04	183.28665
35.516	183.418455
36.	183.559243
36.48	183.707083
36.96	183.859511
37.44	184.013439
37.92	184.165204
38.4	184.310847
38.875	184.446612
39.36	184.569684
39.836	184.679005
40.32	184.775938
40.8	184.864551
41.28	184.951315
41.76	185.044075
42.235	185.150366
42.72	185.275494
43.196	185.421257
43.68	185.585969
44.16	185.765639
44.64	185.95544
45.12	186.150767
45.6	186.347683
46.08	186.542902
46.555	186.733544
47.04	186.916823
47.516	187.089743
48.	187.248866
48.48	187.390205
48.96	187.509332
49.44	187.601794
49.92	187.663914
50.4	187.693879
50.875	187.692851
51.36	187.665645
51.836	187.620805
52.32	187.570034
52.8	187.526954
53.28	187.504927
53.76	187.51412
54.235	187.558912
54.72	187.637519
55.196	187.743788
55.68	187.869617
56.16	188.007282
56.64	188.147
57.12	188.291
57.594	188.428379
58.08	188.554672
58.555	188.666647
59.04	188.76023
59.516	188.831658
60.	188.877813
60.48	188.896673
60.96	188.887716
61.44	188.852131
61.915	188.792807
62.4	188.714101
62.875	188.621579
63.36	188.521834
63.836	188.42239
64.32	188.331516
64.8	188.257616
65.28	188.207948
65.75	188.186897
66.24	188.194728
66.72	188.227707
67.2	188.279501
67.67	188.342831
68.16	188.410571
68.64	188.476147
69.12	188.533522
69.6	188.577109
70.08	188.601826
70.56	188.603371
71.03	188.578657
71.52	188.52626
72.	188.44667
72.48	188.342263
72.96	188.21701
73.44	188.076114
73.92	187.925732
74.39	187.772921
74.88	187.625821
75.36	187.493909
75.84	187.388008
76.32	187.319409
76.8	187.297603
77.28	187.327089
77.75	187.405219
78.24	187.522936
78.72	187.667767
79.2	187.826828
79.67	187.988585
80.16	188.143541
80.64	188.284523
81.11	188.406909
81.6	188.508809
82.08	188.590967
82.56	188.656295
83.03	188.709099
83.52	188.754235
84.	188.796405
84.47	188.83972
84.96	188.887541
85.44	188.942526
85.92	189.006858
86.39	189.082582
86.88	189.171993
87.36	189.277975
87.84	189.404067
88.32	189.553903
88.8	189.729782
89.28	189.930731
89.75	190.151326
90.24	190.38238
90.72	190.613059
91.2	190.833089
91.67	191.034212
92.16	191.210839
92.64	191.360112
93.11	191.481553
93.6	191.576462
94.08	191.647205
94.56	191.696596
95.03	191.727452
95.52	191.742349
96.	191.74357
96.47	191.733195
96.96	191.713275
97.44	191.686109
97.92	191.65457
98.39	191.622508
98.88	191.595078
99.36	191.578721
99.84	191.580238
100.32	191.604586
100.8	191.65216
101.28	191.717658
101.75	191.791847
102.24	191.864872
102.72	191.928932
103.2	191.979399
103.67	192.014725
104.16	192.035667
104.64	192.044335
105.11	192.043368
105.6	192.035326
106.08	192.022321
106.56	192.005851
107.03	191.986776
107.52	191.965414
108.	191.941694
108.47	191.915372
108.96	191.886282
109.44	191.854695
109.92	191.821748
110.39	191.789896
110.88	191.763154
111.36	191.746619
111.83	191.744829
112.32	191.759321
112.8	191.787091
113.28	191.821532
113.75	191.85519
114.24	191.882211
114.72	191.899375
115.19	191.905895
115.67	191.902685
116.16	191.891562
116.64	191.874621
117.11	191.853813
117.6	191.830701
118.08	191.806341
118.56	191.781237
119.03	191.755339
119.52	191.728092
120.	191.698556
120.47	191.665625
120.96	191.628425
121.44	191.586882
121.92	191.54244
122.39	191.498664
122.88	191.461234
123.36	191.436651
123.83	191.429655
124.32	191.440802
124.8	191.466236
125.28	191.437
125.75	191.53518
126.24	191.56795
126.72	191.595179
127.19	191.615399
127.67	191.628061
128.16	191.633102
128.64	191.630644
129.12	191.620796
129.6	191.603547
130.07	191.578712
130.56	191.545962
131.04	191.504925
131.51	191.455388
132.	191.39762
132.48	191.332811
132.96	191.263643
133.44	191.194932
133.92	191.134184
134.4	191.09158
134.88	191.078635
135.35	191.105162
135.84	191.175642
136.32	191.287548
136.78	191.433002
137.28	191.602157
137.76	191.7859
138.24	191.976962
138.72	192.169886
139.2	192.360528
139.68	192.545488
140.16	192.721668
140.64	192.886001
141.12	193.035359
141.6	193.166647
142.07	193.277035
142.56	193.364279
143.04	193.427036
143.51	193.465111
144.	193.479656
144.48	193.473349
144.96	193.450591
145.44	193.41769
145.92	193.382771
146.4	193.355001
146.88	193.34276
147.35	193.351136
147.84	193.380191
148.32	193.425354
148.78	193.479518
149.28	193.535231
149.76	193.585916
150.23	193.626175
150.72	193.651577
151.2	193.658375
151.68	193.643339
152.16	193.603828
152.64	193.538024
153.12	193.445203
153.6	193.325852
154.07	193.18156
154.56	193.014723
155.04	192.828267
155.51	192.625511
156.	192.410262
156.48	192.187106
156.96	191.961828
157.44	191.741853
157.92	191.536413
158.4	191.355992
158.88	191.210499
159.35	191.106322
159.84	191.043771
160.32	191.016901
160.78	191.015808
161.28	191.029524
161.76	191.047948
162.23	191.062608
162.72	191.066807
163.2	191.05557
163.68	191.025596
164.16	190.975157
164.64	190.903918
165.12	190.812672
165.6	190.703052
166.07	190.577287
166.56	190.438033
167.04	190.288316
167.51	190.131587
168.	189.971909
168.48	189.81425
168.95	189.66482
169.44	189.531226
169.92	189.422057
170.4	189.345458
170.88	189.306714
171.35	189.306002
171.84	189.337894
172.32	189.393093
172.78	189.461109
173.28	189.532435
173.76	189.543
174.23	189.658296
174.72	189.705835
175.2	189.742165
175.68	189.768594
176.16	189.787367
176.64	189.801199
177.12	189.81294
177.6	189.825361
178.07	189.841065
178.56	189.862501
179.04	189.892105
179.51	189.932568
180.	189.987216
180.48	190.060438
180.95	190.157935
181.44	190.286365
181.92	190.451857
182.4	190.657397
182.88	190.900341
183.35	191.17195
183.84	191.459504
184.32	191.749466
184.78	192.029943
185.28	192.291894
185.76	192.529335
186.23	192.739021
186.72	192.91991
187.2	193.072558
187.68	193.198544
188.16	193.279
188.64	193.379161
189.12	193.438399
189.6	193.473
190.07	193.50635
190.56	193.520212
191.04	193.524933
191.51	193.524769
192.	193.524982
192.48	193.531493
192.95	193.549727
193.44	193.582719
193.92	193.62935
194.4	193.68413
194.88	193.739017
195.35	193.786113
195.84	193.819693
196.32	193.836995
196.78	193.838074
197.28	193.825219
197.76	193.802273
198.23	193.773959
198.72	193.745283
199.2	193.72104
199.68	193.705454
200.16	193.701962
200.64	193.713127
201.12	193.740679
201.6	193.785656
202.07	193.848652
202.56	193.930174
203.04	194.031066
203.51	194.152898
204.	194.298089
204.48	194.469377
204.95	194.668478
205.44	194.894406
205.92	195.142631
206.4	195.405798
206.88	195.67547
207.35	195.943833
207.84	196.204752
208.32	196.454077
208.78	196.689411
209.28	196.909623
209.76	197.114315
210.23	197.303401
210.72	197.476834
211.2	197.634455
211.67	197.775958
212.16	197.900933
212.64	198.008972
213.12	198.064
213.6	198.173899
214.07	198.23229
214.56	198.27762
215.04	198.314075
215.51	198.347025
216.	198.381681
216.48	198.421159
216.95	198.465128
217.44	198.510089
217.92	198.551035
218.4	198.583324
218.88	198.60387
219.35	198.611461
219.84	198.606471
220.32	198.590282
220.78	198.564666
221.28	198.531267
221.76	198.491237
222.23	198.445029
222.72	198.392338
223.2	198.33218
223.67	198.263127
224.16	198.183723
224.64	198.093088
225.12	197.991647
225.6	197.881797
226.07	197.76816
226.56	197.657114
227.04	197.555367
227.51	197.467886
228.	197.396107
228.48	197.337555
228.95	197.287134
229.44	197.239127
229.92	197.188757
230.38	197.13279
230.88	197.069404
231.35	196.69
231.84	196.917121
232.32	196.827122
232.78	196.726795
233.28	196.614789
233.76	196.489315
234.23	196.348326
234.72	196.189885
235.2	196.012714
235.67	195.816818
236.16	195.604012
236.64	195.378198
237.12	195.145306
237.6	194.91293
238.07	194.689617
238.56	194.483766
239.04	194.30221
239.51	194.148988
240.	194.025038
240.48	193.929031
240.95	193.858704
241.44	193.811915
241.92	193.78703
242.38	193.782806
242.88	193.798049
243.35	193.83128
243.84	193.880521
244.32	193.943271
244.78	194.016677
245.28	194.097882
245.76	194.184468
246.23	194.274824
246.72	194.368339
247.2	194.465389
247.67	194.567222
248.16	194.675877
248.64	194.794183
249.12	194.925698
249.6	195.074348
250.07	195.243531
250.56	195.434874
251.04	195.647295
251.51	195.877073
252.	196.118867
252.48	196.366984
252.95	196.616232
253.44	196.862242
253.92	197.101427
254.38	197.330811
254.88	197.547897
255.35	197.750659
255.84	197.93766
256.32	198.10821
256.8	198.2625
257.28	198.401584
257.76	198.527229
258.24	198.641704
258.71	198.747634
259.2	198.847
259.68	198.946274
260.15	199.046649
260.64	199.154072
261.12	199.273878
261.57	199.410779
262.08	199.567441
262.56	199.743369
263.03	199.934851
263.52	200.135951
264.	200.339849
264.48	200.53985
264.96	200.729917
265.44	200.904903
265.92	201.06071
266.4	201.194468
266.88	201.304674
267.36	201.391164
267.84	201.454876
268.32	201.497455
268.8	201.520866
269.28	201.527154
269.76	201.518426
270.24	201.497078
270.71	201.466204
271.2	201.430099
271.68	201.39464
272.15	201.367281
272.64	201.356307
273.12	201.369298
273.57	201.411225
274.08	201.483221
274.56	201.58269
275.03	201.704522
275.52	201.842503
276.	201.990391
276.48	202.14255
276.96	202.294282
277.44	202.441935
277.92	202.582795
278.4	202.714808
278.88	202.836243
279.36	202.945409
279.84	203.040549
280.32	203.119898
280.8	203.181951
281.28	203.22587
281.76	203.252006
282.24	203.262425
282.71	203.261318
283.2	203.255092
283.68	203.251861
284.15	203.260072
284.64	203.286329
285.12	203.333234
285.57	203.398558
286.08	203.476382
286.56	203.559413
287.03	203.641183
287.52	203.717393
288.	203.786316
288.47	203.848482
288.96	203.905964
289.44	203.961559
289.92	204.018136
290.4	204.078248
290.88	204.144032
291.36	204.21734
291.84	204.30004
292.32	204.394371
292.8	204.503278
293.28	204.630668
293.76	204.781558
294.24	204.962033
294.71	205.178897
295.2	205.438765
295.68	205.746477
296.15	206.103225
296.64	206.505462
297.12	206.94546
297.57	207.41326
298.08	207.898844
298.56	208.393509
299.03	208.890289
299.52	209.383686
300.	209.869164
300.47	210.342697
300.96	210.800483
301.44	211.238858
301.92	211.654355
302.4	212.043859
302.88	212.404783
303.36	212.735262
303.84	213.034291
304.32	213.301876
304.8	213.539183
305.28	213.748764
305.76	213.934788
306.24	214.103161
306.71	214.261157
307.2	214.416225
307.68	214.574044
308.15	214.736689
308.64	214.902202
309.12	215.065854
309.57	215.222078
310.08	215.365854
310.56	215.49321
311.03	215.601109
311.52	215.687161
312.	215.749389
312.47	215.786167
312.96	215.796313
313.44	215.779267
313.92	215.735264
314.4	215.665451
314.88	215.571907
315.36	215.45762
315.84	215.326471
316.32	215.183308
316.8	215.034078
317.28	214.885871
317.76	214.746551
318.24	214.623662
318.71	214.522626
319.2	214.445068
319.68	214.388411
320.15	214.347053
320.64	214.314224
321.12	214.283447
321.57	214.249266
322.08	214.207437
322.56	214.154901
323.03	214.089724
323.52	214.011053
324.	213.919055
324.47	213.814819
324.96	213.700173
325.44	213.577456
325.92	213.449289
326.4	213.31843
326.88	213.187801
327.36	213.060725
327.84	212.941353
328.32	212.835172
328.8	212.749314
329.28	212.692256
329.76	212.672621
330.24	212.69732
330.71	212.763
331.2	212.890502
331.68	213.056094
332.15	213.262349
332.64	213.504247
333.12	213.776563
333.57	214.073988
334.08	214.391177
334.56	214.722841
335.03	215.063834
335.52	215.409189
336.	215.754045
336.47	216.093471
336.96	216.422303
337.44	216.735103
337.91	217.026396
338.4	217.29126
338.88	217.526269
339.36	217.730557
339.84	217.90665
340.32	218.060509
340.8	218.200392
341.28	218.334444
341.76	218.467803
342.24	218.600703
342.71	218.728713
343.2	218.844714
343.68	218.941239
344.15	219.012099
344.64	219.053158
345.12	219.062523
345.57	219.040415
346.08	218.98886
346.56	218.911214
347.03	218.811606
347.52	218.694397
348.	218.563781
348.47	218.423655
348.96	218.277793
349.44	218.130249
349.91	217.985839
350.4	217.850493
350.88	217.731359
351.36	217.636652
351.84	217.575274
352.32	217.556106
352.8	217.586781
353.28	217.672003
353.76	217.812079
354.24	218.002699
354.71	218.236204
355.2	218.50351
355.68	218.795667
356.15	219.104712
356.64	219.423972
357.12	219.748059
357.57	220.072698
358.08	220.39445
358.56	220.710444
359.03	221.018199
359.52	221.315618
360.	221.601164
360.47	221.874111
360.96	222.134807
361.44	222.384839
361.91	222.627132
362.4	222.866
362.88	223.10716
363.36	223.357494
363.84	223.624229
364.32	223.913294
364.8	224.227254
365.28	224.563959
365.76	224.916915
366.24	225.277093
366.71	225.634992
367.2	225.98206
367.68	226.311311
368.15	226.617388
368.64	226.896333
369.12	227.14527
369.57	227.362199
370.08	227.545953
370.56	227.696325
371.03	227.814249
371.52	227.901875
372.	227.962494
372.47	228.000371
372.96	228.020622
373.44	228.029228
373.91	228.033191
374.4	228.0407
374.88	228.061008
375.36	228.103595
375.84	228.176371
376.32	228.283364
376.8	228.423267
377.28	228.590014
377.76	228.774
378.24	228.969453
378.71	229.165928
379.2	229.358761
379.68	229.543959
380.15	229.718908
380.64	229.882215
381.12	230.033745
381.57	230.174755
382.08	230.30793
382.56	230.437155
383.03	230.567083
383.52	230.702659
384.	230.848786
384.47	231.010202
384.96	231.191563
385.44	231.397617
385.91	231.63332
386.4	231.903631
386.88	232.212748
387.36	232.562806
387.84	232.952563
388.32	233.376983
388.8	233.828088
389.28	234.296523
389.76	234.772945
390.24	235.248847
390.71	235.716946
391.2	236.171427
391.68	236.608216
392.15	237.025205
392.64	237.422226
393.12	237.800691
393.57	238.162965
394.08	238.511774
394.56	238.849793
395.03	239.179504
395.52	239.503267
396.	239.823552
396.47	240.143275
396.96	240.466158
397.44	240.796972
397.91	241.141425
398.4	241.505376
398.88	241.89326
399.36	242.306301
399.84	242.741597
400.32	243.19282
400.8	243.651946
401.28	244.111005
401.76	244.563209
402.24	245.003534
402.71	245.428952
403.2	245.838391
403.68	246.232437
404.15	246.612809
404.64	246.981777
405.12	247.341665
405.57	247.694568
406.08	248.042252
406.56	248.386245
407.03	248.728049
407.52	249.069437
408.	249.41275
408.47	249.761048
408.96	250.117945
409.44	250.486938
409.91	250.870281
410.4	251.267869
410.88	251.676772
411.35	252.091739
411.84	252.506295
412.32	252.913881
412.8	253.308739
413.28	253.686495
413.76	254.044478
414.24	254.381689
414.71	254.698443
415.2	254.995815
415.68	255.275131
416.15	255.537621
416.64	255.784293
417.12	256.01595
417.57	256.233269
418.08	256.43692
418.56	256.627752
419.03	256.807105
419.52	256.977176
420.	257.141132
420.47	257.302724
420.96	257.465331
421.44	257.630768
421.91	257.79846
422.4	257.965507
422.88	258.127566
423.35	258.280066
423.84	258.419226
424.32	258.54265
424.8	258.649481
425.28	258.74021
425.76	258.81631
426.24	258.879847
426.71	258.933186
427.2	258.978817
427.68	259.019312
428.15	259.057391
428.64	259.096086
429.12	259.138943
429.57	259.190198
430.08	259.254817
430.56	259.130839
431.03	258.55
431.52	258.857424
432.	258.712434
432.47	258.56299
432.96	258.407777
433.44	258.24445
433.91	258.070667
434.4	257.885008
434.88	257.687489
435.35	257.479621
435.84	257.264085
436.32	257.044214
436.8	256.823446
437.28	256.604923
437.76	256.391246
438.24	256.184421
438.71	255.985935
439.2	255.796952
439.68	255.618561
440.15	255.452016
440.64	255.298854
441.12	255.160767
441.57	255.039111
442.08	254.934022
442.56	254.843377
443.03	254.762196
443.52	254.683007
444.	254.597206
444.47	254.496757
444.96	254.375542
445.44	254.230049
445.91	254.059493
446.4	253.865653
446.88	253.652127
447.35	253.423082
447.84	253.182589
448.32	252.934512
448.8	252.682515
449.28	252.430137
449.76	252.18092
450.24	251.938569
450.71	251.707138
451.2	251.491139
451.68	251.29546
452.15	251.12481
452.64	250.982471
453.12	250.868409
453.57	250.778404
454.08	250.704908
454.56	250.639219
455.03	250.573221
455.52	250.50069
456.	250.417881
456.47	250.323306
456.96	250.217014
457.44	250.087
457.91	249.972464
458.4	249.835589
458.88	249.689279
459.35	249.533288
459.84	249.367164
460.32	249.190498
460.75	249.00318
461.28	248.805689
461.76	248.599345
462.24	248.38649
462.71	248.170446
463.2	247.955123
463.68	247.744104
464.15	247.539337
464.64	247.337
465.12	247.142165
465.57	246.940039
466.08	246.727371
466.56	246.498927
467.03	246.251017
467.52	245.981371
468.	245.688702
468.47	245.372283
468.96	245.031669
469.44	244.66658
469.91	244.276899
470.4	243.862738
470.88	243.42454
471.35	242.963229
471.84	242.48038
472.32	241.978406
472.75	241.46071
473.28	240.931703
473.76	240.396527
474.24	239.860303
474.71	239.326898
475.2	238.797642
475.68	238.270729
476.15	237.74185
476.64	237.205786
477.12	236.658092
477.57	236.096132
478.08	235.51933
478.56	234.928863
479.03	234.327158
479.52	233.717417
480.	233.103275
480.47	232.488574
480.96	231.877261
481.44	231.273335
481.91	230.680874
482.4	230.104096
482.88	229.547458
483.35	229.015769
483.84	228.51426
484.32	228.048525
484.75	227.624218
485.28	227.246378
485.76	226.918448
486.24	226.641315
486.71	226.412936
487.2	226.228868
487.68	226.083431
488.15	225.970899
488.64	225.886243
489.12	225.825412
489.57	225.785251
490.08	225.763301
490.56	225.757576
491.03	225.766374
491.52	225.788156
492.	225.821458
492.47	225.864872
492.96	225.917083
493.44	225.976959
493.91	226.043713
494.4	226.117057
494.88	226.197323
495.35	226.285416
495.84	226.382515
496.32	226.489512
496.75	226.606375
497.28	226.731804
497.76	226.863437
498.24	226.533
498.71	227.134716
499.2	227.270443
499.68	227.405098
500.15	227.538827
500.64	227.67228
501.12	227.806367
501.57	227.942092
502.08	228.080454
502.56	228.222441
503.03	228.369053
503.52	228.52139
504.	228.680749
504.47	228.848744
504.96	229.02736
505.44	229.218859
505.91	229.425412
506.4	229.648386
506.88	229.887481
507.35	230.140099
507.84	230.401425
508.32	230.665255
508.75	230.925136
509.28	231.175268
509.76	231.41091
510.24	231.62837
510.71	231.824785
511.2	231.852
511.68	232.145602
512.16	232.266246
512.64	232.358105
513.12	232.419609
513.6	232.449363
514.0799	232.44627
514.56	232.409687
515.04	232.339579
515.52	232.236651
516.	232.102383
516.48	231.938911
516.96	231.748667
517.4399	231.533841
517.92	231.295825
518.4	231.034932
518.88	230.750536
519.36	230.441556
519.84	230.106965
520.3199	229.746138
520.8	229.358953
521.28	228.945722
521.76	228.50705
522.24	228.043705
522.72	227.556531
523.1	227.046435
523.68	226.514425
524.16	225.96169
524.64	225.389715
525.12	224.800403
525.6	224.196243
526.0799	223.580476
526.56	222.957152
527.04	222.330905
527.52	221.704572
528.	221.080674
528.48	220.461803
528.96	219.848599
529.4399	219.239484
529.92	218.631311
530.4	218.02061
530.88	217.404594
531.36	216.781384
531.84	216.149365
532.3199	215.507994
532.8	214.858585
533.28	214.20394
533.76	213.547871
534.24	212.894874
534.72	212.249879
535.1	211.618079
535.68	211.004799
536.16	210.415429
536.64	209.855385
537.12	209.330028
537.6	208.844502
538.0799	208.403382
538.56	208.010196
539.04	207.66693
539.52	207.373783
540.	207.129339
540.48	206.931055
540.96	206.775838
541.4399	206.660472
541.92	206.581807
542.4	206.536768
542.88	206.522285
543.36	206.535191
543.84	206.572156
544.3199	206.629661
544.8	206.704013
545.28	206.791398
545.76	206.887975
546.24	206.990006
546.72	207.094005
547.1	207.196911
547.68	207.296252
548.16	207.390258
548.64	207.47786
549.12	207.55855
549.6	207.632122
550.0799	207.698404
550.56	207.757131
551.04	207.808003
551.52	207.850887
552.	207.885
552.48	207.913
552.96	207.93601
553.4399	207.95355
553.92	207.968381
554.4	207.98234
554.88	207.157
555.36	208.014303
555.84	208.034901
556.3199	208.059681
556.8	208.089016
557.28	208.122984
557.76	208.161483
558.24	208.204322
558.72	208.251271
559.1	208.302033
559.68	208.356124
560.16	208.412718
560.64	208.470576
561.12	208.528131
561.6	208.58373
562.0799	208.635924
562.56	208.683695
563.04	208.726553
563.52	208.764509
564.	208.797987
564.48	208.827702
564.9599	208.854544
565.4399	208.879502
565.92	208.903616
566.4	208.927976
566.88	208.953743
567.36	208.982196
567.84	209.014782
568.3199	209.053159
568.8	209.099197
569.28	209.154912
569.76	209.222269
570.24	209.302883
570.72	209.397639
571.1	209.506411
571.68	209.628033
572.16	209.760551
572.64	209.901675
573.12	210.049238
573.6	210.201624
574.0799	210.358021
574.56	210.517833
575.04	210.681593
575.52	210.850
