# Supplementary material for: Towards the engineering of a photon-only two-stroke rotary molecular motor
Source: Nat Commun. 2022 Oct 28;13:6433. doi: 10.1038/s41467-022-33695-x (PMC9616945; doi:10.1038/s41467-022-33695-x)
Supplement: Supplementary file 13 — Source Data [file 41467_2022_33695_MOESM13_ESM.zip › Figure 4C source data/traj-21.txt]

time(fs) , θ(deg.)
0.	186.105608
0.48	186.127599
0.96	186.126693
1.44	186.103964
1.92	186.060248
2.4	185.39
2.88	185.913614
3.36	185.813879
3.84	185.700092
4.32	185.576053
4.8	185.44611
5.279	185.314541
5.76	185.184816
6.24	185.05899
6.72	184.937428
7.199	184.818986
7.68	184.701558
8.16	184.582756
8.64	184.460527
9.12	184.33355
9.6	184.201325
10.08	184.063969
10.559	183.921841
11.04	183.775181
11.52	183.623836
12.	183.467194
12.48	183.304286
12.959	183.134088
13.44	182.955944
13.92	182.765
14.399	182.577426
14.879	182.380633
15.36	182.183027
15.84	181.988906
16.32	181.803215
16.8	181.631215
17.28	181.477966
17.758	181.347521
18.24	181.242005
18.72	181.160951
19.2	181.101321
19.68	181.058251
20.16	181.026172
20.64	180.732
21.117	180.974289
21.598	180.945974
22.08	180.911602
22.56	180.868555
23.04	180.814801
23.52	180.74902
24.	180.670771
24.48	180.580628
24.96	180.480189
25.438	180.371991
25.918	180.259351
26.4	180.146191
26.88	180.036871
27.36	179.935
27.84	179.848169
28.32	179.77762
28.797	179.727826
29.278	179.701169
29.758	179.69881
30.24	179.720799
30.72	179.766384
31.2	179.834329
31.68	179.923151
32.16	180.031261
32.64	180.157058
33.12	180.299028
33.6	180.455855
34.08	180.626516
34.56	180.810336
35.04	181.006979
35.516	181.216382
36.	181.438644
36.48	181.673884
36.96	181.922122
37.44	182.183181
37.92	182.456626
38.4	182.741734
38.875	183.037498
39.36	183.342644
39.836	183.65567
40.32	183.974869
40.8	184.298349
41.28	184.624007
41.76	184.949521
42.235	185.272381
42.72	185.582
43.196	185.891
43.68	186.199525
44.16	186.487316
44.64	186.761795
45.12	187.022062
45.6	187.267585
46.08	187.498074
46.555	187.713349
47.04	187.913295
47.516	188.097821
48.	188.266889
48.48	188.420579
48.96	188.559168
49.44	188.683187
49.92	188.793418
50.4	188.890785
50.875	188.976148
51.36	189.050078
51.836	189.112689
52.32	189.163637
52.8	189.202269
53.28	189.227877
53.76	189.232
54.235	189.238541
54.72	189.224064
55.196	189.197586
55.68	189.160525
56.16	189.114469
56.64	189.060944
57.12	189.00125
57.594	188.936374
58.08	188.866
58.555	188.793573
59.04	188.716469
59.516	188.636123
60.	188.553242
60.48	188.468975
60.96	188.384
61.44	188.303468
61.915	188.226788
62.4	188.157294
62.875	188.096944
63.36	188.047187
63.836	188.009053
64.32	187.9834
64.8	187.971194
65.28	187.973661
65.75	187.992236
66.24	188.028318
66.72	188.08293
67.2	188.156378
67.67	188.248027
68.16	188.356237
68.64	188.478464
69.12	188.611541
69.6	188.752101
70.08	188.897079
70.56	189.04417
71.03	189.192082
71.52	189.340481
72.	189.489578
72.48	189.63946
72.96	189.78941
73.44	189.937438
73.92	190.080257
74.39	190.213715
74.88	190.333544
75.36	190.43616
75.84	190.519297
76.32	190.582325
76.8	190.626211
77.28	190.65323
77.75	190.666534
78.24	190.66972
78.72	190.666469
79.2	190.660312
79.67	190.654519
80.16	190.652089
80.64	190.65586
81.11	190.668701
81.6	190.693719
82.08	190.734385
82.56	190.794457
83.03	190.877636
83.52	190.987061
84.	191.124792
84.47	191.291469
84.96	191.486275
85.44	191.70723
85.92	191.951746
86.39	192.217241
86.88	192.501606
87.36	192.803352
87.84	193.121459
88.32	193.455033
88.8	193.802936
89.28	194.163475
89.75	194.534241
90.24	194.912096
90.72	195.293375
91.2	195.674264
91.67	196.051313
92.16	196.421904
92.64	196.784468
93.11	197.138303
93.6	197.483069
94.08	197.818209
94.56	198.142523
95.03	198.454029
95.52	198.750111
96.	199.02787
96.47	199.284553
96.96	199.517936
97.44	199.726546
97.92	199.909687
98.39	200.067323
98.88	200.16
99.36	200.307905
99.84	200.392056
100.32	200.452727
100.8	200.490017
101.28	200.503642
101.75	200.492959
102.24	200.457118
102.72	200.395403
103.2	200.307704
103.67	200.194958
104.16	200.059318
104.64	199.903933
105.11	199.732453
105.6	199.548528
106.08	199.355523
106.56	199.156511
107.03	198.954457
107.52	198.752447
108.	198.553819
108.47	198.362134
108.96	198.180992
109.44	198.013763
109.92	197.863297
110.39	197.731681
110.88	197.620053
111.36	197.528496
111.83	197.456037
112.32	197.400778
112.8	197.360172
113.28	197.331469
113.75	197.312202
114.24	197.300558
114.72	197.295482
115.19	197.296495
115.67	197.303359
116.16	197.315829
116.64	197.333565
117.11	197.356205
117.6	197.383494
118.08	197.415377
118.56	197.452024
119.03	197.493788
119.52	197.541144
120.	197.594598
120.47	197.654613
120.96	197.721535
121.44	197.795525
121.92	197.8765
122.39	197.964084
122.88	198.057586
123.36	198.155981
123.83	198.257952
124.32	198.361975
124.8	198.466484
125.28	198.570042
125.75	198.67148
126.24	198.76
126.72	198.865115
127.19	198.956833
127.67	199.045453
128.16	199.131694
128.64	199.216716
129.12	199.302061
129.6	199.389545
130.07	199.481081
130.56	199.578515
131.04	199.68347
131.51	199.797227
132.	199.920659
132.48	200.054184
132.96	200.197763
133.44	200.350926
133.92	200.512842
134.4	200.682408
134.88	200.858333
135.35	201.039169
135.84	201.223275
136.32	201.40877
136.78	201.593552
137.28	201.775445
137.76	201.952435
138.24	202.122883
138.72	202.285624
139.2	202.439916
139.68	202.585296
140.16	202.721427
140.64	202.847984
141.12	202.964598
141.6	203.070857
142.07	203.166314
142.56	203.250519
143.04	203.323021
143.51	203.38338
144.	203.431149
144.48	203.465903
144.96	203.48731
145.44	203.495308
145.92	203.490341
146.4	203.473574
146.88	203.446948
147.35	203.413036
147.84	203.37475
148.32	203.335059
148.78	203.296805
149.28	203.262625
149.76	203.234937
150.23	203.215948
150.72	203.20765
151.2	203.211797
151.68	203.229859
152.16	203.26295
152.64	203.311715
153.12	203.376208
153.6	203.455755
154.07	203.548855
154.56	203.653164
155.04	203.765638
155.51	203.882925
156.	204.001991
156.48	204.120783
156.96	204.238569
157.44	204.355701
157.92	204.472976
158.4	204.590977
158.88	204.709755
159.35	204.828858
159.84	204.947559
160.32	205.06511
160.78	205.180917
161.28	205.294633
161.76	205.406181
162.23	205.51575
162.72	205.623759
163.2	205.730783
163.68	205.837453
164.16	205.944319
164.64	206.051691
165.12	206.159446
165.6	206.266839
166.07	206.372359
166.56	206.473743
167.04	206.568268
167.51	206.653401
168.	206.727632
168.48	206.791065
168.95	206.845443
169.44	206.893594
169.92	206.938699
170.4	206.983708
170.88	207.031058
171.35	207.082626
171.84	207.139811
172.32	207.203679
172.78	207.275104
173.28	207.354873
173.76	207.443719
174.23	207.542279
174.72	207.650972
175.2	207.769848
175.68	207.898396
176.16	208.035389
176.64	208.178773
177.12	208.325746
177.6	208.473152
178.07	208.618279
178.56	208.759888
179.04	208.898973
179.51	209.038729
180.	209.183739
180.48	209.338842
180.95	209.508217
181.44	209.6949
181.92	209.90066
182.4	210.126105
182.88	210.370877
183.35	210.633894
183.84	210.913588
184.32	211.208096
184.78	211.515394
185.28	211.833335
185.76	212.159609
186.23	212.491665
186.72	212.826597
187.2	213.161027
187.68	213.491004
188.16	213.811927
188.64	214.11862
189.12	214.405674
189.6	214.668144
190.07	214.902437
190.56	215.106993
191.04	215.282355
191.51	215.430602
192.	215.554509
192.48	215.656844
192.95	215.734
193.44	215.80578
193.92	215.855732
194.4	215.891059
194.88	215.912917
195.35	215.922516
195.84	215.921172
196.32	215.910275
196.78	215.891171
197.28	215.864958
197.76	215.832219
198.23	215.792745
198.72	215.745363
199.2	215.687985
199.68	215.618017
200.16	215.533138
200.64	215.432288
201.12	215.316417
201.6	215.188618
202.07	215.053585
202.56	214.916764
203.04	214.783582
203.51	214.658938
204.	214.546959
204.48	214.450927
204.95	214.373334
205.44	214.31598
205.92	214.28011
206.4	214.266565
206.88	214.275925
207.35	214.308641
207.84	214.365121
208.32	214.445749
208.78	214.550771
209.28	214.680029
209.76	214.83259
210.23	215.006389
210.72	215.198101
211.2	215.403391
211.67	215.617571
212.16	215.836457
212.64	216.0571
213.12	216.278075
213.6	216.499279
214.07	216.72143
214.56	216.945524
215.04	217.172451
215.51	217.402806
216.	217.636877
216.48	217.87474
216.95	218.116401
217.44	218.36193
217.92	218.611538
218.4	218.865585
218.88	219.124487
219.35	219.388513
219.84	219.657489
220.32	219.930476
220.78	220.205574
221.28	220.480022
221.76	220.750649
222.23	221.014513
222.72	221.269469
223.2	221.514412
223.67	221.749182
224.16	221.974264
224.64	222.190475
225.12	222.398731
225.6	222.521
226.07	222.794862
226.56	222.984301
227.04	223.168942
227.51	223.34949
228.	223.526701
228.48	223.70142
228.95	223.87462
229.44	224.047428
229.92	224.221127
230.38	224.397075
230.88	224.576513
231.35	224.760254
231.84	224.948359
232.32	225.13
232.78	225.333593
233.28	225.527414
233.76	225.720104
234.23	225.911119
234.72	226.100749
235.2	226.289859
235.67	226.479535
236.16	226.670758
236.64	226.864227
237.12	227.060287
237.6	227.258969
238.07	227.460098
238.56	227.663436
239.04	227.868837
239.51	228.076367
240.	228.286355
240.48	228.499322
240.95	228.715765
241.44	228.93583
241.92	229.158
242.38	229.384006
242.88	229.609194
243.35	229.833203
243.84	230.055772
244.32	230.278185
244.78	230.503147
245.28	230.734233
245.76	230.975179
246.23	231.229332
246.72	231.499328
247.2	231.786994
247.67	232.093401
248.16	232.418976
248.64	232.763671
249.12	233.127131
249.6	233.508887
250.07	233.908545
250.56	234.325977
251.04	234.761464
251.51	235.215749
252.	235.689915
252.48	236.184988
252.95	236.701296
253.44	237.237767
253.92	237.7915
254.38	238.357893
254.88	238.931374
255.35	239.506445
255.84	240.078631
256.32	240.644
256.8	241.204105
257.28	241.755577
257.76	242.2995
258.24	242.83594
258.71	243.364674
259.2	243.885139
259.68	244.396566
260.15	244.898222
260.64	245.389733
261.12	245.871384
261.57	246.344351
262.08	246.81074
262.56	247.273303
263.03	247.734783
263.52	248.196976
264.	248.659862
264.48	249.121248
264.96	249.57717
265.44	250.022925
265.92	250.454226
266.4	250.868054
266.88	251.262959
267.36	251.638856
267.84	251.518
268.32	252.337002
268.8	252.661187
269.28	252.969477
269.76	253.261702
270.24	253.53718
270.71	253.794911
271.2	254.033865
271.68	254.253317
272.15	254.453204
272.64	254.63443
273.12	254.799064
273.57	254.950311
274.08	255.092166
274.56	255.228699
275.03	255.363071
275.52	255.496755
276.	255.629365
276.48	255.759218
276.96	255.884305
277.44	256.003161
277.92	256.115399
278.4	256.221872
278.88	256.324538
279.36	256.426181
279.84	256.530059
280.32	256.639577
280.8	256.75805
281.28	256.888596
281.76	257.034142
282.24	257.197529
282.71	257.381679
283.2	257.589719
283.68	257.824
284.15	258.0909
284.64	258.390399
285.12	258.725365
285.57	259.095847
286.08	259.495
286.56	259.932791
287.03	260.389844
287.52	260.865363
288.	261.354427
288.47	261.853067
288.96	262.358301
289.44	262.86791
289.92	263.380133
290.4	263.893364
290.88	264.405931
291.36	264.915994
291.84	265.421525
292.32	265.920362
292.8	266.410272
293.28	266.889026
293.76	267.35446
294.24	267.804504
294.71	268.237208
295.2	268.650818
295.68	269.043887
296.15	269.415307
296.64	269.764155
297.12	270.08931
297.57	270.389176
298.08	270.661736
298.56	270.904926
299.03	271.117142
299.52	271.297644
300.	271.446758
300.47	271.565888
300.96	271.657356
301.44	271.724158
301.92	271.769683
302.4	271.797455
302.88	271.810945
303.36	271.813449
303.84	271.808035
304.32	271.797531
304.8	271.784537
305.28	271.771384
305.76	271.76003
306.24	271.751846
306.71	271.747334
307.2	271.745904
307.68	271.745854
308.15	271.744614
308.64	271.739191
309.12	271.726656
309.57	271.704525
310.08	271.671051
310.56	271.625348
311.03	271.567446
311.52	271.498245
312.	271.419419
312.47	271.333255
312.96	271.242551
313.44	271.150504
313.92	271.060687
314.4	270.977041
314.88	270.903927
315.36	270.846112
315.84	270.808699
316.32	270.796877
316.8	270.815596
317.28	270.869101
317.76	270.960386
318.24	271.090657
318.71	271.259035
319.2	271.462635
319.68	271.696981
320.15	271.956581
320.64	272.235465
321.12	272.527628
321.57	272.827337
322.08	273.129299
322.56	273.428777
323.03	273.721659
323.52	274.004499
324.	274.274565
324.47	274.529904
324.96	274.769434
325.44	274.993006
325.92	275.201437
326.4	275.396436
326.88	275.580391
327.36	275.755
327.84	275.92578
328.32	276.091598
328.8	276.254378
329.28	276.414158
329.76	276.570397
330.24	276.722371
330.71	276.869475
331.2	277.011374
331.68	277.148023
332.15	277.279584
332.64	277.406318
333.12	277.528487
333.57	277.646299
334.08	277.759944
334.56	277.869676
335.03	277.975895
335.52	278.079214
336.	278.180521
336.47	278.281036
336.96	278.382443
337.44	278.487024
337.91	278.597724
338.4	278.718039
338.88	278.851689
339.36	279.001933
339.84	279.170657
340.32	279.35754
340.8	279.559725
341.28	279.77221
341.76	280.359824
342.24	280.96408
342.71	281.579023
343.2	282.199414
343.68	282.821209
344.15	283.441812
344.64	284.060164
345.12	284.676698
345.57	285.293196
346.08	285.912558
346.56	286.538522
347.03	287.175382
347.52	287.827719
348.	288.500149
348.47	289.197023
348.96	289.922007
349.44	290.677476
349.91	291.463829
350.4	292.278887
350.88	293.117697
351.36	293.972854
351.84	294.835235
352.32	295.694895
352.8	296.541843
353.28	297.366596
353.76	298.160575
354.24	298.916381
354.71	299.628053
355.2	300.29129
355.68	300.903635
356.15	301.464558
356.64	301.975428
357.12	302.439329
357.57	302.86077
358.08	303.245317
358.56	303.599199
359.03	303.928883
359.52	304.240659
360.	304.540234
360.47	304.832369
360.96	305.120639
361.44	305.40733
361.91	305.693516
362.4	305.979238
362.88	306.263744
363.36	306.545742
363.84	306.823646
364.32	307.095823
364.8	307.360873
365.28	307.617913
365.76	307.866857
366.24	308.108634
366.71	308.345281
367.2	308.579869
367.68	308.816296
368.15	309.058945
368.64	309.312253
369.12	309.58023
369.57	309.865986
370.08	310.171354
370.56	310.49671
371.03	310.841049
371.52	311.202283
372.	311.577651
372.47	311.964134
372.96	312.358751
373.44	312.758755
373.91	313.161736
374.4	313.56568
374.88	313.969008
375.36	314.370611
375.84	314.769887
376.32	315.166796
376.8	315.561912
377.28	315.956482
377.76	316.352463
378.24	316.752536
378.71	317.160077
379.2	317.579054
379.68	318.013762
380.15	318.468369
380.64	318.946245
381.12	319.449265
381.57	319.977329
382.08	320.528347
382.56	321.098668
383.03	321.683699
383.52	322.278469
384.	322.878019
384.47	323.477626
384.96	324.072955
385.44	324.660217
385.91	325.236357
386.4	325.799267
386.88	326.34796
387.36	326.882663
387.84	327.404785
388.32	327.916777
388.8	328.421951
389.28	328.924301
389.76	329.428327
390.24	329.938798
390.71	330.460319
391.2	330.646
391.68	331.549827
392.15	332.11948
392.64	332.702599
393.12	333.294031
393.57	333.887385
394.08	334.47596
394.56	335.053402
395.03	335.614044
395.52	336.153011
396.	336.66622
396.47	337.150351
396.96	337.602834
397.44	338.021852
397.91	338.406352
398.4	338.756052
398.88	339.071455
399.36	339.353866
399.84	339.605445
400.32	339.829309
400.8	340.02962
401.28	340.21163
401.76	340.38151
402.24	340.545871
402.71	340.710928
403.2	340.881502
403.68	341.060273
404.15	341.247634
404.64	341.442196
405.12	341.641587
405.57	341.843182
406.08	342.04457
406.56	342.243754
407.03	342.439221
407.52	342.626
408.	342.815551
408.47	342.187
408.96	343.172818
409.44	343.347155
409.91	343.521665
410.4	343.69951
410.88	343.884484
411.35	344.08094
411.84	344.293676
412.32	344.527707
412.8	344.787809
413.28	345.077818
413.76	345.312
414.24	345.753475
414.71	346.13597
415.2	346.542429
415.68	346.9668
416.15	347.402735
416.64	347.844255
417.12	348.286177
417.57	348.72432
418.08	349.155589
418.56	349.577948
419.03	349.990332
419.52	350.392517
420.	350.784962
420.47	351.168647
420.96	351.544936
421.44	351.915469
421.91	352.282108
422.4	352.646897
422.88	353.011992
423.35	353.379501
423.84	353.751185
424.32	354.128034
424.8	354.509829
425.28	354.894877
425.76	355.280049
426.24	355.661171
426.71	356.033574
427.2	356.392671
427.68	356.734384
428.15	357.055392
428.64	357.353242
429.12	357.62636
429.57	357.874034
430.08	358.096414
430.56	358.29454
431.03	358.470373
431.52	358.626799
432.	358.767579
432.47	358.897218
432.96	359.020733
433.44	359.14329
433.91	359.269718
434.4	359.403919
434.88	359.548323
435.35	359.703555
435.84	359.868469
436.32	360.040561
436.8	360.216602
437.28	360.393265
437.76	360.567586
438.24	360.737175
438.71	360.900226
439.2	361.055405
439.68	361.201727
440.15	361.33848
440.64	361.465244
441.12	361.581984
441.57	361.689202
442.08	361.788097
442.56	361.880693
443.03	361.969904
443.52	362.059503
444.	362.153961
444.47	362.258092
444.96	362.376518
445.44	362.513014
445.91	362.663
446.4	362.848223
446.88	363.047305
447.35	363.266095
447.84	363.5035
448.32	363.758901
448.8	364.03218
449.28	364.323745
449.76	364.634455
450.24	364.965399
450.71	365.317679
451.2	365.692287
451.68	366.09008
452.15	366.51183
452.64	366.958331
453.12	367.430517
453.57	367.92957
454.08	368.456969
454.56	369.014431
455.03	369.603643
455.52	370.225767
456.	370.880787
456.47	371.5669
456.96	372.2803
457.44	373.015521
457.91	373.766233
458.4	374.526132
458.88	375.289601
459.35	376.051
459.84	376.809649
460.32	377.559694
460.75	378.28
461.28	379.028396
461.76	379.743772
462.24	380.444854
462.71	381.130853
463.2	381.801451
463.68	382.456946
464.15	383.098376
464.64	383.727611
465.12	384.34737
465.57	384.961093
466.08	385.572632
466.56	386.185677
467.03	386.803019
467.52	387.425834
468.	388.053331
468.47	388.682961
468.96	389.311101
469.44	389.933839
469.91	390.547566
470.4	391.149235
470.88	391.736376
471.35	392.306977
471.84	392.859334
472.32	393.391926
472.75	393.903355
473.28	394.392349
473.76	394.857821
474.24	395.298985
474.71	395.715445
475.2	396.107266
475.68	396.475025
476.15	396.819837
476.64	397.143343
477.12	397.447592
477.57	397.734777
478.08	398.00687
478.56	398.265273
479.03	398.510657
479.52	398.743073
480.	398.962234
480.47	399.167807
480.96	399.359615
481.44	399.537702
481.91	399.702322
482.4	399.853875
482.88	399.992839
483.35	400.119702
483.84	400.234917
484.32	400.338911
484.75	400.432143
485.28	400.515221
485.76	400.589041
486.24	400.654905
486.71	400.714615
487.2	400.770462
487.68	400.82505
488.15	400.880901
488.64	400.939941
489.12	401.003111
489.57	401.070345
490.08	401.140934
490.56	401.214063
491.03	401.289217
491.52	401.366346
492.	401.445792
492.47	401.528104
492.96	401.613836
493.44	401.703401
493.91	401.796978
494.4	401.894507
494.88	401.995743
495.35	402.100389
495.84	402.20828
496.32	402.319598
496.75	402.43503
497.28	402.555782
497.76	402.683421
498.24	402.81949
498.71	402.964987
499.2	403.119851
499.68	403.282759
500.15	403.451352
500.64	403.622797
501.12	403.794396
501.57	403.963968
502.08	404.122
502.56	404.291342
503.03	404.447381
503.52	404.59746
504.	404.74093
504.47	404.877053
504.96	405.005022
505.44	405.124047
505.91	405.233517
506.4	405.333216
506.88	405.423551
507.35	405.50571
507.84	405.581619
508.32	405.653606
508.75	405.723741
509.28	405.793018
509.76	405.86069
510.24	405.924121
510.71	405.979242
511.2	406.021374
511.68	406.046047
512.16	406.049558
512.64	406.029201
513.12	405.983252
513.6	405.910825
514.0799	405.811666
514.56	405.686001
515.04	405.534424
515.52	405.357873
516.	405.157661
516.48	404.935571
516.96	404.693958
517.4399	404.435798
517.92	404.16458
518.4	403.883947
518.88	403.59708
519.36	403.306034
519.84	403.011352
520.3199	402.712235
520.8	402.40724
521.28	402.095123
521.76	401.775489
522.24	401.449041
522.72	401.117496
523.1	400.783293
523.68	400.449249
524.16	400.118259
524.64	399.793057
525.12	399.4761
525.6	399.169545
526.0799	398.875328
526.56	398.595337
527.04	398.331614
527.52	398.086548
528.	397.8629
528.48	397.663545
528.96	397.490862
529.4399	397.345943
529.92	397.227982
530.4	397.134251
530.88	397.060718
531.36	397.003033
531.84	396.95746
532.3199	396.921531
532.8	396.894321
533.28	396.876389
533.76	396.869463
534.24	396.876001
534.72	396.898762
535.1	396.940475
535.68	397.003668
536.16	397.090677
536.64	397.203795
537.12	397.345477
537.6	397.518467
538.0799	397.725652
538.56	397.969472
539.04	398.250923
539.52	398.568497
540.	398.91771
540.48	399.291549
540.96	399.681691
541.4399	400.079886
541.92	400.478989
542.4	400.873451
542.88	401.259314
543.36	401.633949
543.84	401.995657
544.3199	402.343306
544.8	402.676029
545.28	402.993034
545.76	403.293523
546.24	403.576693
546.72	403.841812
547.1	404.088325
547.68	404.315953
548.16	404.524719
548.64	404.714833
549.12	404.886347
549.6	405.038608
550.0799	405.169678
550.56	405.276024
551.04	405.352745
551.52	405.394313
552.	405.395543
552.48	405.352411
552.96	405.262497
553.4399	405.125082
553.92	404.940
554.4	404.71237
554.88	404.442361
555.36	404.134899
555.84	403.794484
556.3199	403.426008
556.8	403.034633
557.28	402.625682
557.76	402.204561
558.24	401.776661
558.72	401.347207
559.1	400.921013
559.68	400.502081
560.16	400.093112
560.64	399.69506
561.12	399.306992
561.6	398.926472
562.0799	398.55041
562.56	398.176082
563.04	397.801937
563.52	397.427974
564.	397.055695
564.48	396.687771
564.9599	396.327611
565.4399	395.978937
565.92	395.645457
566.4	395.330647
566.88	395.037636
567.36	394.769198
567.84	394.527813
568.3199	394.315774
568.8	394.135302
569.28	393.988605
569.76	393.877806
570.24	393.804646
570.72	393.769924
571.1	393.77282
571.68	393.810444
572.16	393.877943
572.64	393.969255
573.12	394.07819
573.6	394.199413
574.0799	394.329031
574.56	394.464724
575.04	394.605538
575.52	394.751513
