# Supplementary material for: Towards the engineering of a photon-only two-stroke rotary molecular motor
Source: Nat Commun. 2022 Oct 28;13:6433. doi: 10.1038/s41467-022-33695-x (PMC9616945; doi:10.1038/s41467-022-33695-x)
Supplement: Supplementary file 13 — Source Data [file 41467_2022_33695_MOESM13_ESM.zip › Figure 4C source data/traj-22.txt]

time(fs) , θ(deg.)
0.	187.751947
0.48	187.818394
0.96	187.910603
1.44	188.027404
1.92	188.167056
2.4	188.326965
2.88	188.503447
3.36	188.691692
3.84	188.886063
4.32	189.080637
4.8	189.269835
5.279	189.448926
5.76	189.614314
6.24	189.763574
6.72	189.89531
7.199	190.008916
7.68	190.104324
8.16	190.181789
8.64	190.241734
9.12	190.284657
9.6	190.311092
10.08	190.321607
10.559	190.316836
11.04	190.297534
11.52	190.264631
12.	190.219237
12.48	190.162531
12.959	190.095457
13.44	190.018245
13.92	189.929903
14.399	189.827958
14.879	189.708645
15.36	189.567595
15.84	189.400756
16.32	189.205231
16.8	188.979781
17.28	188.72491
17.758	188.44263
18.24	188.136055
18.72	187.808986
19.2	187.465573
19.68	187.110091
20.16	186.746809
20.64	186.379917
21.117	186.013476
21.598	185.651366
22.08	185.297229
22.56	184.95442
23.04	184.625983
23.52	184.314611
24.	184.022606
24.48	183.751806
24.96	183.503525
25.438	183.278536
25.918	183.077166
26.4	182.8995
26.88	182.745608
27.36	182.615691
27.84	182.510099
28.32	182.429225
28.797	182.373344
29.278	182.34246
29.758	182.336187
30.24	182.353687
30.72	182.393662
31.2	182.454406
31.68	182.533895
32.16	182.629913
32.64	182.74018
33.12	182.862529
33.6	182.995086
34.08	183.136424
34.56	183.28564
35.04	183.442241
35.516	183.605881
36.	183.77603
36.48	183.951753
36.96	184.131713
37.44	184.314408
37.92	184.498495
38.4	184.683049
38.875	184.867653
39.36	185.052328
39.836	185.237373
40.32	185.423188
40.8	185.610151
41.28	185.798553
41.76	185.988577
42.235	186.180327
42.72	186.373866
43.196	186.569247
43.68	186.766537
44.16	186.965829
44.64	187.167235
45.12	187.370824
45.6	187.576511
46.08	187.783876
46.555	187.992019
47.04	188.19951
47.516	188.404481
48.	188.604826
48.48	188.798418
48.96	188.983286
49.44	189.157684
49.92	189.320108
50.4	189.469249
50.875	189.603947
51.36	189.723161
51.836	189.825946
52.32	189.911459
52.8	189.979
53.28	190.028088
53.76	190.058568
54.235	190.070739
54.72	190.065481
55.196	190.044329
55.68	190.009435
56.16	189.963381
56.64	189.908799
57.12	189.847899
57.594	189.78201
58.08	189.711305
58.555	189.634839
59.04	189.550873
59.516	189.457352
60.	189.352374
60.48	189.234514
60.96	189.102969
61.44	188.957548
61.915	188.798582
62.4	188.62681
62.875	188.4433
63.36	188.249425
63.836	188.046909
64.32	187.837928
64.8	187.625243
65.28	187.412325
65.75	187.203404
66.24	187.003403
66.72	186.817705
67.2	186.651755
67.67	186.510551
68.16	186.398137
68.64	186.317264
69.12	186.269303
69.6	186.254427
70.08	186.271915
70.56	186.320477
71.03	186.398462
71.52	186.503944
72.	186.634705
72.48	186.788188
72.96	186.96144
73.44	187.151113
73.92	187.353518
74.39	187.564781
74.88	187.781071
75.36	187.911
75.84	188.215465
76.32	188.428755
76.8	188.637718
77.28	188.842135
77.75	189.042421
78.24	189.239365
78.72	189.43382
79.2	189.626388
79.67	189.817148
80.16	190.005495
80.64	190.190121
81.11	190.369128
81.6	190.54023
82.08	190.700972
82.56	190.848899
83.03	190.981675
83.52	191.097149
84.	191.193409
84.47	191.268834
84.96	191.322172
85.44	191.352656
85.92	191.360141
86.39	191.345239
86.88	191.309385
87.36	191.254806
87.84	191.184388
88.32	191.101482
88.8	191.009653
89.28	190.91245
89.75	190.813197
90.24	190.714805
90.72	190.61965
91.2	190.529511
91.67	190.445581
92.16	190.368543
92.64	190.298662
93.11	190.23588
93.6	190.179882
94.08	190.13015
94.56	190.085
95.03	190.046646
95.52	190.01134
96.	189.979533
96.47	189.951055
96.96	189.926238
97.44	189.905931
97.92	189.89138
98.39	189.884025
98.88	189.885244
99.36	189.89614
99.84	189.917382
100.32	189.949102
100.8	189.990872
101.28	190.041741
101.75	190.100314
102.24	190.164879
102.72	190.233531
103.2	190.304295
103.67	190.375206
104.16	190.444383
104.64	190.510079
105.11	190.570737
105.6	190.625053
106.08	190.672037
106.56	190.711065
107.03	190.741892
107.52	190.764626
108.	190.779637
108.47	190.787431
108.96	190.788527
109.44	190.783322
109.92	190.772
110.39	190.754443
110.88	190.730163
111.36	190.698257
111.83	190.657372
112.32	190.605727
112.8	190.541175
113.28	190.461329
113.75	190.363727
114.24	190.246017
114.72	190.106176
115.19	189.942728
115.67	189.754971
116.16	189.543214
116.64	189.308968
117.11	189.055055
117.6	188.785584
118.08	188.505797
118.56	188.221811
119.03	187.9403
119.52	187.668173
120.	187.41229
120.47	187.179204
120.96	186.974939
121.44	186.804773
121.92	186.673013
122.39	186.58277
122.88	186.535742
123.36	186.532069
123.83	186.570303
124.32	186.647535
124.8	186.759716
125.28	186.902144
125.75	187.070065
126.24	187.259265
126.72	187.466502
127.19	187.689681
127.67	187.927739
128.16	188.180352
128.64	188.447585
129.12	188.729619
129.6	189.026567
130.07	189.33839
130.56	189.664859
131.04	190.005559
131.51	190.359891
132.	190.727061
132.48	191.106034
132.96	191.495464
133.44	191.893582
133.92	192.298078
134.4	192.706008
134.88	193.113762
135.35	193.517145
135.84	193.91164
136.32	194.292816
136.78	194.656815
137.28	195.000789
137.76	195.323125
138.24	195.623398
138.72	195.902123
139.2	196.160433
139.68	196.379
140.16	196.621737
140.64	196.827894
141.12	197.019801
141.6	197.198966
142.07	197.366867
142.56	197.524939
143.04	197.674549
143.51	197.816916
144.	197.952986
144.48	198.083275
144.96	198.207713
145.44	198.325572
145.92	198.435545
146.4	198.536027
146.88	198.625562
147.35	198.703311
147.84	198.769355
148.32	198.824668
148.78	198.870814
149.28	198.909529
149.76	198.942387
150.23	198.970626
150.72	198.99514
151.2	199.01655
151.68	199.035302
152.16	199.051772
152.64	199.066306
153.12	199.079268
153.6	199.091032
154.07	199.101964
154.56	199.112388
155.04	199.122568
155.51	199.132673
156.	199.142771
156.48	199.15284
156.96	199.162873
157.44	199.173043
157.92	199.183821
158.4	199.196042
158.88	199.210872
159.35	199.229682
159.84	199.25389
160.32	199.284823
160.78	199.323628
161.28	199.371212
161.76	199.428198
162.23	199.494873
162.72	199.571147
163.2	199.65654
163.68	199.750199
164.16	199.850916
164.64	199.957149
165.12	200.067
165.6	200.178182
166.07	200.287977
166.56	200.393257
167.04	200.490618
167.51	200.576674
168.	200.64851
168.48	200.704177
168.95	200.743055
169.44	200.765929
169.92	200.774772
170.4	200.772334
170.88	200.761695
171.35	200.745907
171.84	200.727769
172.32	200.70972
172.78	200.693816
173.28	200.68172
173.76	200.674678
174.23	200.673504
174.72	200.678532
175.2	200.689563
175.68	200.705803
176.16	200.725803
176.64	200.747471
177.12	200.768183
177.6	200.78502
178.07	200.795144
178.56	200.796199
179.04	200.786626
179.51	200.76577
180.	200.733751
180.48	200.691201
180.95	200.638988
181.44	200.578011
181.92	200.509124
182.4	200.433141
182.88	200.350908
183.35	200.263406
183.84	200.171842
184.32	200.077713
184.78	199.982804
185.28	199.889156
185.76	199.799007
186.23	199.714716
186.72	199.638689
187.2	199.573302
187.68	199.520856
188.16	199.483607
188.64	199.463842
189.12	199.463981
189.6	199.486588
190.07	199.534226
190.56	199.609181
191.04	199.713158
191.51	199.847055
192.	200.010859
192.48	200.20368
192.95	200.423856
193.44	200.669109
193.92	200.93671
194.4	201.223637
194.88	201.526697
195.35	201.842607
195.84	202.16802
196.32	202.499507
196.78	202.833534
197.28	203.166466
197.76	203.494605
198.23	203.814327
198.72	204.122352
199.2	204.416089
199.68	204.693966
200.16	204.955571
200.64	205.201501
201.12	205.432981
201.6	205.651423
202.07	205.858089
202.56	206.053929
203.04	206.239573
203.51	206.415395
204.	206.581598
204.48	206.738292
204.95	206.885552
205.44	207.023437
205.92	207.152005
206.4	207.271291
206.88	207.381261
207.35	207.48176
207.84	207.572472
208.32	207.652953
208.78	207.722747
209.28	207.781588
209.76	207.829653
210.23	207.867766
210.72	207.897461
211.2	207.920834
211.67	207.940234
212.16	207.957912
212.64	207.975762
213.12	207.995201
213.6	208.017188
214.07	208.042317
214.56	208.070935
215.04	208.103243
215.51	208.139367
216.	208.1794
216.48	208.223409
216.95	208.271436
217.44	208.323466
217.92	208.379394
218.4	208.43896
218.88	208.501715
219.35	208.56704
219.84	208.634294
220.32	208.703062
220.78	208.773465
221.28	208.846406
221.76	208.923628
222.23	209.007513
222.72	209.100707
223.2	209.205685
223.67	209.324397
224.16	209.45804
224.64	209.60694
225.12	209.770531
225.6	209.947378
226.07	210.135224
226.56	210.331071
227.04	210.531265
227.51	210.731613
228.	210.927502
228.48	211.114048
228.95	211.286261
229.44	211.439234
229.92	211.568393
230.38	211.669797
230.88	211.740479
231.35	211.77872
231.84	211.784179
232.32	211.757858
232.78	211.701887
233.28	211.619244
233.76	211.513458
234.23	211.38837
234.72	211.247966
235.2	211.096272
235.67	210.937284
236.16	210.774927
236.64	210.613024
237.12	210.455249
237.6	210.305087
238.07	210.165787
238.56	210.040321
239.04	209.931372
239.51	209.841339
240.	209.772394
240.48	209.726534
240.95	209.705635
241.44	209.711508
241.92	209.745916
242.38	209.810533
242.88	209.906857
243.35	210.036088
243.84	210.199032
244.32	210.396058
244.78	210.627096
245.28	210.891695
245.76	211.189072
246.23	211.518171
246.72	211.877685
247.2	212.266044
247.67	212.68138
248.16	213.121471
248.64	213.583699
249.12	214.065033
249.6	214.5621
250.07	215.071333
250.56	215.589209
251.04	216.112502
251.51	216.638447
252.	217.164768
252.48	217.689552
252.95	218.211049
253.44	218.727478
253.92	219.236903
254.38	219.737195
254.88	220.226064
255.35	220.701138
255.84	221.160049
256.32	221.600524
256.8	222.020442
257.28	222.417881
257.76	222.79113
258.24	223.138679
258.71	223.459194
259.2	223.751476
259.68	224.014455
260.15	224.247195
260.64	224.448984
261.12	224.619479
261.57	224.758884
262.08	224.868107
262.56	224.948786
263.03	225.003164
263.52	225.033855
264.	225.043589
264.48	225.034994
264.96	225.010472
265.44	224.972121
265.92	224.921722
266.4	224.86075
266.88	224.790398
267.36	224.711603
267.84	224.625062
268.32	224.53122
268.8	224.430249
269.28	224.321994
269.76	224.205924
270.24	224.081104
270.71	223.946224
271.2	223.748
271.68	223.64018
272.15	223.466441
272.64	223.27824
273.12	223.076309
273.57	222.862427
274.08	222.639228
274.56	222.409896
275.03	222.17788
275.52	221.946675
276.	221.719686
276.48	221.500144
276.96	221.291052
277.44	221.095155
277.92	220.914906
278.4	220.752453
278.88	220.609598
279.36	220.487771
279.84	220.388
280.32	220.31088
280.8	220.256594
281.28	220.22498
281.76	220.215688
282.24	220.228411
282.71	220.263142
283.2	220.320402
283.68	220.40131
284.15	220.507521
284.64	220.640
285.12	220.803735
285.57	220.469
286.08	221.22351
286.56	221.482654
287.03	221.775181
287.52	222.100889
288.	222.45913
288.47	222.848841
288.96	223.268553
289.44	223.71639
289.92	224.190033
290.4	224.686673
290.88	225.202967
291.36	225.735014
291.84	226.278392
292.32	226.828294
292.8	227.379771
293.28	227.928046
293.76	228.468843
294.24	228.618
294.71	229.514642
295.2	230.014954
295.68	230.49825
296.15	230.963777
296.64	231.411279
297.12	231.840
297.57	232.253685
298.08	232.650579
298.56	233.03332
299.03	233.403813
299.52	233.764028
300.	234.115803
300.47	234.460657
300.96	234.743
301.44	235.133275
301.92	235.461514
302.4	235.783849
302.88	236.099437
303.36	236.407292
303.84	236.706472
304.32	236.211
304.8	237.275974
305.28	237.545426
305.76	237.804377
306.24	238.052731
306.71	238.290472
307.2	238.517682
307.68	238.734579
308.15	238.941574
308.64	239.139307
309.12	239.328653
309.57	239.510677
310.08	239.686549
310.56	239.857435
311.03	240.024383
311.52	240.188234
312.	240.349559
312.47	240.508661
312.96	240.665634
313.44	240.820494
313.92	240.973346
314.4	241.124556
314.88	241.274863
315.36	241.425375
315.84	241.577463
316.32	241.7326
316.8	241.892205
317.28	242.057535
317.76	242.229661
318.24	242.409471
318.71	242.597713
319.2	242.795045
319.68	243.002057
320.15	243.219272
320.64	243.44711
321.12	243.685858
321.57	243.935635
322.08	244.196425
322.56	244.468148
323.03	244.750791
323.52	245.04458
324.	245.350152
324.47	245.668654
324.96	246.001715
325.44	246.351266
325.92	246.719243
326.4	247.10726
326.88	247.516335
327.36	247.946729
327.84	248.397907
328.32	248.868638
328.8	249.35719
329.28	249.861582
329.76	250.379821
330.24	250.910093
330.71	251.450824
331.2	252.00063
331.68	252.558139
332.15	253.121791
332.64	253.689646
333.12	254.259302
333.57	254.827945
334.08	255.392554
334.56	255.950199
335.03	256.498398
335.52	257.035366
336.	257.560094
336.47	258.072234
336.96	258.571861
337.44	259.059202
337.91	259.534451
338.4	259.661
338.88	260.44881
339.36	260.887957
339.84	261.315489
340.32	261.732378
340.8	262.140348
341.28	262.541895
341.76	262.940099
342.24	263.33825
342.71	263.739427
343.2	264.146124
343.68	264.560071
344.15	264.982279
344.64	265.413292
345.12	265.853526
345.57	266.303586
346.08	266.764717
346.56	267.203783
347.03	267.618717
347.52	268.007758
348.	268.36891
348.47	268.636
348.96	268.896
349.44	269.260238
349.91	269.483955
350.4	269.666309
350.88	269.805048
351.36	269.898835
351.84	269.947683
352.32	269.953292
352.8	269.919084
353.28	269.849959
353.76	269.751875
354.24	269.631454
354.71	269.49575
355.2	269.35203
355.68	269.207367
356.15	269.068058
356.64	268.939243
357.12	268.824874
357.57	268.727877
358.08	268.650301
358.56	268.59339
359.03	268.557611
359.52	268.542625
360.	268.547233
360.47	268.569316
360.96	268.605787
361.44	268.65269
361.91	268.705525
362.4	268.759865
362.88	268.811964
363.36	268.858752
363.84	268.897218
364.32	268.925091
364.8	268.942143
365.28	269.16936
365.76	269.38732
366.24	269.568
366.71	269.809082
367.2	270.017733
367.68	270.227466
368.15	270.439822
368.64	270.655956
369.12	270.876589
369.57	271.101989
370.08	271.332002
370.56	271.566081
371.03	271.80334
371.52	272.042581
372.	272.282341
372.47	272.520881
372.96	272.755937
373.44	272.983883
373.91	273.27312
374.4	273.503377
374.88	273.675108
375.36	273.791097
375.84	273.855923
376.32	273.875348
376.8	273.855843
377.28	273.804244
377.76	273.727516
378.24	273.632519
378.71	273.525793
379.2	273.413397
379.68	273.300795
380.15	273.192794
380.64	273.093501
381.12	273.006274
381.57	272.93364
382.08	272.87718
382.56	272.837376
383.03	272.813452
383.52	272.803293
384.	272.803491
384.47	272.809674
384.96	272.817105
385.44	272.821503
385.91	272.819874
386.4	272.811097
386.88	272.796097
387.36	272.777648
387.84	272.759855
388.32	272.747481
388.8	273.22015
389.28	273.711238
389.76	274.226109
390.24	274.769387
390.71	275.344382
391.2	275.952951
391.68	276.595649
392.15	277.271991
392.64	277.980608
393.12	278.719339
393.57	279.485236
394.08	280.27454
394.56	281.082679
395.03	281.9043
395.52	282.733396
396.	283.563469
396.47	284.387772
396.96	285.164
397.44	285.993134
397.91	286.763485
398.4	287.507939
398.88	288.225852
399.36	288.918395
399.84	289.587843
400.32	290.236835
400.8	290.86785
401.28	291.482963
401.76	292.083841
402.24	292.671826
402.71	293.248056
403.2	293.813538
403.68	294.369148
404.15	294.915589
404.64	295.453321
405.12	295.982515
405.57	296.503064
406.08	297.014685
406.56	297.517084
407.03	298.010163
407.52	298.494241
408.	298.9703
408.47	299.440242
408.96	299.907054
409.44	300.37472
409.91	300.847866
410.4	301.331202
410.88	301.829018
411.35	302.344837
411.84	302.881273
412.32	303.440014
412.8	304.02188
413.28	304.626877
413.76	305.254241
414.24	305.90245
414.71	306.569271
415.2	307.251857
415.68	307.946954
416.15	308.65121
416.64	309.361513
417.12	310.075258
417.57	310.790436
418.08	311.505575
418.56	312.219659
419.03	312.932156
419.52	313.643154
420.	314.353427
420.47	315.064267
420.96	315.777067
421.44	316.492828
421.91	317.211752
422.4	317.933045
422.88	318.654898
423.35	319.374614
423.84	320.088799
424.32	320.793582
424.8	321.484818
425.28	322.158289
425.76	322.809918
426.24	323.436012
426.71	324.033538
427.2	324.600395
427.68	325.135612
428.15	325.639402
428.64	326.113115
429.12	326.559198
429.57	326.98127
430.08	327.384343
430.56	327.774903
431.03	328.160212
431.52	328.547313
432.	328.942573
432.47	329.351338
432.96	329.777726
433.44	330.224531
433.91	330.693235
434.4	331.184054
434.88	331.695987
435.35	332.226829
435.84	332.773186
436.32	333.330534
436.8	333.893421
437.28	334.455929
437.76	335.012386
438.24	335.55812
438.71	336.087
439.2	336.606496
439.68	337.10782
440.15	337.595448
440.64	338.071954
441.12	338.540693
441.57	339.005456
442.08	339.470102
442.56	339.938208
443.03	340.412818
443.52	340.896292
444.	341.390241
444.47	341.895518
444.96	342.41222
445.44	342.939692
445.91	343.4765
446.4	344.020414
446.88	344.568411
447.35	345.116797
447.84	345.66148
448.32	346.1984
448.8	346.724009
449.28	347.23565
449.76	347.731773
450.24	348.212013
450.71	348.677217
451.2	349.129373
451.68	349.571353
452.15	350.006466
452.64	350.437934
453.12	350.868462
453.57	351.279
454.08	351.733559
454.56	352.169441
455.03	352.607089
455.52	353.045221
456.	353.481786
456.47	353.913935
456.96	354.338006
457.44	354.749543
457.91	355.143431
458.4	355.514219
458.88	355.856677
459.35	356.16646
459.84	356.440702
460.32	356.678394
460.75	356.880568
461.28	357.050337
461.76	357.192794
462.24	357.314654
462.71	357.42364
463.2	357.527728
463.68	357.634478
464.15	357.750575
464.64	357.881601
465.12	358.031945
465.57	358.204804
466.08	358.402184
466.56	358.624891
467.03	358.872492
467.52	359.143273
468.	359.434245
468.47	359.741258
468.96	360.059279
469.44	360.382855
469.91	360.707321
470.4	361.028651
470.88	361.345135
471.35	361.656295
471.84	361.962644
472.32	362.265536
472.75	362.567247
473.28	362.871014
473.76	363.180822
474.24	363.500887
474.71	363.835019
475.2	364.186174
475.68	364.556254
476.15	364.946027
476.64	365.355149
477.12	365.782235
477.57	366.224939
478.08	366.680025
478.56	367.14344
479.03	367.610419
479.52	368.075699
480.	368.533858
480.47	368.979797
480.96	369.409171
481.44	369.818627
481.91	370.205784
482.4	370.569088
482.88	370.907764
483.35	371.221991
483.84	371.513161
484.32	371.784018
484.75	372.038461
485.28	372.281051
485.76	372.516798
486.24	372.751376
486.71	372.990231
487.2	373.237934
487.68	373.496681
488.15	373.768981
488.64	374.056424
489.12	374.359316
489.57	374.676764
490.08	375.006875
490.56	375.347142
491.03	375.695027
491.52	376.048552
492.	376.406634
492.47	376.769045
492.96	377.136108
493.44	377.508375
493.91	377.886467
494.4	378.271121
494.88	378.663304
495.35	379.064292
495.84	379.475614
496.32	379.898642
496.75	380.33609
497.28	380.789749
497.76	381.260963
498.24	381.750566
498.71	382.25874
499.2	382.784877
499.68	383.327477
500.15	383.884114
500.64	384.451556
501.12	385.026081
501.57	385.60397
502.08	386.182032
502.56	386.757924
503.03	387.330141
503.52	387.89771
504.	388.459823
504.47	389.01555
504.96	389.56371
505.44	390.102856
505.91	390.631314
506.4	391.147233
506.88	391.648638
507.35	392.13346
507.84	392.599563
508.32	393.04474
508.75	393.466689
509.28	393.86295
509.76	394.230814
510.24	394.567222
510.71	394.868752
511.2	395.131779
511.68	395.352914
512.16	395.529742
512.64	395.6617
513.12	395.750742
513.6	395.801507
514.0799	395.821126
514.56	395.810748
515.04	395.786077
515.52	395.756461
516.	395.730695
516.48	395.716726
516.96	395.721432
517.4399	395.749744
517.92	395.786144
518.4	395.85929
518.88	395.971987
519.36	396.125534
519.84	396.319826
520.3199	396.553177
520.8	396.822046
521.28	397.120795
521.76	397.441631
522.24	397.774906
522.72	398.109938
523.1	398.436316
523.68	398.745347
524.16	399.031192
524.64	399.291365
525.12	399.526655
525.6	399.740555
526.0799	399.938399
526.56	400.126369
527.04	400.310619
527.52	400.496688
528.	400.689233
528.48	400.891967
528.96	401.107701
529.4399	401.338386
529.92	401.585081
530.4	401.847833
530.88	402.125473
531.36	402.41537
531.84	402.713223
532.3199	403.013047
532.8	403.307482
533.28	403.588557
533.76	403.848773
534.24	404.082109
534.72	404.284522
535.1	404.453904
535.68	404.588
536.16	404.694617
536.64	404.772243
537.12	404.830023
537.6	404.877107
538.0799	404.923338
538.56	404.977968
539.04	405.04881
539.52	405.141882
540.	405.261401
540.48	405.409927
540.96	405.588503
541.4399	405.796727
541.92	406.032725
542.4	406.29307
542.88	406.572727
543.36	406.865163
543.84	407.162808
544.3199	407.457895
544.8	407.743479
545.28	408.014131
545.76	408.265891
546.24	408.495598
546.72	408.700339
547.1	408.877676
547.68	409.026726
548.16	409.149276
548.64	409.249
549.12	409.335369
549.6	409.412385
550.0799	409.487175
550.56	409.564506
551.04	409.647647
551.52	409.73845
552.	409.837432
552.48	409.943764
552.96	410.055157
553.4399	410.16771
553.92	410.275861
554.4	410.372646
554.88	410.450438
555.36	410.502142
555.84	410.522447
556.3199	410.508442
556.8	410.459258
557.28	410.375066
557.76	410.256267
558.24	410.103465
558.72	409.918255
559.1	409.704223
559.68	409.467436
560.16	409.216035
560.64	408.959188
561.12	408.705945
561.6	408.464342
562.0799	408.24085
562.56	408.040056
563.04	407.864474
563.52	407.714388
564.	407.587741
564.48	407.480122
564.9599	407.385017
565.4399	407.294537
565.92	407.200724
566.4	407.097239
566.88	406.980703
567.36	406.850951
567.84	406.710008
568.3199	406.560517
568.8	406.404544
569.28	406.243355
569.76	406.078046
570.24	405.910452
570.72	405.743697
571.1	405.582059
571.68	405.430312
572.16	405.292954
572.64	405.173655
573.12	405.07495
573.6	404.127
574.0799	404.943164
574.56	404.908655
575.04	404.891711
575.52	404.887939
