# Supplementary material for: Towards the engineering of a photon-only two-stroke rotary molecular motor
Source: Nat Commun. 2022 Oct 28;13:6433. doi: 10.1038/s41467-022-33695-x (PMC9616945; doi:10.1038/s41467-022-33695-x)
Supplement: Supplementary file 13 — Source Data [file 41467_2022_33695_MOESM13_ESM.zip › Figure 4C source data/traj-23.txt]

time(fs) , θ(deg.)
0.	178.123941
0.48	178.116706
0.96	178.155927
1.44	178.238611
1.92	178.359575
2.4	178.512928
2.88	178.692977
3.36	178.894479
3.84	179.112546
4.32	179.342557
4.8	179.58031
5.279	179.822431
5.76	180.066737
6.24	180.31222
6.72	180.558522
7.199	180.805214
7.68	181.0513
8.16	181.295162
8.64	181.534931
9.12	181.769127
9.6	181.356
10.08	182.220858
10.559	182.442603
11.04	182.666673
11.52	182.896834
12.	183.134686
12.48	183.378308
12.959	183.622203
13.44	183.858473
13.92	184.078347
14.399	184.273396
14.879	184.436227
15.36	184.560936
15.84	184.64355
16.32	184.682443
16.8	184.678462
17.28	184.634507
17.758	184.554716
18.24	184.443609
18.72	184.305558
19.2	184.144656
19.68	183.964944
20.16	183.770824
20.64	183.567535
21.117	183.361517
21.598	183.160527
22.08	182.973279
22.56	182.808479
23.04	182.673321
23.52	182.571992
24.	182.504928
24.48	182.469211
24.96	182.459652
25.438	182.469922
25.918	182.49352
26.4	182.524709
26.88	182.559517
27.36	182.596476
27.84	182.636559
28.32	182.682301
28.797	182.736624
29.278	182.802016
29.758	182.88037
30.24	182.973367
30.72	183.083069
31.2	183.212401
31.68	183.36528
32.16	183.5464
32.64	183.760718
33.12	184.012658
33.6	184.304995
34.08	184.637595
34.56	185.006503
35.04	185.403926
35.516	185.81918
36.	186.240081
36.48	186.654274
36.96	187.05039
37.44	187.419104
37.92	187.754048
38.4	188.05223
38.875	188.313659
39.36	188.540341
39.836	188.735213
40.32	188.901447
40.8	189.042246
41.28	189.160954
41.76	189.26125
42.235	189.347305
42.72	189.423836
43.196	189.496112
43.68	189.569829
44.16	189.650782
44.64	189.744175
45.12	189.853617
45.6	189.980152
46.08	190.1218
46.555	190.273815
47.04	190.42943
47.516	190.580753
48.	190.719731
48.48	190.839226
48.96	190.934001
49.44	191.00122
49.92	191.040202
50.4	191.051739
50.875	191.037551
51.36	191.000193
51.836	190.943346
52.32	190.872162
52.8	190.793381
53.28	190.71517
53.76	190.646767
54.235	190.598069
54.72	190.57914
55.196	190.59951
55.68	190.667122
56.16	190.787019
56.64	190.960188
57.12	191.183135
57.594	191.448473
58.08	191.746201
58.555	192.065234
59.04	192.39486
59.516	192.725927
60.	193.051544
60.48	193.367053
60.96	193.669443
61.44	193.956681
61.915	194.227292
62.4	194.4802
62.875	194.714682
63.36	194.93033
63.836	195.127043
64.32	195.305085
64.8	195.465234
65.28	195.60897
65.75	195.738557
66.24	195.856904
66.72	195.967051
67.2	196.071317
67.67	196.170376
68.16	196.26267
68.64	196.344478
69.12	196.410593
69.6	196.455387
70.08	196.474004
70.56	196.46341
71.03	196.422939
71.52	196.354096
72.	196.259887
72.48	196.14415
72.96	196.01116
73.44	195.865482
73.92	195.711923
74.39	195.555491
74.88	195.401389
75.36	195.255043
75.84	195.122176
76.32	195.008838
76.8	194.921297
77.28	194.86565
77.75	194.84703
78.24	194.868528
78.72	194.930129
79.2	195.028158
79.67	195.155525
80.16	195.302719
80.64	195.459307
81.11	195.6157
81.6	195.764797
82.08	195.902957
82.56	196.029897
83.03	196.147677
83.52	196.259417
84.	196.368301
84.47	196.477039
84.96	196.587716
85.44	196.701865
85.92	196.820641
86.39	196.945044
86.88	197.076157
87.36	197.215353
87.84	197.364372
88.32	197.525131
88.8	197.699112
89.28	197.886403
89.75	198.084681
90.24	198.288707
90.72	198.490716
91.2	198.681651
91.67	198.852852
92.16	198.749
92.64	199.113108
93.11	199.199413
93.6	199.260208
94.08	199.300841
94.56	199.327185
95.03	199.344777
95.52	199.358391
96.	199.371964
96.47	199.38871
96.96	199.411334
97.44	199.44225
97.92	199.483772
98.39	199.538241
98.88	199.608048
99.36	199.695475
99.84	199.802262
100.32	199.928904
100.8	200.07381
101.28	200.232673
101.75	200.398427
102.24	200.562032
102.72	200.714018
103.2	200.846396
103.67	200.954264
104.16	201.036478
104.64	201.095167
105.11	201.134479
105.6	201.159281
106.08	201.174214
106.56	201.183244
107.03	201.189571
107.52	201.195738
108.	201.203808
108.47	201.215527
108.96	201.232437
109.44	201.255927
109.92	201.287174
110.39	201.326891
110.88	201.3748
111.36	201.428866
111.83	201.484582
112.32	201.534721
112.8	201.569926
113.28	201.580183
113.75	201.556797
114.24	201.494246
114.72	201.391232
115.19	201.250495
115.67	201.077663
116.16	200.879795
116.64	200.664243
117.11	200.438002
117.6	200.207484
118.08	199.978527
118.56	199.756539
119.03	199.546654
119.52	199.35386
120.	199.183058
120.47	199.039026
120.96	198.926253
121.44	198.848578
121.92	198.808633
122.39	198.80723
122.88	198.842914
123.36	198.911955
123.83	199.008917
124.32	199.127732
124.8	199.263034
125.28	199.411338
125.75	199.571634
126.24	199.745141
126.72	199.93447
127.19	200.14264
127.67	200.372317
128.16	200.625411
128.64	200.902955
129.12	201.205196
129.6	201.531801
130.07	201.882144
130.56	202.255567
131.04	202.651557
131.51	203.069806
132.	203.510106
132.48	203.971
132.96	204.454109
133.44	204.953298
133.92	205.463886
134.4	205.977458
134.88	206.483522
135.35	206.970974
135.84	207.430022
136.32	207.853898
136.78	208.239573
137.28	208.587169
137.76	208.898522
138.24	209.175759
138.72	209.420378
139.2	209.632927
139.68	209.813079
140.16	209.959902
140.64	210.072219
141.12	210.148988
141.6	210.189641
142.07	210.194327
142.56	210.164035
143.04	210.100569
143.51	210.006362
144.	209.884109
144.48	209.736316
144.96	209.564957
145.44	209.371459
145.92	209.157111
146.4	208.923782
146.88	208.674697
147.35	208.414902
147.84	208.151161
148.32	207.891265
148.78	207.643114
149.28	207.41395
149.76	207.209891
150.23	207.035754
150.72	206.895019
151.2	206.789867
151.68	206.721242
152.16	206.688943
152.64	206.691751
153.12	206.727603
153.6	206.793841
154.07	206.887571
154.56	207.006088
155.04	207.147173
155.51	207.308958
156.	207.489292
156.48	207.684839
156.96	207.890522
157.44	208.055
157.92	208.306153
158.4	208.50397
158.88	208.689931
159.35	208.862592
159.84	209.021694
160.32	209.167358
160.78	209.299564
161.28	209.417925
161.76	209.521664
162.23	209.60968
162.72	209.680657
163.2	209.733196
163.68	209.765969
164.16	209.777893
164.64	209.768314
165.12	209.737149
165.6	209.684928
166.07	209.612627
166.56	209.521268
167.04	209.411434
167.51	209.283046
168.	209.135736
168.48	208.969801
168.95	208.787289
169.44	208.592556
169.92	208.391979
170.4	208.193056
170.88	208.003398
171.35	207.826
171.84	207.678685
172.32	207.554162
172.78	207.45976
173.28	207.397601
173.76	207.368707
174.23	207.373197
174.72	207.410557
175.2	207.472
175.68	207.580729
176.16	207.712418
176.64	207.875121
177.12	208.069108
177.6	208.294211
178.07	208.54899
178.56	208.830094
179.04	209.132267
179.51	209.449165
180.	209.77476
180.48	210.104721
180.95	210.437099
181.44	210.772095
181.92	211.111211
182.4	211.456312
182.88	211.808987
183.35	212.170249
183.84	212.540535
184.32	212.919845
184.78	213.307992
185.28	213.704893
185.76	214.11087
186.23	214.526857
186.72	214.954416
187.2	215.395441
187.68	215.851575
188.16	216.323411
188.64	216.809746
189.12	217.307201
189.6	217.810511
190.07	218.313459
190.56	218.810163
191.04	219.296087
191.51	219.768462
192.	220.22607
192.48	220.668681
192.95	221.09649
193.44	221.509737
193.92	221.908529
194.4	222.29281
194.88	222.662437
195.35	223.017341
195.84	223.357744
196.32	223.684434
196.78	223.036
197.28	224.304201
197.76	224.603585
198.23	224.901535
198.72	225.202412
199.2	225.509658
199.68	225.8249
200.16	226.14746
200.64	226.474596
201.12	226.802425
201.6	227.127105
202.07	227.445736
202.56	227.756615
203.04	228.058948
203.51	228.352325
204.	228.636253
204.48	228.909879
204.95	229.171918
205.44	229.420744
205.92	229.654626
206.4	229.87207
206.88	230.072228
207.35	230.255286
207.84	230.422706
208.32	230.577201
208.78	230.722457
209.28	230.862677
209.76	231.002046
210.23	231.144161
210.72	231.291508
211.2	231.445124
211.67	231.604648
212.16	231.76884
212.64	231.93635
213.12	232.106315
213.6	232.278538
214.07	232.453271
214.56	232.630872
215.04	232.811493
215.51	232.994911
216.	233.180498
216.48	233.36732
216.95	233.554347
217.44	233.740751
217.92	233.926254
218.4	234.111413
218.88	234.297783
219.35	234.487899
219.84	234.685056
220.32	234.892894
220.78	235.114778
221.28	235.353015
221.76	235.608059
222.23	235.878169
222.72	236.15991
223.2	236.449445
223.67	236.743877
224.16	237.041874
224.64	237.343424
225.12	237.649119
225.6	237.959459
226.07	238.27438
226.56	238.593066
227.04	238.914015
227.51	239.235325
228.	239.555155
228.48	239.872278
228.95	240.186529
229.44	240.498982
229.92	240.811773
230.38	241.127683
230.88	241.449642
231.35	241.780297
231.84	242.121668
232.32	242.474884
232.78	242.840002
233.28	243.215956
233.76	243.600778
234.23	243.992026
234.72	244.387263
235.2	244.784293
235.67	245.181089
236.16	245.575522
236.64	245.965104
237.12	246.346861
237.6	246.717395
238.07	247.073133
238.56	247.410763
239.04	247.727754
239.51	248.022829
240.	248.296202
240.48	248.549514
240.95	248.785509
241.44	249.007598
241.92	249.219413
242.38	249.42441
242.88	249.625496
243.35	249.8247
243.84	250.02296
244.32	250.220177
244.78	250.415649
245.28	250.608764
245.76	250.799564
246.23	250.988824
246.72	251.177597
247.2	251.366585
247.67	251.55565
248.16	251.74366
248.64	251.928687
249.12	252.108504
249.6	252.281281
250.07	252.446302
250.56	252.604445
251.04	252.758214
251.51	252.911335
252.	253.06809
252.48	253.232635
252.95	253.408462
253.44	253.598031
253.92	253.802596
254.38	254.022211
254.88	254.255993
255.35	254.50267
255.84	254.761331
256.32	255.032145
256.8	255.316696
257.28	255.617711
257.76	255.938333
258.24	256.281255
258.71	256.648075
259.2	257.038
259.68	257.452931
260.15	257.887823
260.64	258.341189
261.12	258.810576
261.57	259.293901
262.08	259.789551
262.56	260.296291
263.03	260.813009
263.52	261.338321
264.	261.870039
264.48	262.404568
264.96	262.936475
265.44	263.580621
265.92	264.182903
266.4	264.738224
266.88	265.241031
267.36	265.686709
267.84	266.073078
268.32	266.40123
268.8	266.675299
269.28	266.901378
269.76	267.086309
270.24	267.236902
270.71	267.359755
271.2	267.461473
271.68	267.549003
272.15	267.629786
272.64	267.711656
273.12	267.802478
273.57	267.909637
274.08	268.039444
274.56	268.196559
275.03	268.383518
275.52	268.600445
276.	268.845017
276.48	269.112692
276.96	269.397212
277.44	269.691394
277.92	269.988185
278.4	270.281813
278.88	270.568629
279.36	270.847264
279.84	271.118093
280.32	271.382426
280.8	271.641921
281.28	271.898455
281.76	272.15429
282.24	272.412272
282.71	272.675825
283.2	272.948738
283.68	273.234867
284.15	273.537893
284.64	273.861157
285.12	274.207491
285.57	274.579006
286.08	274.976747
286.56	275.40018
287.03	275.846671
287.52	276.311141
288.	276.786148
288.47	277.262482
288.96	277.730234
289.44	278.180124
289.92	278.604711
290.4	278.062
290.88	279.360754
291.36	279.689432
291.84	279.986363
292.32	280.25422
292.8	280.497008
293.28	280.719951
293.76	280.929191
294.24	281.131375
294.71	281.333243
295.2	281.541306
295.68	281.761636
296.15	281.692
296.64	282.260146
297.12	282.546687
297.57	282.861834
298.08	283.20677
298.56	283.581332
299.03	283.98424
299.52	284.413637
300.	284.867964
300.47	285.346826
300.96	285.851434
301.44	286.384377
301.92	286.948934
302.4	287.548386
302.88	288.185668
303.36	288.863353
303.84	289.583757
304.32	290.348968
304.8	291.160712
305.28	292.020129
305.76	292.927543
306.24	293.882299
306.71	294.88265
307.2	295.925643
307.68	297.006988
308.15	298.120904
308.64	299.259954
309.12	300.414931
309.57	301.574874
310.08	302.727344
310.56	303.85914
311.03	304.957607
311.52	306.012358
312.	307.016769
312.47	307.96847
312.96	308.868651
313.44	309.720788
313.92	310.529489
314.4	311.266
314.88	312.036626
315.36	312.744829
315.84	313.428647
316.32	314.091615
316.8	314.736286
317.28	315.364045
317.76	315.975064
318.24	316.568388
318.71	317.142079
319.2	317.69333
319.68	318.218502
320.15	318.713095
320.64	319.171808
321.12	319.588894
321.57	319.959025
322.08	320.278615
322.56	320.5471
323.03	320.767452
323.52	320.945641
324.	321.089484
324.47	321.207538
324.96	321.308376
325.44	321.400227
325.92	321.490825
326.4	321.587317
326.88	321.696226
327.36	321.823382
327.84	321.973862
328.32	322.151903
328.8	322.360803
329.28	322.602776
329.76	322.878772
330.24	323.1883
330.71	323.529331
331.2	323.898282
331.68	324.290138
332.15	324.698709
332.64	325.117108
333.12	325.538502
333.57	325.957045
334.08	326.368772
334.56	326.772116
335.03	327.167875
335.52	327.558721
336.	327.948507
336.47	328.341668
336.96	328.74282
337.44	329.156557
337.91	329.587316
338.4	330.039189
338.88	330.515619
339.36	331.018
339.84	331.550347
340.32	332.109191
340.8	332.693655
341.28	333.300669
341.76	333.926203
342.24	334.565537
342.71	335.213612
343.2	335.865519
343.68	336.517097
344.15	337.165502
344.64	337.809566
345.12	338.44981
345.57	339.088098
346.08	339.727083
346.56	340.369622
347.03	341.018322
347.52	341.675256
348.	342.341839
348.47	343.018786
348.96	343.706075
349.44	344.402873
349.91	345.107404
350.4	345.816835
350.88	346.527237
351.36	347.233711
351.84	347.930641
352.32	348.612011
352.8	349.271765
353.28	349.904252
353.76	350.504745
354.24	351.062
354.71	351.598658
355.2	352.091464
355.68	352.550967
356.15	352.981021
356.64	353.386155
357.12	353.771038
357.57	354.140174
358.08	354.497794
358.56	354.847858
359.03	355.194058
359.52	355.539694
360.	355.887384
360.47	356.238621
360.96	356.593412
361.44	356.950198
361.91	357.306081
362.4	357.657199
362.88	357.16
363.36	358.327534
363.84	358.638383
364.32	358.928815
364.8	359.197485
365.28	359.444894
365.76	359.67341
366.24	359.886961
366.71	360.090538
367.2	360.289626
367.68	360.489764
368.15	360.696286
368.64	360.914245
369.12	361.148413
369.57	361.40327
370.08	361.682892
370.56	361.990708
371.03	362.329152
371.52	362.699315
372.	363.100639
372.47	363.530722
372.96	363.9852
373.44	364.457678
373.91	364.939754
374.4	365.42118
374.88	365.890257
375.36	366.334565
375.84	366.742076
376.32	367.102558
376.8	367.408918
377.28	367.657939
377.76	367.850026
378.24	367.988168
378.71	368.076697
379.2	368.120401
379.68	368.124094
380.15	368.092491
380.64	368.030157
381.12	367.941377
381.57	367.821
382.08	367.699267
382.56	367.552095
383.03	367.391064
383.52	367.218639
384.	367.037145
384.47	366.848771
384.96	366.65573
385.44	366.460691
385.91	366.267361
386.4	366.080974
386.88	365.908467
387.36	365.75839
387.84	365.640739
388.32	365.566759
388.8	365.548481
389.28	365.597887
389.76	365.725883
390.24	365.941417
390.71	366.250929
391.2	366.658087
391.68	367.163679
392.15	367.76553
392.64	368.458436
393.12	369.234197
393.57	370.081792
394.08	370.98773
394.56	371.93651
395.03	372.911168
395.52	373.89389
396.	374.866735
396.47	375.812453
396.96	376.71537
397.44	377.562152
397.91	378.342264
398.4	379.048117
398.88	379.675098
399.36	380.221711
399.84	380.689789
400.32	381.084426
400.8	381.413465
401.28	381.686593
401.76	381.914308
402.24	382.106952
402.71	382.273972
403.2	382.423493
403.68	382.562245
404.15	382.695742
404.64	382.828476
405.12	382.963987
405.57	383.104786
406.08	383.252197
406.56	383.406272
407.03	383.565863
407.52	383.728979
408.	383.893637
408.47	384.059572
408.96	384.217854
409.44	384.363281
409.91	384.494186
410.4	384.610606
410.88	384.713665
411.35	384.805964
411.84	384.891639
412.32	384.975951
412.8	385.06463
413.28	385.163131
413.76	385.275969
414.24	385.406245
414.71	385.555426
415.2	385.723335
415.68	385.908261
416.15	386.10713
416.64	386.315726
417.12	386.529006
417.57	386.741554
418.08	386.94813
418.56	387.144265
419.03	387.326747
419.52	387.493919
420.	387.645856
420.47	387.782025
420.96	387.904362
421.44	388.015524
421.91	388.118707
422.4	388.217464
422.88	388.315396
423.35	388.415654
423.84	388.520305
424.32	388.629796
424.8	388.742759
425.28	388.85601
425.76	388.965156
426.24	389.065383
426.71	389.151863
427.2	389.22012
427.68	389.266453
428.15	389.288393
428.64	389.285052
429.12	389.25719
429.57	389.206976
430.08	389.137547
430.56	389.052595
431.03	388.95601
431.52	388.851715
432.	388.743622
432.47	388.635641
432.96	388.531612
433.44	388.435138
433.91	388.349307
434.4	388.276359
434.88	388.217446
435.35	388.172587
435.84	388.142163
436.32	388.123202
436.8	388.111397
437.28	388.101991
437.76	388.089552
438.24	388.06835
438.71	388.0331
439.2	387.979928
439.68	387.907266
440.15	387.816314
440.64	387.710858
441.12	387.596624
441.57	387.480447
442.08	387.369575
442.56	387.271178
443.03	387.192002
443.52	387.138005
444.	387.113852
444.47	387.122315
444.96	387.163799
445.44	387.236252
445.91	387.33551
446.4	387.455811
446.88	387.590211
447.35	387.730816
447.84	387.868872
448.32	387.994921
448.8	388.099223
449.28	388.172563
449.76	388.207426
450.24	388.199228
450.71	388.147181
451.2	388.05455
451.68	387.928259
452.15	387.778067
452.64	387.615517
453.12	387.452813
453.57	387.301744
454.08	387.172798
454.56	387.0746
455.03	387.013728
455.52	386.9949
456.	387.021312
456.47	387.094948
456.96	387.216719
457.44	387.386406
457.91	387.602439
458.4	387.861623
458.88	388.158881
459.35	388.487159
459.84	388.837619
460.32	389.200203
460.75	389.564583
461.28	389.921343
461.76	390.263165
462.24	390.585735
462.71	390.888126
463.2	391.172444
463.68	391.442678
464.15	391.703147
464.64	391.957207
465.12	392.206732
465.57	392.452299
466.08	392.693657
466.56	392.93013
467.03	393.160812
467.52	393.384607
468.	393.600143
468.47	393.805641
468.96	393.761
469.44	394.176479
469.91	394.335035
470.4	394.470024
470.88	394.576673
471.35	394.650308
471.84	394.686968
472.32	394.683994
472.75	394.640521
473.28	394.557794
473.76	394.439283
474.24	394.290509
474.71	394.118531
475.2	393.931184
475.68	393.736263
476.15	393.540885
476.64	393.351085
477.12	393.171636
477.57	393.006022
478.08	392.856479
478.56	392.72407
479.03	392.608748
479.52	392.509431
480.	392.424058
480.47	392.349666
480.96	392.282501
481.44	392.218197
481.91	392.152021
482.4	392.079194
482.88	391.995274
483.35	391.896609
483.84	391.780822
484.32	391.647257
484.75	391.497217
485.28	391.33387
485.76	391.161831
486.24	390.986583
486.71	390.81391
487.2	390.649473
487.68	390.498537
488.15	390.365828
488.64	390.25547
489.12	390.170944
489.57	390.11506
490.08	390.089914
490.56	390.096831
491.03	390.136292
491.52	390.207859
492.	390.310119
492.47	390.440648
492.96	390.596035
493.44	390.772019
493.91	390.9638
494.4	391.166523
494.88	391.375842
495.35	391.588395
495.84	391.802019
496.32	392.015655
496.75	392.228
497.28	392.442084
497.76	392.654923
498.24	392.867311
498.71	393.07878
499.2	393.288691
499.68	393.496378
500.15	393.701317
500.64	393.90322
501.12	394.102014
501.57	394.297645
502.08	394.489723
502.56	394.677119
503.03	394.85765
503.52	395.028016
504.	395.184029
504.47	395.321099
504.96	395.434908
505.44	395.522101
505.91	395.580867
506.4	395.611263
506.88	395.615193
507.35	395.596103
507.84	395.558537
508.32	395.507706
508.75	395.449162
509.28	395.388594
509.76	395.331698
510.24	395.284045
510.71	395.250932
511.2	395.237161
511.68	395.246797
512.16	395.282938
512.64	395.347569
513.12	395.441523
513.6	395.564525
514.0799	395.715278
514.56	395.891593
515.04	396.090595
515.52	396.308
516.	396.543458
516.48	396.790955
516.96	397.049046
517.4399	397.315961
517.92	397.590462
518.4	397.871559
518.88	398.158156
519.36	398.448755
519.84	398.741226
520.3199	399.032679
520.8	399.319411
521.28	399.596954
521.76	399.860204
522.24	400.103661
522.72	400.321728
523.1	400.50901
523.68	400.660576
524.16	400.77213
524.64	400.840122
525.12	400.861817
525.6	400.835391
526.0799	400.760063
526.56	400.636283
527.04	400.465923
527.52	400.252365
528.	400.000415
528.48	399.715
528.96	399.405675
529.4399	399.076102
529.92	398.733506
530.4	398.383297
530.88	398.029843
531.36	397.676436
531.84	397.325438
532.3199	396.978535
532.8	396.637028
533.28	396.302056
533.76	395.974693
534.24	395.655905
534.72	395.346411
535.1	395.04653
535.68	394.756071
536.16	394.474346
536.64	394.200318
537.12	393.932922
537.6	393.671501
538.0799	393.416254
538.56	393.168558
539.04	392.931006
539.52	392.707121
540.	392.50083
540.48	392.315874
540.96	392.155308
541.4399	392.021195
541.92	391.914513
542.4	391.835263
542.88	391.782705
543.36	391.755644
543.84	391.752687
544.3199	391.772396
544.8	391.813304
545.28	391.873799
545.76	391.951929
546.24	392.04518
546.72	392.150297
547.1	392.263201
547.68	392.37908
548.16	392.492687
548.64	392.598891
549.12	392.693408
549.6	392.773515
550.0799	392.838466
550.56	392.889368
551.04	392.92852
551.52	392.958484
552.	392.981266
552.48	392.877
552.96	393.00835
553.4399	393.012045
553.92	393.008032
554.4	392.995395
554.88	392.973463
555.36	392.941
555.84	392.90124
556.3199	392.851904
556.8	392.795056
557.28	392.731938
557.76	392.66375
558.24	392.591427
558.72	392.515455
559.1	392.435827
559.68	392.352238
560.16	392.264575
560.64	392.173558
561.12	392.08124
561.6	391.990
562.0799	391.9069
562.56	391.832725
563.04	391.771041
563.52	391.722707
564.	391.686872
564.48	391.661311
564.9599	391.642908
565.4399	391.628122
565.92	391.613376
566.4	391.595335
566.88	391.571098
567.36	391.538289
567.84	391.49508
568.3199	391.44014
568.8	391.372548
569.28	391.291704
569.76	391.197281
570.24	391.089293
570.72	390.968268
571.1	390.835509
571.68	390.693297
572.16	390.544888
572.64	390.394219
573.12	390.245389
573.6	390.102097
574.0799	389.967224
574.56	389.842648
575.04	389.729263
575.52	389.62712
