# Supplementary material for: Towards the engineering of a photon-only two-stroke rotary molecular motor
Source: Nat Commun. 2022 Oct 28;13:6433. doi: 10.1038/s41467-022-33695-x (PMC9616945; doi:10.1038/s41467-022-33695-x)
Supplement: Supplementary file 13 — Source Data [file 41467_2022_33695_MOESM13_ESM.zip › Figure 4C source data/traj-24.txt]

time(fs) , θ(deg.)
0.	181.727774
0.48	181.67736
0.96	181.61034
1.44	181.528
1.92	181.44005
2.4	181.344773
2.88	181.248911
3.36	181.158074
3.84	181.078671
4.32	181.017583
4.8	180.981703
5.279	180.977464
5.76	181.010349
6.24	181.084304
6.72	181.201062
7.199	181.359572
7.68	181.555876
8.16	181.783587
8.64	182.034815
9.12	182.301228
9.6	182.574941
10.08	182.849064
10.559	183.117874
11.04	183.376644
11.52	183.621349
12.	183.848428
12.48	184.054783
12.959	184.237936
13.44	184.396217
13.92	184.528839
14.399	184.63583
14.879	184.717908
15.36	184.77639
15.84	184.813211
16.32	184.831006
16.8	184.833215
17.28	184.824036
17.758	184.808102
18.24	184.789719
18.72	184.77178
19.2	184.754728
19.68	184.736152
20.16	184.711307
20.64	184.67428
21.117	184.619235
21.598	184.541287
22.08	184.436953
22.56	184.304342
23.04	184.143254
23.52	183.955237
24.	183.743492
24.48	183.512574
24.96	183.26789
25.438	183.015186
25.918	182.760169
26.4	182.508277
26.88	182.26462
27.36	182.033951
27.84	181.820631
28.32	181.628489
28.797	181.460518
29.278	181.318462
29.758	181.202462
30.24	181.110971
30.72	181.041096
31.2	180.989284
31.68	180.952083
32.16	180.926755
32.64	180.911668
33.12	180.906465
33.6	180.911993
34.08	180.929959
34.56	180.962412
35.04	181.011233
35.516	181.077791
36.	181.162831
36.48	181.266557
36.96	181.38881
37.44	181.529283
37.92	181.687715
38.4	181.86403
38.875	182.058414
39.36	182.271283
39.836	182.50312
40.32	182.754135
40.8	183.023775
41.28	183.310259
41.76	183.610353
42.235	183.919593
42.72	184.2329
43.196	184.545413
43.68	184.853231
44.16	185.153881
44.64	185.446407
45.12	185.731096
45.6	186.009008
46.08	186.281489
46.555	186.549839
47.04	186.815135
47.516	187.078218
48.	187.339767
48.48	187.600418
48.96	187.860855
49.44	188.121819
49.92	188.384006
50.4	188.647816
50.875	188.912935
51.36	189.177847
51.836	189.4394
52.32	189.692647
52.8	189.931162
53.28	190.147893
53.76	190.33643
54.235	190.492385
54.72	190.614321
55.196	190.70379
55.68	190.7645
56.16	190.801117
56.64	190.818251
57.12	190.819885
57.594	190.80918
58.08	190.788526
58.555	190.759694
59.04	190.724021
59.516	190.682594
60.	190.636417
60.48	190.586568
60.96	190.534323
61.44	190.48122
61.915	190.429002
62.4	190.379371
62.875	190.333532
63.36	190.291695
63.836	190.252836
64.32	190.215026
64.8	190.176292
65.28	190.135586
65.75	190.093329
66.24	190.051371
66.72	190.012534
67.2	189.98007
67.67	189.957222
68.16	189.946952
68.64	189.951784
69.12	189.973748
69.6	190.01438
70.08	190.074768
70.56	190.155653
71.03	190.257551
71.52	190.380853
72.	190.525826
72.48	190.692456
72.96	190.880081
73.44	191.086883
73.92	191.309476
74.39	191.54289
74.88	191.781167
75.36	192.018429
75.84	192.249946
76.32	192.472725
76.8	192.685432
77.28	192.887891
77.75	193.080506
78.24	193.263849
78.72	193.438456
79.2	193.604801
79.67	193.763358
80.16	193.914705
80.64	194.059629
81.11	194.199223
81.6	194.334966
82.08	194.468772
82.56	194.603002
83.03	194.740382
83.52	194.883819
84.	195.036074
84.47	195.199373
84.96	195.375075
85.44	195.56356
85.92	195.764371
86.39	195.976511
86.88	196.198703
87.36	196.429494
87.84	196.667282
88.32	196.910321
88.8	197.156758
89.28	197.404692
89.75	197.652257
90.24	197.897725
90.72	198.139639
91.2	198.376964
91.67	198.609255
92.16	198.836794
92.64	199.060649
93.11	199.282568
93.6	199.504712
94.08	199.729217
94.56	199.95775
95.03	200.191184
95.52	200.429622
96.	200.672788
96.47	200.920603
96.96	201.173593
97.44	201.432892
97.92	201.699
98.39	201.975825
98.88	202.261314
99.36	202.556219
99.84	202.859499
100.32	203.169186
100.8	203.482405
101.28	203.795418
101.75	204.103698
102.24	204.402076
102.72	204.684951
103.2	204.946608
103.67	205.181627
104.16	205.385322
104.64	205.554153
105.11	205.68603
105.6	205.780497
106.08	205.838766
106.56	205.863535
107.03	205.85851
107.52	205.827719
108.	205.774863
108.47	205.702933
108.96	205.614152
109.44	205.510142
109.92	205.392131
110.39	205.261102
110.88	205.117851
111.36	204.962944
111.83	204.796626
112.32	204.618742
112.8	204.428728
113.28	204.225727
113.75	204.008852
114.24	203.777556
114.72	203.53196
115.19	203.273014
115.67	203.002484
116.16	202.7229
116.64	202.437574
117.11	202.150658
117.6	201.867047
118.08	201.592068
118.56	201.331064
119.03	201.089048
119.52	200.87052
120.	200.679421
120.47	200.519158
120.96	200.392632
121.44	200.302237
121.92	200.249818
122.39	200.236579
122.88	200.262941
123.36	200.328377
123.83	200.431251
124.32	200.568724
124.8	200.736817
125.28	200.930719
125.75	201.145444
126.24	201.376765
126.72	201.622241
127.19	201.881907
127.67	202.15822
128.16	202.455187
128.64	202.777086
129.12	203.127363
129.6	203.508035
130.07	203.919608
130.56	204.361305
131.04	204.831393
131.51	205.327472
132.	205.846669
132.48	206.385735
132.96	206.941057
133.44	207.508601
133.92	208.08386
134.4	208.6618
134.88	209.23692
135.35	209.803444
135.84	210.355653
136.32	210.888313
136.78	211.397094
137.28	211.878897
137.76	212.331
138.24	212.755929
138.72	213.151113
139.2	213.518335
139.68	213.858294
140.16	214.171372
140.64	214.457654
141.12	214.717082
141.6	214.949664
142.07	215.15564
142.56	215.335606
143.04	215.490556
143.51	215.621853
144.	215.731117
144.48	215.820048
144.96	215.890182
145.44	215.942632
145.92	215.977867
146.4	215.995672
146.88	215.995435
147.35	215.976851
147.84	215.940934
148.32	215.890919
148.78	215.832547
149.28	215.773438
149.76	215.721835
150.23	215.685251
150.72	215.66952
151.2	215.678399
151.68	215.713611
152.16	215.775135
152.64	215.861572
153.12	215.97049
153.6	216.098676
154.07	216.242299
154.56	216.396961
155.04	216.557694
155.51	216.718933
156.	216.874573
156.48	217.018218
156.96	217.14374
157.44	217.246103
157.92	217.322233
158.4	217.371525
158.88	217.395768
159.35	217.398542
159.84	217.384459
160.32	217.35849
160.78	217.32552
161.28	217.290148
161.76	217.256607
162.23	217.22878
162.72	217.210229
163.2	217.204219
163.68	217.213714
164.16	217.241341
164.64	217.289314
165.12	217.359321
165.6	217.452367
166.07	217.568593
166.56	217.707061
167.04	217.86554
167.51	218.040388
168.	218.226652
168.48	218.418591
168.95	218.610696
169.44	218.798982
169.92	218.981
170.4	219.160988
170.88	219.339188
171.35	219.520701
171.84	219.709512
172.32	219.908901
172.78	220.121244
173.28	220.348063
173.76	220.590193
174.23	220.84799
174.72	221.121513
175.2	221.410632
175.68	221.715031
176.16	222.034108
176.64	222.366723
177.12	222.710845
177.6	223.063095
178.07	223.41837
178.56	223.769787
179.04	224.109333
179.51	224.429452
180.	224.725238
180.48	224.147
180.95	225.246049
181.44	225.48159
181.92	225.702
182.4	225.937439
182.88	226.16838
183.35	226.405507
183.84	226.650069
184.32	226.902239
184.78	227.161478
185.28	227.426814
185.76	227.697075
186.23	227.971055
186.72	228.247635
187.2	228.525866
187.68	228.804969
188.16	229.08425
188.64	229.362894
189.12	229.639605
189.6	229.912164
190.07	230.177034
190.56	230.429224
191.04	230.662686
191.51	230.871355
192.	231.050728
192.48	231.199341
192.95	231.319321
193.44	231.415661
193.92	231.494739
194.4	231.562954
194.88	231.62593
195.35	231.688287
195.84	231.75375
196.32	231.825411
196.78	231.906008
197.28	231.164
197.76	232.104536
198.23	232.227826
198.72	232.370573
199.2	232.534689
199.68	232.720708
200.16	232.926957
200.64	233.148982
201.12	233.379622
201.6	233.609847
202.07	233.830173
202.56	234.032399
203.04	234.211341
203.51	234.365967
204.	234.499261
204.48	234.616842
204.95	234.725139
205.44	234.823
205.92	234.935962
206.4	235.046212
206.88	235.162682
207.35	235.286359
207.84	235.417547
208.32	235.556099
208.78	235.70162
209.28	235.853628
209.76	236.011686
210.23	236.175473
210.72	236.344721
211.2	236.518952
211.67	236.69705
212.16	236.876876
212.64	237.055202
213.12	237.228025
213.6	237.391131
214.07	237.540802
214.56	237.674731
215.04	237.793054
215.51	237.899045
216.	237.947
216.48	238.100912
216.95	238.213572
217.44	238.344874
217.92	238.501457
218.4	238.688494
218.88	238.909846
219.35	239.168354
219.84	239.466197
220.32	239.805225
220.78	240.187199
221.28	240.61379
221.76	241.086181
222.23	241.604306
222.72	242.166019
223.2	242.766706
223.67	243.399557
224.16	244.056244
224.64	244.727666
225.12	245.404737
225.6	246.079294
226.07	246.745015
226.56	247.398025
227.04	248.036829
227.51	248.661603
228.	249.2732
228.48	249.872326
228.95	250.459076
229.44	251.032827
229.92	251.592388
230.38	252.136323
230.88	252.663403
231.35	253.173166
231.84	253.666521
232.32	254.146269
232.78	254.617174
233.28	255.085218
233.76	255.555834
234.23	256.031714
234.72	256.511366
235.2	256.989256
235.67	257.457219
236.16	257.906152
236.64	258.32742
237.12	258.713938
237.6	259.061024
238.07	259.366931
238.56	259.632814
239.04	259.862104
239.51	260.05952
240.	260.230117
240.48	260.378635
240.95	260.509225
241.44	260.625497
241.92	260.730781
242.38	260.828466
242.88	260.922211
243.35	261.015843
243.84	261.112779
244.32	261.215174
244.78	261.323266
245.28	261.43536
245.76	261.54836
246.23	261.658445
246.72	261.761631
247.2	261.854308
247.67	261.93392
248.16	261.734
248.64	262.05342
249.12	262.099064
249.6	262.142544
250.07	262.190476
250.56	262.249168
251.04	262.323844
251.51	262.418288
252.	262.534839
252.48	262.674716
252.95	262.838572
253.44	263.027171
253.92	263.242043
254.38	263.485858
254.88	263.762259
255.35	264.074
255.84	264.426658
256.32	264.817549
256.8	265.245419
257.28	265.705848
257.76	266.192876
258.24	266.699478
258.71	267.217875
259.2	267.739828
259.68	268.256979
260.15	268.945191
260.64	269.61352
261.12	270.268974
261.57	270.918322
262.08	271.566912
262.56	272.218789
263.03	272.877021
263.52	273.544191
264.	274.22301
264.48	274.91676
264.96	275.629186
265.44	276.363574
265.92	277.121302
266.4	277.900775
266.88	278.697484
267.36	279.505047
267.84	280.316321
268.32	281.124041
268.8	281.920989
269.28	282.700057
269.76	283.454474
270.24	284.178326
270.71	284.867291
271.2	285.519286
271.68	286.134691
272.15	286.71598
272.64	287.266971
273.12	287.792082
273.57	288.295934
274.08	288.783447
274.56	289.260277
275.03	289.733317
275.52	290.210856
276.	290.701
276.48	291.215185
276.96	291.756136
277.44	292.326157
277.92	292.921874
278.4	293.536349
278.88	294.160681
279.36	294.785265
279.84	295.400524
280.32	295.386
280.8	296.567741
281.28	297.104984
281.76	297.604523
282.24	298.064042
282.71	298.483354
283.2	298.863926
283.68	299.208359
284.15	299.520079
284.64	299.803369
285.12	300.06359
285.57	300.30737
286.08	300.542437
286.56	300.776935
287.03	301.018295
287.52	301.272116
288.	301.541674
288.47	301.828247
288.96	302.131815
289.44	302.451539
289.92	302.785891
290.4	303.132627
290.88	303.488858
291.36	303.851369
291.84	304.217151
292.32	304.583977
292.8	304.950729
293.28	305.317337
293.76	305.684369
294.24	306.052536
294.71	306.422348
295.2	306.794041
295.68	307.16773
296.15	307.54368
296.64	307.922576
297.12	308.305755
297.57	308.695321
298.08	309.093991
298.56	309.504428
299.03	309.928213
299.52	310.365058
300.	310.812749
300.47	311.26763
300.96	311.725203
301.44	312.180681
301.92	312.629589
302.4	313.068533
302.88	313.49599
303.36	313.912786
303.84	314.321949
304.32	314.727964
304.8	315.135839
305.28	315.55046
305.76	315.97642
306.24	316.418292
306.71	316.88112
307.2	317.37088
307.68	317.894686
308.15	318.460383
308.64	319.075167
309.12	319.743204
309.57	320.463391
310.08	321.228959
310.56	322.029243
311.03	322.852122
311.52	323.685728
312.	324.519244
312.47	325.343266
312.96	326.150077
313.44	326.933917
313.92	327.691083
314.4	328.419717
314.88	329.119318
315.36	329.790223
315.84	330.433263
316.32	331.049707
316.8	331.641402
317.28	332.210995
317.76	332.762101
318.24	333.299399
318.71	333.828663
319.2	334.356702
319.68	334.89099
320.15	335.438717
320.64	336.005115
321.12	336.591779
321.57	337.196083
322.08	337.812122
322.56	338.43231
323.03	339.048681
323.52	339.653647
324.	340.240416
324.47	340.803311
324.96	341.337984
325.44	341.841488
325.92	342.312157
326.4	342.749406
326.88	343.153566
327.36	343.52585
327.84	343.868421
328.32	344.184524
328.8	344.4786
329.28	344.756328
329.76	345.024513
330.24	345.290609
330.71	345.561659
331.2	345.84265
331.68	346.134919
332.15	346.435648
332.64	346.73883
333.12	347.037028
333.57	347.323068
334.08	347.591275
334.56	347.838178
335.03	348.06265
335.52	348.265482
336.	348.448624
336.47	348.614433
336.96	348.765219
337.44	348.903152
337.91	349.030455
338.4	349.149709
338.88	349.264089
339.36	349.377479
339.84	349.494438
340.32	349.620078
340.8	349.759883
341.28	349.919376
341.76	350.103509
342.24	350.315755
342.71	350.55719
343.2	350.826185
343.68	351.118993
344.15	351.430858
344.64	351.757123
345.12	352.093944
345.57	352.438622
346.08	352.789551
346.56	353.145883
347.03	353.507117
347.52	353.872807
348.	354.24249
348.47	354.615803
348.96	354.992707
349.44	355.373732
349.91	355.760197
350.4	356.154387
350.88	356.559688
351.36	356.980557
351.84	357.422107
352.32	357.889025
352.8	358.383913
353.28	358.905872
353.76	359.450348
354.24	360.010435
354.71	360.578782
355.2	361.149289
355.68	361.718203
356.15	362.284428
356.64	362.849144
357.12	363.414917
357.57	363.984729
358.08	364.561229
358.56	365.146407
359.03	365.741589
359.52	366.347598
360.	366.964926
360.47	367.593817
360.96	368.233538
361.44	368.883528
361.91	369.543449
362.4	370.212788
362.88	370.890949
363.36	371.577104
363.84	372.269599
364.32	372.964749
364.8	373.655452
365.28	374.331306
365.76	374.980592
366.24	375.592507
366.71	376.158555
367.2	376.672904
367.68	377.132098
368.15	377.534517
368.64	377.879936
369.12	378.169299
369.57	378.404674
370.08	378.589318
370.56	378.727723
371.03	378.825541
371.52	378.889375
372.	378.926503
372.47	378.944609
372.96	378.951598
373.44	378.955554
373.91	378.964748
374.4	378.987451
374.88	379.031119
375.36	379.100839
375.84	379.197881
376.32	379.3198
376.8	379.462314
377.28	379.621504
377.76	379.795053
378.24	379.982401
378.71	380.184227
379.2	380.401724
379.68	380.637257
380.15	380.892642
380.64	381.169536
381.12	381.469355
381.57	381.793203
382.08	382.14178
382.56	382.515308
383.03	382.913517
383.52	383.335713
384.	383.780974
384.47	384.248502
384.96	384.738119
385.44	385.250791
385.91	385.788798
386.4	386.354932
386.88	386.950495
387.36	387.57332
387.84	388.217783
388.32	388.876865
388.8	389.544288
389.28	390.215291
389.76	390.886213
390.24	391.553907
390.71	392.215376
391.2	392.868282
391.68	393.511037
392.15	394.142548
392.64	394.761981
393.12	395.368635
393.57	395.961907
394.08	396.541288
394.56	397.106368
395.03	397.656876
395.52	398.192762
396.	398.714283
396.47	399.222005
396.96	399.716586
397.44	400.198372
397.91	400.667123
398.4	401.122256
398.88	401.563457
399.36	401.991049
399.84	402.405841
400.32	402.808776
400.8	403.200717
401.28	403.582435
401.76	403.954748
402.24	404.31865
402.71	404.675362
403.2	405.02624
403.68	405.3726
404.15	405.715488
404.64	406.055445
405.12	406.392323
405.57	406.725157
406.08	407.052139
406.56	407.370741
407.03	407.678028
407.52	407.971167
408.	408.247949
408.47	408.506908
408.96	408.746763
409.44	408.965602
409.91	409.160721
410.4	409.329267
410.88	409.469052
411.35	409.579037
411.84	409.659459
412.32	409.711749
412.8	409.738356
413.28	409.742496
413.76	409.72786
414.24	409.698297
414.71	409.657536
415.2	409.608985
415.68	409.555629
416.15	409.500058
416.64	409.444606
417.12	409.391618
417.57	409.343744
418.08	409.304063
418.56	409.275671
419.03	409.260508
419.52	409.25797
420.	409.264587
420.47	409.27528
420.96	409.285156
421.44	409.290523
421.91	409.289014
422.4	409.279312
422.88	409.260896
423.35	409.233906
423.84	409.199046
424.32	409.157465
424.8	409.110546
425.28	409.059669
425.76	409.005961
426.24	408.950108
426.71	408.892271
427.2	408.832104
427.68	408.768942
428.15	408.702147
428.64	408.631628
429.12	408.558338
429.57	408.484326
430.08	408.411841
430.56	408.34166
431.03	408.272005
431.52	408.199148
432.	408.119052
432.47	408.028718
432.96	407.926706
433.44	407.813122
433.91	407.689392
434.4	407.558008
434.88	407.422235
435.35	407.28578
435.84	407.152453
436.32	407.025861
436.8	406.909215
437.28	406.805275
437.76	406.716446
438.24	406.644991
438.71	406.593273
439.2	406.563819
439.68	406.558909
440.15	406.579639
440.64	406.625062
441.12	406.692297
441.57	406.777699
442.08	406.878112
442.56	406.991429
443.03	407.116509
443.52	407.252898
444.	407.400641
444.47	407.560242
444.96	407.732683
445.44	407.919388
445.91	408.122045
446.4	408.342315
446.88	408.581485
447.35	408.840174
447.84	409.118167
448.32	409.414446
448.8	409.727447
449.28	410.055566
449.76	410.397755
450.24	410.753791
450.71	411.123553
451.2	411.505076
451.68	411.892518
452.15	412.276107
452.64	412.644344
453.12	412.9866
453.57	413.294516
454.08	413.562222
454.56	413.785982
455.03	413.963801
455.52	414.095156
456.	414.180844
456.47	414.222855
456.96	414.224217
457.44	414.188825
457.91	414.12129
458.4	414.02685
458.88	413.91129
459.35	413.780785
459.84	413.641438
460.32	413.498422
460.75	413.354957
461.28	413.211861
461.76	413.068159
462.24	412.922378
462.71	412.773675
463.2	412.62234
463.68	412.469754
464.15	412.318078
464.64	412.169883
465.12	412.027868
465.57	411.894708
466.08	411.773033
466.56	411.665467
467.03	411.574651
467.52	411.503206
468.	411.453637
468.47	411.42821
468.96	411.428899
469.44	411.457425
469.91	411.515416
470.4	411.604565
470.88	411.726589
471.35	411.882733
471.84	412.072846
472.32	412.294651
472.75	412.54395
473.28	412.815708
473.76	413.105204
474.24	413.408674
474.71	413.723434
475.2	414.047727
475.68	414.380521
476.15	414.721366
476.64	415.070355
477.12	415.428155
477.57	415.79607
478.08	416.17604
478.56	416.570552
479.03	416.982447
479.52	417.414643
480.	417.86983
480.47	418.350145
480.96	418.856802
481.44	419.389705
481.91	419.947143
482.4	420.525748
482.88	421.120775
483.35	421.726478
483.84	422.336388
484.32	422.943452
484.75	423.54013
485.28	424.118512
485.76	424.67047
486.24	425.187863
486.71	425.662791
487.2	426.087869
487.68	426.456537
488.15	426.763328
488.64	427.004066
489.12	427.175973
489.57	427.277699
490.08	427.309323
490.56	427.272397
491.03	427.170035
491.52	427.006979
492.	426.789493
492.47	426.524835
492.96	426.220235
493.44	425.881714
493.91	425.513375
494.4	425.117539
494.88	424.695469
495.35	424.248185
495.84	423.776992
496.32	423.283688
496.75	422.770561
497.28	422.240303
497.76	421.69596
498.24	421.140953
498.71	420.579164
499.2	420.015053
499.68	419.453772
500.15	418.901216
500.64	418.363965
501.12	417.849024
501.57	417.363271
502.08	416.912555
502.56	416.50063
503.03	416.128378
503.52	415.793838
504.	415.493069
504.47	415.221351
504.96	414.974116
505.44	414.747338
505.91	414.537512
506.4	414.341432
506.88	414.155972
507.35	413.977963
507.84	413.804217
508.32	413.631665
508.75	413.457601
509.28	413.279934
509.76	413.097402
510.24	412.90969
510.71	412.717462
511.2	412.52231
511.68	412.326669
512.16	412.133687
512.64	411.946985
513.12	411.770229
513.6	411.606446
514.0799	411.45725
514.56	411.322322
515.04	411.199432
515.52	411.084947
516.	410.974493
516.48	410.863459
516.96	410.747274
517.4399	410.621553
517.92	410.48223
518.4	410.32576
518.88	410.149449
519.36	409.951848
519.84	409.733154
520.3199	409.495506
520.8	409.243132
521.28	408.982292
521.76	408.721048
522.24	408.468863
522.72	408.235989
523.1	408.032575
523.68	407.867504
524.16	407.747204
524.64	407.674913
525.12	407.650783
525.6	407.67267
526.0799	407.737077
526.56	407.839821
527.04	407.976339
527.52	408.141763
528.	408.330911
528.48	408.538322
528.96	408.75839
529.4399	408.985583
529.92	409.214716
530.4	409.441192
530.88	409.661142
531.36	409.871456
531.84	410.069796
532.3199	410.254695
532.8	410.425785
533.28	410.584045
533.76	410.73185
534.24	410.872627
534.72	411.010117
535.1	411.147422
535.68	411.286141
536.16	411.42585
536.64	411.564087
537.12	411.696717
537.6	411.818472
538.0799	411.923448
538.56	412.005474
539.04	412.058379
539.52	412.076223
540.	412.053533
540.48	411.985565
540.96	411.868527
541.4399	411.67
541.92	411.477942
542.4	411.203212
542.88	410.877577
543.36	410.505169
543.84	410.092309
544.3199	409.647122
544.8	409.17866
545.28	408.695635
545.76	408.20508
546.24	407.711386
546.72	407.216123
547.1	406.718674
547.68	406.217255
548.16	405.709853
548.64	405.194809
549.12	404.671073
549.6	404.138284
550.0799	403.596802
550.56	403.047755
551.04	402.493095
551.52	401.935569
552.	401.378555
552.48	400.825752
552.96	400.280825
553.4399	399.747126
553.92	399.227636
554.4	398.725147
554.88	398.242561
555.36	397.783057
555.84	397.349871
556.3199	396.945688
556.8	396.57188
557.28	396.22795
557.76	395.911429
558.24	395.61824
558.72	395.343326
559.1	395.081273
559.68	394.826786
560.16	394.575013
560.64	394.321808
561.12	394.064002
561.6	393.769
562.0799	393.528297
562.56	393.250751
563.04	392.969035
563.52	392.686049
564.	392.405604
564.48	392.132861
564.9599	391.874952
565.4399	391.641206
565.92	391.442464
566.4	391.289526
566.88	391.191206
567.36	391.152662
567.84	391.174598
568.3199	391.253528
568.8	391.382809
569.28	391.553798
569.76	391.756746
570.24	391.981366
570.72	392.217255
571.1	392.454338
571.68	392.683434
572.16	392.896827
572.64	393.088646
573.12	393.254882
573.6	393.393062
574.0799	393.5018
574.56	393.580553
575.04	393.629759
575.52	393.65134
