# Supplementary material for: Towards the engineering of a photon-only two-stroke rotary molecular motor
Source: Nat Commun. 2022 Oct 28;13:6433. doi: 10.1038/s41467-022-33695-x (PMC9616945; doi:10.1038/s41467-022-33695-x)
Supplement: Supplementary file 13 — Source Data [file 41467_2022_33695_MOESM13_ESM.zip › Figure 4C source data/traj-26.txt]

time(fs) , θ(deg.)
0.	179.113261
0.48	179.181759
0.96	179.264456
1.44	179.359708
1.92	179.46584
2.4	179.581247
2.88	179.704427
3.36	179.834091
3.84	179.969253
4.32	180.109206
4.8	180.2533
5.279	180.400614
5.76	180.549794
6.24	180.699277
6.72	180.847829
7.199	180.995055
7.68	181.141521
8.16	181.288454
8.64	181.437242
9.12	181.588982
9.6	181.74419
10.08	181.902693
10.559	182.063638
11.04	182.225561
11.52	182.386489
12.	182.544038
12.48	182.695517
12.959	182.838042
13.44	182.968694
13.92	183.084725
14.399	183.183789
14.879	183.264101
15.36	183.324426
15.84	183.36386
16.32	183.381579
16.8	183.376797
17.28	183.348993
17.758	183.298224
18.24	183.225293
18.72	183.131698
19.2	183.019447
19.68	182.890863
20.16	182.748435
20.64	182.594708
21.117	182.432214
21.598	182.263414
22.08	182.090643
22.56	181.916059
23.04	181.741585
23.52	181.568859
24.	181.399274
24.48	181.234099
24.96	181.074703
25.438	180.922868
25.918	180.781008
26.4	180.652183
26.88	180.539845
27.36	180.447445
27.84	180.37811
28.32	180.334537
28.797	180.319024
29.278	180.333495
29.758	180.379485
30.24	180.458073
30.72	180.569815
31.2	180.71469
31.68	180.892057
32.16	181.100639
32.64	181.3385
33.12	181.603045
33.6	181.891027
34.08	182.198585
34.56	182.521363
35.04	182.854734
35.516	183.194208
36.	183.535947
36.48	183.877335
36.96	184.217354
37.44	184.556503
37.92	184.896193
38.4	185.237823
38.875	185.581965
39.36	185.927969
39.836	186.274034
40.32	186.617552
40.8	186.955502
41.28	187.284777
41.76	187.602392
42.235	187.905603
42.72	188.191939
43.196	188.459179
43.68	188.705266
44.16	188.928222
44.64	189.126066
45.12	189.296795
45.6	189.438458
46.08	189.549376
46.555	189.628601
47.04	189.676502
47.516	189.695307
48.	189.689279
48.48	189.664223
48.96	189.626409
49.44	189.581332
49.92	189.532887
50.4	189.483248
50.875	189.43328
51.36	189.383148
51.836	189.332806
52.32	189.282271
52.8	189.231704
53.28	189.181346
53.76	189.131371
54.235	189.081701
54.72	189.0318
55.196	188.980503
55.68	188.925899
56.16	188.865339
56.64	188.795656
57.12	188.713656
57.594	188.616867
58.08	188.504377
58.555	188.37743
59.04	188.239449
59.516	188.095368
60.	187.950505
60.48	187.809424
60.96	187.675164
61.44	187.54903
61.915	187.430867
62.4	187.319588
62.875	187.213719
63.36	187.111801
63.836	187.012627
64.32	186.915321
64.8	186.819299
65.28	186.724146
65.75	186.629453
66.24	186.534632
66.72	186.438776
67.2	186.340622
67.67	186.238697
68.16	186.131706
68.64	186.019123
69.12	185.901852
69.6	185.782675
70.08	185.666244
70.56	185.558477
71.03	185.46549
71.52	185.392449
72.	185.342752
72.48	185.317802
72.96	185.317279
73.44	185.339669
73.92	185.382762
74.39	185.444011
74.88	185.52069
75.36	185.609929
75.84	185.708657
76.32	185.813539
76.8	185.920947
77.28	186.027061
77.75	186.128146
78.24	186.221052
78.72	186.303882
79.2	186.376644
79.67	186.441653
80.16	186.503444
80.64	186.568123
81.11	186.642303
81.6	186.731914
82.08	186.841244
82.56	186.972481
83.03	187.125789
83.52	187.288
84.	187.492125
84.47	187.651
84.96	187.920192
85.44	188.149639
85.92	188.384916
86.39	188.622397
86.88	188.858127
87.36	189.087818
87.84	189.306946
88.32	189.51099
88.8	189.695815
89.28	189.858166
89.75	189.132
90.24	190.109508
90.72	190.157
91.2	190.270971
91.67	190.327614
92.16	190.376025
92.64	190.422656
93.11	190.473318
93.6	190.532279
94.08	190.601749
94.56	190.681934
95.03	190.77155
95.52	190.868484
96.	190.970285
96.47	191.074407
96.96	191.178235
97.44	191.279
97.92	191.373717
98.39	191.459258
98.88	191.532601
99.36	191.591272
99.84	191.633864
100.32	191.660521
100.8	191.673236
101.28	191.675899
101.75	191.674074
102.24	191.674521
102.72	191.68447
103.2	191.71067
103.67	191.758297
104.16	191.828
104.64	191.925322
105.11	192.041192
105.6	192.172587
106.08	192.313694
106.56	192.458707
107.03	192.602301
107.52	192.73982
108.	192.8673
108.47	192.981457
108.96	193.079688
109.44	193.160088
109.92	193.221467
110.39	193.263318
110.88	193.285753
111.36	193.289481
111.83	193.27586
112.32	193.247047
112.8	193.206178
113.28	193.157437
113.75	193.105928
114.24	193.057273
114.72	193.016948
115.19	192.989461
115.67	192.977583
116.16	192.981913
116.64	193.000961
117.11	193.031651
117.6	193.067
118.08	193.111708
118.56	193.15261
119.03	193.188928
119.52	193.217494
120.	193.235924
120.47	193.242757
120.96	193.23753
121.44	193.220794
121.92	193.194087
122.39	193.159932
122.88	193.121837
123.36	193.084254
123.83	193.052454
124.32	193.032282
124.8	193.029796
125.28	193.050781
125.75	193.100153
126.24	193.181315
126.72	193.295635
127.19	193.442181
127.67	193.617855
128.16	193.81785
128.64	194.036293
129.12	194.266956
129.6	194.503928
130.07	194.742198
130.56	194.978014
131.04	195.208987
131.51	195.433879
132.	195.65225
132.48	195.864106
132.96	196.069717
133.44	196.269618
133.92	196.464697
134.4	196.656291
134.88	196.846193
135.35	197.036551
135.84	197.229644
136.32	197.427552
136.78	197.631711
137.28	197.842367
137.76	198.058041
138.24	198.275215
138.72	198.488393
139.2	198.690593
139.68	198.874141
140.16	199.03154
140.64	199.156231
141.12	199.243085
141.6	199.288592
142.07	199.290797
142.56	199.24912
143.04	199.164195
143.51	199.037792
144.	198.872806
144.48	198.673208
144.96	198.443922
145.44	198.190627
145.92	197.919521
146.4	197.637069
146.88	197.349763
147.35	197.063854
147.84	196.785035
148.32	196.518071
148.78	196.266441
149.28	196.032119
149.76	195.815594
150.23	195.616196
150.72	195.432649
151.2	195.263663
151.68	195.108345
152.16	194.966358
152.64	194.837802
153.12	194.723012
153.6	194.622381
154.07	194.536335
154.56	194.465434
155.04	194.410554
155.51	194.373015
156.	194.354592
156.48	194.357392
156.96	194.383648
157.44	194.43547
157.92	194.514626
158.4	194.622321
158.88	194.758989
159.35	194.92408
159.84	195.115872
160.32	195.331411
160.78	195.566631
161.28	195.816692
161.76	196.076415
162.23	196.340656
162.72	196.604532
163.2	196.863507
163.68	197.113435
164.16	197.350643
164.64	197.572073
165.12	197.775419
165.6	197.959199
166.07	198.122707
166.56	198.26586
167.04	198.388
167.51	198.492676
168.	198.577526
168.48	198.644114
168.95	198.692847
169.44	198.723885
169.92	198.737081
170.4	198.731993
170.88	198.70798
171.35	198.664436
171.84	198.601076
172.32	198.518213
172.78	198.416878
173.28	198.298764
173.76	198.166023
174.23	198.021059
174.72	197.866364
175.2	197.704487
175.68	197.53806
176.16	197.369859
176.64	197.202836
177.12	197.040084
177.6	196.884759
178.07	196.739954
178.56	196.608581
179.04	196.493248
179.51	196.396153
180.	196.318
180.48	196.262923
180.95	196.228468
181.44	196.215615
181.92	196.223879
182.4	196.252457
182.88	196.30036
183.35	196.366509
183.84	196.449807
184.32	196.549244
184.78	196.664089
185.28	196.794072
185.76	196.939487
186.23	197.101077
186.72	197.279726
187.2	197.476081
187.68	197.690242
188.16	197.921618
188.64	198.168933
189.12	198.430338
189.6	198.703563
190.07	198.986075
190.56	199.27521
191.04	199.568299
191.51	199.862786
192.	200.156329
192.48	200.446878
192.95	200.732693
193.44	201.012295
193.92	201.284353
194.4	201.547568
194.88	201.800606
195.35	202.042123
195.84	202.270911
196.32	202.486115
196.78	202.687448
197.28	202.875288
197.76	203.050631
198.23	203.214914
198.72	203.369783
199.2	203.516874
199.68	203.657684
200.16	203.793503
200.64	203.925433
201.12	204.05447
201.6	204.181626
202.07	204.308069
202.56	204.435219
203.04	204.564728
203.51	204.698285
204.	204.837265
204.48	204.982322
204.95	205.133038
205.44	205.287781
205.92	205.443839
206.4	205.597889
206.88	205.746721
207.35	205.888062
207.84	206.021165
208.32	206.146908
208.78	206.26738
209.28	206.385202
209.76	206.502879
210.23	206.622374
210.72	206.744923
211.2	206.87104
211.67	207.000656
212.16	207.133328
212.64	207.268476
213.12	207.405571
213.6	207.544204
214.07	207.684008
214.56	207.824434
215.04	207.964486
215.51	208.102489
216.	208.236008
216.48	208.361942
216.95	208.47682
217.44	208.577224
217.92	208.660239
218.4	208.723799
218.88	208.766824
219.35	208.78913
219.84	208.791199
220.32	208.773939
220.78	208.73853
221.28	208.68635
221.76	208.619024
222.23	208.538561
222.72	208.447546
223.2	208.349313
223.67	208.248021
224.16	208.14853
224.64	208.056055
225.12	207.975628
225.6	207.911488
226.07	207.866501
226.56	207.841725
227.04	207.836235
227.51	207.847283
228.	207.870812
228.48	207.902261
228.95	207.937369
229.44	207.9727
229.92	208.005706
230.38	208.03444
230.88	208.057166
231.35	208.072086
231.84	208.077252
232.32	208.070691
232.78	208.05064
233.28	208.015839
233.76	207.965761
234.23	207.900709
234.72	207.821769
235.2	207.73061
235.67	207.629192
236.16	207.519444
236.64	207.402982
237.12	207.280889
237.6	207.153654
238.07	207.021291
238.56	206.883701
239.04	206.741221
239.51	206.595187
240.	206.448248
240.48	206.304239
240.95	206.167667
241.44	206.043056
241.92	205.934456
242.38	205.845215
242.88	205.778038
243.35	205.735221
243.84	205.718931
244.32	205.731412
244.78	205.775047
245.28	205.852262
245.76	205.965296
246.23	206.115923
246.72	206.305142
247.2	206.532912
247.67	206.797919
248.16	207.097417
248.64	207.427156
249.12	207.781509
249.6	208.153874
250.07	208.537431
250.56	208.926133
251.04	209.31556
251.51	209.703246
252.	210.088328
252.48	210.470834
252.95	210.851089
253.44	211.229463
253.92	211.606433
254.38	211.982728
254.88	212.3594
255.35	212.737743
255.84	213.119118
256.32	213.504753
256.8	213.895551
257.28	214.291928
257.76	214.693675
258.24	215.01
258.71	215.508455
259.2	215.9167
259.68	216.320509
260.15	216.714693
260.64	217.09302
261.12	217.44855
261.57	217.774271
262.08	218.063964
262.56	218.313058
263.03	218.519166
263.52	218.682088
264.	218.80342
264.48	218.886045
264.96	218.933737
265.44	218.950891
265.92	218.942313
266.4	218.913033
266.88	218.868089
267.36	218.812334
267.84	218.750237
268.32	218.68571
268.8	218.621931
269.28	218.561185
269.76	218.504739
270.24	218.452761
270.71	218.404294
271.2	218.357307
271.68	218.308892
272.15	218.255631
272.64	218.194157
273.12	218.121824
273.57	218.037277
274.08	217.940738
274.56	217.834029
275.03	217.720455
275.52	217.604699
276.	217.49265
276.48	217.391098
276.96	217.307265
277.44	217.248301
277.92	217.220843
278.4	217.230726
278.88	217.282791
279.36	217.380783
279.84	217.527288
280.32	217.723684
280.8	217.970087
281.28	218.265302
281.76	218.606756
282.24	218.99049
282.71	219.41125
283.2	219.862748
283.68	220.338135
284.15	220.830611
284.64	221.334053
285.12	221.843435
285.57	222.355003
286.08	222.866182
286.56	223.375333
287.03	223.881456
287.52	224.383924
288.	224.882283
288.47	225.376136
288.96	225.865081
289.44	226.348663
289.92	226.826322
290.4	227.29732
290.88	227.760639
291.36	228.214863
291.84	228.658017
292.32	229.087408
292.8	229.499502
293.28	229.889956
293.76	230.253952
294.24	230.586958
294.71	230.885859
295.2	231.150093
295.68	231.382247
296.15	231.58779
296.64	231.774094
297.12	231.949216
297.57	232.120869
298.08	232.295756
298.56	232.479241
299.03	232.675271
299.52	232.886463
300.	233.114271
300.47	233.359196
300.96	233.620992
301.44	233.89886
301.92	234.191591
302.4	234.497661
302.88	234.815263
303.36	235.142277
303.84	235.476246
304.32	235.814398
304.8	236.153814
305.28	236.491811
305.76	236.826552
306.24	237.157694
306.71	237.486802
307.2	237.817255
307.68	238.153647
308.15	238.500933
308.64	238.863639
309.12	239.245348
309.57	239.64847
310.08	240.074218
310.56	240.522675
311.03	240.992901
311.52	241.48301
312.	241.990242
312.47	242.511021
312.96	243.040989
313.44	243.575026
313.92	244.107247
314.4	244.630
314.88	245.138855
315.36	245.622777
315.84	246.074473
316.32	246.486196
316.8	246.851965
317.28	247.16893
317.76	247.438307
318.24	247.665328
318.71	247.858166
319.2	248.026351
319.68	248.179308
320.15	248.325412
320.64	248.471555
321.12	248.623078
321.57	248.783881
322.08	248.956603
322.56	249.142785
323.03	249.342
323.52	249.55692
324.	249.78338
324.47	250.020314
324.96	250.264732
325.44	250.512709
325.92	250.759476
326.4	250.719
326.88	251.228172
327.36	251.440475
327.84	251.634163
328.32	251.809446
328.8	251.969435
329.28	252.119662
329.76	252.267082
330.24	252.418985
330.71	252.582158
331.2	252.762396
331.68	252.964345
332.15	253.191498
332.64	253.446291
333.12	253.730186
333.57	254.043748
334.08	254.386676
334.56	254.757783
335.03	255.154961
335.52	255.57512
336.	256.014159
336.47	256.466971
336.96	256.927549
337.44	257.389201
337.91	257.844947
338.4	258.288153
338.88	258.713423
339.36	259.117628
339.84	259.500646
340.32	259.865377
340.8	260.216922
341.28	260.561307
341.76	260.904305
342.24	261.250724
342.71	261.604166
343.2	261.967076
343.68	262.340957
344.15	262.726562
344.64	263.124034
345.12	263.532991
345.57	263.95251
346.08	264.38109
346.56	264.816563
347.03	265.256045
347.52	265.695927
348.	266.131934
348.47	266.559254
348.96	266.972764
349.44	267.367438
349.91	267.739007
350.4	268.084695
350.88	268.403752
351.36	268.697414
351.84	268.968275
352.32	269.219366
352.8	269.453328
353.28	269.671913
353.76	269.875789
354.24	270.064579
354.71	270.237004
355.2	270.391053
355.68	270.524164
356.15	270.633413
356.64	270.715729
357.12	270.768168
357.57	270.788242
358.08	270.774244
358.56	270.72544
359.03	270.642064
359.52	270.525079
360.	270.375909
360.47	270.196386
360.96	269.989068
361.44	269.757807
361.91	269.508184
362.4	269.247434
362.88	268.983855
363.36	268.725954
363.84	268.481716
364.32	268.25815
364.8	268.061073
365.28	267.895085
365.76	267.763594
366.24	267.66885
366.71	267.612
367.2	267.593184
367.68	267.611712
368.15	267.666353
368.64	267.755673
369.12	267.878255
369.57	268.032659
370.08	268.217069
370.56	268.428778
371.03	268.663832
371.52	268.917101
372.	269.182917
372.47	269.456088
372.96	269.732862
373.44	270.011331
373.91	270.29115
374.4	270.572823
374.88	270.856946
375.36	271.143695
375.84	271.432623
376.32	271.72265
376.8	272.012175
377.28	272.299212
377.76	272.581526
378.24	272.8568
378.71	273.122853
379.2	273.377958
379.68	273.621186
380.15	273.852598
380.64	274.073094
381.12	274.283916
381.57	274.48588
382.08	274.67871
382.56	274.860795
383.03	275.029611
383.52	275.182823
384.	275.319641
384.47	275.44171
384.96	275.553032
385.44	275.65898
385.91	275.765019
386.4	275.875709
386.88	275.994178
387.36	276.122018
387.84	276.259409
388.32	276.405355
388.8	276.557966
389.28	276.71478
389.76	276.873135
390.24	277.030596
390.71	277.185316
391.2	277.336233
391.68	277.482957
392.15	277.625371
392.64	277.763028
393.12	277.894588
393.57	278.017489
394.08	278.128074
394.56	278.222285
395.03	278.296859
395.52	278.350578
396.	278.384973
396.47	278.404091
396.96	278.413475
397.44	278.418905
397.91	278.425391
398.4	278.436611
398.88	278.454732
399.36	278.480556
399.84	278.513882
400.32	278.554047
400.8	278.600544
401.28	278.653544
401.76	278.714143
402.24	278.784196
402.71	278.865774
403.2	278.960444
403.68	279.068552
404.15	279.188698
404.64	279.317522
405.12	279.449941
405.57	279.578
406.08	279.702065
406.56	279.812655
407.03	279.91108
407.52	279.472
408.	280.081675
408.47	280.161846
408.96	280.24337
409.44	280.328324
409.91	280.417452
410.4	280.51051
410.88	280.606809
411.35	280.705863
411.84	280.807893
412.32	280.91405
412.8	281.026244
413.28	281.146636
413.76	281.276983
414.24	281.418005
414.71	281.568843
415.2	281.726683
415.68	281.886574
416.15	282.041566
416.64	282.183353
417.12	282.303547
417.57	282.395407
418.08	282.455318
418.56	282.483217
419.03	282.481658
419.52	282.454212
420.	282.40407
420.47	282.333339
420.96	282.243056
421.44	282.13371
421.91	282.006007
422.4	281.861564
422.88	281.703319
423.35	281.535462
423.84	281.363005
424.32	281.191126
424.8	281.024521
425.28	280.866862
425.76	280.720374
426.24	280.585539
426.71	280.460865
427.2	280.342705
427.68	280.225255
428.15	280.100886
428.64	279.961232
429.12	279.79913
429.57	279.6109
430.08	279.397541
430.56	279.163892
431.03	278.916396
431.52	278.66109
432.	278.402758
432.47	278.145182
432.96	277.891882
433.44	277.646776
433.91	277.414412
434.4	277.113
434.88	277.007418
435.35	276.841475
435.84	276.704545
436.32	276.597698
436.8	276.520322
437.28	276.470143
437.76	276.443302
438.24	276.434407
438.71	276.436525
439.2	276.441145
439.68	276.438268
440.15	276.416906
440.64	276.366272
441.12	276.277555
441.57	276.145429
442.08	275.968323
442.56	275.747543
443.03	275.486339
443.52	275.18965
444.	274.864297
444.47	274.519003
444.96	274.163924
445.44	273.809818
445.91	273.467098
446.4	273.145003
446.88	272.85094
447.35	272.59005
447.84	272.365032
448.32	272.176223
448.8	272.021864
449.28	271.898443
449.76	271.800952
450.24	271.72307
450.71	271.657346
451.2	271.595636
451.68	271.525
452.15	271.453898
452.64	271.363161
453.12	271.255
453.57	271.132432
454.08	270.993808
454.56	270.842753
455.03	270.683305
455.52	270.520836
456.	270.361645
456.47	270.212453
456.96	270.079939
457.44	269.970369
457.91	269.889244
458.4	269.840909
458.88	269.828165
459.35	269.852045
459.84	269.91183
460.32	270.005325
460.75	270.12924
461.28	270.279493
461.76	270.451384
462.24	270.63971
462.71	270.839058
463.2	271.044505
463.68	271.2526
464.15	271.462114
464.64	271.673
465.12	271.89072
465.57	272.115541
466.08	272.352136
466.56	272.604488
467.03	272.876728
467.52	273.172859
468.	273.496439
468.47	273.850381
468.96	274.236694
469.44	274.656101
469.91	275.107549
470.4	275.587815
470.88	276.091362
471.35	276.610539
471.84	277.136042
472.32	277.657548
472.75	278.164367
473.28	278.646142
473.76	279.093617
474.24	279.499327
474.71	279.85789
475.2	280.165758
475.68	280.420707
476.15	280.621617
476.64	280.768745
477.12	280.864301
477.57	280.912843
478.08	280.921226
478.56	280.898119
479.03	280.853303
479.52	280.796968
480.	280.739098
480.47	280.688893
480.96	280.654189
481.44	280.640934
481.91	280.652793
482.4	280.69104
482.88	280.7547
483.35	280.840883
483.84	280.94519
484.32	281.062201
484.75	281.186117
485.28	281.311575
485.76	281.434429
486.24	281.332643
486.71	281.261566
487.2	281.220931
487.68	281.211137
488.15	281.233209
488.64	281.288729
489.12	281.379627
489.57	281.507846
490.08	281.674949
490.56	281.88171
491.03	282.127783
491.52	282.411476
492.	282.729711
492.47	283.078156
492.96	283.451488
493.44	283.843691
493.91	284.248349
494.4	284.658932
494.88	285.069243
495.35	285.474107
495.84	285.870219
496.32	286.256763
496.75	286.635422
497.28	287.009843
497.76	287.384958
498.24	287.766416
498.71	288.160141
499.2	288.571989
499.68	289.00745
500.15	289.47142
500.64	289.968012
501.12	290.500351
501.57	291.070296
502.08	291.678086
502.56	292.322027
503.03	292.336
503.52	293.70125
504.	294.423383
504.47	295.156178
504.96	295.890361
505.44	296.616378
505.91	297.324969
506.4	298.008078
506.88	298.66
507.35	299.278286
507.84	299.863867
508.32	300.420449
508.75	300.953714
509.28	301.470709
509.76	301.979432
510.24	302.488451
510.71	303.006495
511.2	303.541931
511.68	304.102119
512.16	304.692669
512.64	305.316773
513.12	305.974836
513.6	306.664558
514.0799	307.381397
514.56	308.119162
515.04	308.870526
515.52	309.627378
516.	310.381093
516.48	311.122864
516.96	311.844136
517.4399	312.537011
517.92	313.194489
518.4	313.810565
518.88	314.380444
519.36	314.900974
519.84	315.371078
520.3199	315.791846
520.8	316.166178
521.28	316.49817
521.76	316.792544
522.24	317.05424
522.72	317.288146
523.1	317.498852
523.68	317.690395
524.16	317.866007
524.64	318.027
525.12	318.177826
525.6	318.316333
526.0799	318.443945
526.56	318.56078
527.04	318.666647
527.52	318.761156
528.	318.844152
528.48	318.916462
528.96	318.9806
529.4399	319.04099
529.92	319.103634
530.4	319.175456
530.88	319.263645
531.36	319.375082
531.84	319.515958
532.3199	319.691561
532.8	319.906141
533.28	320.162765
533.76	320.463026
534.24	320.806689
534.72	321.191364
535.1	321.612368
535.68	322.062775
536.16	322.533564
536.64	323.013723
537.12	323.490365
537.6	323.949138
538.0799	324.37542
538.56	324.756518
539.04	325.084252
539.52	325.356448
540.	325.576309
540.48	325.750295
540.96	325.886034
541.4399	325.991073
541.92	326.072418
542.4	326.136482
542.88	326.189206
543.36	326.236241
543.84	326.283113
544.3199	326.33531
544.8	326.398262
545.28	326.477191
545.76	326.57689
546.24	326.701477
546.72	326.854152
547.1	327.036914
547.68	327.250215
548.16	327.492576
548.64	327.760317
549.12	328.047786
549.6	328.348456
550.0799	328.656908
550.56	328.970833
551.04	329.291754
551.52	329.624055
552.	329.973252
552.48	330.344561
552.96	330.742094
553.4399	331.16858
553.92	331.625328
554.4	332.112239
554.88	332.627789
555.36	333.168982
555.84	333.731374
556.3199	334.309289
556.8	334.896164
557.28	335.48492
557.76	336.068215
558.24	336.638503
558.72	337.187967
559.1	337.708431
559.68	338.191493
560.16	338.629166
560.64	339.015215
561.12	339.346869
561.6	339.626024
562.0799	339.859092
562.56	340.055582
563.04	340.226272
563.52	340.381729
564.	340.531403
564.48	340.683204
564.9599	340.84334
565.4399	341.016243
565.92	341.204513
566.4	341.408901
566.88	341.628394
567.36	341.8604
567.84	342.100988
568.3199	342.345073
568.8	342.586472
569.28	342.81782
569.76	343.030392
570.24	343.213982
570.72	343.35704
571.1	343.44746
571.68	343.4743
572.16	343.430264
572.64	343.313915
573.12	343.130295
573.6	342.889831
574.0799	342.606191
574.56	342.294822
575.04	341.971487
575.52	341.648919
