# Supplementary material for: Towards the engineering of a photon-only two-stroke rotary molecular motor
Source: Nat Commun. 2022 Oct 28;13:6433. doi: 10.1038/s41467-022-33695-x (PMC9616945; doi:10.1038/s41467-022-33695-x)
Supplement: Supplementary file 13 — Source Data [file 41467_2022_33695_MOESM13_ESM.zip › Figure 4C source data/traj-27.txt]

time(fs) , θ(deg.)
0.	180.587047
0.48	180.768575
0.96	180.937606
1.44	181.097715
1.92	181.256379
2.4	181.419861
2.88	181.591022
3.36	181.769401
3.84	181.952137
4.32	182.134985
4.8	182.313338
5.279	182.483225
5.76	182.642091
6.24	182.789112
6.72	182.92496
7.199	183.051219
7.68	183.169785
8.16	183.282385
8.64	183.390209
9.12	183.49352
9.6	183.591141
10.08	183.679818
10.559	183.753681
11.04	183.804758
11.52	183.825791
12.	183.815005
12.48	183.778572
12.959	183.727629
13.44	183.673216
13.92	183.623288
14.399	183.582173
14.879	183.551147
15.36	183.529332
15.84	183.514642
16.32	183.504637
16.8	183.497124
17.28	183.490313
17.758	183.482644
18.24	183.472519
18.72	183.458146
19.2	183.437515
19.68	183.40841
20.16	183.368296
20.64	183.314005
21.117	183.241135
21.598	183.143407
22.08	183.01274
22.56	182.841439
23.04	182.62677
23.52	182.374308
24.	182.095956
24.48	181.804837
24.96	181.511821
25.438	181.224669
25.918	180.94862
26.4	180.687391
26.88	180.444062
27.36	180.221561
27.84	180.022664
28.32	179.84968
28.797	179.704128
29.278	179.586598
29.758	179.496824
30.24	179.43361
30.72	179.394893
31.2	179.377612
31.68	179.377293
32.16	179.387446
32.64	179.398835
33.12	179.399297
33.6	179.375514
34.08	179.317683
34.56	179.224506
35.04	179.103229
35.516	178.964723
36.	178.818887
36.48	178.672
36.96	178.532154
37.44	178.400404
37.92	178.281658
38.4	178.180037
38.875	178.062
39.36	178.044244
39.836	178.016739
40.32	178.01922
40.8	178.052888
41.28	178.118174
41.76	178.214746
42.235	178.341372
42.72	178.495555
43.196	178.672871
43.68	178.866076
44.16	179.064458
44.64	179.254762
45.12	179.425305
45.6	179.57202
46.08	179.700635
46.555	179.822249
47.04	179.947566
47.516	180.084446
48.	180.238428
48.48	180.414092
48.96	180.615812
49.44	180.84764
49.92	181.11278
50.4	181.413128
50.875	181.749151
51.36	182.120098
51.836	182.524212
52.32	182.958994
52.8	183.421378
53.28	183.907757
53.76	184.413776
54.235	184.933934
54.72	185.461024
55.196	185.985685
55.68	186.496882
56.16	186.984271
56.64	187.442116
57.12	187.871427
57.594	188.277679
58.08	188.666629
58.555	189.041965
59.04	189.405302
59.516	189.757193
60.	190.098033
60.48	190.428372
60.96	190.748756
61.44	191.059403
61.915	191.36
62.4	191.649702
62.875	191.927258
63.36	192.191174
63.836	192.439847
64.32	192.671585
64.8	192.884484
65.28	193.076098
65.75	193.242855
66.24	193.379328
66.72	193.477878
67.2	193.529819
67.67	193.528963
68.16	193.475556
68.64	193.376615
69.12	193.242602
69.6	193.08431
70.08	192.91173
70.56	192.734015
71.03	192.559411
71.52	192.394924
72.	192.246033
72.48	192.116671
72.96	192.009462
73.44	191.926065
73.92	191.867474
74.39	191.834198
74.88	191.826309
75.36	191.843324
75.84	191.883937
76.32	191.945557
76.8	192.02368
77.28	192.111277
77.75	192.198814
78.24	192.275
78.72	192.335715
79.2	192.377791
79.67	192.408757
80.16	192.43802
80.64	192.474489
81.11	192.525317
81.6	192.595924
82.08	192.690144
82.56	192.81024
83.03	192.956902
83.52	193.129397
84.	193.325897
84.47	193.543864
84.96	193.780409
85.44	194.032549
85.92	194.297384
86.39	194.572068
86.88	194.853605
87.36	195.13847
87.84	195.422011
88.32	195.697668
88.8	195.956356
89.28	196.187
89.75	196.379493
90.24	196.529503
90.72	196.641065
91.2	196.724205
91.67	196.79053
92.16	196.850343
92.64	196.911646
93.11	196.980038
93.6	197.058916
94.08	197.149866
94.56	197.253165
95.03	197.368265
95.52	197.494181
96.	197.629731
96.47	197.773634
96.96	197.924495
97.44	198.080679
97.92	198.240085
98.39	198.38
98.88	198.555521
99.36	198.701183
99.84	198.828435
100.32	198.927426
100.8	198.989479
101.28	199.011271
101.75	198.201
102.24	198.957356
102.72	198.903407
103.2	198.84573
103.67	198.79229
104.16	198.748461
104.64	198.71728
105.11	198.641
105.6	198.696359
106.08	198.705699
106.56	198.726784
107.03	198.758348
107.52	198.799169
108.	198.8481
108.47	198.904019
108.96	198.965713
109.44	199.03169
109.92	199.013
110.39	199.167451
110.88	199.230091
111.36	199.28225
111.83	199.317871
112.32	199.332791
112.8	199.327448
113.28	199.307301
113.75	199.280432
114.24	199.254631
114.72	199.235697
115.19	199.227046
115.67	199.230071
116.16	199.244782
116.64	199.270425
117.11	199.305955
117.6	199.350324
118.08	199.40262
118.56	199.462076
119.03	199.527988
119.52	199.599553
120.	199.675613
120.47	199.754294
120.96	199.83248
121.44	199.905102
121.92	199.964312
122.39	199.036
122.88	199.034
123.36	199.943672
123.83	199.837168
124.32	199.680807
124.8	199.484963
125.28	199.261412
125.75	199.020362
126.24	198.769544
126.72	198.514448
127.19	198.258954
127.67	198.005971
128.16	197.757934
128.64	197.517132
129.12	197.285874
129.6	197.066551
130.07	196.861598
130.56	196.67339
131.04	196.504058
131.51	196.355196
132.	196.227428
132.48	196.119786
132.96	196.028906
133.44	195.948341
133.92	195.868838
134.4	195.780906
134.88	195.679808
135.35	195.569511
135.84	195.461365
136.32	195.368933
136.78	195.303722
137.28	195.273646
137.76	195.283294
138.24	195.334813
138.72	195.428759
139.2	195.564716
139.68	195.741703
140.16	195.958395
140.64	196.213226
141.12	196.504411
141.6	196.829901
142.07	197.187275
142.56	197.573548
143.04	197.984863
143.51	198.416052
144.	198.860039
144.48	199.307317
144.96	199.74613
145.44	200.164446
145.92	200.554013
146.4	200.913984
146.88	201.250324
147.35	201.571608
147.84	201.885277
148.32	202.196201
148.78	202.506843
149.28	202.817979
149.76	203.129392
150.23	203.440403
150.72	203.750195
151.2	204.057971
151.68	204.363029
152.16	204.664755
152.64	204.962588
153.12	205.255939
153.6	205.54404
154.07	205.825731
154.56	206.099105
155.04	206.361017
155.51	206.606556
156.	206.82883
156.48	207.019948
156.96	207.173927
157.44	207.290408
157.92	207.375723
158.4	207.433
158.88	207.493137
159.35	207.542769
159.84	207.593752
160.32	207.648788
160.78	207.709104
161.28	207.775026
161.76	207.84638
162.23	207.922754
162.72	208.003669
163.2	208.088683
163.68	208.177449
164.16	208.26973
164.64	208.365331
165.12	208.463937
165.6	208.564796
166.07	208.666209
166.56	208.764867
167.04	208.855284
167.51	208.930008
168.	208.981564
168.48	209.006198
168.95	209.006889
169.44	208.992399
169.92	208.973255
170.4	208.958449
170.88	208.954336
171.35	208.964963
171.84	208.992777
172.32	209.039246
172.78	209.105266
173.28	209.191387
173.76	209.2979
174.23	209.424836
174.72	209.571913
175.2	209.738438
175.68	209.923185
176.16	210.124259
176.64	210.338949
177.12	210.563556
177.6	210.79323
178.07	211.021854
178.56	211.242156
179.04	211.446521
179.51	211.629012
180.	211.787887
180.48	211.926237
180.95	212.049721
181.44	212.163604
181.92	212.271241
182.4	212.374069
182.88	212.472244
183.35	212.565315
183.84	212.652732
184.32	212.734163
184.78	212.809678
185.28	212.879828
185.76	212.945666
186.23	213.008699
186.72	213.070801
187.2	213.134081
187.68	213.200709
188.16	213.272712
188.64	213.351664
189.12	213.438199
189.6	213.531371
190.07	213.628213
190.56	213.72449
191.04	213.817236
191.51	213.907652
192.	214.001347
192.48	214.105617
192.95	214.226544
193.44	214.367733
193.92	214.530471
194.4	214.714402
194.88	214.918202
195.35	215.140053
195.84	215.377922
196.32	215.629673
196.78	215.893062
197.28	216.165675
197.76	216.444853
198.23	216.727683
198.72	217.01113
199.2	217.292336
199.68	217.568959
200.16	217.839281
200.64	218.101778
201.12	218.354319
201.6	218.593912
202.07	218.818034
202.56	219.027302
203.04	219.226937
203.51	219.425077
204.	219.629572
204.48	219.845966
204.95	220.077219
205.44	220.324302
205.92	220.586913
206.4	220.863977
206.88	221.153917
207.35	221.454732
207.84	221.763972
208.32	222.078664
208.78	222.395283
209.28	222.709879
209.76	223.018478
210.23	223.317807
210.72	223.606119
211.2	223.883693
211.67	224.152464
212.16	224.414803
212.64	224.671947
213.12	224.923219
213.6	225.166981
214.07	225.402944
214.56	225.633578
215.04	225.863039
215.51	226.095017
216.	226.331441
216.48	226.572399
216.95	226.816611
217.44	227.061952
217.92	227.305825
218.4	227.545366
218.88	227.77756
219.35	227.334
219.84	228.207718
220.32	228.40018
220.78	228.57518
221.28	228.732823
221.76	228.875336
222.23	229.006916
222.72	229.132743
223.2	229.257307
223.67	229.382671
224.16	229.507683
224.64	229.629207
225.12	229.745233
225.6	229.857489
226.07	229.97112
226.56	230.09231
227.04	230.226269
227.51	230.376461
228.	230.544669
228.48	230.73131
228.95	230.93572
229.44	231.156341
229.92	231.390834
230.38	231.636157
230.88	231.888693
231.35	232.144507
231.84	232.329
232.32	232.651711
232.78	232.898622
233.28	233.140562
233.76	233.378355
234.23	233.612183
234.72	233.839916
235.2	234.056376
235.67	234.254794
236.16	234.430399
236.64	234.583351
237.12	234.718061
237.6	234.840099
238.07	234.953788
238.56	235.061558
239.04	235.164346
239.51	235.262215
240.	235.35484
240.48	235.441809
240.95	235.522793
241.44	235.597761
241.92	235.667307
242.38	235.733197
242.88	235.799032
243.35	235.870711
243.84	235.956301
244.32	236.065124
244.78	236.206232
245.28	236.386626
245.76	236.609543
246.23	236.873421
246.72	237.17256
247.2	237.500281
247.67	237.853278
248.16	238.233449
248.64	238.645613
249.12	239.093973
249.6	239.58015
250.07	240.102936
250.56	240.658856
251.04	241.242784
251.51	241.848368
252.	242.468265
252.48	243.094297
252.95	243.717723
253.44	244.329862
253.92	244.92323
254.38	245.493031
254.88	246.038406
255.35	246.562702
255.84	247.072482
256.32	247.575623
256.8	248.078
257.28	248.586129
257.76	249.095372
258.24	249.521
258.71	250.090882
259.2	250.562345
259.68	251.014219
260.15	251.450483
260.64	251.875682
261.12	252.292813
261.57	252.702871
262.08	253.105142
262.56	253.497577
263.03	253.877089
263.52	254.239864
264.	254.581874
264.48	254.855
264.96	255.191977
265.44	255.459909
265.92	255.70819
266.4	255.944134
266.88	256.176449
267.36	256.413735
267.84	256.663005
268.32	256.928137
268.8	257.208376
269.28	257.49755
269.76	257.785394
270.24	258.061832
270.71	258.322133
271.2	258.568434
271.68	258.806672
272.15	259.042705
272.64	259.280342
273.12	259.52107
273.57	259.764424
274.08	260.008397
274.56	260.24971
275.03	260.484071
275.52	260.706648
276.	260.913005
276.48	261.10051
276.96	261.269831
277.44	261.425721
277.92	261.576598
278.4	261.733011
278.88	261.905582
279.36	262.102824
279.84	262.329032
280.32	262.582734
280.8	262.856684
281.28	263.140665
281.76	263.426955
282.24	263.714962
282.71	264.010783
283.2	264.322813
283.68	264.657857
284.15	265.019508
284.64	265.407985
285.12	265.820453
285.57	266.251433
286.08	266.693338
286.56	267.137372
287.03	267.574936
287.52	267.378
288.	268.407477
288.47	268.73
288.96	269.180567
289.44	269.554817
289.92	269.928001
290.4	270.303884
290.88	270.683421
291.36	271.063603
291.84	271.436736
292.32	271.791022
292.8	272.113784
293.28	272.397216
293.76	272.642734
294.24	272.859606
294.71	273.059776
295.2	273.253698
295.68	273.448769
296.15	273.649321
296.64	273.857087
297.12	274.071679
297.57	274.291076
298.08	274.512343
298.56	274.732745
299.03	274.951236
299.52	275.16981
300.	275.39397
300.47	275.631913
300.96	275.892746
301.44	276.184389
301.92	276.511659
302.4	276.874758
302.88	277.268295
303.36	277.681126
303.84	278.09777
304.32	278.502451
304.8	278.885138
305.28	279.24509
305.76	279.588225
306.24	279.921387
306.71	280.248393
307.2	280.568932
307.68	280.879042
308.15	281.172019
308.64	281.439381
309.12	281.671936
309.57	281.861199
310.08	282.001131
310.56	282.089832
311.03	282.130341
311.52	282.13002
312.	282.098747
312.47	282.046774
312.96	281.983081
313.44	281.914454
313.92	281.845074
314.4	281.776299
314.88	281.706412
315.36	281.630794
315.84	281.54348
316.32	281.44073
316.8	281.324959
317.28	281.205323
317.76	281.094272
318.24	281.003493
318.71	280.941725
319.2	281.668995
319.68	282.43514
320.15	283.239142
320.64	284.077737
321.12	284.946028
321.57	285.83926
322.08	286.75547
322.56	287.697309
323.03	288.671337
323.52	289.685033
324.	290.743512
324.47	291.847491
324.96	292.992685
325.44	294.170064
325.92	295.366293
326.4	296.564192
326.88	297.743844
327.36	298.885441
327.84	299.973951
328.32	301.002769
328.8	301.972895
329.28	302.88872
329.76	303.754246
330.24	304.571441
330.71	305.340099
331.2	306.058327
331.68	306.72327
332.15	307.332165
332.64	307.883816
333.12	308.380147
333.57	308.826965
334.08	309.233185
334.56	309.608892
335.03	309.963454
335.52	310.304414
336.	310.637055
336.47	310.964165
336.96	311.285632
337.44	311.597966
337.91	311.894405
338.4	312.166789
338.88	312.40978
339.36	312.625261
339.84	312.822772
340.32	313.015399
340.8	313.215091
341.28	313.430238
341.76	313.665316
342.24	313.92145
342.71	314.197178
343.2	314.489211
343.68	314.793158
344.15	315.104277
344.64	315.418231
345.12	315.731642
345.57	316.042309
346.08	316.349019
346.56	316.65114
347.03	316.948067
347.52	317.238608
348.	317.520286
348.47	317.788611
348.96	318.03665
349.44	318.255666
349.91	318.437728
350.4	318.579858
350.88	318.686738
351.36	318.769287
351.84	318.840636
352.32	318.912856
352.8	318.995651
353.28	319.096371
353.76	319.220557
354.24	319.372563
354.71	319.556143
355.2	319.774944
355.68	320.032811
356.15	320.333865
356.64	320.682321
357.12	321.082116
357.57	321.536411
358.08	322.047063
358.56	322.614033
359.03	323.234731
359.52	323.903304
360.	324.610069
360.47	325.341718
360.96	326.083275
361.44	326.822201
361.91	327.552651
362.4	328.276285
362.88	328.981
363.36	329.726666
363.84	330.46294
364.32	331.208743
364.8	331.963154
365.28	332.724471
365.76	333.491061
366.24	334.261744
366.71	335.035694
367.2	335.812045
367.68	336.589488
368.15	337.366092
368.64	338.139349
369.12	338.906313
369.57	339.663661
370.08	340.407541
370.56	341.133211
371.03	341.834572
371.52	342.50397
372.	343.132904
372.47	343.71426
372.96	344.245548
373.44	344.730829
373.91	345.179366
374.4	345.602173
374.88	346.009162
375.36	346.408028
375.84	346.80444
376.32	347.202708
376.8	347.606413
377.28	348.018767
377.76	348.4427
378.24	348.880764
378.71	349.334955
379.2	349.806537
379.68	350.295879
380.15	350.802304
380.64	351.32387
381.12	351.857054
381.57	352.396286
382.08	352.933386
382.56	353.457146
383.03	353.953719
383.52	354.408883
384.	354.810581
384.47	355.152275
384.96	355.433535
385.44	355.657503
385.91	355.827937
386.4	355.947656
386.88	356.018392
387.36	356.041349
387.84	356.017959
388.32	355.950545
388.8	355.842819
389.28	355.700143
389.76	355.529533
390.24	355.339431
390.71	355.139278
391.2	354.938944
391.68	354.74804
392.15	354.575123
392.64	354.426819
393.12	354.306923
393.57	354.215722
394.08	354.150057
394.56	354.10488
395.03	354.076517
395.52	354.066124
396.	354.080606
396.47	354.13003
396.96	354.223702
397.44	354.367424
397.91	354.562576
398.4	354.806441
398.88	355.093065
399.36	355.414232
399.84	355.760416
400.32	356.121626
400.8	356.488117
401.28	356.850969
401.76	357.202501
402.24	357.536523
402.71	357.848407
403.2	358.134941
403.68	358.393954
404.15	358.623747
404.64	358.822457
405.12	358.987715
405.57	359.11721
406.08	359.210557
406.56	359.271883
407.03	359.311133
407.52	359.342667
408.	359.382161
408.47	359.443944
408.96	359.539701
409.44	359.678253
409.91	359.865793
410.4	360.106189
410.88	360.401218
411.35	360.750725
411.84	361.152763
412.32	361.603748
412.8	362.098685
413.28	362.631441
413.76	363.195013
414.24	363.781702
414.71	364.383058
415.2	364.989552
415.68	365.590019
416.15	366.17116
416.64	366.717721
417.12	367.214007
417.57	367.637973
418.08	367.98681
418.56	368.262284
419.03	368.470544
419.52	368.618968
420.	368.714029
420.47	368.760647
420.96	368.762399
421.44	368.721942
421.91	368.640
422.4	368.528909
422.88	368.388947
423.35	368.224545
423.84	368.039292
424.32	367.836805
424.8	367.620562
425.28	367.393686
425.76	367.158694
426.24	366.917175
426.71	366.669427
427.2	366.414087
427.68	366.148059
428.15	365.867352
428.64	365.569381
429.12	365.256258
429.57	364.936806
430.08	364.625259
430.56	364.337692
431.03	364.088916
431.52	363.891115
432.	363.753797
432.47	363.684225
432.96	363.687867
433.44	363.768659
433.91	363.929111
434.4	364.170308
434.88	364.491865
435.35	364.89189
435.84	365.366952
436.32	365.91199
436.8	366.520272
437.28	367.184655
437.76	367.896865
438.24	368.647185
438.71	369.424146
439.2	370.211116
439.68	370.989913
440.15	371.742843
440.64	372.457188
441.12	373.128826
441.57	373.761874
442.08	374.364856
442.56	374.946767
443.03	375.514944
443.52	376.074587
444.	376.629026
444.47	377.180185
444.96	377.728964
445.44	378.275509
445.91	378.819418
446.4	379.35984
446.88	379.895585
447.35	380.425132
447.84	380.946561
448.32	381.45734
448.8	381.953924
449.28	382.431143
449.76	382.881429
450.24	383.294102
450.71	383.655372
451.2	383.95019
451.68	384.166792
452.15	384.29737
452.64	384.349252
453.12	384.336919
453.57	384.276822
454.08	384.183546
454.56	384.068369
455.03	383.939182
455.52	383.806771
456.	383.676429
456.47	383.553176
456.96	383.442392
457.44	383.350125
457.91	383.282
458.4	383.246758
458.88	383.245093
459.35	383.283628
459.84	383.365127
460.32	383.49061
460.75	383.659198
461.28	383.867443
461.76	384.10849
462.24	384.371749
462.71	384.643929
463.2	384.912209
463.68	385.168991
464.15	385.415091
464.64	385.658504
465.12	385.909948
465.57	386.178792
466.08	386.471137
466.56	386.789626
467.03	387.133978
467.52	387.501664
468.	387.888532
468.47	388.289425
468.96	388.698761
469.44	389.111021
469.91	389.521044
470.4	389.924077
470.88	390.31557
471.35	390.69078
471.84	391.044239
472.32	391.369116
472.75	391.656673
473.28	391.896137
473.76	392.075627
474.24	392.184741
474.71	392.218328
475.2	392.179181
475.68	392.077326
476.15	391.926538
476.64	391.740772
477.12	391.532091
477.57	391.309928
478.08	391.08098
478.56	390.849295
479.03	390.616493
479.52	390.382223
480.	390.144856
480.47	389.902335
480.96	389.652934
481.44	389.395745
481.91	389.130786
482.4	388.858722
482.88	388.580298
483.35	388.295596
483.84	388.003243
484.32	387.629
484.75	387.380014
485.28	387.038035
485.76	386.670793
486.24	386.281152
486.71	385.878761
487.2	385.477392
487.68	385.090855
488.15	384.729949
488.64	384.401255
489.12	384.107309
489.57	383.847513
490.08	383.619264
490.56	383.419038
491.03	383.243242
491.52	383.088826
492.	382.953601
492.47	382.83632
492.96	382.73656
493.44	382.654466
493.91	382.590388
494.4	382.544394
494.88	382.51567
495.35	382.501817
495.84	382.498238
496.32	382.497994
496.75	382.492818
497.28	382.47565
497.76	382.443776
498.24	382.40037
498.71	382.353007
499.2	382.310402
499.68	382.279607
500.15	382.264744
500.64	382.266994
501.12	382.285206
501.57	382.316667
502.08	382.35778
502.56	382.404596
503.03	382.453164
503.52	382.429
504.	382.540792
504.47	382.573045
504.96	382.593182
505.44	382.597588
505.91	382.581927
506.4	382.540651
506.88	382.466615
507.35	382.351163
507.84	382.18529
508.32	381.962236
508.75	381.680706
509.28	381.34657
509.76	380.971508
510.24	380.569574
510.71	380.15399
511.2	379.735452
511.68	379.321805
512.16	378.918435
512.64	378.528852
513.12	378.155222
513.6	377.798766
514.0799	377.46003
514.56	377.139024
515.04	376.835284
515.52	376.54783
516.	376.275049
516.48	376.0145
516.96	375.762651
517.4399	375.514663
517.92	375.264384
518.4	375.004955
518.88	374.730309
519.36	374.437338
519.84	374.127564
520.3199	373.807032
520.8	373.484369
521.28	373.168459
521.76	372.86692
522.24	372.585658
522.72	372.329076
523.1	372.100508
523.68	371.902604
524.16	371.737568
524.64	371.607263
525.12	371.513202
525.6	371.456458
526.0799	371.437539
526.56	371.456216
527.04	371.511319
527.52	371.600496
528.	371.719938
528.48	371.864095
528.96	372.025542
529.4399	372.195315
529.92	372.364108
530.4	372.524316
530.88	372.671987
531.36	372.807269
531.84	372.933019
532.3199	373.052684
532.8	373.168767
533.28	373.282263
533.76	373.392804
534.24	373.499119
534.72	373.59953
535.1	373.692353
535.68	373.776161
536.16	373.849891
536.64	373.912846
537.12	373.964585
537.6	374.004754
538.0799	374.032829
538.56	374.047811
539.04	374.047886
539.52	374.030172
540.	373.990762
540.48	373.925398
540.96	373.830873
541.4399	373.710992
541.92	373.565471
542.4	373.39938
542.88	373.218837
543.36	373.029538
543.84	372.836029
544.3199	372.641645
544.8	372.448805
545.28	372.259392
545.76	372.075093
546.24	371.897994
546.72	371.725008
547.1	371.554006
547.68	371.384301
548.16	371.214587
548.64	371.042727
549.12	370.865592
549.6	370.67888
550.0799	370.477001
550.56	370.253188
551.04	370.000179
551.52	369.711749
552.	369.384745
552.48	369.020561
552.96	368.624994
553.4399	368.206671
553.92	367.775235
554.4	367.340103
554.88	366.906
555.36	366.492847
555.84	366.096205
556.3199	365.727212
556.8	365.392707
557.28	365.099034
557.76	364.851756
558.24	364.655326
558.72	364.512789
559.1	364.425505
559.68	364.392837
560.16	364.411808
560.64	364.476721
561.12	364.578959
561.6	364.707436
562.0799	364.85035
562.56	364.198
563.04	365.146489
563.52	365.296048
564.	365.450658
564.48	365.61401
564.9599	365.787767
565.4399	365.971165
565.92	366.161592
566.4	366.355533
566.88	366.549404
567.36	366.740033
567.84	366.924719
568.3199	367.101011
568.8	367.266437
569.28	367.41836
569.76	367.553993
570.24	367.67049
570.72	367.764954
571.1	367.834285
571.68	367.874849
572.16	367.882155
572.64	367.850904
573.12	367.775
573.6	367.654723
574.0799	367.489144
574.56	367.286671
575.04	367.058136
575.52	366.81495
