# Supplementary material for: Towards the engineering of a photon-only two-stroke rotary molecular motor
Source: Nat Commun. 2022 Oct 28;13:6433. doi: 10.1038/s41467-022-33695-x (PMC9616945; doi:10.1038/s41467-022-33695-x)
Supplement: Supplementary file 13 — Source Data [file 41467_2022_33695_MOESM13_ESM.zip › Figure 4C source data/traj-28.txt]

time(fs) , θ(deg.)
0.	180.505621
0.48	180.681872
0.96	180.86863
1.44	181.056435
1.92	181.237216
2.4	181.405197
2.88	181.557318
3.36	181.693237
3.84	181.815053
4.32	181.926726
4.8	182.033241
5.279	182.139822
5.76	182.251472
6.24	182.372866
6.72	182.508447
7.199	182.662493
7.68	182.838965
8.16	183.041047
8.64	183.270441
9.12	183.526673
9.6	183.80671
10.08	184.104991
10.559	184.413777
11.04	184.723597
11.52	185.023699
12.	185.30265
12.48	185.549307
12.959	185.754148
13.44	185.910615
13.92	186.015979
14.399	186.071519
14.879	186.082015
15.36	186.054672
15.84	185.832
16.32	185.919923
16.8	185.828933
17.28	185.732351
17.758	185.63733
18.24	185.550809
18.72	185.479375
19.2	185.428761
19.68	185.403009
20.16	185.403561
20.64	185.428658
21.117	185.473288
21.598	185.529607
22.08	185.58765
22.56	185.636287
23.04	185.664566
23.52	185.663471
24.	185.62769
24.48	185.556593
24.96	185.453968
25.438	185.326728
25.918	185.183219
26.4	185.031787
26.88	184.879924
27.36	184.734018
27.84	184.599501
28.32	184.48113
28.797	184.383272
29.278	184.310019
29.758	184.265075
30.24	184.25135
30.72	184.270327
31.2	184.321391
31.68	184.401414
32.16	184.504778
32.64	184.623788
33.12	184.749328
33.6	184.871712
34.08	184.981839
34.56	185.072705
35.04	185.140875
35.516	185.187164
36.	185.216055
36.48	185.23414
36.96	185.248462
37.44	185.265367
37.92	185.290038
38.4	185.326532
38.875	185.378091
39.36	185.447529
39.836	185.537572
40.32	185.651005
40.8	185.790551
41.28	185.958382
41.76	186.155297
42.235	186.379781
42.72	186.627275
43.196	186.88988
43.68	187.156555
44.16	187.413788
44.64	187.646908
45.12	187.84225
45.6	187.989886
46.08	188.085797
46.555	188.132178
47.04	188.135761
47.516	188.105307
48.	188.0496
48.48	187.976397
48.96	187.89222
49.44	187.802585
49.92	187.712407
50.4	187.62638
50.875	187.54922
51.36	187.485665
51.836	187.440123
52.32	187.415929
52.8	187.414347
53.28	187.433623
53.76	187.468519
54.235	187.510524
54.72	187.548684
55.196	187.570835
55.68	187.565187
56.16	187.522191
56.64	187.436382
57.12	187.30752
57.594	187.140347
58.08	186.943065
58.555	186.725329
59.04	186.496674
59.516	186.265703
60.	186.039931
60.48	185.825977
60.96	185.629871
61.44	185.457309
61.915	185.313728
62.4	185.20408
62.875	185.132261
63.36	185.100229
63.836	185.107101
64.32	185.148612
64.8	185.21724
65.28	185.302
65.75	185.394687
66.24	185.481456
66.72	185.554384
67.2	185.607806
67.67	185.639935
68.16	185.652502
68.64	185.649581
69.12	185.636101
69.6	185.616665
70.08	185.594942
70.56	185.573577
71.03	185.55441
71.52	185.538819
72.	185.528089
72.48	185.52368
72.96	185.527353
73.44	185.541013
73.92	185.56624
74.39	185.603525
74.88	185.651451
75.36	185.706237
75.84	185.762025
76.32	185.811946
76.8	185.849589
77.28	185.870283
77.75	185.871788
78.24	185.854447
78.72	185.82106
79.2	185.776581
79.67	185.727506
80.16	185.681015
80.64	185.644143
81.11	185.623217
81.6	185.623658
82.08	185.650005
82.56	185.706082
83.03	185.795132
83.52	185.919842
84.	186.082144
84.47	186.282761
84.96	186.520535
85.44	186.791801
85.92	187.090175
86.39	187.407103
86.88	187.733165
87.36	188.059715
87.84	188.380197
88.32	188.690733
88.8	188.990007
89.28	189.278773
89.75	189.559141
90.24	189.833742
90.72	190.104945
91.2	190.374354
91.67	190.642661
92.16	190.90978
92.64	191.175119
93.11	191.437889
93.6	191.697389
94.08	191.953214
94.56	192.205346
95.03	192.45406
95.52	192.699594
96.	192.941575
96.47	193.178409
96.96	193.406944
97.44	193.622716
97.92	193.820687
98.39	193.046
98.88	194.144723
99.36	194.263699
99.84	194.351411
100.32	194.408225
100.8	194.436586
101.28	194.440558
101.75	194.424967
102.24	194.394608
102.72	194.353784
103.2	194.306175
103.67	194.25494
104.16	194.202889
104.64	194.152668
105.11	194.106858
105.6	194.067925
106.08	194.037948
106.56	194.018099
107.03	194.007
107.52	194.005241
108.	194.005476
108.47	194.003161
108.96	193.992709
109.44	193.969496
109.92	193.930511
110.39	193.874723
110.88	193.803276
111.36	193.719366
111.83	193.627664
112.32	193.533478
112.8	193.442013
113.28	193.357918
113.75	193.285116
114.24	193.226785
114.72	193.185395
115.19	193.162732
115.67	193.159894
116.16	193.177268
116.64	193.214511
117.11	193.270555
117.6	193.343658
118.08	193.431484
118.56	193.531173
119.03	193.639318
119.52	193.751841
120.	193.863888
120.47	193.969918
120.96	194.06417
121.44	194.141488
121.92	194.198251
122.39	194.232983
122.88	194.246327
123.36	194.240467
123.83	194.218367
124.32	194.183165
124.8	194.13784
125.28	194.08512
125.75	194.027516
126.24	193.96742
126.72	193.907227
127.19	193.849453
127.67	193.796863
128.16	193.752577
128.64	193.720121
129.12	193.703345
129.6	193.706129
130.07	193.731857
130.56	193.782831
131.04	193.859939
131.51	193.962805
132.	194.09046
132.48	194.242266
132.96	194.418611
133.44	194.621049
133.92	194.851856
134.4	195.113349
134.88	195.407309
135.35	195.73465
135.84	196.095311
136.32	196.48829
136.78	196.911723
137.28	197.362991
137.76	197.838864
138.24	198.3357
138.72	198.849792
139.2	199.377836
139.68	199.917349
140.16	200.466735
140.64	201.024747
141.12	201.589543
141.6	202.157869
142.07	202.724854
142.56	203.284576
143.04	203.831121
143.51	204.359692
144.	204.867257
144.48	205.352526
144.96	205.815389
145.44	206.256235
145.92	206.675396
146.4	207.07284
146.88	207.448025
147.35	207.758
147.84	208.126695
148.32	208.426406
148.78	208.696527
149.28	208.934564
149.76	209.138426
150.23	209.306857
150.72	209.439561
151.2	209.536824
151.68	209.5988
152.16	209.624907
152.64	209.613703
153.12	209.563343
153.6	209.47241
154.07	209.340815
154.56	209.170376
155.04	208.964862
155.51	208.729587
156.	208.470789
156.48	208.19506
156.96	207.908918
157.44	207.618511
157.92	207.329419
158.4	207.046475
158.88	206.773653
159.35	206.514046
159.84	206.270057
160.32	206.043917
160.78	205.838478
161.28	205.657877
161.76	205.507478
162.23	205.392788
162.72	205.317788
163.2	205.283484
163.68	205.287393
164.16	205.324159
164.64	205.38705
165.12	205.469743
165.6	205.567703
166.07	205.678689
166.56	205.80236
167.04	205.939392
167.51	206.090628
168.	206.256501
168.48	206.436747
168.95	206.630337
169.44	206.835562
169.92	207.050277
170.4	207.272404
170.88	207.500681
171.35	207.735473
171.84	207.979152
172.32	208.235651
172.78	208.509174
173.28	208.802609
173.76	209.116287
174.23	209.447582
174.72	209.791415
175.2	210.141344
175.68	210.490837
176.16	210.834264
176.64	211.167356
177.12	211.487105
177.6	211.791329
178.07	212.07815
178.56	212.345578
179.04	212.591256
179.51	212.812363
180.	213.00569
180.48	213.167912
180.95	213.296177
181.44	213.388951
181.92	213.446956
182.4	213.473796
182.88	213.475888
183.35	213.461668
183.84	213.440315
184.32	213.420344
184.78	213.408371
185.28	213.408352
185.76	213.421551
186.23	213.447292
186.72	213.484166
187.2	213.531208
187.68	213.588542
188.16	213.65741
188.64	213.739684
189.12	213.837194
189.6	213.951125
190.07	214.081633
190.56	214.22777
191.04	214.387791
191.51	214.559803
192.	214.742618
192.48	214.936451
192.95	215.143077
193.44	215.365351
193.92	215.606325
194.4	215.868306
194.88	216.152083
195.35	216.456413
195.84	216.777868
196.32	217.111135
196.78	217.449741
197.28	217.787007
197.76	218.11687
198.23	218.434348
198.72	218.735602
199.2	219.017733
199.68	219.278482
200.16	219.515954
200.64	219.728428
201.12	219.914302
201.6	220.072211
202.07	220.201323
202.56	220.301773
203.04	220.375062
203.51	220.424209
204.	220.453564
204.48	220.468376
204.95	220.474262
205.44	220.476701
205.92	220.480527
206.4	220.48942
206.88	220.505505
207.35	220.529216
207.84	220.559599
208.32	220.594974
208.78	220.633685
209.28	220.674591
209.76	220.717165
210.23	220.761218
210.72	220.806456
211.2	220.852053
211.67	220.896425
212.16	220.937357
212.64	220.972559
213.12	221.000551
213.6	221.021492
214.07	221.037512
214.56	221.052368
215.04	221.070662
215.51	221.097022
216.	221.13548
216.48	221.189079
216.95	221.259669
217.44	221.347877
217.92	221.453299
218.4	221.574882
218.88	221.711421
219.35	221.861978
219.84	222.02608
220.32	222.203649
220.78	222.394731
221.28	222.599167
221.76	222.816305
222.23	223.044891
222.72	223.283201
223.2	223.529484
223.67	223.782596
224.16	224.042603
224.64	224.310993
225.12	224.590395
225.6	224.88396
226.07	225.194715
226.56	225.525106
227.04	225.876729
227.51	226.25017
228.	226.644898
228.48	227.059212
228.95	227.490289
229.44	227.934409
229.92	228.387342
230.38	228.844778
230.88	229.302687
231.35	229.757464
231.84	230.205889
232.32	230.644953
232.78	231.071679
233.28	231.483104
233.76	231.876532
234.23	232.250123
234.72	232.603616
235.2	232.938833
235.67	233.25958
236.16	233.570968
236.64	233.878496
237.12	234.187274
237.6	234.501567
238.07	234.82463
238.56	235.158714
239.04	235.505174
239.51	235.864613
240.	236.237042
240.48	236.622019
240.95	237.018754
241.44	237.426139
241.92	237.842727
242.38	238.266637
242.88	238.695453
243.35	239.126171
243.84	239.555278
244.32	239.979044
244.78	240.394038
245.28	240.797716
245.76	241.188836
246.23	241.567479
246.72	241.934671
247.2	242.291813
247.67	242.640152
248.16	242.980389
248.64	243.312431
249.12	243.635252
249.6	243.946838
250.07	244.244218
250.56	244.523615
251.04	244.78072
251.51	245.011059
252.	245.210449
252.48	245.37543
252.95	245.503595
253.44	245.593734
253.92	245.645796
254.38	245.660736
254.88	245.640409
255.35	245.587604
255.84	245.506195
256.32	245.401272
256.8	245.279061
257.28	245.146599
257.76	245.011258
258.24	244.88031
258.71	244.760662
259.2	244.658741
259.68	244.580495
260.15	244.531437
260.64	244.516679
261.12	244.540927
261.57	244.608435
262.08	244.722914
262.56	244.887409
263.03	245.104175
263.52	245.374536
264.	245.698799
264.48	246.076223
264.96	246.505123
265.44	246.983128
265.92	247.50764
266.4	248.076314
266.88	248.687387
267.36	249.339639
267.84	250.031972
268.32	250.762878
268.8	251.521
269.28	252.329699
269.76	253.157407
270.24	254.007334
270.71	254.872841
271.2	255.746603
271.68	256.620792
272.15	257.487239
272.64	258.337557
273.12	259.163244
273.57	259.95576
274.08	260.706618
274.56	261.407525
275.03	262.050639
275.52	262.62903
276.	263.137386
276.48	263.572858
276.96	263.935825
277.44	264.230167
277.92	264.462812
278.4	264.642697
278.88	264.779535
279.36	264.882779
279.84	264.961004
280.32	265.021651
280.8	265.071042
281.28	265.114519
281.76	265.156639
282.24	265.201319
282.71	265.251941
283.2	265.3115
283.68	265.382981
284.15	265.470707
284.64	265.583813
285.12	265.706832
285.57	265.822836
286.08	265.927922
286.56	266.016226
287.03	266.081778
287.52	266.120385
288.	266.1313
288.47	266.117954
288.96	266.087306
289.44	266.048311
289.92	266.010367
290.4	265.98223
290.88	265.971473
291.36	265.984341
291.84	266.025818
292.32	266.059
292.8	266.209026
293.28	266.355562
293.76	266.540409
294.24	266.763659
294.71	267.024373
295.2	267.32046
295.68	267.648558
296.15	268.00393
296.64	268.38044
297.12	268.770683
297.57	269.166396
298.08	269.559228
298.56	269.941818
299.03	270.308911
299.52	270.658058
300.	270.989597
300.47	271.30599
300.96	271.610882
301.44	271.908256
301.92	272.201874
302.4	272.495002
302.88	272.79032
303.36	273.088
303.84	273.395616
304.32	273.708537
304.8	274.029662
305.28	274.359568
305.76	274.698426
306.24	275.045879
306.71	275.400881
307.2	275.761555
307.68	276.125136
308.15	276.488117
308.64	276.846678
309.12	277.19739
309.57	277.538072
310.08	277.868477
310.56	278.190489
311.03	278.507737
311.52	278.824828
312.	279.146509
312.47	279.477027
312.96	279.819736
313.44	280.176942
313.92	280.549875
314.4	280.938748
314.88	281.342836
315.36	281.760539
315.84	282.189458
316.32	282.626448
316.8	283.067688
317.28	283.5088
317.76	283.945054
318.24	284.371679
318.71	284.784315
319.2	285.179561
319.68	285.555512
320.15	285.912078
320.64	286.250915
321.12	286.574
321.57	286.888059
322.08	287.194146
322.56	287.497339
323.03	287.801589
323.52	288.110566
324.	288.427558
324.47	288.755376
324.96	289.096323
325.44	289.452192
325.92	289.824272
326.4	290.21334
326.88	290.619632
327.36	291.042784
327.84	291.481779
328.32	291.934918
328.8	292.372
329.28	292.873873
329.76	293.354118
330.24	293.838336
330.71	294.325411
331.2	294.815781
331.68	295.311384
332.15	295.815123
332.64	296.330096
333.12	296.858934
333.57	297.403441
334.08	297.964532
334.56	298.54236
335.03	299.136506
335.52	299.746163
336.	300.370271
336.47	301.007606
336.96	301.656796
337.44	302.316288
337.91	302.984262
338.4	303.658535
338.88	304.336454
339.36	305.014848
339.84	305.690068
340.32	306.35818
340.8	307.015308
341.28	307.658079
341.76	308.284051
342.24	308.892068
342.71	309.482524
343.2	310.057508
343.68	310.620706
344.15	311.177005
344.64	311.73187
345.12	312.29071
345.57	312.858406
346.08	313.439053
346.56	314.035889
347.03	314.651325
347.52	315.287007
348.	315.94386
348.47	316.622104
348.96	317.321218
349.44	318.03989
349.91	318.775986
350.4	319.526606
350.88	320.288292
351.36	321.057429
351.84	321.83076
352.32	322.605839
352.8	323.381214
353.28	324.156262
353.76	324.930795
354.24	325.70465
354.71	326.477403
355.2	327.248214
355.68	328.015783
356.15	328.778379
356.64	329.533904
357.12	330.274
357.57	331.014115
358.08	331.733651
358.56	332.435968
359.03	333.118462
359.52	333.778592
360.	334.413921
360.47	335.022179
360.96	335.601393
361.44	336.150093
361.91	336.667572
362.4	337.154127
362.88	337.611164
363.36	338.041087
363.84	338.447077
364.32	338.832862
364.8	339.202574
365.28	339.560632
365.76	339.911614
366.24	340.260093
366.71	340.610443
367.2	340.966658
367.68	341.33219
368.15	341.709804
368.64	342.101452
369.12	342.508146
369.57	342.929876
370.08	343.365527
370.56	343.812867
371.03	344.268595
371.52	344.728543
372.	345.188068
372.47	345.642656
372.96	346.088677
373.44	346.52407
373.91	346.948699
374.4	347.36424
374.88	347.773642
375.36	348.180418
375.84	348.588011
376.32	348.353
376.8	349.416662
377.28	349.8414
377.76	350.274334
378.24	350.715659
378.71	351.165105
379.2	351.622044
379.68	352.085541
380.15	352.554377
380.64	353.027023
381.12	353.501603
381.57	353.975836
382.08	354.447005
382.56	354.911957
383.03	355.367208
383.52	355.809163
384.	356.234536
384.47	356.640915
384.96	357.027378
385.44	357.394875
385.91	357.746168
386.4	358.085307
386.88	358.416884
387.36	358.745339
387.84	359.07446
388.32	359.407126
388.8	359.745225
389.28	360.08967
389.76	360.44048
390.24	360.79687
390.71	361.157354
391.2	361.519835
391.68	361.881685
392.15	362.239808
392.64	362.590662
393.12	362.930248
393.57	363.254069
394.08	363.557116
394.56	363.833975
395.03	364.079237
395.52	364.288283
396.	364.458351
396.47	364.589462
396.96	364.684732
397.44	364.749869
397.91	364.792159
398.4	364.81933
398.88	364.838723
399.36	364.856822
399.84	364.879121
400.32	364.910054
400.8	364.952963
401.28	365.010139
401.76	365.083374
402.24	365.174516
402.71	365.28543
403.2	365.41365
403.68	365.561365
404.15	365.72862
404.64	365.914306
405.12	366.115955
405.57	366.329599
406.08	366.550067
406.56	366.771746
407.03	366.989586
407.52	367.200108
408.	367.402238
408.47	367.597104
408.96	367.78724
409.44	367.97572
409.91	368.165591
410.4	368.35955
410.88	368.559799
411.35	368.768054
411.84	368.985617
412.32	369.21347
412.8	369.452336
413.28	369.702694
413.76	369.964747
414.24	370.238339
414.71	370.522853
415.2	370.817152
415.68	371.119618
416.15	371.428333
416.64	371.741394
417.12	372.057268
417.57	372.375089
418.08	372.694839
418.56	373.01737
419.03	373.344288
419.52	373.677702
420.	374.019904
420.47	374.37303
420.96	374.73876
421.44	375.118071
421.91	375.511059
422.4	375.916877
422.88	376.334029
423.35	376.760573
423.84	377.193951
424.32	377.631037
424.8	378.06821
425.28	378.501424
425.76	378.926239
426.24	379.337899
426.71	379.731528
427.2	380.102503
427.68	380.446918
428.15	380.762001
428.64	381.04637
429.12	381.30006
429.57	381.524363
430.08	381.721511
430.56	381.894302
431.03	382.045756
431.52	382.178855
432.	382.296362
432.47	382.400702
432.96	382.493872
433.44	382.577358
433.91	382.652128
434.4	382.718607
434.88	382.776634
435.35	382.825397
435.84	382.86343
436.32	382.888717
436.8	382.898963
437.28	382.892011
437.76	382.86631
438.24	382.82134
438.71	382.757826
439.2	382.677776
439.68	382.584321
440.15	382.481424
440.64	382.373524
441.12	382.265162
441.57	382.160654
442.08	382.063838
442.56	381.977932
443.03	381.905398
443.52	381.848242
444.	381.807662
444.47	381.784403
444.96	381.778744
445.44	381.790368
445.91	381.818231
446.4	381.860235
446.88	381.912903
447.35	381.971453
447.84	382.030078
448.32	382.082575
448.8	382.123307
449.28	382.148258
449.76	382.156033
450.24	382.14853
450.71	382.131177
451.2	382.112149
451.68	382.100828
452.15	382.10653
452.64	382.137818
453.12	382.201969
453.57	382.304661
454.08	382.449779
454.56	382.639352
455.03	382.873496
455.52	383.150388
456.	383.466265
456.47	383.815524
456.96	384.190949
457.44	384.584043
457.91	384.985446
458.4	385.385422
458.88	385.774444
459.35	386.143873
459.84	386.486662
460.32	386.798005
460.75	387.075713
461.28	387.320455
461.76	387.538096
462.24	387.732915
462.71	387.909923
463.2	388.074184
463.68	388.230342
464.15	388.38238
464.64	388.533523
465.12	388.686241
465.57	388.842281
466.08	389.002687
466.56	389.167796
467.03	389.337172
467.52	389.509514
468.	389.682564
468.47	389.85307
468.96	390.016854
469.44	390.169006
469.91	390.304225
470.4	390.417324
470.88	390.503898
471.35	390.561105
471.84	390.588377
472.32	390.587791
472.75	390.563848
473.28	390.522746
473.76	390.471427
474.24	390.416742
474.71	390.364838
475.2	390.320781
475.68	390.288281
476.15	390.269509
476.64	390.265008
477.12	390.273781
477.57	390.293531
478.08	390.320958
478.56	390.352002
479.03	390.381
479.52	390.405734
480.	390.417548
480.47	390.41143
480.96	390.381321
481.44	390.321581
481.91	390.227687
482.4	390.097029
482.88	389.92959
483.35	389.728216
483.84	389.498324
484.32	389.247129
484.75	388.982679
485.28	388.712
485.76	388.445502
486.24	388.186734
486.71	387.942295
487.2	387.716889
487.68	387.514369
488.15	387.337728
488.64	387.189073
489.12	387.069558
489.57	386.979326
490.08	386.917455
490.56	386.881926
491.03	386.869616
491.52	386.87636
492.	386.8971
492.47	386.926183
492.96	386.957816
493.44	386.986686
493.91	387.008608
494.4	387.021017
494.88	387.023133
495.35	387.015757
495.84	387.000824
496.32	386.980884
496.75	386.958646
497.28	386.936648
497.76	386.917064
498.24	386.901669
498.71	386.891895
499.2	386.888969
499.68	386.89403
500.15	386.9082
500.64	386.932533
501.12	386.967862
501.57	387.01456
502.08	387.072327
502.56	387.140027
503.03	387.215596
503.52	387.296124
504.	387.378208
504.47	387.458482
504.96	387.534276
505.44	387.604057
505.91	387.667505
506.4	387.725202
506.88	387.778117
507.35	387.827126
507.84	387.872736
508.32	387.915035
508.75	387.953809
509.28	387.988697
509.76	388.01935
510.24	388.045532
510.71	388.067167
511.2	388.084327
511.68	388.097184
512.16	388.105937
512.64	388.11072
513.12	388.111542
513.6	388.108257
514.0799	388.100587
514.56	388.088194
515.04	388.070803
515.52	388.048329
516.	388.020
516.48	387.989423
516.96	387.954628
517.4399	387.917959
517.92	387.880898
518.4	387.844813
518.88	387.810753
519.36	387.77935
519.84	387.750874
520.3199	387.725391
520.8	387.702969
521.28	387.683864
521.76	387.668601
522.24	387.657946
522.72	387.652755
523.1	387.653765
523.68	387.661385
524.16	387.675537
524.64	387.695574
525.12	387.720289
525.6	387.748005
526.0799	387.776772
526.56	387.804663
527.04	387.830065
527.52	387.85189
528.	387.869593
528.48	387.883043
528.96	387.892321
529.4399	387.897548
529.92	387.898822
530.4	387.896285
530.88	387.890324
531.36	387.881845
531.84	387.872552
532.3199	387.865124
532.8	387.863206
533.28	387.871176
533.76	387.89369
534.24	387.935073
534.72	387.661
535.1	388.086318
535.68	388.198365
536.16	388.334002
536.64	388.492059
537.12	388.671725
537.6	388.872914
538.0799	389.096187
538.56	389.342331
539.04	389.61181
539.52	389.904275
540.	390.218293
540.48	390.551323
540.96	390.876
541.4399	391.260485
541.92	391.629313
542.4	392.003744
542.88	392.382282
543.36	392.764711
543.84	393.15177
544.3199	393.544567
544.8	393.943932
545.28	394.341
545.76	394.762012
546.24	395.178766
546.72	395.598906
547.1	396.021536
547.68	396.446525
548.16	396.874525
548.64	397.306735
549.12	397.744484
549.6	398.188814
550.0799	398.640152
550.56	399.098136
551.04	399.561614
551.52	400.028822
552.	400.497757
552.48	400.966731
552.96	401.434973
553.4399	401.903084
553.92	402.373015
554.4	402.84741
554.88	403.328398
555.36	403.816372
555.84	404.309341
556.3199	404.803229
556.8	405.292884
557.28	405.773342
557.76	406.240861
558.24	406.693402
558.72	407.130498
559.1	407.552654
559.68	407.960574
560.16	408.354481
560.64	408.733684
561.12	409.096391
561.6	409.439764
562.0799	409.760152
562.56	410.05351
563.04	410.315953
563.52	410.544367
564.	410.736846
564.48	410.892724
564.9599	411.012058
565.4399	411.094755
565.92	411.139776
566.4	411.144799
566.88	411.106463
567.36	411.021038
567.84	410.885344
568.3199	410.697683
568.8	410.458525
569.28	410.170686
569.76	409.838933
570.24	409.469233
570.72	409.06796
571.1	408.641296
571.68	408.194899
572.16	407.733795
572.64	407.262412
573.12	406.784703
573.6	406.3043
574.0799	405.824621
574.56	405.348866
575.04	404.879839
575.52	404.419625
