# Supplementary material for: Towards the engineering of a photon-only two-stroke rotary molecular motor
Source: Nat Commun. 2022 Oct 28;13:6433. doi: 10.1038/s41467-022-33695-x (PMC9616945; doi:10.1038/s41467-022-33695-x)
Supplement: Supplementary file 13 — Source Data [file 41467_2022_33695_MOESM13_ESM.zip › Figure 4C source data/traj-29.txt]

time(fs) , θ(deg.)
0.	181.381516
0.48	181.12149
0.96	180.868495
1.44	180.632806
1.92	180.425691
2.4	180.256887
2.88	180.132327
3.36	180.053119
3.84	180.016277
4.32	180.016693
4.8	180.04935
5.279	180.110942
5.76	180.200365
6.24	180.318098
6.72	180.464984
7.199	180.641073
7.68	180.84486
8.16	181.072964
8.64	181.320155
9.12	181.579662
9.6	181.843863
10.08	182.105406
10.559	182.358648
11.04	182.600875
11.52	182.832653
12.	183.057206
12.48	183.279187
12.959	183.503252
13.44	183.732547
13.92	183.967287
14.399	184.203985
14.879	184.435826
15.36	184.654208
15.84	184.850748
16.32	185.018951
16.8	185.15496
17.28	185.257369
17.758	185.326451
18.24	185.363295
18.72	185.369078
19.2	185.344584
19.68	185.290005
20.16	185.205151
20.64	185.090199
21.117	184.94688
21.598	184.779528
22.08	184.595295
22.56	184.403379
23.04	184.213872
23.52	184.036779
24.	183.881301
24.48	183.75502
24.96	183.662801
25.438	183.605655
25.918	183.580411
26.4	183.580857
26.88	183.600074
27.36	183.632688
27.84	183.675801
28.32	183.728449
28.797	183.790323
29.278	183.860556
29.758	183.937028
30.24	184.016321
30.72	184.094356
31.2	184.167606
31.68	184.234427
32.16	184.295778
32.64	184.354883
33.12	184.416205
33.6	184.48442
34.08	184.563801
34.56	184.657914
35.04	184.769314
35.516	184.898942
36.	185.045273
36.48	185.203553
36.96	185.365889
37.44	185.522563
37.92	185.664163
38.4	185.783336
38.875	185.875311
39.36	185.937298
39.836	185.967502
40.32	185.964385
40.8	185.926417
41.28	185.852332
41.76	185.741853
42.235	185.596628
42.72	185.420844
43.196	185.22105
43.68	185.005283
44.16	184.78202
44.64	184.559445
45.12	184.345101
45.6	184.145775
46.08	183.967406
46.555	183.814815
47.04	183.691206
47.516	183.597602
48.	183.532636
48.48	183.493111
48.96	183.475194
49.44	183.475473
49.92	183.491141
50.4	183.519312
50.875	183.556094
51.36	183.59602
51.836	183.632255
52.32	183.65781
52.8	183.667463
53.28	183.659414
53.76	183.635552
54.235	183.600336
54.72	183.559259
55.196	183.517777
55.68	183.48087
56.16	183.452978
56.64	183.437977
57.12	183.438915
57.594	183.457424
58.08	183.492918
58.555	183.542077
59.04	183.599187
59.516	183.657495
60.	183.710896
60.48	183.754894
60.96	183.786476
61.44	183.803352
61.915	183.803291
62.4	183.783979
62.875	183.743493
63.36	183.681172
63.836	183.598345
64.32	183.498393
64.8	183.386076
65.28	183.266626
65.75	183.145106
66.24	183.026141
66.72	182.913898
67.2	182.812136
67.67	182.724187
68.16	182.652757
68.64	182.599518
69.12	182.564612
69.6	182.546349
70.08	182.541428
70.56	182.545699
71.03	182.554957
71.52	182.565269
72.	182.572727
72.48	182.572972
72.96	182.560902
73.44	182.530919
73.92	182.477902
74.39	182.398695
74.88	182.293345
75.36	182.165317
75.84	182.020654
76.32	181.866775
76.8	181.711559
77.28	181.562888
77.75	181.428515
78.24	181.315
78.72	181.232498
79.2	181.184246
79.67	181.175653
80.16	181.208319
80.64	181.280517
81.11	181.38762
81.6	181.523261
82.08	181.680437
82.56	181.852012
83.03	182.030757
83.52	182.209446
84.	182.381435
84.47	182.541637
84.96	182.68737
85.44	182.818404
85.92	182.93613
86.39	183.042399
86.88	183.138681
87.36	183.225766
87.84	183.303888
88.32	183.373061
88.8	183.433455
89.28	183.485752
89.75	183.531387
90.24	183.57263
90.72	183.612395
91.2	183.653668
91.67	183.698676
92.16	183.748163
92.64	183.801142
93.11	183.855182
93.6	183.906969
94.08	183.95296
94.56	183.990127
95.03	184.016807
95.52	184.033371
96.	184.04228
96.47	184.047429
96.96	184.053154
97.44	184.063382
97.92	184.081178
98.39	184.108618
98.88	184.14689
99.36	184.196463
99.84	184.257287
100.32	184.329004
100.8	184.411189
101.28	184.503635
101.75	184.606555
102.24	184.720462
102.72	184.845439
103.2	184.97993
103.67	185.119777
104.16	185.258374
104.64	185.388065
105.11	185.502164
105.6	185.596583
106.08	185.670302
106.56	185.7247
107.03	185.762378
107.52	185.786155
108.	185.798489
108.47	185.801279
108.96	185.795856
109.44	185.783058
109.92	185.763306
110.39	185.736635
110.88	185.702692
111.36	185.660686
111.83	185.609359
112.32	185.547038
112.8	185.47193
113.28	185.382708
113.75	185.27912
114.24	185.16198
114.72	185.032533
115.19	184.891886
115.67	184.741229
116.16	184.582546
116.64	184.418
117.11	184.254626
117.6	184.093729
118.08	183.940334
118.56	183.797925
119.03	183.669394
119.52	183.557107
120.	183.462987
120.47	183.388592
120.96	183.33514
121.44	183.30348
121.92	183.293986
122.39	183.30636
122.88	183.33936
123.36	183.390483
123.83	183.455674
124.32	183.529204
124.8	183.603912
125.28	183.672069
125.75	183.726776
126.24	183.76342
126.72	183.78043
127.19	183.778939
127.67	183.761641
128.16	183.731616
128.64	183.691579
129.12	183.643602
129.6	183.589148
130.07	183.529235
130.56	183.464615
131.04	183.395945
131.51	183.323892
132.	183.249201
132.48	183.172693
132.96	183.09523
133.44	183.017601
133.92	182.940391
134.4	182.863834
134.88	182.787698
135.35	182.711314
135.84	182.633857
136.32	182.554947
136.78	182.475434
137.28	182.397953
137.76	182.32686
138.24	182.267565
138.72	182.225661
139.2	182.206268
139.68	182.213677
140.16	182.251235
140.64	182.321366
141.12	182.425639
141.6	182.564839
142.07	182.739038
142.56	182.947643
143.04	183.189439
143.51	183.462611
144.	183.764734
144.48	184.092757
144.96	184.442985
145.44	184.811098
145.92	185.192305
146.4	185.581748
146.88	185.975192
147.35	186.369787
147.84	186.764451
148.32	187.159493
148.78	187.555662
149.28	187.953192
149.76	188.3513
150.23	188.748156
150.72	189.141111
151.2	189.526
151.68	189.902384
152.16	190.263771
152.64	190.607728
153.12	190.930975
153.6	191.230425
154.07	191.50316
154.56	191.746368
155.04	191.957241
155.51	192.132871
156.	192.270238
156.48	192.366444
156.96	192.419337
157.44	192.4285
157.92	192.396271
158.4	192.328091
158.88	192.231786
159.35	192.116019
159.84	191.988728
160.32	191.856206
160.78	191.722949
161.28	191.592017
161.76	191.465562
162.23	191.345268
162.72	191.232628
163.2	191.129054
163.68	191.03586
164.16	190.954161
164.64	190.884707
165.12	190.827717
165.6	190.782723
166.07	190.748503
166.56	190.723192
167.04	190.704673
167.51	190.691311
168.	190.682902
168.48	190.681455
168.95	190.691274
169.44	190.718106
169.92	190.767707
170.4	190.844525
170.88	190.951023
171.35	191.087672
171.84	191.253375
172.32	191.446041
172.78	191.663107
173.28	191.901897
173.76	192.159813
174.23	192.434361
174.72	192.723038
175.2	193.023113
175.68	193.331305
176.16	193.643409
176.64	193.953938
177.12	194.25588
177.6	194.540843
178.07	194.775
178.56	195.024365
179.04	195.208707
179.51	195.350462
180.	195.450939
180.48	195.514165
180.95	195.545573
181.44	195.550845
181.92	195.535161
182.4	195.502833
182.88	195.457239
183.35	195.400962
183.84	195.335
184.32	195.263952
184.78	195.186158
185.28	195.103671
185.76	195.017157
186.23	194.926694
186.72	194.831539
187.2	194.72
187.68	194.619342
188.16	194.496568
188.64	194.359156
189.12	194.206713
189.6	194.042344
190.07	193.873132
190.56	193.709256
191.04	193.562165
191.51	193.442687
192.	193.359684
192.48	193.319376
192.95	193.325187
193.44	193.377939
193.92	193.476193
194.4	193.616686
194.88	193.794771
195.35	194.004832
195.84	194.240634
196.32	194.495595
196.78	194.762975
197.28	195.035959
197.76	195.307695
198.23	195.571334
198.72	195.820241
199.2	196.048537
199.68	196.252014
200.16	196.429167
200.64	196.581745
201.12	196.714327
201.6	196.833168
202.07	196.944932
202.56	197.055824
203.04	197.171225
203.51	197.295657
204.	197.432851
204.48	197.585808
204.95	197.756762
205.44	197.947062
205.92	198.156988
206.4	198.385558
206.88	198.630352
207.35	198.887372
207.84	199.150971
208.32	199.413866
208.78	199.667325
209.28	199.90168
209.76	200.10731
210.23	200.276076
210.72	200.40289
211.2	200.486738
211.67	200.530603
212.16	200.540324
212.64	200.523066
213.12	200.486046
213.6	200.435828
214.07	200.378084
214.56	200.317634
215.04	200.258581
215.51	200.204471
216.	200.158403
216.48	200.123082
216.95	200.100785
217.44	200.093234
217.92	200.101399
218.4	200.125227
218.88	200.163361
219.35	200.212946
219.84	200.269663
220.32	200.328211
220.78	200.383355
221.28	200.431398
221.76	200.471513
222.23	200.506171
222.72	200.540448
223.2	200.580656
223.67	200.633045
224.16	200.703015
224.64	200.794838
225.12	200.911738
225.6	201.056114
226.07	201.229777
226.56	201.434099
227.04	201.670059
227.51	201.938142
228.	202.238125
228.48	202.568764
228.95	202.927454
229.44	203.309944
229.92	203.710246
230.38	204.120834
230.88	204.533328
231.35	204.939633
231.84	205.333344
232.32	205.710885
232.78	206.071853
233.28	206.418373
233.76	206.753933
234.23	207.082259
234.72	207.406629
235.2	207.729615
235.67	208.053102
236.16	208.378429
236.64	208.706549
237.12	209.038133
237.6	209.373635
238.07	209.71328
238.56	210.056985
239.04	210.40421
239.51	210.75372
240.	211.103292
240.48	211.449412
240.95	211.787077
241.44	212.109917
241.92	212.410825
242.38	212.683186
242.88	212.922367
243.35	213.126831
243.84	213.298364
244.32	213.441404
244.78	213.561912
245.28	213.666279
245.76	213.760547
246.23	213.850003
246.72	213.939083
247.2	214.031453
247.67	214.130152
248.16	214.237683
248.64	214.356013
249.12	214.486419
249.6	214.629189
250.07	214.783199
250.56	214.945474
251.04	215.110896
251.51	215.272265
252.	215.420929
252.48	215.548078
252.95	215.646524
253.44	215.712349
253.92	215.745706
254.38	215.750468
254.88	215.733047
255.35	215.700968
255.84	215.661675
256.32	215.621731
256.8	215.58645
257.28	215.559839
257.76	215.544707
258.24	215.542872
258.71	215.555364
259.2	215.582597
259.68	215.624536
260.15	215.680807
260.64	215.75076
261.12	215.833483
261.57	215.927741
262.08	216.031902
262.56	216.143892
263.03	216.261315
263.52	216.381759
264.	216.503193
264.48	216.624194
264.96	216.743831
265.44	216.861334
265.92	216.975818
266.4	217.086231
266.88	217.191531
267.36	217.290909
267.84	217.383981
268.32	217.47085
268.8	217.552095
269.28	217.628699
269.76	217.701968
270.24	217.773491
270.71	217.845075
271.2	217.918679
271.68	217.239
272.15	218.079356
272.64	218.168876
273.12	218.264494
273.57	218.364705
274.08	218.467341
274.56	218.570648
275.03	218.674393
275.52	218.780339
276.	218.891936
276.48	219.013528
276.96	219.149544
277.44	219.303867
277.92	219.479431
278.4	219.678014
278.88	219.900184
279.36	220.145381
279.84	220.412077
280.32	220.697986
280.8	221.000272
281.28	221.315714
281.76	221.640833
282.24	221.971923
282.71	222.305011
283.2	222.635735
283.68	222.959213
284.15	223.270038
284.64	223.562576
285.12	223.831674
285.57	224.073607
286.08	224.286886
286.56	224.472526
287.03	224.633739
287.52	224.775294
288.	224.902831
288.47	225.022251
288.96	225.139263
289.44	225.259089
289.92	225.38631
290.4	225.524837
290.88	225.677941
291.36	225.848315
291.84	226.038126
292.32	226.249019
292.8	226.482026
293.28	226.737321
293.76	227.013829
294.24	227.308741
294.71	227.617167
295.2	227.93231
295.68	228.246409
296.15	228.552378
296.64	228.845543
297.12	229.124709
297.57	229.392283
298.08	229.653605
298.56	229.915878
299.03	230.187021
299.52	230.474666
300.	230.785457
300.47	231.12468
300.96	231.496182
301.44	231.902447
301.92	232.344749
302.4	232.823303
302.88	233.337402
303.36	233.885528
303.84	234.465436
304.32	235.074231
304.8	235.708408
305.28	236.363839
305.76	237.035671
306.24	237.718198
306.71	238.404798
307.2	239.08802
307.68	239.759859
308.15	240.412215
308.64	241.037592
309.12	241.630015
309.57	242.185896
310.08	242.704505
310.56	243.187745
311.03	243.639339
311.52	244.06383
312.	244.465747
312.47	244.849114
312.96	245.217292
313.44	245.573061
313.92	245.918831
314.4	246.256906
314.88	246.589652
315.36	246.919435
315.84	247.248125
316.32	247.576182
316.8	247.901699
317.28	248.22005
317.76	248.524531
318.24	248.807615
318.71	249.062174
319.2	249.282413
319.68	249.464657
320.15	249.608021
320.64	249.714704
321.12	249.789632
321.57	249.839489
322.08	249.871587
322.56	249.892948
323.03	249.909742
323.52	249.927037
324.	249.948737
324.47	249.977626
324.96	250.015487
325.44	250.063311
325.92	250.121662
326.4	250.191229
326.88	250.273476
327.36	250.371067
327.84	250.487624
328.32	250.626601
328.8	250.789859
329.28	250.976753
329.76	251.184151
330.24	251.407044
330.71	251.639412
331.2	251.875205
331.68	252.109397
332.15	252.338871
332.64	252.562762
333.12	252.782111
333.57	252.992
334.08	253.215567
334.56	253.433374
335.03	253.653019
335.52	253.87422
336.	254.096136
336.47	254.317877
336.96	254.539089
337.44	254.760325
337.91	254.982843
338.4	255.207544
338.88	255.433372
339.36	255.65623
339.84	255.869168
340.32	256.063581
340.8	256.230648
341.28	256.362635
341.76	256.454091
342.24	256.502866
342.71	256.510637
343.2	256.482654
343.68	256.426772
344.15	256.352196
344.64	256.268335
345.12	256.184006
345.57	256.106938
346.08	256.04351
346.56	255.63
347.03	255.975743
347.52	255.977023
348.	256.003864
348.47	256.057698
348.96	256.14095
349.44	256.257561
349.91	256.412564
350.4	256.610803
350.88	256.855644
351.36	257.148346
351.84	257.488131
352.32	257.872551
352.8	258.297895
353.28	258.759566
353.76	259.252482
354.24	259.771513
354.71	260.311842
355.2	260.869239
355.68	261.440131
356.15	262.021481
356.64	262.610556
357.12	263.204639
357.57	263.800885
358.08	264.396409
358.56	264.988717
359.03	265.57637
359.52	266.127059
360.	266.64476
360.47	267.137335
360.96	267.6118
361.44	268.070399
361.91	268.510546
362.4	268.926783
362.88	269.31284
363.36	269.663031
363.84	269.972967
364.32	270.239884
364.8	270.462753
365.28	270.642214
365.76	270.780399
366.24	270.880688
366.71	270.947451
367.2	270.885732
367.68	270.762854
368.15	270.580511
368.64	270.352884
369.12	270.104329
369.57	269.842517
370.08	269.573861
370.56	269.30579
371.03	269.047046
371.52	268.806707
372.	268.59217
372.47	268.407239
372.96	268.251649
373.44	268.122292
373.91	268.015054
374.4	267.9262
374.88	267.853073
375.36	267.794271
375.84	267.749547
376.32	267.719569
376.8	267.705577
377.28	267.708992
377.76	267.731022
378.24	267.772314
378.71	267.832748
379.2	267.911487
379.68	268.007321
380.15	268.119311
380.64	268.247547
381.12	268.393789
381.57	268.561574
382.08	268.755433
382.56	268.979121
383.03	269.233487
383.52	269.515427
384.	269.818761
384.47	270.136217
384.96	270.461153
385.44	270.78843
385.91	271.114589
386.4	271.437624
386.88	271.756536
387.36	272.070789
387.84	272.379792
388.32	272.682565
388.8	272.97766
389.28	273.263279
389.76	273.537454
390.24	273.798315
390.71	274.044465
391.2	274.275429
391.68	274.49207
392.15	274.6969
392.64	274.894266
393.12	275.090436
393.57	275.293353
394.08	275.511522
394.56	275.751585
395.03	276.015265
395.52	276.297706
396.	276.58868
396.47	276.875655
396.96	277.146587
397.44	277.391431
397.91	277.602418
398.4	277.773753
398.88	277.901097
399.36	277.981125
399.84	278.011317
400.32	277.982
400.8	277.916476
401.28	277.791635
401.76	277.617951
402.24	277.327
402.71	277.14296
403.2	276.855161
403.68	276.545184
404.15	276.223019
404.64	275.899316
405.12	275.584364
405.57	275.286518
406.08	275.010703
406.56	274.758166
407.03	274.527787
407.52	274.318004
408.	274.128126
408.47	273.958648
408.96	273.81088
409.44	273.686337
409.91	273.586223
410.4	273.511159
410.88	273.46126
411.35	273.436542
411.84	273.437444
412.32	273.465215
412.8	273.521898
413.28	273.609877
413.76	273.731286
414.24	273.887553
414.71	274.07929
415.2	274.306518
415.68	274.89699
416.15	275.527586
416.64	276.199217
417.12	276.911839
417.57	277.662976
418.08	278.44659
418.56	279.253308
419.03	280.071991
419.52	280.891552
420.	281.7021
420.47	282.495192
420.96	283.263599
421.44	284.001061
421.91	284.702437
422.4	285.3643
422.88	285.985698
423.35	286.568547
423.84	287.117324
424.32	287.638209
424.8	288.138164
425.28	288.624349
425.76	289.103992
426.24	289.584536
426.71	290.073775
427.2	290.57956
427.68	291.108706
428.15	291.665253
428.64	292.248954
429.12	292.855102
429.57	293.475923
430.08	294.102542
430.56	294.726426
431.03	295.339
431.52	295.936456
432.	296.509836
432.47	297.054593
432.96	297.565871
433.44	298.039811
433.91	298.473924
434.4	298.867285
434.88	299.220436
435.35	299.535115
435.84	299.814015
436.32	300.060742
436.8	300.274
437.28	300.477767
437.76	300.661562
438.24	300.839874
438.71	301.021002
439.2	301.211086
439.68	301.412289
440.15	301.622271
440.64	301.835331
441.12	302.044376
441.57	302.24261
442.08	302.424414
442.56	302.585516
443.03	302.72291
443.52	302.834772
444.	302.920549
444.47	302.981181
444.96	303.019251
445.44	303.038913
445.91	303.045556
446.4	303.045372
446.88	303.044985
447.35	303.051251
447.84	303.071194
448.32	303.112003
448.8	303.180878
449.28	303.284638
449.76	303.429006
450.24	303.617791
450.71	303.852289
451.2	304.131267
451.68	304.451493
452.15	304.808524
452.64	305.19742
453.12	305.613244
453.57	306.051434
454.08	306.508098
454.56	306.98026
455.03	307.465977
455.52	307.964291
456.	308.475041
456.47	308.632
456.96	309.535869
457.44	310.087903
457.91	310.65627
458.4	311.242949
458.88	311.850327
459.35	312.480963
459.84	313.137046
460.32	313.819614
460.75	314.527779
461.28	315.258351
461.76	316.006068
462.24	316.76431
462.71	317.525937
463.2	318.283969
463.68	319.032054
464.15	319.764808
464.64	320.478073
465.12	321.169128
465.57	321.836752
466.08	322.481122
466.56	323.103562
467.03	323.706235
467.52	324.291881
468.	324.863635
468.47	325.424925
468.96	325.979352
469.44	326.530487
469.91	327.081468
470.4	327.634434
470.88	328.189943
471.35	328.746638
471.84	329.301353
472.32	329.849581
472.75	330.386083
473.28	330.90542
473.76	331.402406
474.24	331.872556
474.71	332.312602
475.2	332.72095
475.68	333.097933
476.15	333.445672
476.64	333.767604
477.12	334.067849
477.57	334.350656
478.08	334.620073
478.56	334.87984
479.03	335.133483
479.52	335.38451
480.	335.636601
480.47	335.89362
480.96	336.159265
481.44	336.436297
481.91	336.725553
482.4	337.025236
482.88	337.330885
483.35	337.636067
483.84	337.933371
484.32	338.215364
484.75	338.47532
485.28	338.707795
485.76	338.909101
486.24	339.07765
486.71	339.214052
487.2	339.32091
487.68	339.402388
488.15	339.463714
488.64	339.510815
489.12	339.55012
489.57	339.588522
490.08	339.633422
490.56	339.692722
491.03	339.774622
491.52	339.887128
492.	340.037255
492.47	340.230069
492.96	340.467953
493.44	340.750402
493.91	341.074378
494.4	341.434934
494.88	341.825834
495.35	342.240065
495.84	342.670404
496.32	343.110172
496.75	343.554137
497.28	343.276
497.76	344.445048
498.24	344.893031
498.71	345.346078
499.2	345.807399
499.68	346.279947
500.15	346.766216
500.64	347.268267
501.12	347.787843
501.57	348.326475
502.08	348.885464
502.56	349.465605
503.03	350.066648
503.52	350.686658
504.	351.321609
504.47	351.965447
504.96	352.610633
505.44	353.248913
505.91	353.87211
506.4	354.472814
506.88	355.044
507.35	355.584522
507.84	356.089439
508.32	356.555
508.75	356.247
509.28	357.407434
509.76	357.791338
510.24	358.153848
510.71	358.498779
511.2	358.8299
511.68	359.151039
512.16	359.466107
512.64	359.778957
513.12	360.092992
513.6	360.410625
514.0799	360.732764
514.56	361.058555
515.04	361.385497
515.52	361.709844
516.	362.027089
516.48	362.332419
516.96	362.621103
517.4399	362.888877
517.92	363.132342
518.4	363.349292
518.88	363.538875
519.36	363.701506
519.84	363.838609
520.3199	363.952278
520.8	364.045
521.28	364.119488
521.76	364.178631
522.24	364.225505
522.72	364.263386
523.1	364.295663
523.68	364.325558
524.16	364.355569
524.64	364.386707
525.12	364.417744
525.6	364.444842
526.0799	364.461823
526.56	364.461022
527.04	364.434491
527.52	364.375272
528.	364.278511
528.48	364.142263
528.96	363.967809
529.4399	363.75946
529.92	363.523934
530.4	363.269525
530.88	363.005315
531.36	362.740548
531.84	362.484237
532.3199	362.244941
532.8	362.030665
533.28	361.848795
533.76	361.70602
534.24	361.60817
534.72	361.559915
535.1	361.564365
535.68	361.622713
536.16	361.734095
536.64	361.895733
537.12	362.10337
537.6	362.351807
538.0799	362.635781
538.56	362.950895
539.04	363.293934
539.52	363.663162
540.	364.058339
540.48	364.480497
540.96	364.931428
541.4399	365.413208
541.92	365.927734
542.4	366.476254
542.88	367.060594
543.36	367.6814
543.84	368.3386
544.3199	369.031356
544.8	369.757927
545.28	370.515446
545.76	371.283
546.24	372.104903
546.72	372.923857
547.1	373.748015
547.68	374.568039
548.16	375.374462
548.64	376.158473
549.12	376.912658
549.6	377.631559
550.0799	378.311919
550.56	378.952585
551.04	379.554097
551.52	380.118126
552.	380.64693
552.48	381.142966
552.96	381.60872
553.4399	382.046117
553.92	382.453071
554.4	382.829021
554.88	383.173415
555.36	383.485325
555.84	383.763492
556.3199	384.00635
556.8	384.212132
557.28	384.379022
557.76	384.505375
558.24	384.590061
558.72	384.632901
559.1	384.635141
559.68	384.559
560.16	384.532152
560.64	384.43896
561.12	384.328564
561.6	384.209894
562.0799	384.091865
562.56	383.982854
563.04	383.890384
563.52	383.820975
564.	383.780108
564.48	383.772239
564.9599	383.800773
565.4399	383.867944
565.92	383.974577
566.4	384.119777
566.88	384.300644
567.36	384.512157
567.84	384.747312
568.3199	384.52
568.8	385.253244
569.28	385.504842
569.76	385.743627
570.24	385.962
570.72	386.159319
571.1	386.332245
571.68	386.484286
572.16	386.619901
572.64	386.744482
573.12	386.863605
573.6	386.982713
574.0799	387.107392
574.56	387.243665
575.04	387.391633
575.52	387.554482
