# Supplementary material for: Towards the engineering of a photon-only two-stroke rotary molecular motor
Source: Nat Commun. 2022 Oct 28;13:6433. doi: 10.1038/s41467-022-33695-x (PMC9616945; doi:10.1038/s41467-022-33695-x)
Supplement: Supplementary file 13 — Source Data [file 41467_2022_33695_MOESM13_ESM.zip › Figure 4C source data/traj-3.txt]

time(fs) , θ(deg.)
0.	179.271576
0.48	179.168088
0.96	179.075349
1.44	178.994516
1.92	178.926033
2.4	178.869617
2.88	178.82424
3.36	178.788167
3.84	178.759148
4.32	178.734831
4.8	178.713324
5.279	178.693627
5.76	178.675526
6.24	178.658875
6.72	178.642686
7.199	178.62472
7.68	178.601977
8.16	178.571875
8.64	178.533369
9.12	178.487253
9.6	178.435606
10.08	178.380941
10.559	178.325553
11.04	178.271273
11.52	178.219472
12.	178.171183
12.48	178.12722
12.959	178.088286
13.44	178.055044
13.92	178.028164
14.399	178.008368
14.879	177.512
15.36	177.993757
15.84	178.001733
16.32	178.022551
16.8	178.058451
17.28	178.111086
17.758	178.18081
18.24	178.266489
18.72	178.366177
19.2	178.4785
19.68	178.603962
20.16	178.745285
20.64	178.906621
21.117	179.092301
21.598	179.305811
22.08	179.549229
22.56	179.823014
23.04	180.12594
23.52	180.455091
24.	180.805881
24.48	181.172148
24.96	181.546421
25.438	181.920513
25.918	182.286499
26.4	182.637917
26.88	182.970638
27.36	183.282844
27.84	183.574038
28.32	183.843692
28.797	184.090354
29.278	184.311669
29.758	184.505248
30.24	184.669816
30.72	184.805921
31.2	184.915812
31.68	185.002722
32.16	185.070103
32.64	185.121115
33.12	185.158446
33.6	185.184297
34.08	185.200455
34.56	185.208359
35.04	185.209175
35.516	185.203868
36.	185.193338
36.48	185.178606
36.96	185.161018
37.44	185.142312
37.92	185.124399
38.4	185.108813
38.875	185.095988
39.36	185.084663
39.836	185.071715
40.32	185.052662
40.8	185.022813
41.28	184.978695
41.76	184.919091
42.235	184.845147
42.72	184.759692
43.196	184.666322
43.68	184.568693
44.16	184.470157
44.64	184.373626
45.12	184.281555
45.6	184.195944
46.08	184.118344
46.555	184.049897
47.04	183.991479
47.516	183.944028
48.	183.908985
48.48	183.88859
48.96	183.88576
49.44	183.903415
49.92	183.943529
50.4	184.006358
50.875	184.09023
51.36	184.192055
51.836	184.308375
52.32	184.436446
52.8	184.574781
53.28	184.722927
53.76	184.880763
54.235	185.047787
54.72	185.222676
55.196	185.403155
55.68	185.586114
56.16	185.767874
56.64	185.944577
57.12	186.112682
57.594	186.269497
58.08	186.413586
58.555	186.544853
59.04	186.664209
59.516	186.772937
60.	186.871952
60.48	186.961178
60.96	187.039125
61.44	187.102722
61.915	187.147485
62.4	187.168104
62.875	187.159448
63.36	187.117792
63.836	187.041756
64.32	186.932419
64.8	186.792624
65.28	186.625914
65.75	186.435632
66.24	186.224375
66.72	185.993838
67.2	185.744959
67.67	185.478399
68.16	185.195269
68.64	184.897894
69.12	184.590246
69.6	184.277782
70.08	183.966778
70.56	183.663506
71.03	183.373527
71.52	183.101228
72.	182.849585
72.48	182.620136
72.96	182.413162
73.44	182.22809
73.92	182.064091
74.39	181.920696
74.88	181.798125
75.36	181.697142
75.84	181.618438
76.32	181.56186
76.8	181.525817
77.28	181.507174
77.75	181.501774
78.24	181.505641
78.72	181.516495
79.2	181.53486
79.67	181.564073
80.16	181.609223
80.64	181.67568
81.11	181.767883
81.6	181.88865
82.08	182.038886
82.56	182.217522
83.03	182.421541
83.52	182.646077
84.	182.884641
84.47	183.129596
84.96	183.372944
85.44	183.607406
85.92	183.82748
86.39	184.029949
86.88	184.213501
87.36	184.377773
87.84	184.522341
88.32	184.646337
88.8	184.748858
89.28	184.829938
89.75	184.89146
90.24	184.937344
90.72	184.972871
91.2	185.003596
91.67	185.03444
92.16	185.069187
92.64	185.110362
93.11	185.159277
93.6	185.216129
94.08	185.280083
94.56	185.349341
95.03	185.421268
95.52	185.49265
96.	185.560167
96.47	185.620991
96.96	185.673335
97.44	185.716612
97.92	185.751125
98.39	185.7775
98.88	185.796359
99.36	185.808615
99.84	185.816278
100.32	185.823142
100.8	185.834767
101.28	185.857638
101.75	185.898058
102.24	185.961301
102.72	186.051225
103.2	186.170231
103.67	186.319385
104.16	186.498561
104.64	186.706513
105.11	186.940868
105.6	187.198034
106.08	187.473077
106.56	187.759687
107.03	188.050469
107.52	188.337694
108.	188.614547
108.47	188.876412
108.96	189.121541
109.44	189.350795
109.92	189.566858
110.39	189.773522
110.88	189.975192
111.36	190.176457
111.83	190.381567
112.32	190.593932
112.8	190.815831
113.28	191.048383
113.75	191.291719
114.24	191.545239
114.72	191.80784
115.19	192.078059
115.67	192.354104
116.16	192.633763
116.64	192.914223
117.11	193.191827
117.6	193.461857
118.08	193.718518
118.56	193.955308
119.03	194.165865
119.52	194.345132
120.	194.490414
120.47	194.601942
120.96	194.682837
121.44	194.738553
121.92	194.775968
122.39	194.802359
122.88	194.824543
123.36	194.848351
123.83	194.878431
124.32	194.918294
124.8	194.970448
125.28	195.036589
125.75	195.117743
126.24	195.214339
126.72	195.326201
127.19	195.452426
127.67	195.591151
128.16	195.73923
128.64	195.891875
129.12	196.042387
129.6	196.182208
130.07	196.301599
130.56	196.391204
131.04	196.444332
131.51	196.459093
132.	196.439152
132.48	196.392524
132.96	196.329176
133.44	196.258693
133.92	196.188806
134.4	196.124889
134.88	196.07008
135.35	196.025738
135.84	195.991972
136.32	195.968121
136.78	195.953101
137.28	195.945611
137.76	195.944195
138.24	195.947159
138.72	195.952385
139.2	195.957065
139.68	195.95746
140.16	195.948801
140.64	195.925522
141.12	195.881982
141.6	195.813642
142.07	195.718432
142.56	195.597847
143.04	195.457326
143.51	195.305649
144.	195.153455
144.48	195.011445
144.96	194.888937
145.44	194.793121
145.92	194.72893
146.4	194.699295
146.88	194.705554
147.35	194.747864
147.84	194.825505
148.32	194.937053
148.78	195.080399
149.28	195.252642
149.76	195.4499
150.23	195.667119
150.72	195.897983
151.2	196.135098
151.68	196.370564
152.16	196.596894
152.64	196.807942
153.12	196.448
153.6	197.16918
154.07	197.317036
154.56	197.445241
155.04	197.558208
155.51	197.661691
156.	197.761466
156.48	197.862212
156.96	197.966994
157.44	198.077291
157.92	198.193332
158.4	198.314465
158.88	198.439455
159.35	198.566655
159.84	198.694068
160.32	198.819323
160.78	198.93962
161.28	199.051701
161.76	199.1519
162.23	199.236358
162.72	199.301381
163.2	199.343845
163.68	199.361447
164.16	199.352672
164.64	199.316673
165.12	199.253462
165.6	199.164529
166.07	199.053484
166.56	198.926025
167.04	198.789062
167.51	198.649487
168.	198.513234
168.48	198.384895
168.95	198.267734
169.44	198.163886
169.92	198.074554
170.4	198.00015
170.88	197.940369
171.35	197.894247
171.84	197.860249
172.32	197.836474
172.78	197.820994
173.28	197.81228
173.76	197.809534
174.23	197.812663
174.72	197.821821
175.2	197.836697
175.68	197.85598
176.16	197.877452
176.64	197.898891
177.12	197.91942
177.6	197.940389
178.07	197.965161
178.56	197.007
179.04	198.042905
179.51	198.102767
180.	198.179169
180.48	198.272391
180.95	198.381578
181.44	198.504916
181.92	198.639823
182.4	198.783189
182.88	198.931724
183.35	199.08246
183.84	199.233296
184.32	199.383393
184.78	199.533143
185.28	199.683639
185.76	199.835808
186.23	199.989515
186.72	200.142958
187.2	200.292587
187.68	200.433764
188.16	200.562136
188.64	200.675275
189.12	200.773802
189.6	200.861331
190.07	200.943387
190.56	201.025981
191.04	201.11447
191.51	201.212904
192.	201.323797
192.48	201.448168
192.95	201.585818
193.44	201.735854
193.92	201.897497
194.4	202.071023
194.88	202.258475
195.35	202.463676
195.84	202.691402
196.32	202.946015
196.78	203.230047
197.28	203.543102
197.76	203.88129
198.23	204.237345
198.72	204.601571
199.2	204.963665
199.68	205.31502
200.16	205.650611
200.64	205.969403
201.12	206.273173
201.6	206.564651
202.07	206.846054
202.56	207.118386
203.04	207.381395
203.51	207.633892
204.	207.874286
204.48	208.101228
204.95	208.314246
205.44	208.51416
205.92	208.703062
206.4	208.883829
206.88	209.059418
207.35	209.23219
207.84	209.403434
208.32	209.573117
208.78	209.7398
209.28	209.900706
209.76	210.051985
210.23	210.189274
210.72	210.308638
211.2	210.407671
211.67	210.486266
212.16	210.546512
212.64	210.591767
213.12	210.625453
213.6	210.650125
214.07	210.667092
214.56	210.676553
215.04	210.678217
215.51	210.67221
216.	210.659946
216.48	210.644522
216.95	210.630435
217.44	210.622752
217.92	210.626127
218.4	210.643967
218.88	210.677878
219.35	210.727406
219.84	210.789954
220.32	210.860775
220.78	210.93302
221.28	210.048
221.76	211.046366
222.23	211.069491
222.72	211.062252
223.2	211.02422
223.67	210.959168
224.16	210.872982
224.64	210.771571
225.12	210.65988
225.6	210.542117
226.07	210.422567
226.56	210.306276
227.04	210.199089
227.51	210.107102
228.	210.035898
228.48	209.983
228.95	209.972416
229.44	209.985034
229.92	210.02839
230.38	210.101
230.88	210.204318
231.35	210.332632
231.84	210.482728
232.32	210.648603
232.78	210.822358
233.28	210.994704
233.76	211.156314
234.23	211.248
234.72	211.421651
235.2	211.522074
235.67	211.604435
236.16	211.673666
236.64	211.735528
237.12	211.7963
237.6	211.862471
238.07	211.940179
238.56	212.034579
239.04	212.149381
239.51	212.286714
240.	212.447279
240.48	212.630696
240.95	212.835879
241.44	213.06133
241.92	213.305254
242.38	213.565469
242.88	213.839141
243.35	214.122376
243.84	214.409719
244.32	214.693734
244.78	214.964917
245.28	215.21243
245.76	215.426032
246.23	215.598938
246.72	215.730278
247.2	215.825538
247.67	215.894714
248.16	215.949453
248.64	216.000637
249.12	216.057051
249.6	216.125005
250.07	216.208547
250.56	216.309893
251.04	216.429905
251.51	216.568494
252.	216.724902
252.48	216.897864
252.95	217.085646
253.44	217.285973
253.92	217.495872
254.38	217.711428
254.88	217.927499
255.35	218.137446
255.84	218.333033
256.32	218.504762
256.8	218.642986
257.28	218.739949
257.76	218.792274
258.24	218.802677
258.71	218.779708
259.2	218.735537
259.68	218.683118
260.15	218.634053
260.64	218.597624
261.12	218.580731
261.57	218.588304
262.08	218.623839
262.56	218.689893
263.03	218.788387
263.52	218.920754
264.	219.087917
264.48	219.290143
264.96	219.526791
265.44	219.796018
265.92	220.094494
266.4	220.417235
266.88	220.757697
267.36	221.108256
267.84	221.461045
268.32	221.808977
268.8	222.146764
269.28	222.471795
269.76	222.784562
270.24	223.088178
270.71	223.387051
271.2	223.685388
271.68	223.98624
272.15	224.291237
272.64	224.600815
273.12	224.914619
273.57	225.231861
274.08	225.551562
274.56	225.87266
275.03	226.193994
275.52	226.514228
276.	226.831733
276.48	227.144499
276.96	227.450156
277.44	227.746157
277.92	228.030148
278.4	228.300358
278.88	228.555733
279.36	228.7957
279.84	229.019811
280.32	229.227823
280.8	229.420425
281.28	229.600198
281.76	229.771951
282.24	229.942076
282.71	230.117303
283.2	230.303589
283.68	230.50552
284.15	230.72619
284.64	230.967347
285.12	231.229613
285.57	231.512673
286.08	231.815384
286.56	232.135815
287.03	232.471221
287.52	232.818064
288.	233.172181
288.47	233.52921
288.96	233.885214
289.44	234.237222
289.92	234.583284
290.4	234.922004
290.88	235.251995
291.36	235.571849
291.84	235.880826
292.32	236.179788
292.8	236.471655
293.28	236.760976
293.76	237.052914
294.24	237.352252
294.71	237.662773
295.2	237.987031
295.68	238.326367
296.15	238.681
296.64	239.050125
297.12	239.432007
297.57	239.824111
298.08	240.223351
298.56	240.626529
299.03	241.030985
299.52	241.435231
300.	241.839232
300.47	242.243989
300.96	242.65053
301.44	243.058704
301.92	243.466293
302.4	243.86884
302.88	244.260412
303.36	244.635284
303.84	244.982
304.32	245.324598
304.8	245.642643
305.28	245.949644
305.76	246.251455
306.24	246.55307
306.71	246.858106
307.2	247.168786
307.68	247.486121
308.15	247.81019
308.64	248.140423
309.12	248.475957
309.57	248.816061
310.08	249.160569
310.56	249.510072
311.03	249.865673
311.52	250.228272
312.	250.597718
312.47	250.972167
312.96	251.347935
313.44	251.72
313.92	252.083172
314.4	252.433652
314.88	252.770329
315.36	253.095114
315.84	253.412148
316.32	253.726398
316.8	254.042394
317.28	254.363462
317.76	254.691435
318.24	255.026693
318.71	255.368365
319.2	255.714707
319.68	256.063696
320.15	256.413826
320.64	256.764887
321.12	257.118347
321.57	257.476987
322.08	257.843917
322.56	258.221389
323.03	258.609819
323.52	259.007223
324.	259.409026
324.47	259.80828
324.96	260.196289
325.44	260.563769
325.92	260.902488
326.4	261.206972
326.88	261.475547
327.36	261.710187
327.84	261.915356
328.32	262.096518
328.8	262.258838
329.28	262.406357
329.76	262.541766
330.24	262.66686
330.71	262.783422
331.2	262.894056
331.68	263.002474
332.15	263.113037
332.64	263.229841
333.12	263.355971
333.57	263.493201
334.08	263.641958
334.56	263.801388
335.03	263.969492
335.52	264.143367
336.	264.319628
336.47	264.495015
336.96	264.667146
337.44	264.835124
337.91	264.73
338.4	265.163004
338.88	265.327379
339.36	265.494737
339.84	265.665787
340.32	265.840002
340.8	266.01616
341.28	266.193281
341.76	266.371468
342.24	266.552156
342.71	266.737605
343.2	266.92993
343.68	267.130078
344.15	267.33706
344.64	267.547657
345.12	267.756869
345.57	267.959001
346.08	268.148427
346.56	268.319778
347.03	268.468043
347.52	268.58897
348.	268.679763
348.47	268.739786
348.96	268.770878
349.44	268.77701
349.91	268.763489
350.4	268.736026
350.88	268.667
351.36	268.658631
351.84	268.615678
352.32	268.574238
352.8	268.538725
353.28	268.514479
353.76	268.506882
354.24	268.520425
354.71	268.558166
355.2	268.621606
355.68	268.710839
356.15	268.82477
356.64	268.96131
357.12	269.117521
357.57	269.289741
358.08	269.47375
358.56	269.665057
359.03	269.859318
359.52	270.052777
360.	270.242571
360.47	270.42671
360.96	270.60376
361.44	270.772564
361.91	270.932415
362.4	271.083879
362.88	271.221
363.36	271.376736
363.84	271.532747
364.32	271.707297
364.8	271.908585
365.28	272.142413
365.76	272.411669
366.24	272.716387
366.71	273.054069
367.2	273.420055
367.68	273.807852
368.15	274.209377
368.64	274.615236
369.12	275.01512
369.57	275.398464
370.08	275.755485
370.56	276.078448
371.03	276.362752
371.52	276.607262
372.	276.813654
372.47	276.985231
372.96	277.125938
373.44	276.814772
373.91	276.504749
374.4	276.643744
374.88	276.781637
375.36	276.923906
375.84	277.07514
376.32	277.23873
376.8	277.416897
377.28	277.610894
377.76	277.821203
378.24	278.047667
378.71	278.28951
379.2	278.545271
379.68	279.345535
380.15	280.153778
380.64	280.964193
381.12	281.770788
381.57	282.568092
382.08	283.351992
382.56	284.120229
383.03	284.872155
383.52	285.607947
384.	286.327987
384.47	287.032957
384.96	287.724396
385.44	288.405023
385.91	289.07834
386.4	289.747833
386.88	290.416319
387.36	291.08573
387.84	291.757245
388.32	292.431535
388.8	293.108949
389.28	293.789561
389.76	294.473077
390.24	295.158628
390.71	295.844509
391.2	296.527989
391.68	297.205377
392.15	297.87256
392.64	298.526042
393.12	299.164065
393.57	299.787121
394.08	300.397488
394.56	300.309
395.03	301.593012
395.52	302.185358
396.	302.779738
396.47	303.38112
396.96	303.994533
397.44	304.624409
397.91	305.274159
398.4	305.946048
398.88	306.641275
399.36	307.360093
399.84	308.101885
400.32	308.865153
400.8	309.647415
401.28	310.445078
401.76	311.253369
402.24	312.066493
402.71	312.87817
403.2	313.682566
403.68	314.475327
404.15	315.254111
404.64	316.018261
405.12	316.767897
405.57	317.50324
406.08	318.224651
406.56	318.933152
407.03	319.630791
407.52	320.32045
408.	321.005328
408.47	321.688475
408.96	322.372578
409.44	323.059923
409.91	323.752418
410.4	324.451566
410.88	325.158347
411.35	325.873003
411.84	326.594752
412.32	327.321454
412.8	328.049392
413.28	328.773317
413.76	329.487021
414.24	330.184466
414.71	330.861092
415.2	331.514571
415.68	332.144612
416.15	332.752223
416.64	333.339224
417.12	333.908257
417.57	334.462831
418.08	335.0069
418.56	335.544056
419.03	336.076869
419.52	336.606528
420.	337.132876
420.47	337.654613
420.96	338.169581
421.44	338.675009
421.91	339.167692
422.4	339.644078
422.88	340.100285
423.35	340.532119
423.84	340.935194
424.32	341.305319
424.8	341.639209
425.28	341.935351
425.76	342.194622
426.24	342.420266
426.71	342.617315
427.2	342.792034
427.68	342.951768
428.15	343.104989
428.64	343.261004
429.12	343.429219
429.57	343.618269
430.08	343.835371
430.56	344.086003
431.03	344.373828
431.52	344.700742
432.	345.066981
432.47	345.471196
432.96	345.910523
433.44	346.380605
433.91	346.875601
434.4	347.388215
434.88	347.909841
435.35	348.430942
435.84	348.941744
436.32	349.433124
436.8	349.897371
437.28	350.328534
437.76	350.722504
438.24	351.077282
438.71	351.39349
439.2	351.674581
439.68	351.926237
440.15	352.155185
440.64	352.368039
441.12	352.570598
441.57	352.767641
442.08	352.963004
442.56	353.159765
443.03	353.36041
443.52	353.566909
444.	353.780693
444.47	354.002526
444.96	354.232317
445.44	354.468937
445.91	354.710163
446.4	354.952854
446.88	355.193435
447.35	355.428524
447.84	355.655437
448.32	355.872384
448.8	356.078584
449.28	356.274625
449.76	356.462952
450.24	356.647953
450.71	356.835349
451.2	357.031168
451.68	357.240842
452.15	357.46869
452.64	357.717764
453.12	357.9899
453.57	358.285828
454.08	358.605276
454.56	358.947025
455.03	359.308942
455.52	359.687976
456.	360.080159
456.47	360.480614
456.96	360.88363
457.44	361.282829
457.91	361.671452
458.4	362.042705
458.88	362.390167
459.35	362.708341
459.84	362.993488
460.32	363.244659
460.75	363.464406
461.28	363.658609
461.76	363.835354
462.24	364.003445
462.71	364.171155
463.2	364.345514
463.68	364.532065
464.15	364.734904
464.64	364.956841
465.12	365.199586
465.57	365.463885
466.08	365.749602
466.56	366.055702
467.03	366.380171
467.52	366.719893
468.	367.070592
468.47	367.426967
468.96	367.783137
469.44	368.133294
469.91	368.472337
470.4	368.796348
470.88	369.103039
471.35	369.392323
471.84	369.666797
472.32	369.931575
472.75	370.193361
473.28	370.459123
473.76	370.734
474.24	371.025718
474.71	371.334484
475.2	371.663139
475.68	372.012423
476.15	372.38222
476.64	372.771761
477.12	373.179707
477.57	373.604131
478.08	374.042347
478.56	374.490654
479.03	374.944097
479.52	375.396497
480.	375.840844
480.47	376.261
480.96	376.677271
481.44	377.057386
481.91	377.407
482.4	377.725652
482.88	378.016021
483.35	378.283241
483.84	378.533488
484.32	378.772541
484.75	379.004876
485.28	379.233386
485.76	379.459528
486.24	379.683653
486.71	379.905363
487.2	380.123773
487.68	380.337626
488.15	380.545243
488.64	380.744299
489.12	380.931512
489.57	381.102421
490.08	381.25148
490.56	381.372613
491.03	381.460094
491.52	381.509447
492.	381.518141
492.47	381.486148
492.96	381.416493
493.44	381.315614
493.91	381.193058
494.4	381.060465
494.88	380.930377
495.35	380.814048
495.84	380.721249
496.32	380.660004
496.75	380.63667
497.28	380.656106
497.76	380.72181
498.24	380.835987
498.71	380.47
499.2	381.211417
499.68	381.468853
500.15	381.766267
500.64	382.095566
501.12	382.446639
501.57	382.808357
502.08	383.170736
502.56	383.52321
503.03	383.857389
503.52	384.167531
504.	384.451056
504.47	384.708825
504.96	384.944767
505.44	385.164809
505.91	385.375586
506.4	385.583414
506.88	385.793754
507.35	386.011038
507.84	386.238701
508.32	386.479231
508.75	386.734128
509.28	387.003761
509.76	387.287179
510.24	387.581954
510.71	387.884255
511.2	388.189202
511.68	388.49152
512.16	388.78629
512.64	389.069423
513.12	389.337457
513.6	389.58675
514.0799	389.813023
514.56	390.011963
515.04	390.180724
515.52	390.319157
516.	390.429729
516.48	390.516402
516.96	390.583383
517.4399	390.63434
517.92	390.672201
518.4	390.699325
518.88	390.717801
519.36	390.729627
519.84	390.736668
520.3199	390.740318
520.8	390.740985
521.28	390.737628
521.76	390.727575
522.24	390.706765
522.72	390.670474
523.1	390.614389
523.68	390.535524
524.16	390.432634
524.64	390.306064
525.12	390.157021
525.6	389.988668
526.0799	389.808469
526.56	389.625623
527.04	389.45077
527.52	389.294796
528.	389.167759
528.48	389.078281
528.96	389.033298
529.4399	389.037967
529.92	389.0956
530.4	389.207635
530.88	389.373661
531.36	389.59147
531.84	389.857045
532.3199	390.164438
532.8	390.505622
533.28	390.870483
533.76	391.247133
534.24	391.622613
534.72	391.983884
535.1	392.318912
535.68	392.617731
536.16	392.873476
536.64	393.083171
537.12	393.247839
537.6	393.371734
538.0799	393.46107
538.56	393.522851
539.04	393.564088
539.52	393.591359
540.	393.610426
540.48	393.625769
540.96	393.640098
541.4399	393.654037
541.92	393.666149
542.4	393.673184
542.88	393.670359
543.36	393.651502
543.84	393.60911
544.3199	393.5345
544.8	393.418346
545.28	393.251754
545.76	393.02782
546.24	392.743235
546.72	392.40038
547.1	392.007067
547.68	391.574012
548.16	391.115721
548.64	390.648083
549.12	390.186507
549.6	389.744412
550.0799	389.332538
550.56	388.958939
551.04	388.629488
551.52	388.348478
552.	388.119023
552.48	387.943166
552.96	387.821805
553.4399	387.754492
553.92	387.739184
554.4	387.771991
554.88	387.847007
555.36	387.956336
555.84	388.090433
556.3199	388.238842
556.8	388.391317
557.28	388.539179
557.76	388.676629
558.24	388.801609
558.72	388.915824
559.1	389.023779
559.68	389.131223
560.16	389.243589
560.64	389.364885
561.12	389.497227
561.6	389.640907
562.0799	389.794806
562.56	389.956893
563.04	390.124621
563.52	390.295179
564.	390.465571
564.48	390.632561
564.9599	390.792563
565.4399	390.94153
565.92	391.074988
566.4	391.18831
566.88	391.277315
567.36	391.33913
567.84	391.373081
568.3199	391.38127
568.8	391.368546
569.28	391.341746
569.76	391.308546
570.24	391.276429
570.72	391.251965
571.1	391.240541
571.68	391.246458
572.16	391.272709
572.64	391.320963
573.12	391.391576
573.6	391.48373
574.0799	391.595535
574.56	391.724073
575.04	391.865345
575.52	392.01422
