# Supplementary material for: Towards the engineering of a photon-only two-stroke rotary molecular motor
Source: Nat Commun. 2022 Oct 28;13:6433. doi: 10.1038/s41467-022-33695-x (PMC9616945; doi:10.1038/s41467-022-33695-x)
Supplement: Supplementary file 13 — Source Data [file 41467_2022_33695_MOESM13_ESM.zip › Figure 4C source data/traj-30.txt]

time(fs) , θ(deg.)
0.	176.85984
0.48	176.798133
0.96	176.733594
1.44	176.663815
1.92	176.586777
2.4	176.501374
2.88	176.408006
3.36	176.308858
3.84	176.20763
4.32	176.10886
4.8	176.017245
5.279	175.937228
5.76	175.872897
6.24	175.828128
6.72	175.806811
7.199	175.812987
7.68	175.850686
8.16	175.923274
8.64	176.032371
9.12	176.176711
9.6	176.351614
10.08	176.549363
10.559	176.760211
11.04	176.973557
11.52	177.179081
12.	177.367954
12.48	177.534115
12.959	177.675194
13.44	177.792464
13.92	177.889709
14.399	177.971664
14.879	178.042745
15.36	178.106443
15.84	178.16525
16.32	178.220951
16.8	178.27506
17.28	178.329308
17.758	178.386065
18.24	178.448567
18.72	178.520746
19.2	178.606515
19.68	178.708569
20.16	178.827211
20.64	178.959886
21.117	179.10168
21.598	179.246445
22.08	179.388018
22.56	179.521302
23.04	179.64316
23.52	179.752917
24.	179.852229
24.48	179.94433
24.96	180.033086
25.438	180.122256
25.918	180.215117
26.4	180.314343
26.88	180.422032
27.36	180.539844
27.84	180.669209
28.32	180.811608
28.797	180.968846
29.278	181.143245
29.758	181.337647
30.24	181.555024
30.72	181.797579
31.2	182.065429
31.68	182.355395
32.16	182.660646
32.64	182.971648
33.12	183.278215
33.6	183.572015
34.08	183.848514
34.56	184.107433
35.04	184.351609
35.516	184.585148
36.	184.811908
36.48	185.034707
36.96	185.255142
37.44	185.473716
37.92	185.690089
38.4	185.903363
38.875	186.112406
39.36	186.316215
39.836	186.514297
40.32	186.707016
40.8	186.895796
41.28	187.082987
41.76	187.271174
42.235	187.461856
42.72	187.653932
43.196	187.842904
43.68	188.021551
44.16	188.181828
44.64	188.31684
45.12	188.421874
45.6	188.494323
46.08	188.533048
46.555	188.537737
47.04	188.508493
47.516	188.445674
48.	188.349879
48.48	188.22201
48.96	188.063359
49.44	187.875701
49.92	187.661403
50.4	187.423538
50.875	187.165985
51.36	186.893468
51.836	186.611458
52.32	186.325833
52.8	186.042205
53.28	185.764952
53.76	185.49633
54.235	185.236293
54.72	184.98345
55.196	184.736672
55.68	184.49632
56.16	184.264479
56.64	184.044406
57.12	183.839759
57.594	183.65399
58.08	183.48
58.555	183.349937
59.04	183.235258
59.516	183.14666
60.	183.08417
60.48	183.047208
60.96	183.034713
61.44	183.04533
61.915	183.077633
62.4	183.130335
62.875	183.202472
63.36	183.293518
63.836	183.403396
64.32	183.532316
64.8	183.68041
65.28	183.847246
65.75	184.031477
66.24	184.230768
66.72	184.441994
67.2	184.661548
67.67	184.885598
68.16	185.110251
68.64	185.331638
69.12	185.545975
69.6	185.74965
70.08	185.939343
70.56	186.112168
71.03	186.265789
71.52	186.398478
72.	186.509129
72.48	186.597226
72.96	186.662796
73.44	186.706386
73.92	186.729127
74.39	186.732995
74.88	186.721264
75.36	186.698852
75.84	186.672067
76.32	186.647464
76.8	186.630355
77.28	186.62394
77.75	186.629392
78.24	186.646555
78.72	186.674646
79.2	186.712736
79.67	186.759948
80.16	186.81548
80.64	186.878549
81.11	186.948306
81.6	187.023716
82.08	187.103417
82.56	187.185547
83.03	187.267586
83.52	187.346269
84.	187.417681
84.47	187.477696
84.96	187.522972
85.44	187.552418
85.92	187.568448
86.39	187.576979
86.88	187.585603
87.36	187.600814
87.84	187.625785
88.32	187.659773
88.8	187.699033
89.28	187.738371
89.75	187.772497
90.24	187.796822
90.72	187.807753
91.2	187.802714
91.67	187.780048
92.16	187.738899
92.64	187.679068
93.11	187.600843
93.6	187.504805
94.08	187.391638
94.56	187.262004
95.03	187.116609
95.52	186.956602
96.	186.784419
96.47	186.604874
96.96	186.425859
97.44	186.257922
97.92	186.112525
98.39	185.599
98.88	185.925418
99.36	185.891662
99.84	185.895958
100.32	185.93335
100.8	185.86
101.28	186.083594
101.75	186.185306
102.24	186.298591
102.72	186.419818
103.2	186.545948
103.67	186.674239
104.16	186.801896
104.64	186.925718
105.11	187.041811
105.6	187.145502
106.08	187.231703
106.56	187.296002
107.03	187.336427
107.52	187.355101
108.	187.358569
108.47	187.356327
108.96	187.358382
109.44	187.372921
109.92	187.404756
110.39	187.454884
110.88	187.521176
111.36	187.553
111.83	187.686343
112.32	187.777175
112.8	187.869342
113.28	187.960806
113.75	188.050191
114.24	188.136495
114.72	188.218749
115.19	188.295672
115.67	188.365354
116.16	188.42505
116.64	188.471222
117.11	188.500037
117.6	188.508437
118.08	188.495587
118.56	188.464033
119.03	188.419903
119.52	188.372095
120.	188.330845
120.47	188.306012
120.96	188.305264
121.44	188.332661
121.92	188.388269
122.39	188.46903
122.88	188.570339
123.36	188.687533
123.83	188.816807
124.32	188.955522
124.8	189.102062
125.28	189.255431
125.75	189.414741
126.24	189.578713
126.72	189.745254
127.19	189.911237
127.67	190.072673
128.16	190.225535
128.64	190.367265
129.12	190.498395
129.6	190.623333
130.07	190.749791
130.56	190.887293
131.04	191.04554
131.51	191.232911
132.	191.455097
132.48	191.714017
132.96	192.007507
133.44	192.33008
133.92	192.674388
134.4	193.032706
134.88	193.397881
135.35	193.763659
135.84	194.124523
136.32	194.475285
136.78	194.810614
137.28	195.124641
137.76	195.410804
138.24	195.662144
138.72	195.872189
139.2	196.036276
139.68	196.152723
140.16	196.223097
140.64	196.251485
141.12	196.243389
141.6	196.204904
142.07	196.142291
142.56	196.061649
143.04	195.968336
143.51	195.866107
144.	195.756371
144.48	195.638154
144.96	195.508947
145.44	195.365979
145.92	195.20722
146.4	195.031768
146.88	194.839677
147.35	194.63148
147.84	194.407642
148.32	194.168169
148.78	193.912582
149.28	193.640401
149.76	193.3521
150.23	193.05007
150.72	192.738
151.2	192.425437
151.68	192.116981
152.16	191.821618
152.64	191.547428
153.12	191.302499
153.6	191.094728
154.07	190.931238
154.56	190.81741
155.04	190.755973
155.51	190.746748
156.	190.787229
156.48	190.873615
156.96	191.001616
157.44	191.166731
157.92	191.364039
158.4	191.587841
158.88	191.831451
159.35	192.087484
159.84	192.348823
160.32	192.610066
160.78	192.868671
161.28	193.124974
161.76	193.381093
162.23	193.639567
162.72	193.902472
163.2	194.171247
163.68	194.446946
164.16	194.7306
164.64	195.023351
165.12	195.326134
165.6	195.638926
166.07	195.959899
166.56	196.285054
167.04	196.608621
167.51	196.923974
168.	197.22445
168.48	197.503719
168.95	197.75572
169.44	197.974453
169.92	198.154018
170.4	198.289227
170.88	198.376795
171.35	198.416464
171.84	198.411184
172.32	198.366102
172.78	198.28708
173.28	198.179568
173.76	198.048185
174.23	197.896853
174.72	197.729249
175.2	197.549341
175.68	197.361818
176.16	197.172158
176.64	196.986107
177.12	196.808491
177.6	196.641759
178.07	196.48504
178.56	196.334249
179.04	196.183
179.51	196.023622
180.	195.847889
180.48	195.647655
180.95	195.415924
181.44	195.148642
181.92	194.846557
182.4	194.515841
182.88	194.166816
183.35	193.811576
183.84	193.461869
184.32	193.127908
184.78	192.81801
185.28	192.538748
185.76	192.295317
186.23	192.092002
186.72	191.932618
187.2	191.820812
187.68	191.760007
188.16	191.752813
188.64	191.743
189.12	191.899045
189.6	192.044157
190.07	192.226148
190.56	192.433894
191.04	192.655659
191.51	192.880346
192.	193.098647
192.48	193.304005
192.95	193.493092
193.44	193.665489
193.92	193.822708
194.4	193.967092
194.88	194.101025
195.35	194.226591
195.84	194.345574
196.32	194.459644
196.78	194.570667
197.28	194.681042
197.76	194.794022
198.23	194.91389
198.72	195.045861
199.2	195.19552
199.68	195.367755
200.16	195.565387
200.64	195.788067
201.12	196.031963
201.6	196.290336
202.07	196.554678
202.56	196.81609
203.04	197.066681
203.51	197.300777
204.	197.515476
204.48	197.710304
204.95	197.886268
205.44	198.044859
205.92	198.187385
206.4	198.314734
206.88	198.427448
207.35	198.526
207.84	198.611161
208.32	198.684402
208.78	198.748257
209.28	198.806555
209.76	198.864398
210.23	198.927735
210.72	199.002409
211.2	199.092754
211.67	199.200223
212.16	199.322787
212.64	199.455597
213.12	199.592633
213.6	199.728522
214.07	199.859715
214.56	199.984694
215.04	200.103426
215.51	200.216583
216.	200.324918
216.48	200.428953
216.95	200.528932
217.44	200.624951
217.92	200.717171
218.4	200.806086
218.88	200.892783
219.35	200.97918
219.84	201.068197
220.32	201.163831
220.78	201.271104
221.28	201.395728
221.76	201.543384
222.23	201.718568
222.72	201.923307
223.2	202.15644
223.67	202.41406
224.16	202.69095
224.64	202.982199
225.12	203.284191
225.6	203.594719
226.07	203.912518
226.56	204.236607
227.04	204.565777
227.51	204.898303
228.	205.231862
228.48	205.563605
228.95	205.890324
229.44	206.208674
229.92	206.515404
230.38	206.807607
230.88	207.082953
231.35	207.339927
231.84	207.578023
232.32	207.797865
232.78	208.001045
233.28	208.189541
233.76	208.364708
234.23	208.52628
234.72	208.672058
235.2	208.798544
235.67	208.902012
236.16	208.979331
236.64	209.028274
237.12	209.047498
237.6	209.036437
238.07	208.995202
238.56	208.924531
239.04	208.825812
239.51	208.701094
240.	208.553093
240.48	208.385125
240.95	208.200992
241.44	208.004853
241.92	207.801076
242.38	207.594161
242.88	207.388753
243.35	207.18977
243.84	207.002548
244.32	206.832799
244.78	206.68607
245.28	206.566656
245.76	206.476424
246.23	206.41437
246.72	206.377256
247.2	206.360789
247.67	206.360658
248.16	206.373121
248.64	206.395191
249.12	206.424633
249.6	206.459866
250.07	206.453
250.56	206.543982
251.04	206.591931
251.51	206.643501
252.	206.698425
252.48	206.756178
252.95	206.815826
253.44	206.876018
253.92	206.935251
254.38	206.992551
254.88	207.048546
255.35	207.106531
255.84	207.172682
256.32	207.254717
256.8	207.359299
257.28	207.489657
257.76	207.644832
258.24	207.820697
258.71	208.011674
259.2	208.212126
259.68	208.41709
260.15	208.622486
260.64	208.825052
261.12	209.02216
261.57	209.211612
262.08	209.391408
262.56	209.559528
263.03	209.713735
263.52	209.851427
264.	209.969587
264.48	210.064973
264.96	210.134604
265.44	210.176631
265.92	210.191404
266.4	210.18223
266.88	210.155143
267.36	210.117398
267.84	210.075086
268.32	210.030968
268.8	209.983737
269.28	209.929021
269.76	209.861267
270.24	209.775435
270.71	209.667951
271.2	209.537001
271.68	209.382395
272.15	209.205231
272.64	209.007468
273.12	208.791461
273.57	208.559507
274.08	208.313413
274.56	208.054184
275.03	207.781927
275.52	207.496159
276.	207.196676
276.48	206.884872
276.96	206.565046
277.44	206.245018
277.92	205.935704
278.4	205.649808
278.88	205.329
279.36	205.196352
279.84	205.045065
280.32	204.946913
280.8	204.898417
281.28	204.893657
281.76	204.926103
282.24	204.989751
282.71	205.079504
283.2	205.191076
283.68	205.320693
284.15	205.464733
284.64	205.619419
285.12	205.780634
285.57	205.943958
286.08	206.105016
286.56	206.260162
287.03	206.407305
287.52	206.546567
288.	206.680486
288.47	206.813729
288.96	206.95251
289.44	207.103869
289.92	207.274629
290.4	207.469887
290.88	207.691385
291.36	207.93665
291.84	208.118
292.32	208.472402
292.8	208.747152
293.28	209.017199
293.76	209.277399
294.24	209.52392
294.71	209.753787
295.2	209.964402
295.68	210.153192
296.15	210.317493
296.64	210.454819
297.12	210.56355
297.57	210.643862
298.08	210.698454
298.56	210.732612
299.03	210.753553
299.52	210.769484
300.	210.788842
300.47	210.819916
300.96	210.870722
301.44	210.948819
301.92	211.060711
302.4	211.210735
302.88	211.303
303.36	211.62548
303.84	211.881709
304.32	212.161195
304.8	212.456119
305.28	212.758879
305.76	213.062206
306.24	213.359081
306.71	213.642714
307.2	213.906829
307.68	214.146311
308.15	214.358033
308.64	214.541415
309.12	214.69834
309.57	214.832487
310.08	214.9485
310.56	215.05142
311.03	215.146533
311.52	215.239542
312.	215.336837
312.47	215.445603
312.96	215.573438
313.44	215.727261
313.92	215.91168
314.4	216.127654
314.88	216.372353
315.36	216.640292
315.84	216.92486
316.32	217.219428
316.8	217.517796
317.28	217.814248
317.76	218.103519
318.24	218.380947
318.71	218.642835
319.2	218.886856
319.68	219.112235
320.15	219.319521
320.64	219.51009
321.12	219.685661
321.57	219.848042
322.08	219.161
322.56	220.141367
323.03	220.277832
323.52	220.41296
324.	220.552558
324.47	220.703477
324.96	220.872464
325.44	221.064412
325.92	221.280788
326.4	221.519234
326.88	221.774523
327.36	222.040059
327.84	222.309102
328.32	222.575464
328.8	222.83391
329.28	223.0805
329.76	223.312809
330.24	223.529831
330.71	223.73149
331.2	223.917973
331.68	224.089194
332.15	224.244581
332.64	224.383198
333.12	224.504092
333.57	224.606767
334.08	224.691695
334.56	224.76079
335.03	224.817707
335.52	224.867811
336.	224.917547
336.47	224.97312
336.96	225.038766
337.44	225.115405
337.91	225.200473
338.4	225.288986
338.88	225.375118
339.36	225.453625
339.84	225.520865
340.32	225.575355
340.8	225.617867
341.28	225.65103
341.76	225.678633
342.24	225.704928
342.71	225.734135
343.2	225.770212
343.68	225.81685
344.15	225.877598
344.64	225.956078
345.12	226.056227
345.57	226.18254
346.08	226.340254
346.56	226.535332
347.03	226.774052
347.52	227.061933
348.	227.402068
348.47	227.793515
348.96	228.230831
349.44	228.705282
349.91	229.207071
350.4	229.72747
350.88	230.260177
351.36	230.801692
351.84	231.350919
352.32	231.908313
352.8	232.474989
353.28	233.052043
353.76	233.64014
354.24	234.239349
354.71	234.849107
355.2	235.468296
355.68	236.095358
356.15	236.728492
356.64	237.365889
357.12	238.006018
357.57	238.647912
358.08	239.291275
358.56	239.936206
359.03	240.582266
359.52	241.227051
360.	241.864972
360.47	242.487273
360.96	243.083545
361.44	243.643868
361.91	244.160421
362.4	244.627962
362.88	245.043519
363.36	245.405764
363.84	245.71447
364.32	245.970181
364.8	246.174043
365.28	246.327761
365.76	246.433622
366.24	246.494548
366.71	246.514173
367.2	246.496913
367.68	246.44805
368.15	246.373806
368.64	246.281385
369.12	246.178866
369.57	246.074697
370.08	245.97656
370.56	245.88965
371.03	245.81521
371.52	245.750549
372.	245.690786
372.47	245.63115
372.96	245.568476
373.44	245.50155
373.91	245.430755
374.4	245.357543
374.88	245.284
375.36	245.212558
375.84	245.145795
376.32	245.08631
376.8	245.036617
377.28	244.065
377.76	244.975784
378.24	244.968673
378.71	244.979427
379.2	245.009629
379.68	245.060907
380.15	245.135141
380.64	245.234686
381.12	245.362442
381.57	245.52157
382.08	245.714793
382.56	245.943563
383.03	246.20767
383.52	246.505521
384.	246.83477
384.47	247.192815
384.96	247.577029
385.44	247.984791
385.91	248.413446
386.4	248.860267
386.88	249.322466
387.36	249.797205
387.84	250.281627
388.32	250.772887
388.8	251.268178
389.28	251.764774
389.76	252.260121
390.24	252.751
390.71	253.238802
391.2	253.720028
391.68	254.196837
392.15	254.672541
392.64	255.152443
393.12	255.642446
393.57	256.146548
394.08	256.664577
394.56	257.191802
395.03	257.720537
395.52	258.242403
396.	258.750005
396.47	259.237736
396.96	259.701943
397.44	260.140783
397.91	260.553926
398.4	260.942218
398.88	261.307313
399.36	261.651312
399.84	261.976443
400.32	262.284783
400.8	262.578077
401.28	262.857694
401.76	263.124825
402.24	263.381
402.71	263.628898
403.2	263.873139
403.68	264.120359
404.15	264.377
404.64	264.652055
405.12	264.945168
405.57	265.256196
406.08	265.581361
406.56	265.915892
407.03	266.255281
407.52	266.595901
408.	266.935158
408.47	267.271385
408.96	267.603636
409.44	267.931457
409.91	268.254652
410.4	268.573053
410.88	268.886309
411.35	269.193741
411.84	269.494336
412.32	269.786966
412.8	270.070949
413.28	270.34695
413.76	270.618
414.24	270.890144
414.71	271.172131
415.2	271.473858
415.68	271.80384
416.15	272.166666
416.64	272.561764
417.12	272.984087
417.57	273.426042
418.08	273.879378
418.56	274.336405
419.03	274.790503
419.52	275.236178
420.	275.668922
420.47	276.084943
420.96	276.480917
421.44	276.853706
421.91	277.200166
422.4	277.517048
422.88	277.801109
423.35	278.049526
423.84	278.260682
424.32	278.435146
424.8	278.576479
425.28	278.691372
425.76	278.788868
426.24	278.878768
426.71	278.969608
427.2	279.066817
427.68	279.17192
428.15	279.28315
428.64	279.396976
429.12	279.509631
429.57	279.618057
430.08	279.720242
430.56	279.815124
431.03	279.902271
431.52	279.981468
432.	280.052296
432.47	280.113761
432.96	280.164059
433.44	280.20062
433.91	280.220597
434.4	280.221837
434.88	280.204136
435.35	280.170226
435.84	280.126056
436.32	280.080287
436.8	280.043257
437.28	280.02557
437.76	280.036209
438.24	280.080426
438.71	280.158369
439.2	280.26544
439.68	280.394198
440.15	280.536628
440.64	280.685712
441.12	280.836039
441.57	280.983738
442.08	281.126029
442.56	281.260651
443.03	281.385326
443.52	281.497353
444.	281.593484
444.47	281.670181
444.96	281.72437
445.44	281.754528
445.91	281.761695
446.4	281.74985
446.88	281.725517
447.35	281.696884
447.84	281.672922
448.32	281.662558
448.8	281.673716
449.28	281.712008
449.76	281.77943
450.24	281.873782
450.71	281.989309
451.2	282.118261
451.68	282.252525
452.15	282.38468
452.64	282.508393
453.12	282.618325
453.57	282.709774
454.08	282.778268
454.56	282.81924
455.03	282.827972
455.52	282.763
456.	282.731807
456.47	282.622341
456.96	282.473536
457.44	282.290591
457.91	282.081289
458.4	281.855133
458.88	281.622665
459.35	281.394945
459.84	281.18277
460.32	280.995357
460.75	280.838722
461.28	280.714693
461.76	280.62135
462.24	280.554696
462.71	280.510512
463.2	280.485515
463.68	280.477625
464.15	280.485626
464.64	280.508527
465.12	280.544925
465.57	280.592522
466.08	280.647
466.56	280.707384
467.03	280.767035
467.52	280.824817
468.	280.881026
468.47	280.938499
468.96	281.00203
469.44	281.077595
469.91	281.171784
470.4	281.291434
470.88	281.443162
471.35	281.63249
471.84	281.862605
472.32	282.133349
472.75	282.441112
473.28	282.7798
473.76	283.142231
474.24	283.521236
474.71	283.910109
475.2	284.302457
475.68	284.691727
476.15	285.070655
476.64	285.430871
477.12	285.762933
477.57	286.057016
478.08	286.304285
478.56	286.498536
479.03	286.637288
479.52	286.72172
480.	286.75569
480.47	286.744638
480.96	286.695003
481.44	286.614273
481.91	286.511295
482.4	286.396308
482.88	286.280099
483.35	286.172101
483.84	286.078058
484.32	285.635
484.75	285.929898
485.28	285.86521
485.76	285.797226
486.24	285.719032
486.71	285.624435
487.2	285.507752
487.68	285.363662
488.15	285.187506
488.64	284.976079
489.12	284.728623
489.57	284.447326
490.08	284.13692
490.56	283.803544
491.03	283.453548
491.52	283.092795
492.	282.726632
492.47	282.360398
492.96	282.000167
493.44	281.653334
493.91	281.328594
494.4	281.034875
494.88	280.779271
495.35	280.564753
495.84	280.388
496.32	280.245084
496.75	280.123472
497.28	280.013973
497.76	279.906
498.24	279.794152
498.71	279.668626
499.2	279.525771
499.68	279.363824
500.15	279.184336
500.64	278.991855
501.12	278.792809
501.57	278.594147
502.08	278.402314
502.56	278.222884
503.03	278.060773
503.52	277.920838
504.	277.808582
504.47	277.730652
504.96	277.694729
505.44	277.708443
505.91	277.777273
506.4	277.902202
506.88	278.07849
507.35	278.2964
507.84	278.543321
508.32	278.805967
508.75	279.071875
509.28	279.330217
509.76	279.572367
510.24	279.792441
510.71	279.987682
511.2	280.15834
511.68	280.306936
512.16	280.437213
512.64	280.553231
513.12	280.658881
513.6	280.757827
514.0799	280.853742
514.56	280.950676
515.04	281.053435
515.52	281.167885
516.	281.301017
516.48	281.460536
516.96	281.653692
517.4399	281.885402
517.92	282.15622
518.4	282.461259
518.88	282.790732
519.36	283.13174
519.84	283.470343
520.3199	283.793329
520.8	284.089627
521.28	284.351407
521.76	284.574657
522.24	284.758911
522.72	284.906213
523.1	285.019833
523.68	285.103264
524.16	285.159708
524.64	285.192018
525.12	285.202926
525.6	285.195425
526.0799	285.173188
526.56	285.14096
527.04	285.104801
527.52	285.071991
528.	285.050325
528.48	285.046619
528.96	285.064677
529.4399	285.103594
529.92	285.157445
530.4	285.216563
530.88	285.2697
531.36	285.30619
531.84	285.317671
532.3199	285.299112
532.8	284.945303
533.28	284.593
533.76	284.243737
534.24	283.899025
534.72	283.559828
535.1	283.226578
535.68	282.899465
536.16	282.578868
536.64	282.265765
537.12	281.962111
537.6	281.671116
538.0799	281.397356
538.56	281.14658
539.04	280.925018
539.52	280.738126
540.	280.589082
540.48	280.477701
540.96	280.400368
541.4399	280.351025
541.92	280.322659
542.4	280.308747
542.88	280.304474
543.36	280.307641
543.84	280.319004
544.3199	280.341898
544.8	280.381266
545.28	280.442601
545.76	280.531173
546.24	280.651644
546.72	280.808015
547.1	281.003769
547.68	281.242104
548.16	281.52619
548.64	281.859401
549.12	282.245401
549.6	282.687911
550.0799	283.190009
550.56	283.752894
551.04	284.374504
551.52	285.048656
552.	285.765215
552.48	286.511199
552.96	287.272344
553.4399	288.03475
553.92	288.786485
554.4	289.5189
554.88	290.227228
555.36	290.910227
555.84	291.569132
556.3199	292.206556
556.8	292.825745
557.28	293.430268
557.76	294.024002
558.24	294.611279
558.72	295.197062
559.1	295.787115
559.68	296.388065
560.16	297.00723
560.64	297.652028
561.12	298.328789
561.6	299.041075
562.0799	299.788053
562.56	300.563785
563.04	301.357914
563.52	302.157461
564.	302.949012
564.48	303.720759
564.9599	304.463
565.4399	305.173795
565.92	305.848624
566.4	306.489281
566.88	307.097625
567.36	307.67564
567.84	308.224933
568.3199	308.746637
568.8	309.241539
569.28	309.710366
569.76	310.154121
570.24	310.574411
570.72	310.973672
571.1	311.355097
571.68	311.721
572.16	312.076527
572.64	312.418257
573.12	312.743272
573.6	313.044399
574.0799	313.312422
574.56	313.537767
575.04	313.712127
575.52	313.829743
