# Supplementary material for: Towards the engineering of a photon-only two-stroke rotary molecular motor
Source: Nat Commun. 2022 Oct 28;13:6433. doi: 10.1038/s41467-022-33695-x (PMC9616945; doi:10.1038/s41467-022-33695-x)
Supplement: Supplementary file 13 — Source Data [file 41467_2022_33695_MOESM13_ESM.zip › Figure 4C source data/traj-31.txt]

time(fs) , θ(deg.)
0.	181.844943
0.48	181.729203
0.96	181.627508
1.44	181.540648
1.92	181.469594
2.4	181.416206
2.88	181.383809
3.36	181.377102
3.84	181.401323
4.32	181.461061
4.8	181.559235
5.279	181.696594
5.76	181.8717
6.24	182.081194
6.72	182.320128
7.199	182.582291
7.68	182.86053
8.16	183.147142
8.64	183.434339
9.12	183.714762
9.6	183.98197
10.08	184.230782
10.559	184.457412
11.04	184.65941
11.52	184.835551
12.	184.98586
12.48	185.111886
12.959	185.217143
13.44	185.307415
13.92	185.390529
14.399	185.475428
14.879	185.570708
15.36	185.683066
15.84	185.816173
16.32	185.970367
16.8	186.143175
17.28	186.330324
17.758	186.526774
18.24	186.727482
18.72	186.927866
19.2	187.12405
19.68	187.313035
20.16	187.492817
20.64	187.662415
21.117	187.821718
21.598	187.971139
22.08	188.111209
22.56	188.242436
23.04	188.365672
23.52	188.48296
24.	188.598387
24.48	188.718321
24.96	188.850626
25.438	189.003099
25.918	189.181815
26.4	189.390041
26.88	189.628037
27.36	189.893542
27.84	190.182563
28.32	190.490042
28.797	190.810262
29.278	191.13704
29.758	191.463815
30.24	191.783741
30.72	192.089824
31.2	192.375088
31.68	192.632789
32.16	192.856674
32.64	193.041375
33.12	193.18297
33.6	193.279707
34.08	193.332664
34.56	193.34601
35.04	193.326662
35.516	193.283414
36.	193.225858
36.48	193.163307
36.96	193.103829
37.44	193.05346
37.92	193.015721
38.4	192.9916
38.875	192.974
39.36	192.978377
39.836	192.983445
40.32	192.991584
40.8	192.165
41.28	193.002718
41.76	192.049
42.235	192.985341
42.72	192.959278
43.196	192.9192
43.68	192.86431
44.16	192.795037
44.64	192.713473
45.12	192.623756
45.6	192.53208
46.08	192.446268
46.555	192.374912
47.04	192.326265
47.516	192.307097
48.	192.321604
48.48	192.370796
48.96	192.452605
49.44	192.562653
49.92	192.695279
50.4	192.844434
50.875	193.004267
51.36	193.169412
51.836	193.335048
52.32	193.496856
52.8	193.65093
53.28	193.793733
53.76	193.922231
54.235	194.034299
54.72	194.129295
55.196	194.208504
55.68	194.27512
56.16	194.333695
56.64	194.389381
57.12	194.447353
57.594	194.512512
58.08	194.589351
58.555	194.681733
59.04	194.792437
59.516	194.922537
60.	195.070898
60.48	195.234089
60.96	195.406812
61.44	195.582607
61.915	195.754558
62.4	195.915829
62.875	196.060032
63.36	196.18146
63.836	196.275273
64.32	196.337598
64.8	196.365627
65.28	196.357694
65.75	196.313421
66.24	196.233883
66.72	196.121686
67.2	195.980865
67.67	195.81665
68.16	195.635195
68.64	195.443273
69.12	195.247835
69.6	195.055367
70.08	194.871015
70.56	194.6978
71.03	194.536313
71.52	194.385086
72.	194.241414
72.48	194.10223
72.96	193.964736
73.44	193.826706
73.92	193.686486
74.39	193.542785
74.88	193.394381
75.36	193.239905
75.84	193.077954
76.32	192.907644
76.8	192.729513
77.28	192.546278
77.75	192.362906
78.24	192.185945
78.72	192.022502
79.2	191.879367
79.67	191.762488
80.16	191.676693
80.64	191.625457
81.11	191.610605
81.6	191.631
82.08	191.687352
82.56	191.772354
83.03	191.881062
83.52	192.00646
84.	192.14104
84.47	192.277351
84.96	192.408509
85.44	192.52865
85.92	192.633278
86.39	192.719439
86.88	192.785732
87.36	192.83218
87.84	192.860027
88.32	192.871512
88.8	192.869642
89.28	192.85799
89.75	192.840456
90.24	192.820969
90.72	192.803052
91.2	192.789233
91.67	192.780432
92.16	192.775539
92.64	192.771406
93.11	192.763308
93.6	192.745715
94.08	192.71315
94.56	192.660928
95.03	192.585716
95.52	192.485872
96.	192.361567
96.47	192.214724
96.96	192.048806
97.44	191.868541
97.92	191.679624
98.39	191.488422
98.88	191.301715
99.36	191.126447
99.84	190.969512
100.32	190.837539
100.8	190.736685
101.28	190.672382
101.75	190.648986
102.24	190.669314
102.72	190.734124
103.2	190.841778
103.67	190.988273
104.16	191.167736
104.64	191.373187
105.11	191.597298
105.6	191.833031
106.08	192.074135
106.56	192.315568
107.03	192.553826
107.52	192.787101
108.	193.015169
108.47	193.239044
108.96	193.460484
109.44	193.681556
109.92	193.904342
110.39	194.130819
110.88	194.362871
111.36	194.602364
111.83	194.851225
112.32	195.111423
112.8	195.384756
113.28	195.672358
113.75	195.974001
114.24	196.287469
114.72	196.608348
115.19	196.930372
115.67	197.24621
116.16	197.548354
116.64	197.829897
117.11	198.0851
117.6	198.309724
118.08	198.501119
118.56	198.658076
119.03	198.780526
119.52	198.869196
120.	198.925329
120.47	198.950542
120.96	198.946795
121.44	198.916453
121.92	198.862403
122.39	198.788161
122.88	198.697942
123.36	198.596578
123.83	198.489187
124.32	198.380483
124.8	198.273796
125.28	198.170128
125.75	198.067745
126.24	197.962607
126.72	197.849489
127.19	197.723273
127.67	197.579
128.16	197.417456
128.64	197.235318
129.12	197.034921
129.6	196.818848
130.07	196.590487
130.56	196.353658
131.04	196.112373
131.51	195.870722
132.	195.632813
132.48	195.402776
132.96	195.184767
133.44	194.982
133.92	194.801735
134.4	194.645256
134.88	194.517693
135.35	194.422684
135.84	194.362857
136.32	194.339251
136.78	194.350962
137.28	194.395255
137.76	194.468203
138.24	194.56559
138.72	194.683697
139.2	194.819709
139.68	194.971738
140.16	195.138539
140.64	195.319158
141.12	195.512581
141.6	195.717515
142.07	195.932297
142.56	196.154911
143.04	196.383068
143.51	196.614342
144.	196.846344
144.48	197.076916
144.96	197.304333
145.44	197.527483
145.92	197.745939
146.4	197.959835
146.88	198.16943
147.35	198.374376
147.84	198.572968
148.32	198.761865
148.78	198.936579
149.28	199.092548
149.76	199.226196
150.23	199.335522
150.72	199.420128
151.2	199.480868
151.68	199.519383
152.16	199.537693
152.64	199.5379
153.12	199.522028
153.6	199.491929
154.07	199.449262
154.56	199.395501
155.04	199.331
155.51	199.260081
156.	199.181224
156.48	199.097226
156.96	199.010357
157.44	198.923368
157.92	198.839225
158.4	198.760563
158.88	198.689033
159.35	198.62492
159.84	198.56729
160.32	198.514583
160.78	198.465284
161.28	198.418357
161.76	198.373345
162.23	198.330254
162.72	198.289343
163.2	198.250935
163.68	198.215289
164.16	198.182537
164.64	198.152655
165.12	198.12548
165.6	198.100749
166.07	198.07821
166.56	198.057792
167.04	198.039847
167.51	198.025424
168.	198.016497
168.48	198.016025
168.95	198.027692
169.44	198.055299
169.92	198.101964
170.4	198.169479
170.88	198.258185
171.35	198.367388
171.84	198.495978
172.32	198.642925
172.78	198.807485
173.28	198.989165
173.76	199.187546
174.23	199.402079
174.72	199.631881
175.2	199.87557
175.68	200.131134
176.16	200.395862
176.64	200.666372
177.12	200.938773
177.6	201.208968
178.07	201.473125
178.56	201.728211
179.04	201.972431
179.51	202.205372
180.	202.427675
180.48	202.640293
180.95	202.843638
181.44	203.037019
181.92	203.218641
182.4	203.386003
182.88	203.536422
183.35	203.667415
183.84	203.776872
184.32	203.863056
184.78	203.92452
185.28	203.960007
185.76	203.968381
186.23	203.948591
186.72	203.898
187.2	203.820984
187.68	203.712151
188.16	203.573625
188.64	203.406934
189.12	203.215082
189.6	203.002827
190.07	202.776683
190.56	202.544535
191.04	202.31483
191.51	202.095492
192.	201.892924
192.48	201.71152
192.95	201.553812
193.44	201.421064
193.92	201.313931
194.4	201.232935
194.88	201.178661
195.35	201.151774
195.84	201.152923
196.32	201.182617
196.78	201.241123
197.28	201.328393
197.76	201.444073
198.23	201.587594
198.72	201.758382
199.2	201.956176
199.68	202.181357
200.16	202.435189
200.64	202.719841
201.12	203.038043
201.6	203.3924
202.07	203.784505
202.56	204.214158
203.04	204.67904
203.51	205.174928
204.	205.696286
204.48	206.236936
204.95	206.790569
205.44	207.351053
205.92	207.912568
206.4	208.469651
206.88	209.017191
207.35	209.550432
207.84	210.06497
208.32	210.556771
208.78	211.02224
209.28	211.458347
209.76	211.862804
210.23	212.234257
210.72	212.572496
211.2	212.878615
211.67	213.155096
212.16	213.405709
212.64	213.635137
213.12	213.848267
213.6	214.049216
214.07	214.240459
214.56	214.422388
215.04	214.593524
215.51	214.751196
216.	214.892312
216.48	215.013941
216.95	215.113613
217.44	215.189395
217.92	215.239837
218.4	215.263883
218.88	215.260818
219.35	215.230299
219.84	215.172495
220.32	215.088335
220.78	214.979796
221.28	214.850172
221.76	214.704206
222.23	214.548029
222.72	214.38884
223.2	214.234285
223.67	214.091552
224.16	213.966325
224.64	213.86194
225.12	213.779093
225.6	213.716244
226.07	213.670433
226.56	213.638109
227.04	213.615676
227.51	213.513
228.	213.586963
228.48	213.574259
228.95	213.558486
229.44	213.53665
229.92	213.50606
230.38	213.464584
230.88	213.410906
231.35	213.344685
231.84	213.26662
232.32	213.178435
232.78	213.082878
233.28	212.98375
233.76	212.885927
234.23	212.795313
234.72	212.718583
235.2	212.662631
235.67	212.633676
236.16	212.636231
236.64	212.672297
237.12	212.741191
237.6	212.840066
238.07	212.96481
238.56	213.110903
239.04	213.273993
239.51	213.450187
240.	213.636161
240.48	213.829195
240.95	214.027205
241.44	214.228744
241.92	214.433007
242.38	214.639839
242.88	214.849755
243.35	215.063972
243.84	215.284425
244.32	215.513738
244.78	215.755145
245.28	216.012311
245.76	216.289027
246.23	216.588751
246.72	216.913965
247.2	217.265554
247.67	217.642431
248.16	218.041635
248.64	218.45884
249.12	218.889037
249.6	219.327124
250.07	219.768318
250.56	220.208429
251.04	220.644056
251.51	221.072739
252.	221.49304
252.48	221.904512
252.95	222.307561
253.44	222.703265
253.92	223.093213
254.38	223.479426
254.88	223.864344
255.35	224.250844
255.84	224.642266
256.32	225.042393
256.8	225.455308
257.28	225.885059
257.76	226.335068
258.24	226.807361
258.71	227.301859
259.2	227.81607
259.68	228.345298
260.15	228.883278
260.64	229.422917
261.12	229.956916
261.57	230.478227
262.08	230.980338
262.56	231.457494
263.03	231.904867
263.52	232.318725
264.	232.6966
264.48	233.037429
264.96	233.341639
265.44	233.611152
265.92	233.849308
266.4	234.060752
266.88	234.251271
267.36	234.427538
267.84	234.59665
268.32	234.765385
268.8	234.939228
269.28	235.121457
269.76	235.312666
270.24	235.510972
270.71	235.712729
271.2	235.91343
271.68	236.108461
272.15	236.293637
272.64	236.465527
273.12	236.621655
273.57	236.76062
274.08	236.882112
274.56	236.986874
275.03	237.076635
275.52	237.15404
276.	237.222565
276.48	237.286425
276.96	237.350439
277.44	237.4199
277.92	237.500418
278.4	237.597739
278.88	237.717435
279.36	237.864397
279.84	238.042118
280.32	238.251942
280.8	238.492611
281.28	238.760424
281.76	239.046
282.24	239.355144
282.71	239.669934
283.2	239.988994
283.68	240.307814
284.15	240.622696
284.64	240.930674
285.12	241.229432
285.57	241.517324
286.08	241.79342
286.56	242.057534
287.03	242.310162
287.52	242.552351
288.	242.785578
288.47	243.011676
288.96	243.232848
289.44	243.451699
289.92	243.671198
290.4	243.894475
290.88	244.12436
291.36	244.362796
291.84	244.610336
292.32	244.866049
292.8	245.1279
293.28	245.393442
293.76	245.660482
294.24	245.927535
294.71	246.194023
295.2	246.460272
295.68	246.727443
296.15	246.464
296.64	247.272987
297.12	247.557334
297.57	247.854393
298.08	248.168401
298.56	248.503674
299.03	248.864329
299.52	249.254091
300.	249.676214
300.47	250.133478
300.96	250.628166
301.44	251.161907
301.92	251.735248
302.4	252.346982
302.88	252.993498
303.36	253.668528
303.84	254.363475
304.32	255.068187
304.8	255.77182
305.28	256.463553
305.76	257.133131
306.24	257.771324
306.71	258.370396
307.2	258.924575
307.68	259.430363
308.15	259.886591
308.64	260.294189
309.12	260.655781
309.57	260.975246
310.08	261.257352
310.56	261.507498
311.03	261.731457
311.52	261.93505
312.	262.123694
312.47	262.301839
312.96	262.472528
313.44	262.637291
313.92	262.796467
314.4	262.949815
314.88	263.097107
315.36	263.238465
315.84	263.374423
316.32	263.505811
316.8	263.633637
317.28	263.759115
317.76	263.883839
318.24	264.01004
318.71	264.140774
319.2	264.279919
319.68	264.431941
320.15	264.601516
320.64	264.536508
321.12	264.620662
321.57	264.735859
322.08	264.886007
322.56	265.074403
323.03	265.240112
323.52	265.414197
324.	265.596029
324.47	265.783901
324.96	265.974727
325.44	266.16429
325.92	266.347649
326.4	266.519387
326.88	266.673683
327.36	266.804367
327.84	266.90532
328.32	266.971356
328.8	266.558
329.28	266.990572
329.76	266.949203
330.24	266.883945
330.71	266.805666
331.2	266.726106
331.68	266.656688
332.15	266.60779
332.64	266.588357
333.12	266.605584
333.57	266.664612
334.08	266.768217
334.56	266.916743
335.03	267.108387
335.52	267.339793
336.	267.606669
336.47	267.904179
336.96	268.227016
337.44	268.569243
337.91	268.92409
338.4	269.283921
338.88	269.640533
339.36	269.985849
339.84	270.312949
340.32	270.617101
340.8	270.896385
341.28	271.15157
341.76	271.385408
342.24	271.601697
342.71	271.804489
343.2	271.605
343.68	272.184373
344.15	272.367372
344.64	272.548121
345.12	272.726827
345.57	272.902405
346.08	273.072988
346.56	273.236726
347.03	273.392504
347.52	273.540223
348.	273.680549
348.47	273.814323
348.96	273.941907
349.44	274.062751
349.91	274.175446
350.4	274.278342
350.88	274.370602
351.36	274.453285
351.84	274.52988
352.32	274.606031
352.8	274.688712
353.28	274.785305
353.76	274.902832
354.24	275.047286
354.71	275.222884
355.2	275.431277
355.68	275.67104
356.15	275.93786
356.64	276.22548
357.12	276.526961
357.57	276.835749
358.08	277.146235
358.56	277.4538
359.03	277.754535
359.52	278.044855
360.	278.321231
360.47	278.58021
360.96	278.818837
361.44	279.035443
361.91	279.230515
362.4	279.40722
362.88	279.571264
363.36	279.730127
363.84	279.89205
364.32	280.065075
364.8	280.256247
365.28	280.470808
365.76	280.711336
366.24	280.976985
366.71	281.263271
367.2	281.562745
367.68	281.866415
368.15	282.165347
368.64	282.451833
369.12	282.719849
369.57	282.964927
370.08	283.183645
370.56	283.37309
371.03	283.530467
371.52	283.653097
372.	283.738843
372.47	283.786873
372.96	283.798452
373.44	283.777281
373.91	283.729238
374.4	283.661635
374.88	283.582388
375.36	283.499291
375.84	283.419356
376.32	283.348162
376.8	283.289325
377.28	283.244373
377.76	283.21321
378.24	283.19506
378.71	283.189436
379.2	283.196688
379.68	283.217982
380.15	283.25481
380.64	283.308312
381.12	283.378613
381.57	283.464424
382.08	283.562974
382.56	283.670413
383.03	283.782683
383.52	283.896693
384.	284.011373
384.47	284.128186
384.96	284.250918
385.44	284.38496
385.91	284.536416
386.4	284.711247
386.88	284.914408
387.36	285.148981
387.84	285.41556
388.32	285.712213
388.8	286.035164
389.28	286.379926
389.76	286.742357
390.24	287.119261
390.71	287.508428
391.2	287.908276
391.68	288.317331
392.15	288.733787
392.64	289.155341
393.12	289.579427
393.57	290.00393
394.08	290.428267
394.56	290.854407
395.03	291.287277
395.52	291.734273
396.	292.204083
396.47	292.705282
396.96	293.244
397.44	293.827718
397.91	294.454335
398.4	295.121782
398.88	295.823546
399.36	296.550976
399.84	297.294892
400.32	298.046892
400.8	298.80005
401.28	299.548992
401.76	300.289532
402.24	301.018137
402.71	301.731426
403.2	302.42588
403.68	303.097865
404.15	303.744012
404.64	304.361927
405.12	304.950993
405.57	305.512918
406.08	306.051767
406.56	306.573476
407.03	307.08508
407.52	307.593826
408.	308.106251
408.47	308.627239
408.96	309.159317
409.44	309.702498
409.91	310.254817
410.4	310.813339
410.88	311.37512
411.35	311.937764
411.84	312.499435
412.32	313.058473
412.8	313.612803
413.28	314.159388
413.76	314.693899
414.24	315.21079
414.71	315.703896
415.2	316.167585
415.68	316.598211
416.15	316.995297
416.64	317.361871
417.12	317.703772
417.57	318.028268
418.08	318.342495
418.56	318.652082
419.03	318.960223
419.52	319.267439
420.	319.57211
420.47	319.871566
420.96	320.163238
421.44	320.445491
421.91	320.717962
422.4	320.981448
422.88	321.237522
423.35	321.488034
423.84	321.734643
424.32	321.978485
424.8	322.220093
425.28	322.459579
425.76	322.697157
426.24	322.933896
426.71	323.172402
427.2	323.417005
427.68	323.673291
428.15	323.947106
428.64	324.243438
429.12	324.565476
429.57	324.914032
430.08	325.287431
430.56	325.68191
431.03	326.092456
431.52	326.513796
432.	326.941245
432.47	327.371187
432.96	327.801145
433.44	328.229482
433.91	328.654904
434.4	329.075912
434.88	329.490366
435.35	329.895307
435.84	330.287147
436.32	330.662283
436.8	331.018053
437.28	331.353697
437.76	331.67091
438.24	331.973652
438.71	332.267297
439.2	332.557407
439.68	332.848527
440.15	333.143327
440.64	333.442384
441.12	333.744637
441.57	334.048245
442.08	334.351432
442.56	334.653071
443.03	334.952944
443.52	335.251729
444.	335.550801
444.47	335.851904
444.96	336.156791
445.44	336.466884
445.91	336.783051
446.4	337.10558
446.88	337.434428
447.35	337.769719
447.84	338.112339
448.32	338.464369
448.8	338.829092
449.28	339.210486
449.76	339.612336
450.24	340.037185
450.71	340.485471
451.2	340.955205
451.68	341.44238
452.15	341.941936
452.64	342.448793
453.12	342.958607
453.57	343.468094
454.08	343.974
454.56	344.477811
455.03	344.975415
455.52	345.466675
456.	345.950134
456.47	346.423822
456.96	346.885276
457.44	347.331816
457.91	347.761096
458.4	348.171822
458.88	348.564408
459.35	348.941285
459.84	349.306686
460.32	349.66586
460.75	350.023851
461.28	350.384194
461.76	350.748132
462.24	351.114722
462.71	351.481679
463.2	351.846362
463.68	352.20644
464.15	352.560153
464.64	352.906258
465.12	353.243848
465.57	353.572133
466.08	353.890272
466.56	354.197285
467.03	354.492098
467.52	354.773768
468.	355.041869
468.47	355.296993
468.96	355.541169
469.44	355.77802
469.91	356.012523
470.4	356.250409
470.88	356.497349
471.35	356.758071
471.84	357.035615
472.32	357.331046
472.75	357.643409
473.28	357.971031
473.76	358.312352
474.24	358.666375
474.71	359.032778
475.2	359.411688
475.68	359.803281
476.15	360.207383
476.64	360.623162
477.12	361.04896
477.57	361.482268
478.08	361.91988
478.56	362.358201
479.03	362.79367
479.52	363.223222
480.	363.64461
480.47	364.056533
480.96	364.458412
481.44	364.849859
481.91	365.230134
482.4	365.597522
482.88	365.948936
483.35	366.280106
483.84	366.58628
484.32	366.863094
484.75	367.107215
485.28	367.316631
485.76	367.490639
486.24	367.629679
486.71	367.735088
487.2	367.808843
487.68	367.853327
488.15	367.871143
488.64	367.865047
489.12	367.837929
489.57	367.792816
490.08	367.732895
490.56	367.661574
491.03	367.582478
491.52	367.499325
492.	367.415619
492.47	367.334125
492.96	367.256285
493.44	367.181888
493.91	367.109298
494.4	367.036183
494.88	366.960341
495.35	366.880282
495.84	366.795435
496.32	366.706049
496.75	366.612953
497.28	366.517292
497.76	366.420351
498.24	366.323429
498.71	366.227832
499.2	366.134976
499.68	366.046462
500.15	365.964268
500.64	365.891288
501.12	365.831523
501.57	365.790068
502.08	365.772806
502.56	365.785715
503.03	365.833941
503.52	365.920927
504.	366.048072
504.47	366.215081
504.96	366.420703
505.44	366.663421
505.91	366.941844
506.4	367.254801
506.88	367.601265
507.35	367.98017
507.84	368.390234
508.32	368.8298
508.75	369.296729
509.28	369.788357
509.76	370.301511
510.24	370.832579
510.71	371.377638
511.2	371.932576
511.68	372.493168
512.16	373.055075
512.64	373.6138
513.12	374.166223
513.6	374.707013
514.0799	375.230805
514.56	375.731834
515.04	376.204614
515.52	376.645141
516.	377.047182
516.48	377.404046
516.96	377.710617
517.4399	377.963263
517.92	378.159848
518.4	378.229
518.88	378.38333
519.36	378.411572
519.84	378.385618
520.3199	378.306949
520.8	378.177602
521.28	378.000494
521.76	377.779793
522.24	377.521287
522.72	377.232532
523.1	376.922686
523.68	376.601969
524.16	376.280768
524.64	375.968585
525.12	375.673258
525.6	375.400788
526.0799	375.155625
526.56	374.941168
527.04	374.752
527.52	374.61391
528.	374.503855
528.48	374.429541
528.96	374.389341
529.4399	374.380221
529.92	374.397809
530.4	374.436599
530.88	374.490324
531.36	374.552572
531.84	374.617244
532.3199	374.679364
532.8	374.729385
533.28	374.752351
533.76	374.74466
534.24	374.703239
534.72	374.625737
535.1	374.510178
535.68	374.354634
536.16	374.157239
536.64	373.916556
537.12	373.632034
537.6	373.304284
538.0799	372.935114
538.56	372.52736
539.04	372.084522
539.52	371.606941
540.	371.105761
540.48	370.586265
540.96	370.05405
541.4399	369.515016
541.92	368.975369
542.4	368.441599
542.88	367.920421
543.36	367.418649
543.84	366.942989
544.3199	366.411
544.8	366.094111
545.28	365.729765
545.76	365.407846
546.24	365.12704
546.72	364.884316
547.1	364.676156
547.68	364.499548
548.16	364.3524
548.64	364.233455
549.12	364.141951
549.6	364.077239
550.0799	364.038487
550.56	364.024483
551.04	364.033556
551.52	364.063581
552.	364.11206
552.48	364.176231
552.96	364.253222
553.4399	364.340186
553.92	364.43446
554.4	364.533692
554.88	364.635943
555.36	364.739714
555.84	364.843825
556.3199	364.947128
556.8	365.048193
557.28	365.145299
557.76	365.236855
558.24	365.322068
558.72	365.401314
559.1	365.476098
559.68	365.548659
560.16	365.621451
560.64	365.696665
561.12	365.775921
561.6	365.860138
562.0799	365.949588
562.56	366.044075
563.04	366.14324
563.52	366.24696
564.	366.355842
564.48	366.471747
564.9599	366.598178
565.4399	366.740084
565.92	366.902507
566.4	367.087938
566.88	367.293649
567.36	367.511074
567.84	367.727802
568.3199	367.930593
568.8	368.107715
569.28	368.250059
569.76	368.35133
570.24	368.407751
570.72	368.417567
571.1	368.380563
571.68	368.29767
572.16	368.17073
572.64	368.002396
573.12	367.796158
573.6	367.556447
574.0799	367.288845
574.56	367.000367
575.04	366.698
575.52	366.396301
