# Supplementary material for: Towards the engineering of a photon-only two-stroke rotary molecular motor
Source: Nat Commun. 2022 Oct 28;13:6433. doi: 10.1038/s41467-022-33695-x (PMC9616945; doi:10.1038/s41467-022-33695-x)
Supplement: Supplementary file 13 — Source Data [file 41467_2022_33695_MOESM13_ESM.zip › Figure 4C source data/traj-32.txt]

time(fs) , θ(deg.)
0.	180.894413
0.48	180.773764
0.96	180.671826
1.44	180.586674
1.92	180.514064
2.4	180.449425
2.88	180.391548
3.36	180.344089
3.84	180.313601
4.32	180.306763
4.8	180.328658
5.279	180.382304
5.76	180.468893
6.24	180.588243
6.72	180.739238
7.199	180.92019
7.68	181.129145
8.16	181.364115
8.64	181.623249
9.12	181.904905
9.6	182.207633
10.08	182.530047
10.559	182.870579
11.04	183.227117
11.52	183.596573
12.	183.974536
12.48	184.355389
12.959	184.733128
13.44	185.102478
13.92	185.459393
14.399	185.800595
14.879	186.122817
15.36	186.422414
15.84	186.69541
16.32	186.937745
16.8	187.145527
17.28	187.315238
17.758	187.443883
18.24	187.529116
18.72	187.569372
19.2	187.564004
19.68	187.513441
20.16	187.419305
20.64	187.284473
21.117	187.11303
21.598	186.910113
22.08	186.681649
22.56	186.434134
23.04	186.174577
23.52	185.910705
24.	185.651029
24.48	185.404125
24.96	185.177203
25.438	184.975037
25.918	184.8
26.4	184.652838
26.88	184.533474
27.36	184.441507
27.84	184.376432
28.32	184.337711
28.797	184.324797
29.278	184.33714
29.758	184.374181
30.24	184.435267
30.72	184.519483
31.2	184.62541
31.68	184.750859
32.16	184.892708
32.64	185.047016
33.12	185.209684
33.6	185.377813
34.08	185.551378
34.56	185.734079
35.04	185.932338
35.516	186.152892
36.	186.400588
36.48	186.677385
36.96	186.982531
37.44	187.313343
37.92	187.66599
38.4	188.036047
38.875	188.4188
39.36	188.809396
39.836	189.202949
40.32	189.594656
40.8	189.97994
41.28	190.354572
41.76	190.714737
42.235	191.056975
42.72	191.378002
43.196	191.674467
43.68	191.942855
44.16	192.17991
44.64	192.383949
45.12	192.556769
45.6	192.704801
46.08	192.838185
46.555	192.968134
47.04	193.104102
47.516	193.252022
48.	193.413923
48.48	193.588639
48.96	193.772977
49.44	193.962832
49.92	194.154008
50.4	194.342724
50.875	194.5259
51.36	194.701243
51.836	194.867112
52.32	195.022199
52.8	195.165005
53.28	195.29324
53.76	195.403264
54.235	195.489877
54.72	195.546991
55.196	195.569704
55.68	195.557375
56.16	195.515607
56.64	195.455106
57.12	195.388206
57.594	195.325664
58.08	195.275104
58.555	195.240867
59.04	195.224579
59.516	195.22595
60.	195.243521
60.48	195.275241
60.96	195.318868
61.44	195.372204
61.915	195.433203
62.4	195.489
62.875	195.570773
63.36	195.643695
63.836	195.716597
64.32	195.786772
64.8	195.850732
65.28	195.904167
65.75	195.942401
66.24	195.961593
66.72	195.960486
67.2	195.941634
67.67	195.911043
68.16	195.876379
68.64	195.844904
69.12	195.821935
69.6	195.803
70.08	195.808617
70.56	195.81476
71.03	195.82365
71.52	195.821
72.	195.829177
72.48	195.818632
72.96	195.798213
73.44	195.770173
73.92	195.738355
74.39	195.707104
74.88	195.680186
75.36	195.65987
75.84	195.646193
76.32	195.636506
76.8	195.625627
77.28	195.607258
77.75	195.576871
78.24	195.5348
78.72	195.487225
79.2	195.444051
79.67	195.415438
80.16	195.409191
80.64	195.429764
81.11	195.478452
81.6	195.55417
82.08	195.654378
82.56	195.775965
83.03	195.915
83.52	196.072272
84.	196.243531
84.47	196.42934
84.96	196.629615
85.44	196.843988
85.92	197.071211
86.39	197.308734
86.88	197.552555
87.36	197.797447
87.84	198.037649
88.32	198.268021
88.8	198.485275
89.28	198.688633
89.75	198.879484
90.24	199.060346
90.72	199.233696
91.2	199.401074
91.67	199.562524
92.16	199.71634
92.64	199.859185
93.11	199.986572
93.6	200.093642
94.08	200.176067
94.56	200.230815
95.03	200.256527
95.52	200.253404
96.	200.222654
96.47	200.165768
96.96	200.08388
97.44	199.977368
97.92	199.845838
98.39	199.688626
98.88	199.505799
99.36	199.299291
99.84	199.073519
100.32	198.835063
100.8	198.591561
101.28	198.350503
101.75	198.118287
102.24	197.89
102.72	197.697708
103.2	197.513658
103.67	197.347482
104.16	197.198198
104.64	197.064406
105.11	196.944707
105.6	196.837928
106.08	196.743065
106.56	196.658984
107.03	196.584038
107.52	196.515789
108.	196.451103
108.47	196.386779
108.96	196.320697
109.44	196.252967
109.92	196.186301
110.39	196.125274
110.88	196.074982
111.36	196.039902
111.83	196.023281
112.32	196.026918
112.8	196.051076
113.28	196.094399
113.75	196.153879
114.24	196.224
114.72	196.302185
115.19	196.379591
115.67	196.452048
116.16	196.515818
116.64	196.568847
117.11	196.610404
117.6	196.640334
118.08	196.658231
118.56	196.662756
119.03	196.651312
119.52	196.620322
120.	196.566431
120.47	196.488376
120.96	196.388348
121.44	196.271665
121.92	196.145126
122.39	196.015308
122.88	195.887543
123.36	195.765569
123.83	195.651567
124.32	195.546325
124.8	195.449461
125.28	195.359716
125.75	195.275374
126.24	195.19482
126.72	195.117128
127.19	195.042446
127.67	194.971977
128.16	194.9075
128.64	194.850563
129.12	194.801535
129.6	194.758692
130.07	194.717565
130.56	194.671081
131.04	194.611315
131.51	194.533126
132.	194.437842
132.48	194.333719
132.96	194.232712
133.44	194.146522
133.92	194.084267
134.4	194.051814
134.88	194.051913
135.35	194.084571
135.84	194.147496
136.32	194.236676
136.78	194.347189
137.28	194.474251
137.76	194.614241
138.24	194.765309
138.72	194.927259
139.2	195.100814
139.68	195.28665
140.16	195.484584
140.64	195.693002
141.12	195.908526
141.6	196.125904
142.07	196.338365
142.56	196.538771
143.04	196.721659
143.51	196.885278
144.	197.032
144.48	197.166646
144.96	197.294109
145.44	197.417705
145.92	197.538584
146.4	197.655852
146.88	197.767035
147.35	197.868742
147.84	197.957418
148.32	198.030111
148.78	198.085053
149.28	198.121891
149.76	198.141523
150.23	198.145679
150.72	198.136429
151.2	198.115765
151.68	198.085252
152.16	198.045731
152.64	197.071
153.12	197.938089
153.6	197.866789
154.07	197.781127
154.56	197.680219
155.04	197.565441
155.51	197.440649
156.	197.311265
156.48	197.182813
156.96	197.059671
157.44	196.9444
157.92	196.837641
158.4	196.738479
158.88	196.64517
159.35	196.556096
159.84	196.470666
160.32	196.389798
160.78	196.315789
161.28	196.251705
161.76	196.200659
162.23	196.165257
162.72	196.14734
163.2	196.147958
163.68	196.167531
164.16	196.206132
164.64	196.26383
165.12	196.340956
165.6	196.438153
166.07	196.55616
166.56	196.69541
167.04	196.855567
167.51	197.035158
168.	197.231411
168.48	197.440326
168.95	197.657019
169.44	197.876267
169.92	198.093202
170.4	198.303948
170.88	198.505975
171.35	198.698035
171.84	198.879754
172.32	199.051113
172.78	199.212059
173.28	199.36239
173.76	199.501918
174.23	199.630844
174.72	199.750193
175.2	199.862077
175.68	199.96961
176.16	200.076476
176.64	200.186327
177.12	200.302234
177.6	200.426327
178.07	200.559616
178.56	200.701985
179.04	200.852327
179.51	201.008805
180.	201.169219
180.48	201.331465
180.95	201.493973
181.44	201.655923
181.92	201.817071
182.4	201.977207
182.88	202.135462
183.35	202.28976
183.84	202.436678
184.32	202.571874
184.78	202.691155
185.28	202.791923
185.76	202.874321
186.23	202.941386
186.72	202.142
187.2	203.050275
187.68	203.103057
188.16	203.160713
188.64	203.226136
189.12	203.300791
189.6	203.38474
190.07	203.476814
190.56	203.574968
191.04	203.676899
191.51	203.78077
192.	203.885757
192.48	203.992152
192.95	204.100958
193.44	204.21314
193.92	204.328842
194.4	204.446775
194.88	204.563974
195.35	204.676082
195.84	204.778422
196.32	204.867806
196.78	204.944276
197.28	205.01148
197.76	205.075297
198.23	205.141739
198.72	205.215352
199.2	205.298481
199.68	205.391178
200.16	205.491474
200.64	205.595873
201.12	205.700069
201.6	205.784
202.07	205.892255
202.56	205.975963
203.04	206.051766
203.51	206.12192
204.	206.189371
204.48	206.256949
204.95	206.326747
205.44	206.313
205.92	206.475444
206.4	206.552312
206.88	206.628107
207.35	206.701284
207.84	206.772358
208.32	206.844477
208.78	206.922623
209.28	207.012059
209.76	207.117002
210.23	207.239955
210.72	207.381535
211.2	207.540603
211.67	207.714569
212.16	207.897
212.64	208.0928
213.12	208.287
213.6	208.489258
214.07	208.68948
214.56	208.890341
215.04	209.091735
215.51	209.293257
216.	209.493817
216.48	209.69143
216.95	209.883167
217.44	210.065378
217.92	210.234425
218.4	210.38798
218.88	210.526417
219.35	210.653378
219.84	210.775011
220.32	210.898358
220.78	211.029803
221.28	211.174061
221.76	211.333734
222.23	211.50933
222.72	211.638
223.2	211.903158
223.67	212.118327
224.16	212.34555
224.64	212.586928
225.12	212.845614
225.6	213.124528
226.07	213.425177
226.56	213.74693
227.04	214.086808
227.51	214.439703
228.	214.799052
228.48	215.158011
228.95	215.510984
229.44	215.85494
229.92	216.189796
230.38	216.517663
230.88	216.841546
231.35	217.164204
231.84	217.487512
232.32	217.812228
232.78	218.138023
233.28	218.463683
233.76	218.787464
234.23	219.107558
234.72	219.422548
235.2	219.731639
235.67	220.034553
236.16	220.331141
236.64	220.620947
237.12	220.902881
237.6	221.175063
238.07	221.434894
238.56	221.679358
239.04	221.905621
239.51	222.111779
240.	222.297449
240.48	222.463858
240.95	222.613353
241.44	222.748619
241.92	222.87194
242.38	222.984691
242.88	223.087028
243.35	223.177772
243.84	223.254443
244.32	223.313571
244.78	223.351341
245.28	223.364544
245.76	223.351496
246.23	223.31249
246.72	223.249539
247.2	223.165583
247.67	223.063622
248.16	222.946107
248.64	222.814821
249.12	222.671279
249.6	222.517567
250.07	222.35724
250.56	222.195739
251.04	222.04001
251.51	221.897581
252.	221.775589
252.48	221.680105
252.95	221.615795
253.44	221.585824
253.92	221.591873
254.38	221.634273
254.88	221.712285
255.35	221.824585
255.84	221.969899
256.32	222.147582
256.8	222.357848
257.28	222.601486
257.76	222.879238
258.24	223.191144
258.71	223.536179
259.2	223.912283
259.68	224.316772
260.15	224.746927
260.64	225.200465
261.12	225.675632
261.57	226.170894
262.08	226.684474
262.56	227.213976
263.03	227.756194
263.52	228.307052
264.	228.861607
264.48	229.414068
264.96	229.957837
265.44	230.485632
265.92	230.989792
266.4	231.462838
266.88	231.898281
267.36	232.291444
267.84	232.639
268.32	232.943699
268.8	233.204001
269.28	233.422898
269.76	233.602434
270.24	233.744602
270.71	233.851825
271.2	233.927709
271.68	233.977462
272.15	234.007641
272.64	234.025379
273.12	234.037567
273.57	234.050303
274.08	234.068628
274.56	234.096437
275.03	234.136478
275.52	234.190377
276.	234.258712
276.48	234.341179
276.96	234.436903
277.44	234.544854
277.92	234.664279
278.4	234.794918
278.88	234.93686
279.36	235.09008
279.84	235.253909
280.32	235.426803
280.8	235.606634
281.28	235.791507
281.76	235.980672
282.24	236.174915
282.71	236.376172
283.2	236.586676
283.68	236.808216
284.15	237.04174
284.64	237.28729
285.12	237.544064
285.57	237.810508
286.08	238.084375
286.56	238.36276
287.03	238.642186
287.52	238.918779
288.	239.18864
288.47	239.448363
288.96	239.695591
289.44	239.929304
289.92	240.149659
290.4	240.35738
290.88	240.552989
291.36	240.736292
291.84	240.906426
292.32	241.0626
292.8	241.205216
293.28	241.336718
293.76	241.461569
294.24	241.585409
294.71	241.713954
295.2	241.852183
295.68	242.003967
296.15	242.172045
296.64	242.358134
297.12	242.563064
297.57	242.786885
298.08	243.028971
298.56	243.288197
299.03	243.563251
299.52	243.853066
300.	244.157251
300.47	244.476271
300.96	244.811253
301.44	245.163498
301.92	245.534026
302.4	245.923534
302.88	246.332921
303.36	246.76411
303.84	247.220587
304.32	247.707174
304.8	248.229078
305.28	248.790744
305.76	249.395057
306.24	250.043023
306.71	250.733836
307.2	251.465127
307.68	252.233273
308.15	253.033645
308.64	253.860795
309.12	254.708566
309.57	255.57019
310.08	256.438527
310.56	257.306481
311.03	258.167609
311.52	259.01669
312.	259.850009
312.47	260.66523
312.96	261.461043
313.44	262.23682
313.92	262.992516
314.4	263.728696
314.88	264.44651
315.36	265.147471
315.84	265.833097
316.32	266.504583
316.8	267.162536
317.28	267.805967
317.76	268.438792
318.24	269.044427
318.71	269.625313
319.2	270.180798
319.68	270.708972
320.15	271.207199
320.64	271.67246
321.12	272.101771
321.57	272.492799
322.08	272.844555
322.56	273.157934
323.03	273.435846
323.52	273.682956
324.	273.905304
324.47	274.110042
324.96	274.305251
325.44	274.499529
325.92	274.70129
326.4	274.917979
326.88	275.155535
327.36	275.418214
327.84	275.708695
328.32	276.028288
328.8	276.377176
329.28	276.754548
329.76	277.15863
330.24	277.586647
330.71	278.03477
331.2	278.498169
331.68	278.971303
332.15	279.448529
332.64	279.924947
333.12	280.397186
333.57	280.863779
334.08	281.324971
334.56	281.782151
335.03	282.237293
335.52	282.692583
336.	283.150141
336.47	283.611706
336.96	284.078291
337.44	284.549944
337.91	285.025696
338.4	285.503663
338.88	285.981257
339.36	286.455422
339.84	286.92286
340.32	287.380205
340.8	287.824126
341.28	288.251377
341.76	288.658793
342.24	289.043313
342.71	289.402097
343.2	289.732803
343.68	290.034019
344.15	290.305683
344.64	290.549347
345.12	290.768271
345.57	290.967603
346.08	291.154803
346.56	291.339944
347.03	291.535327
347.52	291.754304
348.	292.009812
348.47	292.313209
348.96	292.673662
349.44	293.097945
349.91	293.59048
350.4	294.153456
350.88	294.786938
351.36	295.488933
351.84	296.25541
352.32	297.080261
352.8	297.955279
353.28	298.870244
353.76	299.813235
354.24	300.771268
354.71	301.731268
355.2	302.681203
355.68	303.611122
356.15	304.513857
356.64	305.385261
357.12	306.223923
357.57	307.030383
358.08	307.80609
358.56	308.552482
359.03	309.270429
359.52	309.960083
360.	310.620991
360.47	311.252309
360.96	311.853028
361.44	312.422138
361.91	312.958761
362.4	313.462224
362.88	313.932082
363.36	314.368148
363.84	314.770531
364.32	315.139746
364.8	315.476856
365.28	315.783608
365.76	316.062491
366.24	316.3167
366.71	316.550085
367.2	316.767132
367.68	316.972889
368.15	317.172716
368.64	317.371849
369.12	317.574909
369.57	317.785565
370.08	318.006389
370.56	318.238913
371.03	318.483783
371.52	318.740935
372.	319.009742
372.47	319.289114
372.96	319.577548
373.44	319.873127
373.91	320.173522
374.4	320.476009
374.88	320.777602
375.36	321.075353
375.84	321.366876
376.32	321.65103
376.8	321.928572
377.28	322.202515
377.76	322.477911
378.24	322.7611
378.71	323.058654
379.2	323.37645
379.68	323.719068
380.15	324.089567
380.64	324.489513
381.12	324.919145
381.57	325.377574
382.08	325.862982
382.56	326.372795
383.03	326.90383
383.52	327.452441
384.	328.014664
384.47	328.586372
384.96	329.163458
385.44	329.742038
385.91	330.318724
386.4	330.890975
386.88	331.45757
387.36	332.019151
387.84	332.578595
388.32	333.140892
388.8	333.712345
389.28	334.299327
389.76	334.90715
390.24	335.539358
390.71	336.197493
391.2	336.88113
391.68	337.588048
392.15	338.314432
392.64	339.055187
393.12	339.804243
393.57	340.554838
394.08	341.256
394.56	342.031536
395.03	342.742681
395.52	343.425887
396.	344.074283
396.47	344.681697
396.96	345.242961
397.44	345.754327
397.91	346.214103
398.4	346.62349
398.88	346.987208
399.36	347.313315
399.84	347.6121
400.32	347.894562
400.8	348.171199
401.28	348.451382
401.76	348.743203
402.24	349.053546
402.71	349.388189
403.2	349.751842
403.68	350.148107
404.15	350.579344
404.64	351.046492
405.12	351.548881
405.57	352.084077
406.08	352.647847
406.56	353.234339
407.03	353.836342
407.52	354.44549
408.	355.052508
408.47	355.647587
408.96	356.221099
409.44	356.764819
409.91	357.273362
410.4	357.744985
410.88	358.181139
411.35	358.585069
411.84	358.960329
412.32	359.309826
412.8	359.635463
413.28	359.938173
413.76	360.218117
414.24	360.474917
414.71	360.70786
415.2	360.916062
415.68	361.098596
416.15	361.254585
416.64	361.383267
417.12	361.484032
417.57	361.556387
418.08	361.559
418.56	361.613817
419.03	361.597286
419.52	361.549016
420.	361.46808
420.47	361.355153
420.96	361.213979
421.44	361.052029
421.91	360.87966
422.4	360.708187
422.88	360.547981
423.35	360.407329
423.84	360.292154
424.32	360.20628
424.8	360.15191
425.28	360.130157
425.76	360.141521
426.24	360.186193
426.71	360.264067
427.2	360.3745
427.68	360.516862
428.15	360.691236
428.64	360.898147
429.12	361.138325
429.57	361.412434
430.08	361.720814
430.56	362.063298
431.03	362.439428
431.52	362.850116
432.	363.298269
432.47	363.787053
432.96	364.32028
433.44	364.90142
433.91	365.532668
434.4	366.214388
434.88	366.94494
435.35	367.720813
435.84	368.536941
436.32	369.3871
436.8	370.264342
437.28	371.161426
437.76	372.071206
438.24	372.986923
438.71	373.902358
439.2	374.811768
439.68	375.709626
440.15	376.590191
440.64	377.447089
441.12	378.27308
441.57	379.060209
442.08	379.800451
442.56	380.486771
443.03	381.114308
443.52	381.681165
444.	382.188614
444.47	382.641585
444.96	383.039022
445.44	383.384578
445.91	383.682246
446.4	383.935675
446.88	384.148134
447.35	384.322689
447.84	384.462373
448.32	384.570376
448.8	384.650153
449.28	384.70548
449.76	384.740401
450.24	384.759051
450.71	384.765404
451.2	384.763147
451.68	384.755133
452.15	384.74228
452.64	384.725148
453.12	384.704726
453.57	384.683195
454.08	384.66451
454.56	384.654449
455.03	384.660076
455.52	384.688884
456.	384.748005
456.47	384.843688
456.96	384.981065
457.44	385.164126
457.91	385.395795
458.4	385.678024
458.88	386.011905
459.35	386.397724
459.84	386.834963
460.32	387.322223
460.75	387.857069
461.28	388.435846
461.76	389.053542
462.24	389.703773
462.71	390.378943
463.2	391.070615
463.68	391.770108
464.15	392.469288
464.64	393.16138
465.12	393.841507
465.57	394.506764
466.08	395.155796
466.56	395.788211
467.03	396.40408
467.52	397.003681
468.	397.587425
468.47	398.15547
468.96	398.707789
469.44	399.244613
469.91	399.766521
470.4	400.274249
470.88	400.76838
471.35	401.24903
471.84	401.715622
472.32	402.166882
472.75	402.601072
473.28	403.016385
473.76	403.411468
474.24	403.78601
474.71	404.141277
475.2	404.480426
475.68	404.80837
476.15	405.131199
476.64	405.455336
477.12	405.786765
477.57	406.130512
478.08	406.490438
478.56	406.869271
479.03	407.268771
479.52	407.689937
480.	408.133176
480.47	408.598366
480.96	409.084743
481.44	409.590614
481.91	410.112987
482.4	410.647272
482.88	411.187245
483.35	411.72528
483.84	412.252815
484.32	412.760958
484.75	413.241274
485.28	413.686709
485.76	414.092512
486.24	414.456738
486.71	414.780095
487.2	415.065177
487.68	415.315487
488.15	415.53465
488.64	415.725968
489.12	415.89234
489.57	416.036381
490.08	416.160633
490.56	416.267751
491.03	416.360573
491.52	416.442011
492.	416.514727
492.47	416.580691
492.96	416.640783
493.44	416.694582
493.91	416.740392
494.4	416.775387
494.88	416.795817
495.35	416.797346
495.84	416.775727
496.32	416.727966
496.75	416.653712
497.28	416.556189
497.76	416.442008
498.24	416.319936
498.71	416.199325
499.2	416.088917
499.68	415.243
500.15	415.927507
500.64	415.887686
501.12	415.880697
501.57	415.909478
502.08	415.97598
502.56	416.081069
503.03	416.224442
503.52	416.404611
504.	416.618984
504.47	416.863942
504.96	417.134788
505.44	417.425559
505.91	417.72881
506.4	418.035617
506.88	418.336158
507.35	418.621122
507.84	418.883723
508.32	419.121427
508.75	419.33631
509.28	419.533878
509.76	419.721175
510.24	419.905215
510.71	420.092143
511.2	420.286952
511.68	420.493449
512.16	420.714223
512.64	420.950564
513.12	421.202438
513.6	421.468649
514.0799	421.747215
514.56	422.035828
515.04	422.332198
515.52	422.634144
516.	422.939441
516.48	423.245484
516.96	423.548895
517.4399	423.845259
517.92	424.129194
518.4	424.395031
518.88	424.638204
519.36	424.856967
519.84	425.05357
520.3199	425.234137
520.8	425.407302
521.28	425.582406
521.76	425.767956
522.24	425.970581
522.72	426.194433
523.1	426.441028
523.68	426.709537
524.16	426.491
524.64	427.30165
525.12	427.618765
525.6	427.946021
526.0799	428.281112
526.56	428.622018
527.04	428.966595
527.52	429.312098
528.	429.654706
528.48	429.989172
528.96	430.30879
529.4399	430.60592
529.92	430.873274
530.4	431.105759
530.88	431.302163
531.36	431.465678
531.84	431.602913
532.3199	431.721875
532.8	431.829834
533.28	431.931754
533.76	432.029628
534.24	432.122731
534.72	432.208515
535.1	432.28369
535.68	432.345109
536.16	432.390285
536.64	432.417535
537.12	432.42587
537.6	432.414699
538.0799	432.383442
538.56	432.33112
539.04	432.255979
539.52	432.155232
540.	432.02506
540.48	431.861074
540.96	431.659381
541.4399	431.418074
541.92	431.138514
542.4	430.825572
542.88	430.486544
543.36	430.129294
543.84	429.760619
544.3199	429.385435
544.8	429.006806
545.28	428.626461
545.76	428.24542
546.24	427.864502
546.72	427.48464
547.1	427.106
547.68	426.732971
548.16	426.364068
548.64	426.001773
549.12	425.64738
549.6	425.301832
550.0799	424.965609
550.56	424.63868
551.04	424.320621
551.52	424.010957
552.	423.709773
552.48	423.41847
552.96	423.140312
553.4399	422.880384
553.92	422.644816
554.4	422.439669
554.88	422.270008
555.36	422.139522
555.84	422.050614
556.3199	422.004738
556.8	422.002731
557.28	422.045062
557.76	422.131943
558.24	422.263356
558.72	422.438993
559.1	422.658163
559.68	422.919679
560.16	423.221748
560.64	423.561884
561.12	423.936843
561.6	424.342615
562.0799	424.774468
562.56	425.227112
563.04	425.694913
563.52	426.172114
564.	426.652959
564.48	427.131652
564.9599	427.602292
565.4399	428.058927
565.92	428.495794
566.4	428.907639
566.88	429.288
567.36	429.639331
567.84	429.953009
568.3199	430.229207
568.8	430.466724
569.28	430.664811
569.76	430.822
570.24	430.940977
570.72	431.018524
571.1	431.055467
571.68	431.051702
572.16	431.007242
572.64	430.922323
573.12	430.797517
573.6	430.633872
574.0799	430.432994
574.56	430.196994
575.04	429.928296
575.52	429.629391
