# Supplementary material for: Towards the engineering of a photon-only two-stroke rotary molecular motor
Source: Nat Commun. 2022 Oct 28;13:6433. doi: 10.1038/s41467-022-33695-x (PMC9616945; doi:10.1038/s41467-022-33695-x)
Supplement: Supplementary file 13 — Source Data [file 41467_2022_33695_MOESM13_ESM.zip › Figure 4C source data/traj-33.txt]

time(fs) , θ(deg.)
0.	179.434939
0.48	179.380074
0.96	179.33825
1.44	179.311332
1.92	179.300631
2.4	179.307032
2.88	179.330972
3.36	179.372328
3.84	179.430234
4.32	179.502884
4.8	179.587391
5.279	179.679741
5.76	179.774761
6.24	179.866051
6.72	179.945848
7.199	180.005194
7.68	180.035039
8.16	180.028795
8.64	179.985474
9.12	179.910828
9.6	179.815173
10.08	179.7098
10.559	179.604446
11.04	179.506417
11.52	179.420742
12.	179.350651
12.48	179.298039
12.959	179.26376
13.44	179.247793
13.92	179.249272
14.399	179.266461
14.879	179.296738
15.36	179.336622
15.84	179.381849
16.32	179.427433
16.8	179.467637
17.28	179.495819
17.758	179.504345
18.24	179.484984
18.72	179.430353
19.2	179.336255
19.68	179.203438
20.16	179.037181
20.64	178.845087
21.117	178.63493
21.598	178.413563
22.08	178.186724
22.56	177.959236
23.04	177.735255
23.52	177.518444
24.	177.312015
24.48	177.118684
24.96	176.940565
25.438	176.779047
25.918	176.634693
26.4	176.50717
26.88	176.39517
27.36	176.296248
27.84	176.206517
28.32	176.120313
28.797	176.030244
29.278	175.928357
29.758	175.808867
30.24	175.671367
30.72	175.521872
31.2	175.370577
31.68	175.228355
32.16	175.104356
32.64	175.005223
33.12	174.935286
33.6	174.897056
34.08	174.891686
34.56	174.91929
35.04	174.979137
35.516	175.069734
36.	175.188864
36.48	175.333616
36.96	175.500437
37.44	175.685191
37.92	175.883157
38.4	176.088934
38.875	176.29624
39.36	176.497833
39.836	176.68596
40.32	176.853793
40.8	176.653
41.28	177.118581
41.76	177.22177
42.235	177.314319
42.72	177.403133
43.196	177.493905
43.68	177.590975
44.16	177.697529
44.64	177.81582
45.12	177.947306
45.6	178.092683
46.08	178.251879
46.555	178.42405
47.04	178.607624
47.516	178.800427
48.	178.83
48.48	179.202843
48.96	179.406046
49.44	179.605321
49.92	179.795466
50.4	179.970047
50.875	180.122041
51.36	180.245739
51.836	180.339293
52.32	180.405992
52.8	180.453036
53.28	180.488966
53.76	180.521623
54.235	180.557306
54.72	180.600757
55.196	180.655461
55.68	180.723957
56.16	180.808067
56.64	180.909017
57.12	181.027494
57.594	181.163665
58.08	181.317196
58.555	181.487255
59.04	181.672469
59.516	181.870785
60.	182.079204
60.48	182.293474
60.96	182.507969
61.44	182.716179
61.915	182.912157
62.4	183.092577
62.875	183.258105
63.36	183.412839
63.836	183.562315
64.32	183.711649
64.8	183.864639
65.28	184.023655
65.75	184.189856
66.24	184.363449
66.72	184.543868
67.2	184.729877
67.67	184.919625
68.16	185.110738
68.64	185.300467
69.12	185.485934
69.6	185.664406
70.08	185.833482
70.56	185.99107
71.03	186.135083
71.52	186.26294
72.	186.3711
72.48	186.455129
72.96	186.510833
73.44	186.536445
73.92	186.534568
74.39	186.512173
74.88	186.478668
75.36	186.443646
75.84	186.415488
76.32	186.400925
76.8	186.405121
77.28	186.431919
77.75	186.484045
78.24	186.563261
78.72	186.670445
79.2	186.805666
79.67	186.968246
80.16	187.156845
80.64	187.369485
81.11	187.603434
81.6	187.854885
82.08	188.118431
82.56	188.386516
83.03	188.649318
83.52	188.895788
84.	189.116242
84.47	189.305551
84.96	189.464564
85.44	189.598496
85.92	189.71389
86.39	189.816329
86.88	189.909617
87.36	189.995918
87.84	190.076217
88.32	190.15077
88.8	190.219463
89.28	190.282018
89.75	190.338128
90.24	190.387544
90.72	190.430143
91.2	190.46596
91.67	190.495139
92.16	190.517768
92.64	190.53358
93.11	190.541541
93.6	190.539481
94.08	190.524084
94.56	190.491669
95.03	190.44006
95.52	190.370847
96.	190.290264
96.47	190.207709
96.96	190.133079
97.44	190.07471
97.92	190.038535
98.39	190.028119
98.88	190.045044
99.36	190.089365
99.84	190.160011
100.32	190.255123
100.8	190.372344
101.28	190.509063
101.75	190.662604
102.24	190.830323
102.72	191.009578
103.2	191.1975
103.67	191.390594
104.16	191.584203
104.64	191.772049
105.11	191.94629
105.6	192.098704
106.08	192.223255
106.56	192.318767
107.03	192.389372
107.52	192.442204
108.	192.484471
108.47	192.521728
108.96	192.557484
109.44	192.593476
109.92	192.630131
110.39	192.666949
110.88	192.702853
111.36	192.736501
111.83	192.766581
112.32	192.792092
112.8	192.812556
113.28	192.828067
113.75	192.839171
114.24	192.846532
114.72	192.850453
115.19	192.850306
115.67	192.84404
116.16	192.828042
116.64	192.797763
117.11	192.74937
117.6	192.681773
118.08	192.597456
118.56	192.501353
119.03	192.398883
119.52	192.294503
120.	192.191153
120.47	192.090302
120.96	191.992266
121.44	191.896596
121.92	191.802478
122.39	191.709097
122.88	191.615963
123.36	191.523125
123.83	191.43126
124.32	191.341582
124.8	191.255592
125.28	191.174651
125.75	191.0994
126.24	191.029059
126.72	190.960727
127.19	190.889098
127.67	190.807371
128.16	190.705
128.64	190.596201
129.12	190.471694
129.6	190.34659
130.07	190.231909
130.56	190.136956
131.04	190.068362
131.51	190.030179
132.	190.024364
132.48	190.051347
132.96	190.110551
133.44	190.200847
133.92	190.320905
134.4	190.469391
134.88	190.64498
135.35	190.846167
135.84	191.070907
136.32	191.316127
136.78	191.57719
137.28	191.847415
137.76	192.117983
138.24	192.378724
138.72	192.620292
139.2	192.837299
139.68	193.030406
140.16	193.205428
140.64	193.370215
141.12	193.5318
141.6	193.695088
142.07	193.862792
142.56	194.035911
143.04	194.21432
143.51	194.397294
144.	194.583919
144.48	194.773378
144.96	194.965111
145.44	195.158806
145.92	195.354266
146.4	195.551161
146.88	195.748709
147.35	195.945308
147.84	196.138138
148.32	196.322829
148.78	196.493493
149.28	196.643629
149.76	196.768101
150.23	196.865348
150.72	196.938009
151.2	196.991412
151.68	197.031335
152.16	197.062567
152.64	197.088501
153.12	197.111332
153.6	197.13247
154.07	197.152952
154.56	197.17379
155.04	197.196224
155.51	197.221854
156.	197.252622
156.48	197.290601
156.96	197.337629
157.44	197.39479
157.92	197.461805
158.4	197.536427
158.88	197.61402
159.35	197.687759
159.84	197.749944
160.32	197.794468
160.78	197.819147
161.28	197.825925
161.76	197.818777
162.23	197.801257
162.72	197.775205
163.2	197.740626
163.68	197.696137
164.16	197.639572
164.64	197.568548
165.12	197.480941
165.6	197.375248
166.07	197.250814
166.56	197.107911
167.04	196.947656
167.51	196.771814
168.	196.582499
168.48	196.381809
168.95	196.171389
169.44	195.95198
169.92	195.723122
170.4	195.483355
170.88	195.23149
171.35	194.968799
171.84	194.700659
172.32	194.435993
172.78	194.184944
173.28	193.956627
173.76	193.757
174.23	193.593683
174.72	193.466266
175.2	193.376753
175.68	193.325063
176.16	193.310503
176.64	193.332152
177.12	193.389128
177.6	193.48066
178.07	193.605979
178.56	193.764018
179.04	193.952973
179.51	194.169689
180.	194.408963
180.48	194.662873
180.95	194.920535
181.44	195.169028
181.92	195.39613
182.4	195.594124
182.88	195.761976
183.35	195.903886
183.84	196.025805
184.32	196.132743
184.78	196.227818
185.28	196.312463
185.76	196.387064
186.23	196.451624
186.72	196.506305
187.2	196.551797
187.68	196.589499
188.16	196.621508
188.64	196.65044
189.12	196.679155
189.6	196.710407
190.07	196.746466
190.56	196.788707
191.04	196.83718
191.51	196.890199
192.	196.944144
192.48	196.993892
192.95	197.034374
193.44	197.062976
193.92	197.081201
194.4	197.093977
194.88	197.10729
195.35	197.126122
195.84	197.15364
196.32	197.191351
196.78	197.23967
197.28	197.298524
197.76	197.36784
198.23	197.447832
198.72	197.539088
199.2	197.6425
199.68	197.759078
200.16	197.889694
200.64	198.034803
201.12	198.19409
201.6	198.366046
202.07	198.547466
202.56	198.73293
203.04	198.914601
203.51	199.082922
204.	199.228772
204.48	199.346531
204.95	199.435931
205.44	199.500
205.92	199.547211
206.4	199.57916
206.88	199.531
207.35	199.609759
207.84	199.609599
208.32	199.598724
208.78	199.576703
209.28	199.543374
209.76	199.498955
210.23	199.444003
210.72	199.379286
211.2	199.305592
211.67	199.223513
212.16	199.133206
212.64	199.034128
213.12	198.924769
213.6	198.80249
214.07	198.663621
214.56	198.504101
215.04	198.320724
215.51	198.112461
216.	197.880896
216.48	197.62939
216.95	197.361736
217.44	197.081245
217.92	196.790519
218.4	196.491716
218.88	196.187001
219.35	195.878951
219.84	195.570822
220.32	195.266593
220.78	194.970839
221.28	194.68849
221.76	194.424521
222.23	194.183646
222.72	193.96
223.2	193.786607
223.67	193.63519
224.16	193.515311
224.64	193.424
225.12	193.355618
225.6	193.302805
226.07	193.258826
226.56	193.220437
227.04	193.189189
227.51	193.170144
228.	193.169333
228.48	193.191789
228.95	193.240776
229.44	193.317877
229.92	193.423428
230.38	193.556965
230.88	193.717535
231.35	193.903873
231.84	194.114433
232.32	194.347323
232.78	194.600166
233.28	194.869908
233.76	195.152561
234.23	195.442907
234.72	195.7342
235.2	196.017978
235.67	196.284301
236.16	196.522721
236.64	196.724195
237.12	196.883198
237.6	196.683
238.07	197.073121
238.56	197.110534
239.04	197.114901
239.51	197.08956
240.	197.037284
240.48	196.960634
240.95	196.862305
241.44	196.745331
241.92	196.613092
242.38	196.469235
242.88	196.317506
243.35	196.161553
243.84	196.004719
244.32	195.849784
244.78	195.698691
245.28	195.552249
245.76	195.409868
246.23	195.269476
246.72	195.127903
247.2	194.981976
247.67	194.830177
248.16	194.673964
248.64	194.517746
249.12	194.367543
249.6	194.229371
250.07	194.108199
250.56	194.007618
251.04	193.929941
251.51	193.876447
252.	193.847624
252.48	193.84335
252.95	193.863023
253.44	193.905647
253.92	193.969876
254.38	194.05402
254.88	194.15599
255.35	194.273165
255.84	194.402201
256.32	194.53882
256.8	194.677755
257.28	194.813069
257.76	194.939092
258.24	195.051784
258.71	195.14976
259.2	195.234173
259.68	195.307561
260.15	195.372588
260.64	195.431348
261.12	195.485274
261.57	195.535386
262.08	195.5826
262.56	195.62795
263.03	195.67269
263.52	195.718259
264.	195.766153
264.48	195.81775
264.96	195.874103
265.44	195.935741
265.92	196.002446
266.4	196.07302
266.88	196.145046
267.36	196.214725
267.84	196.276974
268.32	196.326075
268.8	196.356987
269.28	196.366894
269.76	196.355992
270.24	196.326968
270.71	196.283704
271.2	196.230142
271.68	196.169763
272.15	196.105552
272.64	196.040183
273.12	195.976216
273.57	195.916235
274.08	195.862899
274.56	195.818923
275.03	195.787029
275.52	195.769829
276.	195.769678
276.48	195.788434
276.96	195.827149
277.44	195.885677
277.92	195.962322
278.4	196.053677
278.88	196.155032
279.36	196.261596
279.84	196.370242
280.32	196.480756
280.8	196.595628
281.28	196.718686
281.76	196.853674
282.24	197.003474
282.71	197.169931
283.2	197.35401
283.68	197.556017
284.15	197.775787
284.64	198.012798
285.12	198.266199
285.57	198.534794
286.08	198.816932
286.56	199.110467
287.03	199.412624
287.52	199.719835
288.	200.027496
288.47	200.329697
288.96	200.619035
289.44	200.886788
289.92	201.123856
290.4	201.322687
290.88	201.479582
291.36	201.595902
291.84	201.677272
292.32	201.731494
292.8	201.766632
293.28	201.789957
293.76	201.807685
294.24	201.82508
294.71	201.846658
295.2	201.876334
295.68	201.917462
296.15	201.972775
296.64	202.04426
297.12	202.132994
297.57	202.238985
298.08	202.361027
298.56	202.496547
299.03	202.64145
299.52	202.790002
300.	202.93495
300.47	203.068183
300.96	203.182223
301.44	203.272272
301.92	203.337699
302.4	203.38186
302.88	203.410484
303.36	203.429855
303.84	203.445718
304.32	203.462939
304.8	203.48559
305.28	203.517157
305.76	203.560699
306.24	203.618938
306.71	203.69423
307.2	203.788439
307.68	203.902743
308.15	204.037408
308.64	204.191561
309.12	204.363012
309.57	204.548121
310.08	204.741758
310.56	204.937409
311.03	205.127607
311.52	205.304877
312.	205.463185
312.47	205.59938
312.96	205.713722
313.44	205.809196
313.92	205.890183
314.4	205.961348
314.88	206.027056
315.36	206.091211
315.84	206.157286
316.32	206.228407
316.8	206.307424
317.28	206.396919
317.76	206.499154
318.24	206.615941
318.71	206.748452
319.2	206.897006
319.68	207.060859
320.15	207.238042
320.64	207.425246
321.12	207.617792
321.57	207.809771
322.08	207.994548
322.56	208.165817
323.03	208.31911
323.52	208.45305
324.	208.569557
324.47	208.672929
324.96	208.768567
325.44	208.862009
325.92	208.958465
326.4	209.062668
326.88	209.178873
327.36	209.310891
327.84	209.462098
328.32	209.635396
328.8	209.83309
329.28	210.056695
329.76	210.306681
330.24	210.582192
330.71	210.880783
331.2	211.198188
331.68	211.528195
332.15	211.862672
332.64	212.191975
333.12	212.505976
333.57	212.79581
334.08	213.055804
334.56	213.28454
335.03	213.484388
335.52	213.656
336.	213.816735
336.47	213.959744
336.96	214.093529
337.44	214.221938
337.91	214.348288
338.4	214.475519
338.88	214.606329
339.36	214.743223
339.84	214.888478
340.32	215.044
340.8	215.211113
341.28	215.390293
341.76	215.58092
342.24	215.781061
342.71	215.987364
343.2	216.195209
343.68	216.399283
344.15	216.594779
344.64	216.778995
345.12	216.952594
345.57	217.119652
346.08	217.286491
346.56	217.460094
347.03	217.646915
347.52	217.852313
348.	218.080427
348.47	218.334266
348.96	218.615857
349.44	218.92639
349.91	219.266304
350.4	219.635321
350.88	220.032411
351.36	220.455691
351.84	220.902305
352.32	221.368286
352.8	221.848466
353.28	222.336475
353.76	222.824926
354.24	223.305903
354.71	223.771852
355.2	224.216701
355.68	224.636767
356.15	225.030923
356.64	225.382
357.12	225.745783
357.57	226.070481
358.08	226.376181
358.56	226.664801
359.03	226.938043
359.52	227.197403
360.	227.444194
360.47	227.679554
360.96	227.904446
361.44	228.119606
361.91	228.325452
362.4	228.521954
362.88	228.708456
363.36	228.883502
363.84	229.044684
364.32	229.188601
364.8	229.311041
365.28	229.407565
365.76	229.474493
366.24	229.510034
366.71	229.514963
367.2	229.492527
367.68	229.447755
368.15	229.386687
368.64	229.315791
369.12	229.241603
369.57	229.170505
370.08	229.108562
370.56	229.061385
371.03	229.033995
371.52	229.030669
372.	229.054765
372.47	229.108506
372.96	229.192737
373.44	229.306679
373.91	229.447713
374.4	229.611273
374.88	229.790982
375.36	229.979212
375.84	230.168221
376.32	230.351703
376.8	230.526113
377.28	230.691005
377.76	230.84826
378.24	231.000834
378.71	231.151762
379.2	231.303674
379.68	231.458682
380.15	231.618446
380.64	231.78429
381.12	231.957303
381.57	232.138416
382.08	232.328431
382.56	232.528014
383.03	232.737601
383.52	232.957248
384.	233.186419
384.47	233.423744
384.96	233.666829
385.44	233.912206
385.91	234.155538
386.4	234.392189
386.88	234.618092
387.36	234.830623
387.84	235.029001
388.32	235.213
388.8	235.387253
389.28	235.550631
389.76	235.70592
390.24	235.854808
390.71	235.032
391.2	236.140544
391.68	236.281654
392.15	236.425096
392.64	236.574016
393.12	236.731865
393.57	236.902193
394.08	237.088325
394.56	237.29295
395.03	237.517658
395.52	237.762544
396.	238.025965
396.47	238.304629
396.96	238.594159
397.44	238.890154
397.91	239.189469
398.4	239.491047
398.88	239.795819
399.36	240.10581
399.84	240.423123
400.32	240.749287
400.8	241.085053
401.28	241.430491
401.76	241.785214
402.24	242.148624
402.71	242.520129
403.2	242.899319
403.68	243.286071
404.15	243.680564
404.64	244.083179
405.12	244.494262
405.57	244.913764
406.08	245.340819
406.56	245.773382
407.03	246.208101
407.52	246.640603
408.	247.066198
408.47	247.480862
408.96	247.882027
409.44	248.268829
409.91	248.641796
410.4	249.002289
410.88	249.352014
411.35	249.692754
411.84	250.026259
412.32	250.354247
412.8	250.678429
413.28	251.000558
413.76	251.322443
414.24	251.645948
414.71	251.97291
415.2	252.304986
415.68	252.643371
416.15	252.988411
416.64	253.33909
417.12	253.692584
417.57	254.04403
418.08	254.38682
418.56	254.713603
419.03	255.017938
419.52	255.295941
420.	255.547133
420.47	255.774045
420.96	255.981047
421.44	256.173106
421.91	256.354954
422.4	256.530714
422.88	256.703836
423.35	256.877189
423.84	257.053198
424.32	257.233985
424.8	257.421494
425.28	257.617543
425.76	257.823822
426.24	258.041771
426.71	258.272346
427.2	258.515668
427.68	258.770674
428.15	259.034958
428.64	259.016749
429.12	258.995812
429.57	258.967044
430.08	258.927616
430.56	258.876749
431.03	258.81474
431.52	258.741923
432.	258.658027
432.47	258.562002
432.96	258.45216
433.44	258.326439
433.91	258.182677
434.4	258.018849
434.88	257.833255
435.35	257.624651
435.84	257.392315
436.32	257.136036
436.8	256.856018
437.28	256.552677
437.76	256.226382
438.24	255.877197
438.71	255.504717
439.2	255.108126
439.68	254.686549
440.15	254.239717
440.64	253.768752
441.12	253.276749
441.57	252.768849
442.08	252.251778
442.56	251.73313
443.03	251.22066
443.52	250.721777
444.	250.243202
444.47	249.790788
444.96	249.369438
445.44	248.983103
445.91	248.634834
446.4	248.32687
446.88	248.06073
447.35	247.837267
447.84	247.656657
448.32	247.518287
448.8	247.420547
449.28	247.360577
449.76	247.334045
450.24	247.335126
450.71	247.356811
451.2	247.39166
451.68	247.43282
452.15	247.474962
452.64	247.514714
453.12	247.550471
453.57	247.581901
454.08	247.609458
454.56	247.634115
455.03	247.657263
455.52	247.680676
456.	247.706428
456.47	247.736736
456.96	247.77373
457.44	247.819155
457.91	247.874037
458.4	247.938299
458.88	248.010369
459.35	248.086814
459.84	248.162096
460.32	248.22851
460.75	248.276416
461.28	248.294883
461.76	248.272826
462.24	248.200569
462.71	248.071388
463.2	247.882423
463.68	247.63458
464.15	247.331669
464.64	247.030342
465.12	246.710436
465.57	246.375638
466.08	246.030978
466.56	245.682108
467.03	245.335134
467.52	244.493
468.	244.672763
468.47	244.370376
468.96	244.095203
469.44	243.852053
469.91	243.644137
470.4	243.472531
470.88	243.335721
471.35	243.229268
471.84	243.1457
472.32	243.07495
472.75	243.00556
473.28	242.926718
473.76	242.830465
474.24	242.71303
474.71	242.574469
475.2	242.416
475.68	242.243142
476.15	242.054579
476.64	241.851877
477.12	241.634845
477.57	241.403149
478.08	241.157062
478.56	240.898812
479.03	240.629941
479.52	240.335284
480.	240.015002
480.47	239.670261
480.96	239.302031
481.44	238.910569
481.91	238.495199
482.4	238.05443
482.88	237.586469
483.35	237.09018
483.84	236.566282
484.32	236.018303
484.75	235.452691
485.28	234.877912
485.76	234.303041
486.24	233.736541
486.71	233.185623
487.2	232.656146
487.68	232.152857
488.15	231.679714
488.64	231.240154
489.12	230.837215
489.57	230.473469
490.08	230.150757
490.56	229.869747
491.03	229.629393
491.52	229.426471
492.	229.255348
492.47	229.108094
492.96	228.974907
493.44	228.844783
493.91	228.706432
494.4	228.549386
494.88	228.365197
495.35	228.148373
495.84	227.89667
496.32	227.610727
496.75	227.293359
497.28	226.9489
497.76	226.582776
498.24	226.201264
498.71	225.811332
499.2	225.420444
499.68	225.036274
500.15	224.666284
500.64	224.317154
501.12	223.994115
501.57	223.700319
502.08	223.436437
502.56	223.200597
503.03	222.988674
503.52	222.794784
504.	222.611853
504.47	222.432232
504.96	222.248449
505.44	222.054126
505.91	221.844896
506.4	221.618924
506.88	221.376756
507.35	221.120596
507.84	220.853434
508.32	220.578389
508.75	220.29839
509.28	220.016123
509.76	219.734105
510.24	219.454765
510.71	219.180437
511.2	218.913206
511.68	218.654635
512.16	218.405438
512.64	218.165219
513.12	217.932375
513.6	217.704175
514.0799	217.476965
514.56	217.24644
515.04	217.008005
515.52	216.757293
516.	216.490933
516.48	216.207452
516.96	215.907929
517.4399	215.595991
517.92	215.27713
518.4	214.957704
518.88	214.644115
519.36	214.342331
519.84	214.057734
520.3199	213.795124
520.8	213.558741
521.28	213.352201
521.76	213.178315
522.24	213.038797
522.72	212.933947
523.1	212.862423
523.68	212.821178
524.16	212.805569
524.64	212.809593
525.12	212.826168
525.6	212.847459
526.0799	212.865367
526.56	212.872261
527.04	212.86192
527.52	212.830379
528.	212.776292
528.48	212.700623
528.96	212.605922
529.4399	212.495511
529.92	212.372928
530.4	212.241624
530.88	212.104842
531.36	211.96552
531.84	211.826159
532.3199	211.688593
532.8	211.553722
533.28	211.421294
533.76	211.289822
534.24	211.156645
534.72	211.018118
535.1	210.869797
535.68	210.706583
536.16	210.522825
536.64	210.312474
537.12	210.069457
537.6	209.788413
538.0799	209.465718
538.56	209.100435
539.04	208.694666
539.52	208.253123
540.	207.782209
540.48	207.289104
540.96	206.781137
541.4399	206.26542
541.92	205.74863
542.4	205.23675
542.88	204.734375
543.36	204.244109
543.84	203.767
544.3199	203.302896
544.8	202.850632
545.28	202.408288
545.76	201.973446
546.24	201.543366
546.72	201.11507
547.1	200.685465
547.68	200.251603
548.16	199.811205
548.64	199.36341
549.12	198.909476
549.6	198.453073
550.0799	197.952
550.56	197.557165
551.04	197.132228
551.52	196.732527
552.	196.364962
552.48	196.035744
552.96	195.75021
553.4399	195.512589
553.92	195.325778
554.4	195.191195
554.88	195.108797
555.36	195.077247
555.84	195.094164
556.3199	195.156318
556.8	195.259678
557.28	195.399328
557.76	195.569307
558.24	195.76256
558.72	195.971157
559.1	196.186926
559.68	196.402435
560.16	196.61204
560.64	196.812532
561.12	197.003094
561.6	197.184702
562.0799	197.359332
562.56	197.529277
563.04	197.696696
563.52	197.863332
564.	198.030274
564.48	198.19775
564.9599	198.364967
565.4399	198.530045
565.92	198.690109
566.4	198.841545
566.88	198.980345
567.36	199.102471
567.84	199.20412
568.3199	199.281893
568.8	199.332916
569.28	199.35503
569.76	199.347168
570.24	199.309851
570.72	199.245581
571.1	199.158831
571.68	199.055586
572.16	198.942622
572.64	198.826843
573.12	198.71484
573.6	198.612644
574.0799	198.525576
574.56	198.458084
575.04	198.413541
575.52	198.39405
