# Supplementary material for: Towards the engineering of a photon-only two-stroke rotary molecular motor
Source: Nat Commun. 2022 Oct 28;13:6433. doi: 10.1038/s41467-022-33695-x (PMC9616945; doi:10.1038/s41467-022-33695-x)
Supplement: Supplementary file 13 — Source Data [file 41467_2022_33695_MOESM13_ESM.zip › Figure 4C source data/traj-35.txt]

time(fs) , θ(deg.)
0.	182.17311
0.48	182.263543
0.96	182.343092
1.44	182.410077
1.92	182.465632
2.4	182.51258
2.88	182.553896
3.36	182.591898
3.84	182.628298
4.32	182.664648
4.8	182.7027
5.279	182.744484
5.76	182.792142
6.24	182.847667
6.72	182.912697
7.199	182.988372
7.68	183.075286
8.16	183.173445
8.64	183.282172
9.12	183.371
9.6	183.523623
10.08	183.648634
10.559	183.767799
11.04	183.871968
11.52	183.951682
12.	184.000388
12.48	184.017181
12.959	184.006609
13.44	183.975891
13.92	183.932131
14.399	183.881071
14.879	183.827103
15.36	183.773732
15.84	183.724006
16.32	183.680719
16.8	183.646441
17.28	183.623457
17.758	183.613696
18.24	183.61865
18.72	183.639284
19.2	183.675901
19.68	183.727902
20.16	183.793404
20.64	183.868695
21.117	183.9476
21.598	184.021107
22.08	184.077926
22.56	184.10677
23.04	184.100074
23.52	184.056727
24.	183.981389
24.48	183.881486
24.96	183.764667
25.438	183.637837
25.918	183.50717
26.4	183.378303
26.88	183.256404
27.36	183.146141
27.84	183.051647
28.32	182.976518
28.797	182.923862
29.278	182.896343
29.758	182.89618
30.24	182.925073
30.72	182.983973
31.2	183.072701
31.68	183.189386
32.16	183.329844
32.64	183.487189
33.12	183.652367
33.6	183.816346
34.08	183.973618
34.56	184.124677
35.04	184.27513
35.516	184.432468
36.	184.603328
36.48	184.79246
36.96	185.002835
37.44	185.236043
37.92	185.49265
38.4	185.772412
38.875	186.074465
39.36	186.39747
39.836	186.739757
40.32	187.099415
40.8	187.474303
41.28	187.861968
41.76	188.259451
42.235	188.662975
42.72	189.067535
43.196	189.466478
43.68	189.85132
44.16	190.212235
44.64	190.539577
45.12	190.826083
45.6	191.068426
46.08	191.267006
46.555	191.424489
47.04	191.544461
47.516	191.63072
48.	191.687037
48.48	191.717057
48.96	191.724239
49.44	191.711837
49.92	191.682921
50.4	191.640412
50.875	191.587113
51.36	191.525686
51.836	191.458566
52.32	191.387789
52.8	191.314714
53.28	191.239642
53.76	191.161381
54.235	191.076913
54.72	190.981503
55.196	190.869738
55.68	190.737519
56.16	190.584093
56.64	190.412644
57.12	190.229133
57.594	190.04053
58.08	189.85353
58.555	189.673973
59.04	189.506707
59.516	189.355641
60.	189.223872
60.48	189.113846
60.96	189.027523
61.44	188.966512
61.915	188.932151
62.4	188.925483
62.875	188.947141
63.36	188.109
63.836	189.0744
64.32	189.176684
64.8	189.300032
65.28	189.439059
65.75	189.587771
66.24	189.741098
66.72	189.896341
67.2	190.053485
67.67	190.214258
68.16	190.380888
68.64	190.555344
69.12	190.739071
69.6	190.93291
70.08	191.137062
70.56	191.351088
71.03	191.573992
71.52	191.804363
72.	192.040527
72.48	192.280672
72.96	192.522923
73.44	192.765341
73.92	193.005847
74.39	193.242064
74.88	193.471081
75.36	193.689214
75.84	193.89194
76.32	194.074298
76.8	194.232027
77.28	194.363092
77.75	194.468628
78.24	194.552526
78.72	194.620125
79.2	194.677071
79.67	194.728801
80.16	194.780448
80.64	194.836789
81.11	194.902118
81.6	194.980129
82.08	195.07387
82.56	195.185781
83.03	195.317762
83.52	195.471212
84.	195.646985
84.47	195.845248
84.96	196.065209
85.44	196.304744
85.92	196.554
86.39	196.825027
86.88	197.092418
87.36	197.35445
87.84	197.605438
88.32	197.843445
88.8	198.070096
89.28	198.288824
89.75	198.50317
90.24	198.716116
90.72	198.930186
91.2	199.147613
91.67	199.370247
92.16	199.599261
92.64	199.834943
93.11	200.076687
93.6	200.323166
94.08	200.572553
94.56	200.822694
95.03	201.071214
95.52	201.3155
96.	201.552575
96.47	201.77887
96.96	201.982
97.44	202.180672
97.92	202.345293
98.39	202.479224
98.88	202.580612
99.36	202.651304
99.84	202.695967
100.32	202.720136
100.8	202.728685
101.28	202.725363
101.75	202.713094
102.24	202.694423
102.72	202.671784
103.2	202.647513
103.67	202.623733
104.16	202.602232
104.64	202.584386
105.11	202.571123
105.6	202.562867
106.08	202.559418
106.56	202.55974
107.03	202.561601
107.52	202.561116
108.	202.552362
108.47	202.527504
108.96	202.478075
109.44	202.397587
109.92	202.284127
110.39	202.140711
110.88	201.973049
111.36	201.786874
111.83	201.586669
112.32	201.375859
112.8	201.157587
113.28	200.935279
113.75	200.712751
114.24	200.49395
114.72	200.282623
115.19	200.08205
115.67	199.894945
116.16	199.723437
116.64	199.56906
117.11	199.432722
117.6	199.314548
118.08	199.213652
118.56	199.127865
119.03	199.05356
119.52	198.985907
120.	198.919934
120.47	198.852301
120.96	198.782815
121.44	198.714338
121.92	198.651164
122.39	198.597313
122.88	198.555781
123.36	198.528685
123.83	198.517745
124.32	198.524644
124.8	198.551144
125.28	198.59901
125.75	198.669878
126.24	198.765119
126.72	198.885737
127.19	199.032277
127.67	199.204737
128.16	199.402433
128.64	199.623765
129.12	199.86586
129.6	200.124102
130.07	200.391664
130.56	200.659499
131.04	200.917447
131.51	201.156744
132.	201.372781
132.48	201.565945
132.96	201.740002
133.44	201.813
133.92	202.050028
134.4	202.194837
134.88	202.338082
135.35	202.483277
135.84	202.633469
136.32	202.79108
136.78	202.957828
137.28	203.134722
137.76	203.3221
138.24	203.519677
138.72	203.726559
139.2	203.941167
139.68	204.161079
140.16	204.382765
140.64	204.601336
141.12	204.810567
141.6	205.003607
142.07	205.174589
142.56	205.320534
143.04	205.442168
143.51	205.542881
144.	205.626801
144.48	205.697439
144.96	205.757284
145.44	205.807984
145.92	205.850613
146.4	205.885878
146.88	205.914226
147.35	205.935944
147.84	205.951265
148.32	205.960459
148.78	205.963909
149.28	205.962117
149.76	205.955644
150.23	205.944929
150.72	205.930004
151.2	205.910087
151.68	205.883207
152.16	205.846142
152.64	205.795101
153.12	205.727223
153.6	205.64212
154.07	205.542258
154.56	205.431932
155.04	205.315903
155.51	205.198617
156.	205.084082
156.48	204.975947
156.96	204.877476
157.44	204.791391
157.92	204.719703
158.4	204.663619
158.88	204.62352
159.35	204.598988
159.84	204.58885
160.32	204.591188
160.78	204.603324
161.28	204.621768
161.76	204.642212
162.23	204.6597
162.72	204.669188
163.2	204.666602
163.68	204.650081
164.16	204.620639
164.64	204.581686
165.12	204.537808
165.6	204.493717
166.07	204.453812
166.56	204.422189
167.04	204.402753
167.51	204.399214
168.	204.414964
168.48	204.452894
168.95	204.515253
169.44	204.603535
169.92	204.718426
170.4	204.859759
170.88	205.026466
171.35	205.216508
171.84	205.426773
172.32	205.65295
172.78	205.889482
173.28	206.129763
173.76	206.366857
174.23	206.594717
174.72	206.809333
175.2	207.008985
175.68	207.193522
176.16	207.363411
176.64	207.519262
177.12	207.661922
177.6	207.792795
178.07	207.914057
178.56	208.02862
179.04	208.139893
179.51	208.25148
180.	208.36687
180.48	208.489162
180.95	208.620824
181.44	208.763441
181.92	208.91743
182.4	209.081678
182.88	209.253132
183.35	209.426495
183.84	209.594413
184.32	209.748675
184.78	209.882579
185.28	209.993482
185.76	210.083631
186.23	210.158591
186.72	210.224726
187.2	210.287459
187.68	210.350778
188.16	210.417468
188.64	210.489523
189.12	210.568438
189.6	210.655358
190.07	210.751142
190.56	210.856395
191.04	210.971482
191.51	211.096525
192.	211.231379
192.48	211.375574
192.95	211.5282
193.44	211.687761
193.92	211.852023
194.4	212.017976
194.88	212.182088
195.35	212.341038
195.84	212.492788
196.32	212.637404
196.78	212.776916
197.28	212.914268
197.76	213.052208
198.23	213.192774
198.72	213.337373
199.2	213.487085
199.68	213.642893
200.16	213.805728
200.64	213.976393
201.12	214.155452
201.6	214.343143
202.07	214.539324
202.56	214.74345
203.04	214.954572
203.51	215.171324
204.	215.39187
204.48	215.613787
204.95	215.833955
205.44	216.048547
205.92	216.253322
206.4	216.44438
206.88	216.619152
207.35	216.777014
207.84	216.919069
208.32	217.047392
208.78	217.164341
209.28	217.272287
209.76	217.373623
210.23	217.470843
210.72	217.566547
211.2	217.663353
211.67	217.763768
212.16	217.870052
212.64	217.984113
213.12	218.107393
213.6	218.240781
214.07	218.384491
214.56	218.537936
215.04	218.699583
215.51	218.866843
216.	219.036115
216.48	219.203131
216.95	219.363681
217.44	219.51448
217.92	219.653677
218.4	219.780655
218.88	219.895425
219.35	219.152
219.84	220.089072
220.32	220.168654
220.78	220.23774
221.28	220.297538
221.76	220.34946
222.23	220.394914
222.72	220.435145
223.2	220.47112
223.67	220.503481
224.16	220.532476
224.64	220.557903
225.12	220.578
225.6	220.594309
226.07	220.601543
226.56	220.597544
227.04	220.578585
227.51	220.541158
228.	220.483186
228.48	220.405016
228.95	220.309555
229.44	220.201509
229.92	220.086349
230.38	219.969568
230.88	219.856378
231.35	219.751692
231.84	219.660162
232.32	219.58617
232.78	219.533763
233.28	219.506564
233.76	219.507657
234.23	219.539485
234.72	219.603727
235.2	219.701151
235.67	219.831424
236.16	219.992896
236.64	220.182423
237.12	220.395368
237.6	220.626034
238.07	220.868639
238.56	221.118621
239.04	221.373568
239.51	221.633138
240.	221.898123
240.48	222.169419
240.95	222.447543
241.44	222.73272
241.92	223.025222
242.38	223.325603
242.88	223.634685
243.35	223.953366
243.84	224.282373
244.32	224.622058
244.78	224.972264
245.28	225.332227
245.76	225.700497
246.23	226.074845
246.72	226.452202
247.2	226.828623
247.67	227.199374
248.16	227.559265
248.64	227.903388
249.12	228.228153
249.6	228.532174
250.07	228.816423
250.56	229.083537
251.04	229.336837
251.51	229.579627
252.	229.81499
252.48	230.045901
252.95	230.275421
253.44	230.506793
253.92	230.743381
254.38	230.988525
254.88	231.245343
255.35	231.516534
255.84	231.804172
256.32	232.109489
256.8	232.432619
257.28	232.772314
257.76	233.125698
258.24	233.488205
258.71	233.853974
259.2	234.216952
259.68	234.572572
260.15	234.919096
260.64	235.257591
261.12	235.590504
261.57	235.919891
262.08	236.246339
262.56	236.568831
263.03	236.885311
263.52	237.193563
264.	237.492054
264.48	237.780457
264.96	238.059728
265.44	238.331809
265.92	238.59916
266.4	238.864307
266.88	239.129502
267.36	239.396482
267.84	239.666291
268.32	239.939136
268.8	240.214309
269.28	240.490223
269.76	240.764775
270.24	241.036156
270.71	241.303917
271.2	241.569617
271.68	241.836457
272.15	242.108146
272.64	242.387805
273.12	242.677421
273.57	242.977887
274.08	243.289369
274.56	243.611777
275.03	243.945194
275.52	244.290135
276.	244.647625
276.48	245.019092
276.96	245.406152
277.44	245.810348
277.92	246.23288
278.4	246.674324
278.88	247.134318
279.36	247.611197
279.84	248.101579
280.32	248.600038
280.8	249.099188
281.28	249.590705
281.76	250.067449
282.24	250.525792
282.71	250.966487
283.2	251.393409
283.68	251.811344
284.15	252.224291
284.64	252.634823
285.12	253.044284
285.57	253.453373
286.08	253.862796
286.56	254.273741
287.03	254.688038
287.52	255.107
288.	255.536048
288.47	255.97424
288.96	256.423851
289.44	256.885024
289.92	257.356536
290.4	257.835656
290.88	258.318145
291.36	258.798541
291.84	259.270946
292.32	259.730439
292.8	260.174707
293.28	260.604883
293.76	261.024885
294.24	261.439745
294.71	261.854038
295.2	262.271063
295.68	262.692748
296.15	263.117
296.64	263.553018
297.12	263.992077
297.57	264.437539
298.08	264.890153
298.56	265.350943
299.03	265.820958
299.52	266.30091
300.	266.790781
300.47	267.28947
300.96	267.794475
301.44	268.301671
301.92	268.805216
302.4	269.297791
302.88	269.771432
303.36	270.219047
303.84	270.63608
304.32	271.021149
304.8	271.373319
305.28	271.669
305.76	271.908385
306.24	272.091252
306.71	272.22195
307.2	272.304517
307.68	272.344044
308.15	272.346992
308.64	272.321228
309.12	272.275718
309.57	272.219917
310.08	272.163032
310.56	272.113317
311.03	272.077525
311.52	272.060556
312.	272.065255
312.47	272.092315
312.96	272.140331
313.44	272.206253
313.92	272.28651
314.4	272.378739
314.88	272.483359
315.36	272.603886
315.84	272.745732
316.32	272.91439
316.8	273.114079
317.28	273.347168
317.76	273.614251
318.24	273.91454
318.71	274.246396
319.2	274.607842
319.68	274.961
320.15	275.412102
320.64	275.851849
321.12	276.314792
321.57	276.799179
322.08	277.302544
322.56	277.821335
323.03	278.350579
323.52	278.883605
324.	279.411976
324.47	279.925976
324.96	280.415955
325.44	280.874382
325.92	281.297618
326.4	281.6861
326.88	282.042786
327.36	282.371017
327.84	282.672986
328.32	282.949208
328.8	283.198737
329.28	283.419777
329.76	283.610397
330.24	283.769134
330.71	283.895345
331.2	283.989235
331.68	284.051586
332.15	284.083379
332.64	284.08545
333.12	284.058268
333.57	284.001804
334.08	283.915406
334.56	283.797666
335.03	283.646407
335.52	283.459112
336.	283.234079
336.47	282.97222
336.96	282.678644
337.44	282.362848
337.91	282.037266
338.4	281.715124
338.88	281.408734
339.36	281.128614
339.84	280.883245
340.32	280.679197
340.8	280.521443
341.28	280.41373
341.76	280.358905
342.24	280.359081
342.71	280.415658
343.2	280.52924
343.68	280.699481
344.15	280.924931
344.64	281.202851
345.12	281.528989
345.57	281.897323
346.08	282.205
346.56	282.727067
347.03	283.168359
347.52	283.614339
348.	284.058553
348.47	284.498408
348.96	284.934177
349.44	285.366883
349.91	285.796487
350.4	286.221107
350.88	286.637093
351.36	287.03956
351.84	287.42301
352.32	287.7819
352.8	288.111053
353.28	288.40595
353.76	288.662899
354.24	288.879128
354.71	289.052809
355.2	289.182982
355.68	289.269359
356.15	289.311
356.64	289.310865
357.12	289.2654
357.57	289.174282
358.08	289.03578
358.56	288.848975
359.03	288.615629
359.52	288.341628
360.	288.036809
360.47	287.713247
360.96	287.383148
361.44	287.057388
361.91	286.744871
362.4	286.452451
362.88	286.185107
363.36	285.9462
363.84	285.737763
364.32	285.560785
364.8	285.415472
365.28	285.301456
365.76	285.217894
366.24	285.163445
366.71	285.136117
367.2	285.132988
367.68	285.149876
368.15	285.181014
368.64	285.218949
369.12	285.254954
369.57	285.280309
370.08	285.288403
370.56	285.276773
371.03	285.247757
371.52	285.207246
372.	285.1625
372.47	285.120295
372.96	285.085949
373.44	285.063046
373.91	285.053531
374.4	285.057925
374.88	285.075617
375.36	285.105176
375.84	285.144678
376.32	285.191973
376.8	285.244845
377.28	285.301033
377.76	285.358103
378.24	285.413195
378.71	285.462671
379.2	285.501731
379.68	285.524167
380.15	285.522516
380.64	285.488979
381.12	285.417234
381.57	285.304619
382.08	285.153447
382.56	284.97054
383.03	284.765357
383.52	284.547923
384.	284.327395
384.47	284.111345
384.96	283.905561
385.44	283.714136
385.91	283.539722
386.4	283.383884
386.88	283.247455
387.36	283.130818
387.84	283.034062
388.32	282.957006
388.8	282.899095
389.28	282.859192
389.76	282.835286
390.24	282.824197
390.71	282.821341
391.2	282.820775
391.68	282.81581
392.15	282.800424
392.64	282.77125
393.12	282.729175
393.57	282.679432
394.08	282.630042
394.56	282.589626
395.03	282.565628
395.52	282.56336
396.	282.58574
396.47	282.633515
396.96	282.705759
397.44	282.800442
397.91	282.914968
398.4	283.046555
398.88	283.192453
399.36	283.348
399.84	283.516518
400.32	283.689124
400.8	283.864394
401.28	284.03798
401.76	284.204235
402.24	284.356033
402.71	284.485097
403.2	284.583186
403.68	284.644111
404.15	284.665784
404.64	284.650987
405.12	284.606348
405.57	284.540315
406.08	284.461332
406.56	284.376746
407.03	284.292385
407.52	284.212563
408.	284.140294
408.47	284.077593
408.96	284.025761
409.44	283.985601
409.91	283.957545
410.4	283.941673
410.88	283.937643
411.35	283.944524
411.84	283.960564
412.32	283.982927
412.8	284.007479
413.28	284.028773
413.76	284.040493
414.24	284.036519
414.71	284.012547
415.2	283.967564
415.68	283.904328
416.15	283.828503
416.64	283.747109
417.12	283.667075
417.57	283.594301
418.08	283.533218
418.56	283.486692
419.03	283.456169
419.52	283.441925
420.	283.443374
420.47	283.459342
420.96	283.48831
421.44	283.528561
421.91	283.578253
422.4	283.635379
422.88	283.697638
423.35	283.762214
423.84	283.825525
424.32	283.883065
424.8	283.929558
425.28	283.95967
425.76	283.969298
426.24	283.956972
426.71	283.924545
427.2	283.876686
427.68	283.819558
428.15	283.759436
428.64	283.701744
429.12	283.650558
429.57	283.608452
430.08	283.576565
430.56	283.554811
431.03	283.542167
431.52	283.536962
432.	283.537122
432.47	283.540332
432.96	283.544081
433.44	283.545601
433.91	283.541711
434.4	283.528584
434.88	283.501545
435.35	283.45505
435.84	283.383091
436.32	283.280219
436.8	283.14304
437.28	282.97156
437.76	282.769543
438.24	282.543667
438.71	282.301977
439.2	282.052409
439.68	281.801824
440.15	281.55563
440.64	281.317801
441.12	281.091124
441.57	280.877519
442.08	280.678331
442.56	280.494545
443.03	280.326915
443.52	280.175985
444.	280.042029
444.47	279.924879
444.96	279.823716
445.44	279.736812
445.91	279.661326
446.4	279.593319
446.88	279.52818
447.35	279.461656
447.84	279.391274
448.32	279.317541
448.8	279.244186
449.28	279.17745
449.76	279.125104
450.24	279.095567
450.71	279.121815
451.2	279.220692
451.68	279.397024
452.15	279.653878
452.64	279.992666
453.12	280.413314
453.57	280.91445
454.08	281.493597
454.56	282.147287
455.03	282.871111
455.52	283.659672
456.	284.506486
456.47	285.403864
456.96	286.342892
457.44	287.313643
457.91	288.305859
458.4	289.310183
458.88	290.319658
459.35	291.330805
459.84	292.343532
460.32	293.359889
460.75	294.382361
461.28	295.412497
461.76	296.450199
462.24	297.49362
462.71	298.539439
463.2	299.583336
463.68	300.620485
464.15	301.645978
464.64	302.655135
465.12	303.643688
465.57	304.607847
466.08	305.544265
466.56	306.449932
467.03	307.322015
467.52	308.15768
468.	308.953967
468.47	309.707829
468.96	310.41649
469.44	311.078182
469.91	311.693076
470.4	312.263842
470.88	312.795344
471.35	313.293589
471.84	313.764542
472.32	314.213303
472.75	314.643809
473.28	315.058875
473.76	315.4604
474.24	315.849599
474.71	316.227188
475.2	316.593507
475.68	316.948574
476.15	317.292084
476.64	317.623348
477.12	317.941192
477.57	318.243838
478.08	318.528788
478.56	318.79275
479.03	319.031712
479.52	319.241317
480.	319.4178
480.47	319.559495
480.96	319.668318
481.44	319.750086
481.91	319.813257
482.4	319.866931
482.88	319.919301
483.35	319.976971
483.84	320.044918
484.32	320.126747
484.75	320.224982
485.28	320.34131
485.76	320.47673
486.24	320.631642
486.71	320.805879
487.2	320.712
487.68	321.208815
488.15	321.434248
488.64	321.672444
489.12	321.920262
489.57	322.174087
490.08	322.430046
490.56	322.684337
491.03	322.93377
491.52	323.176517
492.	323.412764
492.47	323.644635
492.96	323.875292
493.44	324.107798
493.91	324.344341
494.4	324.586044
494.88	324.833111
495.35	325.0851
495.84	325.341151
496.32	325.600117
496.75	325.860659
497.28	326.121272
497.76	326.38029
498.24	326.635893
498.71	326.886128
499.2	327.128963
499.68	327.362417
500.15	327.584707
500.64	327.794371
501.12	327.990269
501.57	328.171495
502.08	328.33744
502.56	328.488295
503.03	328.626001
503.52	328.754978
504.	328.88191
504.47	329.014681
504.96	329.161115
505.44	329.328131
505.91	329.52134
506.4	329.744968
506.88	330.001889
507.35	330.293712
507.84	330.620852
508.32	330.982568
508.75	331.377001
509.28	331.801222
509.76	332.251295
510.24	332.722416
510.71	333.209077
511.2	333.70528
511.68	334.204748
512.16	334.701155
512.64	335.188502
513.12	335.661763
513.6	336.117684
514.0799	336.555251
514.56	336.975324
515.04	337.379584
515.52	337.769468
516.	338.145594
516.48	338.507704
516.96	338.854903
517.4399	339.185958
517.92	339.499533
518.4	339.794325
518.88	340.069121
519.36	340.322812
519.84	340.554406
520.3199	340.763077
520.8	340.948244
521.28	341.109671
521.76	341.247529
522.24	341.362351
522.72	341.454876
523.1	341.525891
523.68	341.576262
524.16	341.607335
524.64	341.621558
525.12	341.622888
525.6	341.616594
526.0799	341.608566
526.56	341.60454
527.04	341.609584
527.52	341.627858
528.	341.662533
528.48	341.715795
528.96	341.788855
529.4399	341.881994
529.92	341.99462
530.4	342.125344
530.88	342.272064
531.36	342.432032
531.84	342.601867
532.3199	342.777506
532.8	342.9541
533.28	343.125974
533.76	343.286837
534.24	343.430456
534.72	343.551745
535.1	343.647791
535.68	343.718205
536.16	343.764552
536.64	343.789321
537.12	343.795007
537.6	343.783599
538.0799	343.756448
538.56	343.714325
539.04	343.657563
539.52	343.586191
540.	343.500075
540.48	343.399042
540.96	343.283005
541.4399	343.152075
541.92	343.006628
542.4	342.847258
542.88	342.674593
543.36	342.48898
543.84	342.29017
544.3199	342.077239
544.8	341.849018
545.28	341.605126
545.76	341.347233
546.24	341.079828
546.72	340.809914
547.1	340.545838
547.68	340.295962
548.16	340.067716
548.64	339.86715
549.12	339.698844
549.6	339.566009
550.0799	339.470666
550.56	339.413823
551.04	339.395641
551.52	339.415592
552.	339.472593
552.48	339.565108
552.96	339.691119
553.4399	339.847941
553.92	340.031851
554.4	340.237669
554.88	340.458561
555.36	340.686395
555.84	340.912893
556.3199	341.131318
556.8	341.337899
557.28	341.532042
557.76	341.715297
558.24	341.889884
558.72	342.057612
559.1	342.219451
559.68	342.375561
560.16	342.525494
560.64	342.668423
561.12	342.80333
561.6	342.929166
562.0799	343.045034
562.56	343.150428
563.04	343.24541
563.52	343.330676
564.	343.407502
564.48	343.477436
564.9599	343.541814
565.4399	343.60127
565.92	343.655456
566.4	343.703238
566.88	343.74355
567.36	343.776725
567.84	343.805592
568.3199	343.835505
568.8	343.873216
569.28	343.925368
569.76	343.39
570.24	344.093033
570.72	344.214373
571.1	344.362062
571.68	344.535652
572.16	344.733949
572.64	344.955367
573.12	345.198287
573.6	345.461349
574.0799	345.743664
574.56	346.044862
575.04	346.364909
575.52	346.70372
