# Supplementary material for: Towards the engineering of a photon-only two-stroke rotary molecular motor
Source: Nat Commun. 2022 Oct 28;13:6433. doi: 10.1038/s41467-022-33695-x (PMC9616945; doi:10.1038/s41467-022-33695-x)
Supplement: Supplementary file 13 — Source Data [file 41467_2022_33695_MOESM13_ESM.zip › Figure 4C source data/traj-36.txt]

time(fs) , θ(deg.)
0.	182.773147
0.48	182.891689
0.96	183.022368
1.44	183.1665
1.92	183.325401
2.4	183.500082
2.88	183.691027
3.36	183.898067
3.84	184.120358
4.32	184.356406
4.8	184.604091
5.279	184.860703
5.76	185.122979
6.24	185.387178
6.72	185.649187
7.199	185.904699
7.68	186.149449
8.16	186.379467
8.64	186.591326
9.12	186.782333
9.6	186.950619
10.08	187.095168
10.559	187.215811
11.04	187.313248
11.52	187.389085
12.	187.445812
12.48	187.486584
12.959	187.514784
13.44	187.533471
13.92	187.544963
14.399	187.550669
14.879	187.551189
15.36	187.546525
15.84	187.536327
16.32	187.520074
16.8	187.497205
17.28	187.467216
17.758	187.429754
18.24	187.384718
18.72	187.332382
19.2	187.273463
19.68	187.209181
20.16	187.14125
20.64	187.071879
21.117	187.003761
21.598	186.940117
22.08	186.884666
22.56	186.841472
23.04	186.814565
23.52	186.807388
24.	186.822249
24.48	186.854
24.96	186.919748
25.438	186.321
25.918	187.095136
26.4	187.20265
26.88	187.316617
27.36	187.431395
27.84	187.541273
28.32	187.640808
28.797	187.725137
29.278	187.790224
29.758	187.832988
30.24	187.851283
30.72	187.843778
31.2	187.809805
31.68	187.749255
32.16	187.662614
32.64	187.5511
33.12	187.416863
33.6	187.263078
34.08	187.09378
34.56	186.913443
35.04	186.726403
35.516	186.536364
36.	186.346185
36.48	186.157903
36.96	185.972939
37.44	185.79234
37.92	185.617019
38.4	185.447898
38.875	185.286014
39.36	185.132543
39.836	184.988777
40.32	184.856047
40.8	184.73559
41.28	184.628435
41.76	184.535327
42.235	184.456769
42.72	184.39316
43.196	184.344979
43.68	184.312973
44.16	184.298241
44.64	184.302118
45.12	184.325908
45.6	184.370534
46.08	184.436251
46.555	184.522527
47.04	184.628071
47.516	184.750945
48.	184.888699
48.48	185.038509
48.96	185.197311
49.44	185.361975
49.92	185.529489
50.4	185.697181
50.875	185.862886
51.36	186.025078
51.836	186.182896
52.32	186.336108
52.8	186.485028
53.28	186.630473
53.76	186.773777
54.235	186.916864
54.72	187.0623
55.196	187.213196
55.68	187.372894
56.16	187.54447
56.64	187.730203
57.12	187.931196
57.594	188.147243
58.08	188.376935
58.555	188.617914
59.04	188.86717
59.516	189.121315
60.	189.376824
60.48	189.630211
60.96	189.878176
61.44	190.117698
61.915	190.346088
62.4	190.561015
62.875	190.76052
63.36	190.94305
63.836	191.107542
64.32	191.253542
64.8	191.381349
65.28	191.492118
65.75	191.587832
66.24	191.671132
66.72	191.745013
67.2	191.812472
67.67	191.876227
68.16	191.938532
68.64	192.001132
69.12	192.065308
69.6	192.131956
70.08	192.201696
70.56	192.27495
71.03	192.352001
71.52	192.433015
72.	192.51804
72.48	192.606979
72.96	192.699556
73.44	192.795277
73.92	192.893415
74.39	192.993032
74.88	193.093056
75.36	193.192464
75.84	193.290492
76.32	193.386853
76.8	193.481825
77.28	193.576146
77.75	193.670729
78.24	193.766316
78.72	193.863191
79.2	193.961047
79.67	194.059009
80.16	194.155766
80.64	194.249767
81.11	194.339416
81.6	194.423233
82.08	194.473
82.56	194.568673
83.03	194.62865
83.52	194.679438
84.	194.720707
84.47	194.75218
84.96	194.773599
85.44	194.78476
85.92	194.785643
86.39	194.776577
86.88	194.758394
87.36	194.73249
87.84	194.700747
88.32	194.665364
88.8	194.628645
89.28	194.592836
89.75	194.560022
90.24	194.532087
90.72	194.510716
91.2	194.497395
91.67	194.493424
92.16	194.404
92.64	194.51773
93.11	194.547566
93.6	194.589819
94.08	194.644604
94.56	194.711711
95.03	194.790575
95.52	194.880275
96.	194.979566
96.47	195.086961
96.96	195.200892
97.44	195.319927
97.92	195.443011
98.39	195.569667
98.88	195.700101
99.36	195.835177
99.84	195.976291
100.32	196.125179
100.8	196.283716
101.28	196.453734
101.75	196.63685
102.24	196.834333
102.72	197.046991
103.2	197.275088
103.67	197.518282
104.16	197.775585
104.64	198.045334
105.11	198.325189
105.6	198.612155
106.08	198.902668
106.56	199.192744
107.03	199.4782
107.52	199.754938
108.	200.019219
108.47	200.267858
108.96	200.498309
109.44	200.708663
109.92	200.89756
110.39	201.064117
110.88	201.207891
111.36	201.328871
111.83	201.42748
112.32	201.504571
112.8	201.561406
113.28	201.52
113.75	201.62115
114.24	201.628151
114.72	201.622878
115.19	201.607564
115.67	201.584259
116.16	201.554687
116.64	201.520097
117.11	201.481166
117.6	201.437982
118.08	201.390139
118.56	201.336918
119.03	201.277516
119.52	201.21125
120.	201.137692
120.47	201.056713
120.96	200.968493
121.44	200.873483
121.92	200.772395
122.39	200.666167
122.88	200.555946
123.36	200.443026
123.83	200.328785
124.32	200.214596
124.8	200.101724
125.28	199.991237
125.75	199.883902
126.24	199.780105
126.72	199.679789
127.19	199.582423
127.67	199.487053
128.16	199.392431
128.64	199.297234
129.12	199.200301
129.6	199.100797
130.07	198.254
130.56	198.892538
131.04	198.783755
131.51	198.672195
132.	198.558344
132.48	198.442901
132.96	198.326817
133.44	198.211283
133.92	198.097711
134.4	197.987682
134.88	197.882874
135.35	197.784983
135.84	197.695651
136.32	197.616389
136.78	197.548509
137.28	197.493058
137.76	197.450763
138.24	197.421
138.72	197.406782
139.2	197.40486
139.68	197.41581
140.16	197.43919
140.64	197.474625
141.12	197.521801
141.6	197.580376
142.07	197.649865
142.56	197.729566
143.04	197.818542
143.51	197.915665
144.	198.019694
144.48	198.129349
144.96	198.243384
145.44	198.360647
145.92	198.480104
146.4	198.600856
146.88	198.722117
147.35	198.843165
147.84	198.963288
148.32	199.081713
148.78	199.197599
149.28	199.310122
149.76	199.418618
150.23	199.522714
150.72	199.622398
151.2	199.717892
151.68	199.809353
152.16	199.896605
152.64	199.978878
153.12	200.054809
153.6	200.122621
154.07	200.180358
154.56	200.226138
155.04	200.25835
155.51	200.275798
156.	200.277771
156.48	200.26405
156.96	200.234845
157.44	200.19069
157.92	200.132294
158.4	200.06038
158.88	199.975524
159.35	199.87804
159.84	199.767938
160.32	199.644991
160.78	199.508912
161.28	199.359624
161.76	199.197519
162.23	199.023579
162.72	198.839337
163.2	198.646695
163.68	198.447713
164.16	198.244476
164.64	198.039034
165.12	197.833409
165.6	197.629622
166.07	197.429719
166.56	197.235774
167.04	197.049858
167.51	196.873982
168.	196.710011
168.48	196.559547
168.95	196.423786
169.44	196.303397
169.92	196.198449
170.4	196.108428
170.88	196.032411
171.35	195.969402
171.84	195.918736
172.32	195.88038
172.78	195.854941
173.28	195.84338
173.76	195.846607
174.23	195.865149
174.72	195.898979
175.2	195.947503
175.68	196.009647
176.16	196.083983
176.64	196.168824
177.12	196.262332
177.6	196.362591
178.07	196.467656
178.56	196.575603
179.04	196.684539
179.51	196.792614
180.	196.898012
180.48	196.957
180.95	197.093758
181.44	197.180899
181.92	197.259248
182.4	197.32833
182.88	197.388623
183.35	197.441739
183.84	197.490363
184.32	197.537962
184.78	197.58838
185.28	197.645455
185.76	197.712763
186.23	197.793492
186.72	197.890419
187.2	198.005919
187.68	198.142014
188.16	198.300394
188.64	198.482453
189.12	198.689306
189.6	198.921802
190.07	199.180528
190.56	199.465811
191.04	199.777728
191.51	200.11613
192.	200.480684
192.48	200.870919
192.95	201.286263
193.44	201.726013
193.92	202.189214
194.4	202.674465
194.88	203.17975
195.35	203.70232
195.84	204.238724
196.32	204.784928
196.78	205.336496
197.28	205.888783
197.76	206.437104
198.23	206.976886
198.72	207.503782
199.2	208.01377
199.68	208.503213
200.16	208.96891
200.64	209.408123
201.12	209.818618
201.6	210.198699
202.07	210.54727
202.56	210.863939
203.04	211.149121
203.51	211.404126
204.	211.631074
204.48	211.832607
204.95	212.011385
205.44	212.169513
205.92	212.308094
206.4	212.427055
206.88	212.525223
207.35	212.600595
207.84	212.650685
208.32	212.672843
208.78	212.664561
209.28	212.623697
209.76	212.548631
210.23	212.438395
210.72	212.292728
211.2	212.11212
211.67	211.897834
212.16	211.651917
212.64	211.377239
213.12	211.077573
213.6	210.757685
214.07	210.423354
214.56	210.081216
215.04	209.738347
215.51	209.401675
216.	209.077416
216.48	208.770708
216.95	208.485515
217.44	208.224741
217.92	207.990453
218.4	207.784099
218.88	207.606663
219.35	207.458753
219.84	207.340599
220.32	207.252006
220.78	207.192278
221.28	207.160118
221.76	207.153562
222.23	207.169945
222.72	207.205935
223.2	207.257675
223.67	207.321058
224.16	207.392189
224.64	207.467976
225.12	207.546705
225.6	207.628311
226.07	207.714112
226.56	207.8061
227.04	207.906096
227.51	208.015111
228.	208.1331
228.48	208.259037
228.95	208.391194
229.44	208.527461
229.92	208.665628
230.38	208.803579
230.88	208.939408
231.35	209.071447
231.84	209.198252
232.32	209.318537
232.78	209.431096
233.28	209.534752
233.76	209.628358
234.23	209.710917
234.72	209.781855
235.2	209.841408
235.67	209.890958
236.16	209.93304
236.64	209.970913
237.12	210.00783
237.6	210.046349
238.07	210.087947
238.56	210.132
239.04	210.180982
239.51	210.230812
240.	210.281101
240.48	210.330405
240.95	210.377365
241.44	210.420812
241.92	210.459784
242.38	210.493529
242.88	210.521461
243.35	210.543107
243.84	210.558073
244.32	210.566036
244.78	210.566823
245.28	210.560587
245.76	210.548116
246.23	210.531175
246.72	210.512682
247.2	210.496508
247.67	210.486831
248.16	210.48728
248.64	210.500222
249.12	210.526423
249.6	210.565131
250.07	210.614421
250.56	210.671647
251.04	210.733862
251.51	210.798142
252.	210.861796
252.48	210.922486
252.95	210.978278
253.44	211.027628
253.92	211.069366
254.38	211.102637
254.88	211.126896
255.35	211.141974
255.84	211.148247
256.32	211.146942
256.8	211.140445
257.28	211.132429
257.76	211.127591
258.24	211.131003
258.71	211.147297
259.2	211.179
259.68	211.231091
260.15	211.301238
260.64	211.389861
261.12	211.495587
261.57	211.616521
262.08	211.750429
262.56	211.894814
263.03	212.046934
263.52	212.203765
264.	212.361986
264.48	212.517951
264.96	212.667701
265.44	212.807025
265.92	212.931644
266.4	213.037565
266.88	213.121665
267.36	213.182437
267.84	213.220635
268.32	213.239489
268.8	213.244289
269.28	213.241476
269.76	213.237557
270.24	213.238156
270.71	213.247408
271.2	213.267731
271.68	213.266
272.15	213.343746
272.64	213.397949
273.12	213.461109
273.57	213.531694
274.08	213.608251
274.56	213.689437
275.03	213.773955
275.52	213.860433
276.	213.9473
276.48	214.0327
276.96	214.114563
277.44	214.190941
277.92	214.260702
278.4	214.324417
278.88	214.385074
279.36	214.448101
279.84	214.520593
280.32	214.610059
280.8	214.723204
281.28	214.865118
281.76	215.038912
282.24	215.24578
282.71	215.485336
283.2	215.756057
283.68	216.055736
284.15	216.381821
284.64	216.731617
285.12	217.102387
285.57	217.49133
286.08	217.895506
286.56	218.311726
287.03	218.736435
287.52	219.165641
288.	219.594958
288.47	220.019833
288.96	220.436041
289.44	220.840355
289.92	221.231194
290.4	221.6089
290.88	221.975487
291.36	222.333958
291.84	222.687499
292.32	223.038818
292.8	223.389768
293.28	223.741261
293.76	224.093395
294.24	224.445699
294.71	224.797386
295.2	225.147559
295.68	225.495313
296.15	225.839772
296.64	226.180036
297.12	226.5151
297.57	226.84376
298.08	227.164548
298.56	227.475725
299.03	227.775421
299.52	228.061979
300.	228.334496
300.47	228.593452
300.96	228.841126
301.44	229.081527
301.92	229.319819
302.4	229.561454
302.88	229.811352
303.36	230.073385
303.84	230.350212
304.32	230.643384
304.8	230.953622
305.28	231.281125
305.76	231.625855
306.24	231.987731
306.71	232.366727
307.2	232.762882
307.68	233.176225
308.15	233.60661
308.64	234.053514
309.12	234.515813
309.57	234.991653
310.08	235.478537
310.56	235.973735
311.03	236.475004
311.52	236.981369
312.	237.493505
312.47	238.013467
312.96	238.543844
313.44	239.086756
313.92	239.643051
314.4	240.211906
314.88	240.790805
315.36	241.375801
315.84	241.961909
316.32	242.54353
316.8	243.11482
317.28	243.669
317.76	244.203502
318.24	244.710192
318.71	245.185282
319.2	245.624335
319.68	246.023143
320.15	246.377635
320.64	246.683873
321.12	246.938338
321.57	247.138569
322.08	247.284167
322.56	247.377793
323.03	247.425619
323.52	247.436806
324.	247.422202
324.47	247.392828
324.96	247.358737
325.44	247.328473
325.92	247.309
326.4	247.305918
326.88	247.323756
327.36	247.36624
327.84	247.4365
328.32	247.537185
328.8	247.670513
329.28	247.838242
329.76	248.041581
330.24	248.281017
330.71	248.556089
331.2	248.865119
331.68	249.204
332.15	249.571157
332.64	249.957945
333.12	250.359546
333.57	250.771306
334.08	251.190919
334.56	251.618798
335.03	252.057382
335.52	252.509819
336.	252.978774
336.47	253.465768
336.96	253.971046
337.44	254.493801
337.91	255.032504
338.4	255.585212
338.88	256.149801
339.36	256.724064
339.84	257.305726
340.32	257.892404
340.8	258.481501
341.28	259.070099
341.76	259.654799
342.24	260.23155
342.71	260.795498
343.2	261.340922
343.68	261.861406
344.15	262.350407
344.64	262.802193
345.12	263.212947
345.57	263.581475
346.08	263.90912
346.56	264.198871
347.03	264.45419
347.52	264.678109
348.	264.872822
348.47	265.039755
348.96	265.179862
349.44	265.294041
349.91	265.383471
350.4	265.449814
350.88	265.495307
351.36	265.522743
351.84	265.535409
352.32	265.536928
352.8	265.530953
353.28	265.520692
353.76	265.50831
354.24	265.494374
354.71	265.47762
355.2	265.455272
355.68	265.42397
356.15	265.381186
356.64	265.326544
357.12	265.262397
357.57	264.836084
358.08	264.386637
358.56	263.918526
359.03	263.436518
359.52	262.945269
360.	262.449254
360.47	261.952895
360.96	261.460746
361.44	260.977596
361.91	260.508478
362.4	260.058538
362.88	259.63277
363.36	259.235653
363.84	258.870743
364.32	258.540209
364.8	258.244431
365.28	257.981714
365.76	257.748264
366.24	257.53863
366.71	257.346735
367.2	257.167323
367.68	256.305
368.15	256.83627
368.64	256.685911
369.12	256.548813
369.57	256.427281
370.08	256.322639
370.56	256.235048
371.03	256.163644
371.52	256.106818
372.	256.06252
372.47	256.028532
372.96	256.002677
373.44	255.982974
373.91	255.967721
374.4	255.955483
374.88	255.944969
375.36	255.934758
375.84	255.922922
376.32	255.906581
376.8	255.881616
377.28	255.842753
377.76	255.784246
378.24	255.701163
378.71	255.590837
379.2	255.453693
379.68	255.292966
380.15	255.113487
380.64	254.92029
381.12	254.717633
381.57	254.50857
382.08	254.294953
382.56	254.077662
383.03	253.856901
383.52	253.632485
384.	253.404099
384.47	253.17148
384.96	252.934504
385.44	252.693192
385.91	252.447578
386.4	252.197504
386.88	251.942297
387.36	251.680425
387.84	251.409261
388.32	251.125244
388.8	250.824471
389.28	250.503638
389.76	250.160963
390.24	249.796643
390.71	249.412654
391.2	249.012056
391.68	248.59826
392.15	248.17453
392.64	247.743791
393.12	247.308619
393.57	246.871353
394.08	246.434184
394.56	245.237
395.03	245.568592
395.52	245.144253
396.	244.728047
396.47	244.321467
396.96	243.925472
397.44	243.54026
397.91	243.165072
398.4	242.798065
398.88	242.436365
399.36	242.076421
399.84	241.714749
400.32	241.34893
400.8	240.978447
401.28	240.604853
401.76	240.231153
402.24	239.860779
402.71	239.496701
403.2	239.140958
403.68	238.794596
404.15	238.457873
404.64	238.130569
405.12	237.812278
405.57	237.502614
406.08	237.201274
406.56	236.907995
407.03	236.622429
407.52	236.344001
408.	236.071803
408.47	235.804548
408.96	235.540586
409.44	235.278008
409.91	235.014889
410.4	234.749735
410.88	234.482094
411.35	234.213108
411.84	233.945685
412.32	233.684129
412.8	233.433416
413.28	233.198443
413.76	232.983504
414.24	232.792018
414.71	232.626444
415.2	232.488259
415.68	232.377937
416.15	232.294899
416.64	232.237425
417.12	232.202555
417.57	232.186024
418.08	232.182285
418.56	232.18465
419.03	232.185581
419.52	232.177064
420.	232.151081
420.47	232.100109
420.96	232.017676
421.44	231.898899
421.91	231.740869
422.4	231.54273
422.88	231.305406
423.35	231.031154
423.84	230.723157
424.32	230.385248
424.8	230.021746
425.28	229.637329
425.76	229.236876
426.24	228.825255
426.71	228.407055
427.2	227.986305
427.68	227.566216
428.15	227.149033
428.64	226.736018
429.12	226.327585
429.57	225.923537
430.08	225.523368
430.56	225.126569
431.03	224.732899
431.52	224.342584
432.	223.956417
432.47	223.575708
432.96	223.20209
433.44	222.83724
433.91	222.482636
434.4	222.139387
434.88	221.808151
435.35	221.489083
435.84	221.181779
436.32	220.88521
436.8	220.597632
437.28	220.316521
437.76	220.038559
438.24	219.75972
438.71	219.475451
439.2	219.180975
439.68	218.871639
440.15	218.543276
440.64	218.192515
441.12	217.816973
441.57	217.415326
442.08	216.987276
442.56	216.53346
443.03	216.055369
443.52	215.555287
444.	215.036219
444.47	214.501785
444.96	213.956064
445.44	213.403398
445.91	212.84817
446.4	212.294574
446.88	211.746384
447.35	211.206748
447.84	210.678061
448.32	210.161936
448.8	209.659271
449.28	209.170386
449.76	208.695185
450.24	208.233326
450.71	207.784341
451.2	207.347725
451.68	206.923032
452.15	206.510016
452.64	206.108853
453.12	205.720347
453.57	205.345983
454.08	204.987706
454.56	204.647499
455.03	204.326922
455.52	204.026787
456.	203.747
456.47	203.486566
456.96	203.243677
457.44	203.015854
457.91	202.800115
458.4	202.593156
458.88	202.391542
459.35	202.191863
459.84	201.990857
460.32	201.785466
460.75	201.57287
461.28	201.350531
461.76	201.116299
462.24	200.868668
462.71	200.607169
463.2	200.33279
463.68	200.0482
464.15	199.757588
464.64	199.466167
465.12	199.179608
465.57	198.903608
466.08	198.643623
466.56	198.404692
467.03	198.191239
467.52	198.006803
468.	197.853732
468.47	197.732904
468.96	197.643582
469.44	197.583442
469.91	197.548787
470.4	197.534895
470.88	197.536427
471.35	197.54784
471.84	197.563749
472.32	197.579243
472.75	197.590114
473.28	197.592895
473.76	197.584749
474.24	197.563364
474.71	197.526907
475.2	197.474044
475.68	197.404006
476.15	197.316659
476.64	197.212528
477.12	197.092769
477.57	196.959025
478.08	196.813195
478.56	196.657125
479.03	196.492271
479.52	196.319403
480.	196.138436
480.47	195.948406
480.96	195.74761
481.44	195.533866
481.91	195.304856
482.4	195.058573
482.88	194.793851
483.35	194.510986
483.84	194.212231
484.32	193.901952
484.75	193.58629
485.28	193.272471
485.76	192.968048
486.24	192.680305
486.71	192.415893
487.2	192.180636
487.68	191.979401
488.15	191.815968
488.64	191.69286
489.12	191.611137
489.57	191.570206
490.08	191.567693
490.56	191.599417
491.03	191.659477
491.52	191.740467
492.	191.833871
492.47	191.930744
492.96	192.022761
493.44	192.103507
493.91	192.169607
494.4	192.221115
494.88	192.261037
495.35	192.294303
495.84	192.326759
496.32	192.364456
496.75	192.413261
497.28	192.478664
497.76	192.565651
498.24	192.67855
498.71	192.820824
499.2	192.994786
499.68	193.201313
500.15	193.43959
500.64	193.70697
501.12	193.961
501.57	194.309357
502.08	194.630473
502.56	194.953495
503.03	195.269022
503.52	195.567937
504.	195.842696
504.47	196.08882
504.96	196.305988
505.44	196.498051
505.91	196.671905
506.4	196.835845
506.88	196.154
507.35	197.166221
507.84	197.346149
508.32	197.542606
508.75	197.758765
509.28	197.254
509.76	198.255094
510.24	198.533714
510.71	198.82906
511.2	199.136832
511.68	199.451779
512.16	199.76803
512.64	200.079398
513.12	200.379704
513.6	200.663152
514.0799	200.924832
514.56	201.161312
515.04	201.371144
515.52	201.555011
516.	201.715389
516.48	201.855885
516.96	201.980612
517.4399	202.093754
517.92	202.199325
518.4	202.300985
518.88	202.40188
519.36	202.504463
519.84	202.610323
520.3199	202.720005
520.8	202.832864
521.28	202.946995
521.76	203.059287
522.24	203.165624
522.72	203.261152
523.1	203.340574
523.68	203.398447
524.16	203.429486
524.64	203.428946
525.12	203.393109
525.6	203.319757
526.0799	203.20842
526.56	203.060185
527.04	202.877154
527.52	202.661837
528.	202.416703
528.48	202.143974
528.96	201.84558
529.4399	201.523186
529.92	201.178201
530.4	200.811742
530.88	200.424546
531.36	200.01691
531.84	199.58867
532.3199	199.139277
532.8	198.667916
533.28	198.173633
533.76	197.655455
534.24	197.112553
534.72	196.544554
535.1	195.952015
535.68	195.33696
536.16	194.703137
536.64	194.055775
537.12	193.400989
537.6	192.745281
538.0799	192.09619
538.56	191.464887
539.04	190.860171
539.52	190.286261
540.	189.740068
540.48	189.222132
540.96	188.735076
541.4399	188.281305
541.92	187.862378
542.4	187.478673
542.88	187.129254
543.36	186.811884
543.84	186.523176
544.3199	186.258813
544.8	186.013817
545.28	185.782915
545.76	185.561039
546.24	185.343994
546.72	185.129138
547.1	184.915798
547.68	184.705216
548.16	184.500132
548.64	184.304309
549.12	184.122196
549.6	183.958726
550.0799	183.819152
550.56	183.708821
551.04	183.632831
551.52	183.595563
552.	183.600121
552.48	183.647801
552.96	183.7377
553.4399	183.866607
553.92	184.02924
554.4	184.218747
554.88	184.428213
555.36	184.656943
555.84	184.894436
556.3199	185.133608
556.8	185.369607
557.28	185.589934
557.76	185.791904
558.24	185.974022
558.72	186.135456
559.1	186.275809
559.68	186.395106
560.16	186.493832
560.64	186.572942
561.12	186.633816
561.6	186.678125
562.0799	186.70762
562.56	186.723884
563.04	186.728092
563.52	186.720855
564.	186.702201
564.48	186.671683
564.9599	186.628577
565.4399	186.572066
565.92	186.50138
566.4	186.415862
566.88	186.315071
567.36	186.199014
567.84	186.068529
568.3199	185.925621
568.8	185.773541
569.28	185.616563
569.76	185.459614
570.24	185.307962
570.72	185.167009
571.1	185.042181
571.68	184.938855
572.16	184.86222
572.64	184.817041
573.12	184.807322
573.6	184.835892
574.0799	184.904004
574.56	185.011014
575.04	185.154212
575.52	185.328806
