# Supplementary material for: Towards the engineering of a photon-only two-stroke rotary molecular motor
Source: Nat Commun. 2022 Oct 28;13:6433. doi: 10.1038/s41467-022-33695-x (PMC9616945; doi:10.1038/s41467-022-33695-x)
Supplement: Supplementary file 13 — Source Data [file 41467_2022_33695_MOESM13_ESM.zip › Figure 4C source data/traj-38.txt]

time(fs) , θ(deg.)
0.	177.324982
0.48	177.332969
0.96	177.346039
1.44	177.363564
1.92	177.384663
2.4	177.40824
2.88	177.433084
3.36	177.457885
3.84	177.481337
4.32	177.502129
4.8	177.518918
5.279	177.530453
5.76	177.535737
6.24	177.53419
6.72	177.525825
7.199	177.511382
7.68	177.492264
8.16	177.470341
8.64	177.447748
9.12	177.426706
9.6	177.409423
10.08	177.398033
10.559	177.394575
11.04	177.400961
11.52	177.418933
12.	177.448
12.48	177.49523
12.959	177.555344
13.44	177.630399
13.92	177.719751
14.399	177.821935
14.879	177.934623
15.36	178.054723
15.84	178.178704
16.32	178.303186
16.8	178.425681
17.28	178.545212
17.758	178.662484
18.24	178.779468
18.72	178.89866
19.2	179.022354
19.68	179.152199
20.16	179.289066
20.64	179.433121
21.117	179.583957
21.598	179.740732
22.08	179.902257
22.56	180.067055
23.04	180.233391
23.52	180.399281
24.	180.562489
24.48	180.720516
24.96	180.870598
25.438	181.009759
25.918	181.134995
26.4	181.243669
26.88	181.334072
27.36	181.40603
27.84	181.461261
28.32	181.503303
28.797	181.53695
29.278	181.567432
29.758	181.511
30.24	181.637433
30.72	181.683727
31.2	181.74031
31.68	181.808232
32.16	181.888038
32.64	181.979949
33.12	182.083912
33.6	182.199559
34.08	182.32609
34.56	182.462108
35.04	182.605468
35.516	182.753137
36.	182.901156
36.48	183.044796
36.96	183.179021
37.44	183.299266
37.92	183.402383
38.4	183.48746
38.875	183.556182
39.36	183.612635
39.836	183.662675
40.32	183.713038
40.8	183.770384
41.28	183.84038
41.76	183.927025
42.235	184.032337
42.72	184.15645
43.196	184.297975
43.68	184.454452
44.16	184.622718
44.64	184.799127
45.12	184.979649
45.6	185.159892
46.08	185.335095
46.555	185.500228
47.04	185.65025
47.516	185.780614
48.	185.887891
48.48	185.970312
48.96	186.027
49.44	186.062817
49.92	186.077981
50.4	186.077536
50.875	186.065857
51.36	186.047144
51.836	186.024972
52.32	186.001951
52.8	185.979597
53.28	185.958416
53.76	185.938153
54.235	185.918088
54.72	185.897269
55.196	185.874655
55.68	185.849152
56.16	185.819584
56.64	185.784646
57.12	185.742898
57.594	185.692887
58.08	185.633453
58.555	185.564209
59.04	185.486052
59.516	185.401477
60.	185.31456
60.48	185.230618
60.96	185.155738
61.44	185.096286
61.915	185.058435
62.4	185.047663
62.875	185.068268
63.36	185.122964
63.836	185.212668
64.32	185.336519
64.8	185.492101
65.28	185.675732
65.75	185.882749
66.24	186.107751
66.72	186.344809
67.2	186.587701
67.67	186.830222
68.16	187.066588
68.64	187.291895
69.12	187.502477
69.6	187.696021
70.08	187.871436
70.56	188.028586
71.03	188.168044
71.52	188.290941
72.	188.398835
72.48	188.493571
72.96	188.577004
73.44	188.65063
73.92	188.715228
74.39	188.770648
74.88	188.815827
75.36	188.848965
75.84	188.867772
76.32	188.86968
76.8	188.851985
77.28	188.811931
77.75	188.746833
78.24	188.654302
78.72	188.532637
79.2	188.381301
79.67	188.201333
80.16	187.995508
80.64	187.768206
81.11	187.525094
81.6	187.272788
82.08	187.018571
82.56	186.770164
83.03	186.535429
83.52	186.321944
84.	186.136422
84.47	185.984045
84.96	185.867884
85.44	185.788601
85.92	185.744483
86.39	185.731771
86.88	185.745128
87.36	185.778125
87.84	185.823748
88.32	185.875016
88.8	185.925785
89.28	185.97162
89.75	186.010454
90.24	186.04267
90.72	186.070558
91.2	186.097473
91.67	186.1271
92.16	186.163071
92.64	186.208903
93.11	186.268095
93.6	186.34418
94.08	186.44064
94.56	186.56063
95.03	186.706555
95.52	186.879636
96.	187.079646
96.47	187.304895
96.96	187.552446
97.44	187.818438
97.92	188.098442
98.39	188.387829
98.88	188.682164
99.36	188.977603
99.84	189.271206
100.32	189.560994
100.8	189.845733
101.28	190.124569
101.75	190.396704
102.24	190.661249
102.72	190.917306
103.2	191.164185
103.67	191.401682
104.16	191.630265
104.64	191.851085
105.11	192.065751
105.6	192.275881
106.08	192.4826
106.56	192.686125
107.03	192.885582
107.52	193.07908
108.	193.263955
108.47	193.437103
108.96	193.595362
109.44	193.735928
109.92	193.856778
110.39	193.956959
110.88	194.036618
111.36	194.096774
111.83	194.138971
112.32	194.16498
112.8	194.176682
113.28	194.176124
113.75	194.165689
114.24	194.148277
114.72	194.127392
115.19	194.107031
115.67	194.09133
116.16	194.084046
116.64	194.08801
117.11	194.104735
117.6	194.134265
118.08	194.175265
118.56	194.225314
119.03	194.28135
119.52	194.340282
120.	194.331
120.47	194.458042
120.96	194.515411
121.44	194.572605
121.92	194.630956
122.39	194.691777
122.88	194.756043
123.36	194.824286
123.83	194.896622
124.32	194.972895
124.8	195.052832
125.28	195.136183
125.75	195.22271
126.24	195.311995
126.72	195.403056
127.19	195.493883
127.67	195.581096
128.16	195.659856
128.64	195.724141
129.12	195.767343
129.6	195.78321
130.07	195.766988
130.56	195.716506
131.04	195.63275
131.51	195.519644
132.	195.383169
132.48	195.230279
132.96	195.067994
133.44	194.902865
133.92	194.74076
134.4	194.586889
134.88	194.445917
135.35	194.322104
135.84	194.219369
136.32	194.14121
136.78	194.090427
137.28	194.06866
137.76	194.075882
138.24	194.110023
138.72	194.166931
139.2	194.240762
139.68	194.324861
140.16	194.413015
140.64	194.500845
141.12	194.586764
141.6	194.671977
142.07	194.75955
142.56	194.853108
143.04	194.955793
143.51	195.069752
144.	195.196091
144.48	195.335081
144.96	195.486469
145.44	195.649808
145.92	195.824755
146.4	196.011312
146.88	196.209938
147.35	196.421451
147.84	196.646687
148.32	196.8859
148.78	197.138084
149.28	197.400532
149.76	197.668858
150.23	197.937536
150.72	198.2008
151.2	198.453611
151.68	198.692413
152.16	198.915395
152.64	199.122218
153.12	199.313406
153.6	199.489715
154.07	199.651718
154.56	199.735
155.04	199.933341
155.51	200.05249
156.	200.156673
156.48	200.245594
156.96	200.319218
157.44	200.377854
157.92	200.422119
158.4	200.452718
158.88	200.470017
159.35	200.473471
159.84	200.461055
160.32	200.428954
160.78	200.371737
161.28	200.283133
161.76	200.15736
162.23	199.990644
162.72	199.782276
163.2	199.534684
163.68	199.252595
164.16	198.941887
164.64	198.608652
165.12	198.258677
165.6	197.897257
166.07	197.529206
166.56	197.158942
167.04	196.790602
167.51	196.428137
168.	196.075371
168.48	195.735955
168.95	195.413194
169.44	195.109668
169.92	194.826666
170.4	194.563565
170.88	194.317415
171.35	194.083056
171.84	193.853963
172.32	193.623697
172.78	193.387428
173.28	193.142857
173.76	192.890199
174.23	192.631435
174.72	192.369407
175.2	192.107145
175.68	191.847561
176.16	191.593411
176.64	191.34738
177.12	191.11223
177.6	190.890906
178.07	190.686623
178.56	190.502866
179.04	190.343297
179.51	190.211527
180.	190.110736
180.48	190.043146
180.95	190.009467
181.44	190.008445
181.92	190.03676
182.4	190.089457
182.88	190.160922
183.35	190.246197
183.84	190.342078
184.32	190.44752
184.78	190.563202
185.28	190.690645
185.76	190.831395
186.23	190.98652
186.72	191.156484
187.2	191.341224
187.68	191.540367
188.16	191.753459
188.64	191.980178
189.12	192.220479
189.6	192.474644
190.07	192.743187
190.56	193.026583
191.04	193.324817
191.51	193.636826
192.	193.960015
192.48	194.29009
192.95	194.621478
193.44	194.948368
193.92	195.266055
194.4	195.571944
194.88	195.865697
195.35	196.148576
195.84	196.422486
196.32	196.689242
196.78	196.95021
197.28	197.206267
197.76	197.457914
198.23	197.705435
198.72	197.949029
199.2	198.1889
199.68	198.425296
200.16	198.658482
200.64	198.888666
201.12	199.115842
201.6	199.339595
202.07	199.558834
202.56	199.771574
203.04	199.97484
203.51	200.164849
204.	200.337573
204.48	200.489545
204.95	200.618567
205.44	200.723942
205.92	200.806147
206.4	200.866242
206.88	200.905366
207.35	200.924459
207.84	200.924233
208.32	200.905257
208.78	200.868097
209.28	200.813439
209.76	200.74218
210.23	200.655472
210.72	200.554698
211.2	200.44138
211.67	200.316
212.16	200.182731
212.64	200.039158
213.12	199.886005
213.6	199.722099
214.07	199.545657
214.56	199.354957
215.04	199.149128
215.51	198.928634
216.	198.695141
216.48	198.4509
216.95	198.198068
217.44	197.938282
217.92	197.672551
218.4	197.401374
218.88	197.124947
219.35	196.843383
219.84	196.556903
220.32	196.265958
220.78	195.971309
221.28	195.674039
221.76	195.375509
222.23	195.07726
222.72	194.780851
223.2	194.487675
223.67	194.198763
224.16	193.914698
224.64	193.635717
225.12	193.362057
225.6	193.094447
226.07	192.834495
226.56	192.584711
227.04	192.348199
227.51	192.128182
228.	191.927622
228.48	191.749029
228.95	191.594424
229.44	191.465391
229.92	191.363178
230.38	191.288789
230.88	191.243067
231.35	191.226735
231.84	191.24037
232.32	191.284304
232.78	191.358423
233.28	191.461859
233.76	191.592593
234.23	191.747063
234.72	191.912
235.2	192.104491
235.67	192.293281
236.16	192.479798
236.64	192.659628
237.12	192.830944
237.6	192.99402
238.07	193.150281
238.56	193.301475
239.04	193.449228
239.51	193.594916
240.	193.739719
240.48	193.884707
240.95	194.030916
241.44	194.179364
241.92	194.331016
242.38	194.486705
242.88	194.647013
243.35	194.812114
243.84	194.981606
244.32	195.15434
244.78	195.328314
245.28	195.500725
245.76	195.668297
246.23	195.827942
246.72	195.977552
247.2	196.116545
247.67	196.24579
248.16	196.366991
248.64	196.481929
249.12	196.59195
249.6	196.697803
250.07	196.718
250.56	196.897596
251.04	196.991195
251.51	197.0803
252.	197.164826
252.48	197.244887
252.95	197.320803
253.44	197.393085
253.92	197.462372
254.38	197.529343
254.88	197.594595
255.35	197.658526
255.84	197.721268
256.32	197.782755
256.8	197.842989
257.28	197.902401
257.76	197.962065
258.24	198.023513
258.71	198.0882
259.2	198.156952
259.68	198.229694
260.15	198.305508
260.64	198.382877
261.12	198.453
261.57	198.534936
262.08	198.605901
262.56	198.671176
263.03	198.7292
263.52	198.778545
264.	198.817883
264.48	198.845965
264.96	198.86159
265.44	198.863597
265.92	198.850908
266.4	198.822681
266.88	198.778613
267.36	198.719341
267.84	198.646815
268.32	198.564368
268.8	198.476376
269.28	198.387623
269.76	198.302697
270.24	198.225632
270.71	198.159835
271.2	198.108166
271.68	198.07308
272.15	198.056709
272.64	198.060908
273.12	198.087223
273.57	198.136851
274.08	198.210569
274.56	198.308662
275.03	198.430847
275.52	198.576195
276.	198.743075
276.48	198.929193
276.96	199.131801
277.44	199.348176
277.92	199.576341
278.4	199.815777
278.88	200.06775
279.36	200.334994
279.84	200.620889
280.32	200.928528
280.8	201.260091
281.28	201.616652
281.76	201.36
282.24	202.404749
282.71	202.835026
283.2	203.288208
283.68	203.763097
284.15	204.258151
284.64	204.771284
285.12	205.258
285.57	205.839481
286.08	206.385857
286.56	206.932725
287.03	207.472
287.52	207.044
288.	208.503607
288.47	208.981007
288.96	209.428155
289.44	209.844794
289.92	210.232788
290.4	210.594857
290.88	210.933388
291.36	211.249699
291.84	211.543849
292.32	211.814815
292.8	212.060888
293.28	212.280101
293.76	212.470574
294.24	212.630731
294.71	212.759369
295.2	212.855602
295.68	212.918739
296.15	212.948119
296.64	212.942955
297.12	212.902232
297.57	212.82476
298.08	212.709485
298.56	212.556169
299.03	212.366376
299.52	212.144347
300.	211.897193
300.47	211.63413
300.96	211.365098
301.44	211.099389
301.92	210.844714
302.4	210.606793
302.88	210.389385
303.36	210.194638
303.84	210.023611
304.32	209.876836
304.8	209.754771
305.28	209.658045
305.76	209.587471
306.24	209.543864
306.71	209.527745
307.2	209.539024
307.68	209.576735
308.15	209.638932
308.64	209.722889
309.12	209.825711
309.57	209.945296
310.08	210.081245
310.56	210.235126
311.03	210.409836
311.52	210.608437
312.	210.833113
312.47	211.084553
312.96	211.361783
313.44	211.662271
313.92	211.9822
314.4	212.316831
314.88	212.660897
315.36	213.008978
315.84	213.355793
316.32	213.696371
316.8	214.026076
317.28	214.340547
317.76	214.63556
318.24	214.906913
318.71	215.15036
319.2	215.361714
319.68	215.537202
320.15	215.674101
320.64	215.771517
321.12	215.830902
321.57	215.855959
322.08	215.851989
322.56	215.825047
323.03	215.781242
323.52	215.726305
324.	215.665372
324.47	215.602954
324.96	215.543037
325.44	215.489263
325.92	215.445139
326.4	215.414166
326.88	215.357
327.36	215.405582
327.84	215.434278
328.32	215.488071
328.8	215.567876
329.28	215.67304
329.76	215.801202
330.24	215.94856
330.71	216.110746
331.2	216.284219
331.68	216.467491
332.15	216.661439
332.64	216.868509
333.12	217.091474
333.57	217.332446
334.08	217.592385
334.56	217.871025
335.03	218.167034
335.52	218.478258
336.	218.802002
336.47	219.135286
336.96	219.475029
337.44	219.818156
337.91	220.161585
338.4	220.502123
338.88	220.836265
339.36	221.159
339.84	221.46853
340.32	221.756511
340.8	222.018257
341.28	222.248758
341.76	222.444905
342.24	222.606459
342.71	222.736109
343.2	222.838555
343.68	222.919207
344.15	222.983132
344.64	223.034468
345.12	223.076229
345.57	223.110333
346.08	223.137772
346.56	223.158859
347.03	223.173514
347.52	223.181561
348.	223.18296
348.47	223.177946
348.96	223.167026
349.44	223.150864
349.91	223.130067
350.4	223.104968
350.88	223.075466
351.36	223.0411
351.84	223.001484
352.32	222.957138
352.8	222.910386
353.28	222.865757
353.76	222.829553
354.24	222.808826
354.71	222.810353
355.2	222.83995
355.68	222.902193
356.15	223.000375
356.64	223.136612
357.12	223.311986
357.57	223.526709
358.08	223.780267
358.56	224.071549
359.03	224.398912
359.52	224.760178
360.	225.152573
360.47	225.57262
360.96	226.016053
361.44	226.477851
361.91	226.952509
362.4	227.434652
362.88	227.919878
363.36	228.405494
363.84	228.890658
364.32	229.375845
364.8	229.86199
365.28	230.349805
365.76	230.839454
366.24	231.330524
366.71	231.822124
367.2	232.313024
367.68	232.801784
368.15	233.286869
368.64	233.76676
369.12	234.240051
369.57	234.705527
370.08	235.16217
370.56	235.609091
371.03	236.045363
371.52	236.469812
372.	236.880818
372.47	237.276282
372.96	237.653899
373.44	238.011811
373.91	238.349431
374.4	238.667985
374.88	238.970402
375.36	239.260639
375.84	239.542868
376.32	239.820858
376.8	240.09766
377.28	240.375519
377.76	240.655907
378.24	240.939604
378.71	241.2268
379.2	241.51719
379.68	241.810038
380.15	242.104214
380.64	242.398177
381.12	242.68989
381.57	242.976692
382.08	243.255185
382.56	243.521254
383.03	243.770434
383.52	243.774
384.	244.20408
384.47	244.387019
384.96	244.551344
385.44	244.703025
385.91	244.848879
386.4	244.995392
386.88	245.148071
387.36	245.31122
387.84	245.487932
388.32	245.680155
388.8	245.888752
389.28	246.113547
389.76	246.3534
390.24	246.606315
390.71	246.869585
391.2	247.140001
391.68	247.414048
392.15	247.688062
392.64	247.958326
393.12	248.221123
393.57	248.472821
394.08	248.710146
394.56	248.930683
395.03	249.133477
395.52	249.319354
396.	249.490658
396.47	249.650569
396.96	249.80237
397.44	249.948972
397.91	250.092719
398.4	250.235402
398.88	250.378335
399.36	250.522471
399.84	250.668506
400.32	250.816987
400.8	250.968414
401.28	251.123337
401.76	251.282439
402.24	251.446555
402.71	251.616598
403.2	251.793382
403.68	251.977362
404.15	252.168407
404.64	252.365844
405.12	252.56902
405.57	252.778371
406.08	252.47
406.56	253.22824
407.03	253.480056
407.52	253.758315
408.	254.06827
408.47	254.413459
408.96	254.795641
409.44	255.214986
409.91	255.670348
410.4	256.159505
410.88	256.679369
411.35	257.226159
411.84	257.79556
412.32	258.382913
412.8	258.983426
413.28	259.592467
413.76	260.205971
414.24	260.820959
414.71	261.43326
415.2	262.061913
415.68	262.657597
416.15	263.220293
416.64	263.750084
417.12	264.248692
417.57	264.719458
418.08	265.166625
418.56	265.594459
419.03	266.006654
419.52	266.406032
420.	266.794491
420.47	267.173054
420.96	267.541978
421.44	267.900861
421.91	268.248741
422.4	268.584198
422.88	268.905427
423.35	269.210305
423.84	269.496384
424.32	269.760829
424.8	270.000251
425.28	270.210538
425.76	270.386775
426.24	270.523549
426.71	270.615849
427.2	270.66058
427.68	270.657986
428.15	270.612168
428.64	270.530235
429.12	270.420691
429.57	270.291871
430.08	270.150994
430.56	270.00381
431.03	269.854646
431.52	269.706637
432.	269.561983
432.47	269.422186
432.96	269.288244
433.44	269.160798
433.91	269.040212
434.4	268.926597
434.88	268.819749
435.35	268.719013
435.84	268.623127
436.32	268.530174
436.8	268.437876
437.28	268.344482
437.76	268.250155
438.24	268.158229
438.71	268.075388
439.2	268.010474
439.68	267.972598
440.15	267.969528
440.64	268.006862
441.12	268.087836
441.57	268.213539
442.08	268.383239
442.56	268.594695
443.03	268.844412
443.52	269.12783
444.	269.439457
444.47	269.772981
444.96	270.121378
445.44	270.477056
445.91	270.831992
446.4	271.17789
446.88	271.506349
447.35	271.809102
447.84	272.078479
448.32	272.308228
448.8	272.494584
449.28	272.637118
449.76	272.73874
450.24	272.804737
450.71	272.84137
451.2	272.85469
451.68	272.849861
452.15	272.830987
452.64	272.801183
453.12	272.762776
453.57	272.717515
454.08	272.666744
454.56	272.611554
455.03	272.552908
455.52	272.491761
456.	272.429203
456.47	272.366617
456.96	272.305822
457.44	272.249157
457.91	272.199489
458.4	272.160173
458.88	272.135103
459.35	272.128909
459.84	272.147301
460.32	272.197285
460.75	272.286926
461.28	272.424617
461.76	272.618167
462.24	272.873986
462.71	273.196606
463.2	273.588472
463.68	274.049
464.15	274.579554
464.64	275.173955
465.12	275.82839
465.57	276.536796
466.08	277.292025
466.56	278.086031
467.03	278.904
467.52	279.754379
468.	280.608924
468.47	281.462566
468.96	282.303419
469.44	283.118916
469.91	283.896341
470.4	284.623832
470.88	285.291677
471.35	285.893432
471.84	286.426332
472.32	286.890825
472.75	287.289571
473.28	287.626433
473.76	287.905767
474.24	288.132079
474.71	288.309918
475.2	288.4439
475.68	288.538789
476.15	288.59952
476.64	288.631202
477.12	288.639065
477.57	288.628366
478.08	288.604257
478.56	288.571649
479.03	288.535067
479.52	288.49859
480.	288.465912
480.47	288.440581
480.96	288.426369
481.44	288.427593
481.91	288.449167
482.4	288.496286
482.88	288.573845
483.35	288.685891
483.84	288.835264
484.32	289.023538
484.75	289.251134
485.28	289.51755
485.76	289.821609
486.24	290.161695
486.71	290.535957
487.2	290.94248
487.68	291.379418
488.15	291.845084
488.64	292.337971
489.12	292.856706
489.57	293.332
490.08	293.96615
490.56	294.553573
491.03	295.160075
491.52	295.783271
492.	296.420706
492.47	297.070054
492.96	297.729202
493.44	298.396181
493.91	299.069044
494.4	299.745745
494.88	300.424109
495.35	301.101878
495.84	301.776789
496.32	302.44666
496.75	303.109469
497.28	303.763415
497.76	304.406968
498.24	305.038904
498.71	305.658317
499.2	306.264598
499.68	306.857375
500.15	307.436422
500.64	308.001574
501.12	308.552731
501.57	309.090025
502.08	309.614147
502.56	310.126695
503.03	310.630251
503.52	311.128039
504.	311.62327
504.47	312.11851
504.96	312.615329
505.44	313.114278
505.91	313.615086
506.4	314.116945
506.88	314.618779
507.35	315.119464
507.84	315.618016
508.32	316.113727
508.75	316.606278
509.28	317.095813
509.76	317.582969
510.24	318.068838
510.71	318.554878
511.2	319.042798
511.68	319.534461
512.16	320.031869
512.64	320.537235
513.12	321.053041
513.6	321.581953
514.0799	322.126475
514.56	322.688475
515.04	323.268778
515.52	323.86703
516.	324.4818
516.48	325.110853
516.96	325.751436
517.4399	326.400545
517.92	327.055133
518.4	327.712294
518.88	328.369424
519.36	329.024379
519.84	329.675593
520.3199	330.322153
520.8	330.963795
521.28	331.600824
521.76	332.234002
522.24	332.864457
522.72	333.493671
523.1	334.123557
523.68	334.756522
524.16	335.395329
524.64	336.042621
525.12	336.700214
525.6	337.368464
526.0799	338.04603
526.56	338.730055
527.04	339.416622
527.52	340.101291
528.	340.779565
528.48	341.447256
528.96	342.100746
529.4399	342.737155
529.92	343.35441
530.4	343.951225
530.88	344.526981
531.36	345.081533
531.84	345.615007
532.3199	346.127632
532.8	346.619719
533.28	347.091814
533.76	347.54501
534.24	347.981215
534.72	348.403155
535.1	348.813922
535.68	349.216234
536.16	349.611704
536.64	350.000445
537.12	350.381093
537.6	350.751125
538.0799	351.107323
538.56	351.446219
539.04	351.764467
539.52	352.059129
540.	352.327866
540.48	352.56907
540.96	352.781903
541.4399	352.966277
541.92	353.12277
542.4	353.252527
542.88	353.357127
543.36	353.438398
543.84	353.498373
544.3199	353.539722
544.8	353.566171
545.28	353.582788
545.76	353.595877
546.24	353.612391
546.72	353.639068
547.1	353.681711
547.68	353.744678
548.16	353.830844
548.64	353.941902
549.12	354.078781
549.6	354.241989
550.0799	354.431801
550.56	354.648237
551.04	354.890909
551.52	355.158757
552.	355.449778
552.48	355.760823
552.96	356.08752
553.4399	356.424416
553.92	356.765401
554.4	357.104404
554.88	357.43628
555.36	357.757612
555.84	358.067115
556.3199	358.365482
556.8	358.654756
557.28	358.937558
557.76	359.216412
558.24	359.493348
558.72	359.769784
559.1	360.046587
559.68	360.324285
560.16	360.603282
560.64	360.884046
561.12	361.167144
561.6	361.451763
562.0799	361.739525
562.56	362.031489
563.04	362.327827
563.52	362.628086
564.	362.931122
564.48	363.235314
564.9599	363.539158
565.4399	363.842111
565.92	364.145319
566.4	364.451782
566.88	364.765816
567.36	365.092068
567.84	365.434542
568.3199	365.795978
568.8	366.177648
569.28	366.579495
569.76	367.000493
570.24	367.439046
570.72	367.893364
571.1	368.361686
571.68	368.842438
572.16	369.335336
572.64	369.839359
573.12	370.352549
573.6	370.872201
574.0799	371.394793
574.56	371.916123
575.04	372.431824
575.52	372.938263
