# Supplementary material for: Towards the engineering of a photon-only two-stroke rotary molecular motor
Source: Nat Commun. 2022 Oct 28;13:6433. doi: 10.1038/s41467-022-33695-x (PMC9616945; doi:10.1038/s41467-022-33695-x)
Supplement: Supplementary file 13 — Source Data [file 41467_2022_33695_MOESM13_ESM.zip › Figure 4C source data/traj-39.txt]

time(fs) , θ(deg.)
0.	182.392638
0.48	182.556297
0.96	182.7242
1.44	182.892367
1.92	183.057397
2.4	183.216338
2.88	183.366519
3.36	183.505472
3.84	183.63092
4.32	183.740816
4.8	183.833407
5.279	183.907303
5.76	183.961567
6.24	183.995828
6.72	184.010376
7.199	184.006238
7.68	183.985201
8.16	183.949745
8.64	183.902879
9.12	183.84785
9.6	183.78777
10.08	183.725236
10.559	183.662077
11.04	183.599349
11.52	183.537554
12.	183.476947
12.48	183.417749
12.959	183.360215
13.44	183.304589
13.92	183.251023
14.399	183.199521
14.879	183.149919
15.36	183.101895
15.84	183.054971
16.32	183.008521
16.8	182.96177
17.28	182.913792
17.758	182.863509
18.24	182.80969
18.72	182.75098
19.2	182.685
19.68	182.613549
20.16	182.533002
20.64	182.4447
21.117	182.350261
21.598	182.252497
22.08	182.154859
22.56	182.060673
23.04	181.972545
23.52	181.89213
24.	181.820216
24.48	181.756948
24.96	181.702058
25.438	181.655042
25.918	181.615257
26.4	181.58192
26.88	181.554036
27.36	181.530272
27.84	181.508844
28.32	181.48741
28.797	181.463011
29.278	181.432105
29.758	181.390742
30.24	181.334961
30.72	181.261389
31.2	181.167961
31.68	181.054522
32.16	180.923041
32.64	180.777281
33.12	180.622021
33.6	180.462086
34.08	180.301548
34.56	180.143321
35.04	179.989201
35.516	179.840194
36.	179.696923
36.48	179.559944
36.96	179.429895
37.44	179.307466
37.92	179.193267
38.4	179.087642
38.875	178.990521
39.36	178.901307
39.836	178.818881
40.32	178.741766
40.8	178.668512
41.28	178.598307
41.76	178.53164
42.235	178.470754
42.72	178.41963
43.196	178.383492
43.68	178.368003
44.16	178.378412
44.64	178.418834
45.12	178.491789
45.6	178.598069
46.08	178.736872
46.555	178.906137
47.04	179.102913
47.516	179.323668
48.	179.564515
48.48	179.821891
48.96	180.092129
49.44	180.369801
49.92	180.649668
50.4	180.926505
50.875	181.195473
51.36	181.452495
51.836	181.694762
52.32	181.921038
52.8	182.131632
53.28	182.328018
53.76	182.512285
54.235	182.686585
54.72	182.85271
55.196	183.011807
55.68	183.164219
56.16	183.309459
56.64	183.4463
57.12	183.572971
57.594	183.687396
58.08	183.78742
58.555	183.870975
59.04	183.936158
59.516	183.98126
60.	184.004754
60.48	184.005297
60.96	183.981839
61.44	183.933889
61.915	183.861908
62.4	183.767682
62.875	183.654498
63.36	183.527001
63.836	183.390797
64.32	183.251965
64.8	183.11661
65.28	182.99051
65.75	182.878817
66.24	182.785781
66.72	182.714514
67.2	182.666819
67.67	182.64314
68.16	182.642642
68.64	182.663372
69.12	182.702466
69.6	182.756312
70.08	182.820694
70.56	182.89095
71.03	182.962268
71.52	183.030191
72.	183.09135
72.48	183.144164
72.96	183.18913
73.44	183.228523
73.92	183.265688
74.39	183.304314
74.88	183.347934
75.36	183.39
75.84	183.46225
76.32	183.537749
76.8	183.627716
77.28	183.732947
77.75	183.853426
78.24	183.988283
78.72	184.135831
79.2	184.29367
79.67	184.458769
80.16	184.627539
80.64	184.795856
81.11	184.959117
81.6	185.112407
82.08	185.250903
82.56	185.370598
83.03	185.46917
83.52	185.546582
84.	185.605058
84.47	185.648493
84.96	185.681633
85.44	185.709391
85.92	185.73636
86.39	185.766571
86.88	185.803339
87.36	185.849175
87.84	185.905611
88.32	185.973123
88.8	186.051085
89.28	186.137793
89.75	186.230544
90.24	186.325698
90.72	186.418699
91.2	186.504087
91.67	186.575648
92.16	186.626871
92.64	186.651848
93.11	186.646547
93.6	186.608
94.08	186.544773
94.56	186.45644
95.03	186.352368
95.52	186.240539
96.	186.128765
96.47	186.024313
96.96	185.933751
97.44	185.862853
97.92	185.816433
98.39	185.798118
98.88	185.810104
99.36	185.852948
99.84	185.925481
100.32	186.024839
100.8	186.146599
101.28	186.285
101.75	186.433235
102.24	186.583877
102.72	186.729495
103.2	186.863482
103.67	186.980814
104.16	187.078448
104.64	187.15514
105.11	187.210864
105.6	187.246187
106.08	187.261898
106.56	187.258923
107.03	187.238386
107.52	187.201696
108.	187.15056
108.47	187.08688
108.96	187.012559
109.44	186.929262
109.92	186.838201
110.39	186.735
110.88	186.634496
111.36	186.520965
111.83	186.397893
112.32	186.263131
112.8	186.114042
113.28	185.947895
113.75	185.762607
114.24	185.557605
114.72	185.334366
115.19	185.096325
115.67	184.848191
116.16	184.595073
116.64	184.341825
117.11	184.09274
117.6	183.85153
118.08	183.621465
118.56	183.405526
119.03	183.206493
119.52	183.026889
120.	182.868842
120.47	182.733873
120.96	182.622714
121.44	182.535167
121.92	182.470046
122.39	182.425224
122.88	182.397815
123.36	182.384586
123.83	182.38264
124.32	182.390274
124.8	182.407631
125.28	182.436774
125.75	182.481064
126.24	182.544271
126.72	182.62979
127.19	182.740234
127.67	182.877334
128.16	183.042035
128.64	183.234648
129.12	183.455001
129.6	183.702534
130.07	183.976355
130.56	184.275233
131.04	184.59757
131.51	184.941354
132.	185.304096
132.48	185.682768
132.96	186.073726
133.44	186.472674
133.92	186.874769
134.4	187.274
134.88	187.668942
135.35	188.05375
135.84	188.428885
136.32	188.796142
136.78	189.158956
137.28	189.521436
137.76	189.887602
138.24	190.260
138.72	190.644597
139.2	191.04083
139.68	191.451596
140.16	191.878164
140.64	192.320952
141.12	192.779255
141.6	193.251018
142.07	193.732721
142.56	194.219424
143.04	194.704921
143.51	195.181943
144.	195.642442
144.48	196.078042
144.96	196.480793
145.44	196.8442
145.92	197.164197
146.4	197.43951
146.88	197.671192
147.35	197.861597
147.84	198.013408
148.32	198.129066
148.78	198.210624
149.28	198.259875
149.76	198.278588
150.23	198.268739
150.72	198.232675
151.2	198.17315
151.68	198.093204
152.16	197.995915
152.64	197.884049
153.12	197.759728
153.6	197.624201
154.07	197.477777
154.56	197.31
155.04	197.149889
155.51	196.966663
156.	196.770149
156.48	196.561358
156.96	196.342603
157.44	196.117193
157.92	195.888881
158.4	195.661325
158.88	195.437746
159.35	195.220821
159.84	195.012742
160.32	194.815378
160.78	194.630491
161.28	194.459927
161.76	194.305742
162.23	194.17021
162.72	194.055633
163.2	193.963944
163.68	193.896118
164.16	193.851519
164.64	193.827441
165.12	193.81906
165.6	193.817
166.07	193.82333
166.56	193.823192
167.04	193.815767
167.51	193.774
168.	193.776567
168.48	193.74823
168.95	193.717645
169.44	193.687334
169.92	193.659239
170.4	193.634633
170.88	193.614178
171.35	193.598022
171.84	193.585919
172.32	193.577334
172.78	193.571518
173.28	193.567534
173.76	193.564216
174.23	193.560029
174.72	193.552888
175.2	193.532
175.68	193.517855
176.16	193.482717
176.64	193.431357
177.12	193.362026
177.6	193.274983
178.07	193.172321
178.56	193.05722
179.04	192.933108
179.51	192.803097
180.	192.669759
180.48	192.535141
180.95	192.400911
181.44	192.268519
181.92	192.139334
182.4	192.01473
182.88	191.896124
183.35	191.784957
183.84	191.682627
184.32	191.59036
184.78	191.50904
185.28	191.439025
185.76	191.380029
186.23	191.331223
186.72	191.291672
187.2	191.261099
187.68	191.240665
188.16	191.233263
188.64	191.243074
189.12	191.274653
189.6	191.332044
190.07	191.418251
190.56	191.535085
191.04	191.683266
191.51	191.862649
192.	192.072454
192.48	192.311482
192.95	192.578248
193.44	192.871037
193.92	193.187857
194.4	193.526313
194.88	193.883394
195.35	194.255227
195.84	194.636836
196.32	195.022022
196.78	195.403535
197.28	195.773709
197.76	196.125593
198.23	196.454225
198.72	196.757405
199.2	197.035507
199.68	197.290556
200.16	197.525175
200.64	197.74186
201.12	197.942675
201.6	198.129222
202.07	198.30274
202.56	198.464236
203.04	198.614587
203.51	198.754615
204.	198.885108
204.48	199.006782
204.95	199.120143
205.44	199.225267
205.92	199.321484
206.4	199.407063
206.88	199.478979
207.35	199.533018
207.84	199.564376
208.32	199.568816
208.78	199.543995
209.28	199.490257
209.76	199.41043
210.23	199.308863
210.72	199.190375
211.2	199.059573
211.67	198.920617
212.16	198.777245
212.64	198.632927
213.12	198.491009
213.6	198.354812
214.07	198.227663
214.56	198.112878
215.04	198.013679
215.51	197.933054
216.	197.873509
216.48	197.836731
216.95	197.823174
217.44	197.831687
217.92	197.85942
218.4	197.902273
218.88	197.95595
219.35	198.017278
219.84	198.085104
220.32	198.160263
220.78	198.244838
221.28	198.341265
221.76	198.45171
222.23	198.5778
222.72	198.720556
223.2	198.880448
223.67	199.057456
224.16	199.25113
224.64	199.460634
225.12	199.68478
225.6	199.922069
226.07	200.170716
226.56	200.428658
227.04	200.69349
227.51	200.962362
228.	201.231841
228.48	201.497869
228.95	201.755987
229.44	202.001953
229.92	202.232599
230.38	202.446439
230.88	202.643577
231.35	202.825002
231.84	202.991789
232.32	203.144623
232.78	203.283694
233.28	203.408816
233.76	203.519613
234.23	203.615686
234.72	203.696718
235.2	203.762507
235.67	203.812951
236.16	203.848002
236.64	203.867551
237.12	203.871285
237.6	203.858507
238.07	203.82794
238.56	203.777617
239.04	203.704964
239.51	203.607313
240.	203.482876
240.48	203.331925
240.95	203.157462
241.44	202.96481
241.92	202.760294
242.38	202.549825
242.88	202.338027
243.35	202.128037
243.84	201.921771
244.32	201.720323
244.78	201.524346
245.28	201.334305
245.76	201.150603
246.23	200.973598
246.72	200.803553
247.2	200.640528
247.67	200.484273
248.16	200.334102
248.64	200.188802
249.12	200.046622
249.6	199.905418
250.07	199.763066
250.56	199.618168
251.04	199.470857
251.51	199.323243
252.	199.179129
252.48	199.043141
252.95	198.919744
253.44	198.812607
253.92	198.724429
254.38	198.657108
254.88	198.612043
255.35	198.590463
255.84	198.593627
256.32	198.623022
256.8	198.68023
257.28	198.766623
257.76	198.883172
258.24	199.030178
258.71	199.207098
259.2	199.412499
259.68	199.644059
260.15	199.89861
260.64	200.172347
261.12	200.46129
261.57	200.761981
262.08	201.072148
262.56	201.390927
263.03	201.718451
263.52	202.055074
264.	202.400659
264.48	202.754182
264.96	203.113686
265.44	203.476429
265.92	203.839143
266.4	204.19828
266.88	204.550247
267.36	204.891563
267.84	205.218969
268.32	205.529469
268.8	205.820299
269.28	206.088843
269.76	206.332504
270.24	206.548564
270.71	206.734127
271.2	206.886256
271.68	207.002431
272.15	207.081214
272.64	207.122823
273.12	207.129167
273.57	207.103268
274.08	207.048426
274.56	206.967589
275.03	206.863141
275.52	206.737022
276.	206.590989
276.48	206.426859
276.96	206.246685
277.44	206.052802
277.92	205.847806
278.4	205.634426
278.88	205.415378
279.36	205.193161
279.84	204.969853
280.32	204.746921
280.8	204.525071
281.28	204.30425
281.76	204.083918
282.24	203.863679
282.71	203.644163
283.2	203.427738
283.68	203.218586
284.15	203.022001
284.64	202.843331
285.12	202.687108
285.57	202.556642
286.08	202.45401
286.56	202.380268
287.03	202.335705
287.52	202.320036
288.	202.3325
288.47	202.371892
288.96	202.436533
289.44	202.524215
289.92	202.632164
290.4	202.757006
290.88	202.894815
291.36	203.041244
291.84	203.19183
292.32	203.342474
292.8	203.490109
293.28	203.633305
293.76	203.772547
294.24	203.909941
294.71	204.048452
295.2	204.191013
295.68	204.339833
296.15	204.496044
296.64	204.65967
297.12	204.82983
297.57	205.005078
298.08	205.183733
298.56	205.364174
299.03	205.54501
299.52	205.725159
300.	205.903816
300.47	206.080349
300.96	206.254132
301.44	206.424351
301.92	206.589841
302.4	206.749057
302.88	206.900292
303.36	207.042217
303.84	207.174603
304.32	207.298886
304.8	207.41819
305.28	207.536788
305.76	207.659297
306.24	207.789954
306.71	207.93218
307.2	208.08844
307.68	208.260351
308.15	208.448893
308.64	208.654643
309.12	208.87796
309.57	209.119055
310.08	209.37794
310.56	209.654268
311.03	209.947078
311.52	210.254491
312.	210.573478
312.47	210.853
312.96	211.228682
313.44	211.555167
313.92	211.875852
314.4	212.18956
314.88	212.497474
315.36	212.802272
315.84	213.106903
316.32	213.413665
316.8	213.723807
317.28	214.037545
317.76	214.354271
318.24	214.672815
318.71	214.99168
319.2	215.309214
319.68	215.623727
320.15	215.933532
320.64	216.236919
321.12	216.532083
321.57	216.817016
322.08	217.089389
322.56	217.346437
323.03	217.584904
323.52	217.801108
324.	217.991259
324.47	218.152093
324.96	218.28173
325.44	218.380375
325.92	218.450405
326.4	218.49571
326.88	218.520709
327.36	218.529531
327.84	218.525593
328.32	218.511507
328.8	218.489204
329.28	218.460147
329.76	218.425558
330.24	218.386613
330.71	218.344575
331.2	218.300842
331.68	218.25692
332.15	218.214282
332.64	218.174135
333.12	218.137077
333.57	218.102695
334.08	218.0692
334.56	218.0333
335.03	217.990617
335.52	217.93687
336.	217.869576
336.47	217.789396
336.96	217.70012
337.44	217.607336
337.91	217.51673
338.4	217.432946
338.88	217.359201
339.36	217.29747
339.84	217.248933
340.32	217.214469
340.8	217.195086
341.28	217.192214
341.76	217.207831
342.24	217.244431
342.71	217.304863
343.2	217.392059
343.68	217.508704
344.15	217.65689
344.64	217.837817
345.12	218.051641
345.57	218.297611
346.08	218.574598
346.56	218.881951
347.03	219.22028
347.52	219.591642
348.	219.915
348.47	220.444763
348.96	220.930765
349.44	221.456995
349.91	222.022006
350.4	222.623054
350.88	223.256413
351.36	223.917704
351.84	224.602188
352.32	225.304
352.8	226.021301
353.28	226.746408
353.76	227.475807
354.24	228.205149
354.71	228.930186
355.2	229.646678
355.68	230.350287
356.15	231.036567
356.64	231.701149
357.12	232.3402
357.57	232.951093
358.08	233.532888
358.56	234.086224
359.03	234.612584
359.52	235.113333
360.	235.588981
360.47	236.03886
360.96	236.461201
361.44	236.853451
361.91	237.212761
362.4	237.536505
362.88	237.822748
363.36	238.070543
363.84	238.280016
364.32	238.452215
364.8	238.588815
365.28	238.691751
365.76	238.762888
366.24	238.803801
366.71	238.815751
367.2	238.792
367.68	238.757667
368.15	238.691208
368.64	238.60351
369.12	238.498252
369.57	238.379416
370.08	238.250913
370.56	238.11635
371.03	237.97895
371.52	237.841572
372.	237.706772
372.47	237.576863
372.96	237.453955
373.44	237.331
373.91	237.236644
374.4	237.145482
374.88	237.067705
375.36	237.004132
375.84	236.955041
376.32	236.920044
376.8	236.898065
377.28	236.887546
377.76	236.886972
378.24	236.895628
378.71	236.914291
379.2	236.945473
379.68	236.993074
380.15	237.061625
380.64	237.155482
381.12	237.278183
381.57	237.432096
382.08	237.618288
382.56	237.836577
383.03	238.085672
383.52	238.363369
384.	238.666762
384.47	238.992432
384.96	239.336595
385.44	239.695187
385.91	240.06387
386.4	240.438023
386.88	240.812799
387.36	241.183431
387.84	241.545913
388.32	241.897984
388.8	242.240008
389.28	242.575141
389.76	242.908569
390.24	243.246186
390.71	243.593404
391.2	243.954446
391.68	244.332119
392.15	244.727916
392.64	245.142227
393.12	245.574593
393.57	246.023926
394.08	246.488697
394.56	246.967083
395.03	247.457055
395.52	247.956407
396.	248.462731
396.47	248.973333
396.96	249.485108
397.44	249.994417
397.91	250.497018
398.4	250.988203
398.88	251.463225
399.36	251.918045
399.84	252.350094
400.32	252.758641
400.8	253.144514
401.28	253.509424
401.76	253.855302
402.24	254.1839
402.71	254.49665
403.2	254.794695
403.68	255.078982
404.15	255.350399
404.64	255.609914
405.12	255.858722
405.57	256.098361
406.08	256.330789
406.56	256.558377
407.03	256.783777
407.52	257.009647
408.	257.23827
408.47	257.471081
408.96	257.708255
409.44	257.948554
409.91	258.189642
410.4	258.429061
410.88	258.665554
411.35	258.900025
411.84	259.135466
412.32	259.37592
412.8	259.625157
413.28	259.885699
413.76	260.158357
414.24	260.442157
414.71	260.734534
415.2	261.031668
415.68	261.536576
416.15	262.032482
416.64	262.518128
417.12	262.992246
417.57	263.453907
418.08	263.902805
418.56	264.339239
419.03	264.763904
419.52	265.177506
420.	265.580429
420.47	265.9726
420.96	266.353711
421.44	266.723759
421.91	267.083572
422.4	267.434929
422.88	267.780183
423.35	268.121646
423.84	268.461043
424.32	268.799244
424.8	269.136215
425.28	269.471153
425.76	269.802673
426.24	270.129054
426.71	270.448512
427.2	270.759502
427.68	271.061021
428.15	271.352836
428.64	271.635549
429.12	271.910424
429.57	272.178978
430.08	272.44245
430.56	272.701351
431.03	272.955325
431.52	273.203459
432.	273.444974
432.47	273.679944
432.96	273.90961
433.44	274.136154
433.91	274.362129
434.4	274.589916
434.88	274.821395
435.35	275.057846
435.84	275.274
436.32	275.547982
436.8	275.801679
437.28	276.060589
437.76	276.324096
438.24	276.591645
438.71	276.862953
439.2	277.138154
439.68	277.417821
440.15	277.702808
440.64	277.99393
441.12	278.291687
441.57	278.596269
442.08	278.907941
442.56	279.227765
443.03	279.558252
443.52	279.9035
444.	280.268712
444.47	280.659359
444.96	281.080417
445.44	281.53588
445.91	282.028535
446.4	282.559918
446.88	283.130319
447.35	283.738809
447.84	284.383267
448.32	285.060448
448.8	285.766155
449.28	286.495506
449.76	287.243335
450.24	288.004594
450.71	288.774558
451.2	289.548743
451.68	290.322574
452.15	291.091082
452.64	291.848944
453.12	292.591011
453.57	293.313027
454.08	294.012094
454.56	294.686565
455.03	295.33554
455.52	295.95836
456.	296.554363
456.47	297.122905
456.96	297.663532
457.44	298.176191
457.91	298.66143
458.4	299.120568
458.88	299.555853
459.35	299.970605
459.84	300.369332
460.32	300.757799
460.75	301.142939
461.28	301.532503
461.76	301.934415
462.24	302.3559
462.71	302.802706
463.2	303.278796
463.68	303.786756
464.15	304.328742
464.64	304.907319
465.12	305.525591
465.57	306.186561
466.08	306.892234
466.56	307.64296
467.03	308.437175
467.52	309.271473
468.	310.140872
468.47	311.039139
468.96	311.959129
469.44	312.893119
469.91	313.833136
470.4	314.77129
470.88	315.700141
471.35	316.613077
471.84	317.50465
472.32	318.37076
472.75	319.208558
473.28	320.016081
473.76	320.791854
474.24	321.534837
474.71	322.245028
475.2	322.924525
475.68	323.578336
476.15	324.214165
476.64	324.841149
477.12	325.468262
477.57	326.103095
478.08	326.751305
478.56	327.416544
479.03	328.100579
479.52	328.803402
480.	329.52337
480.47	330.25747
480.96	331.00166
481.44	331.751249
481.91	332.501332
482.4	333.247093
482.88	333.983942
483.35	334.707397
483.84	335.412778
484.32	336.094876
484.75	336.747924
485.28	337.366088
485.76	337.94441
486.24	338.479714
486.71	338.970944
487.2	339.418808
487.68	339.825087
488.15	340.192017
488.64	340.521951
489.12	340.817235
489.57	341.080199
490.08	341.313159
490.56	341.518419
491.03	341.698274
491.52	341.855059
492.	341.991248
492.47	342.109576
492.96	342.213119
493.44	342.305221
493.91	342.389258
494.4	342.468277
494.88	342.544725
495.35	342.620504
495.84	342.697517
496.32	342.778491
496.75	342.867646
497.28	342.97072
497.76	343.094351
498.24	343.24518
498.71	343.429072
499.2	343.65067
499.68	343.913227
500.15	344.218631
500.64	344.567523
501.12	344.959434
501.57	345.392962
502.08	345.865982
502.56	346.375883
503.03	346.919797
503.52	347.494709
504.	348.097382
504.47	348.724086
504.96	349.370266
505.44	350.030407
505.91	350.698391
506.4	351.368475
506.88	352.036599
507.35	352.701319
507.84	353.363731
508.32	354.026412
508.75	354.692031
509.28	355.362318
509.76	356.03758
510.24	356.716677
510.71	357.397228
511.2	358.075879
511.68	358.748585
512.16	359.410885
512.64	360.058232
513.12	360.686423
513.6	361.292088
514.0799	361.873101
514.56	362.428713
515.04	362.95925
515.52	363.465482
516.	363.947899
516.48	364.406332
516.96	364.840209
517.4399	365.249519
517.92	365.635988
518.4	366.003685
518.88	366.358561
519.36	366.707243
519.84	367.055848
520.3199	367.409257
520.8	367.770861
521.28	368.142593
521.76	368.525032
522.24	368.917514
522.72	369.318229
523.1	369.724335
523.68	370.132184
524.16	370.537685
524.64	370.936769
525.12	371.325776
525.6	371.701579
526.0799	372.061307
526.56	372.401748
527.04	372.718751
527.52	373.007037
528.	373.260853
528.48	373.475602
528.96	373.649891
529.4399	373.786722
529.92	373.892911
530.4	373.977144
530.88	374.047925
531.36	374.112386
531.84	374.175903
532.3199	374.242503
532.8	374.314717
533.28	374.392976
533.76	374.477564
534.24	374.568878
534.72	374.667706
535.1	374.77545
535.68	374.894152
536.16	375.026248
536.64	375.174088
537.12	375.339382
537.6	375.522766
538.0799	375.723574
538.56	375.936
539.04	376.169549
539.52	376.410418
540.	376.66264
540.48	376.929086
540.96	377.215193
541.4399	377.527706
541.92	377.873194
542.4	378.257003
542.88	378.682772
543.36	379.152372
543.84	379.666074
544.3199	380.222837
544.8	380.820634
545.28	381.45679
545.76	382.128271
546.24	382.831835
546.72	383.563956
547.1	384.320532
547.68	385.096438
548.16	385.885012
548.64	386.677626
549.12	387.463492
549.6	388.230028
550.0799	388.964108
550.56	389.654236
551.04	390.292967
551.52	390.878274
552.	391.413048
552.48	391.903201
552.96	392.355569
553.4399	392.776427
553.92	393.170556
554.4	393.542184
554.88	393.894015
555.36	394.227845
555.84	394.545025
556.3199	394.846977
556.8	395.135679
557.28	395.413897
557.76	395.685039
558.24	395.952648
558.72	396.219648
559.1	396.487539
559.68	396.755746
560.16	397.021646
560.64	397.281893
561.12	397.534363
561.6	397.775953
562.0799	398.007309
562.56	398.232741
563.04	398.458732
563.52	398.691931
564.	398.937594
564.48	399.198894
564.9599	399.476948
565.4399	399.771274
565.92	400.080475
566.4	400.402
566.88	400.737789
567.36	401.084734
567.84	401.444689
568.3199	401.819199
568.8	402.209959
569.28	402.618195
569.76	403.04406
570.24	403.486123
570.72	403.940977
571.1	404.403093
571.68	404.865158
572.16	405.31915
572.64	405.758104
573.12	406.177886
573.6	406.57794
574.0799	406.960504
574.56	407.328981
575.04	407.68649
575.52	408.035173
