# Supplementary material for: Towards the engineering of a photon-only two-stroke rotary molecular motor
Source: Nat Commun. 2022 Oct 28;13:6433. doi: 10.1038/s41467-022-33695-x (PMC9616945; doi:10.1038/s41467-022-33695-x)
Supplement: Supplementary file 13 — Source Data [file 41467_2022_33695_MOESM13_ESM.zip › Figure 4C source data/traj-4.txt]

time(fs) , θ(deg.)
0.	177.100434
0.48	177.010345
0.96	176.931308
1.44	176.875656
1.92	176.854862
2.4	176.875679
2.88	176.938469
3.36	177.038773
3.84	177.170288
4.32	177.327074
4.8	177.504398
5.279	177.698708
5.76	177.907249
6.24	178.127652
6.72	178.357542
7.199	178.594212
7.68	178.834364
8.16	179.073943
8.64	179.308124
9.12	179.531537
9.6	179.738845
10.08	179.925663
10.559	180.089622
11.04	180.2311
11.52	180.353231
12.	180.461253
12.48	180.561696
12.959	180.661866
13.44	180.76966
13.92	180.893223
14.399	181.039784
14.879	181.213541
15.36	181.413728
15.84	181.63466
16.32	181.867863
16.8	182.10456
17.28	182.337078
17.758	182.559089
18.24	182.765198
18.72	182.950378
19.2	183.109543
19.68	183.237448
20.16	183.329098
20.64	183.380637
21.117	183.390447
21.598	183.359908
22.08	183.293394
22.56	183.197575
23.04	183.08052
23.52	182.95111
24.	182.81895
24.48	182.694539
24.96	182.589371
25.438	182.515324
25.918	182.48277
26.4	182.497749
26.88	182.559862
27.36	182.662641
27.84	182.795941
28.32	182.9484
28.797	183.108756
29.278	183.266112
29.758	183.409845
30.24	183.529735
30.72	183.616675
31.2	183.663904
31.68	183.668192
32.16	183.630256
32.64	183.554109
33.12	183.445753
33.6	183.311939
34.08	183.15938
34.56	182.994475
35.04	182.82339
35.516	182.652336
36.	182.487966
36.48	182.337765
36.96	182.210299
37.44	182.115
37.92	182.061048
38.4	182.055301
38.875	182.1001
39.36	182.192494
39.836	182.325405
40.32	182.489727
40.8	182.676074
41.28	182.875818
41.76	183.081677
42.235	183.288043
42.72	183.491044
43.196	183.688307
43.68	183.878498
44.16	184.06082
44.64	184.234598
45.12	184.39904
45.6	184.553208
46.08	184.696152
46.555	184.827218
47.04	184.946449
47.516	185.055048
48.	185.155784
48.48	185.253125
48.96	185.352877
49.44	185.461016
49.92	185.581791
50.4	185.715847
50.875	185.859448
51.36	186.005378
51.836	186.145061
52.32	186.270987
52.8	186.378646
53.28	186.467411
53.76	186.54019
54.235	186.602244
54.72	186.659836
55.196	186.71919
55.68	186.785875
56.16	186.864499
56.64	186.958617
57.12	187.070743
57.594	187.202447
58.08	187.354518
58.555	187.527183
59.04	187.72038
59.516	187.934041
60.	188.168277
60.48	188.423259
60.96	188.698531
61.44	188.991715
61.915	189.297166
62.4	189.605759
62.875	189.906525
63.36	190.189324
63.836	190.446904
64.32	190.675438
64.8	190.873887
65.28	191.042978
65.75	191.184305
66.24	191.209
66.72	191.390928
67.2	191.459439
67.67	191.506429
68.16	191.532858
68.64	191.539573
69.12	191.527446
69.6	191.497533
70.08	191.451246
70.56	191.390499
71.03	191.317775
71.52	191.236004
72.	191.148142
72.48	191.056498
72.96	190.962106
73.44	190.86465
73.92	190.763157
74.39	190.657048
74.88	190.546885
75.36	190.434485
75.84	190.322608
76.32	190.214515
76.8	190.113574
77.28	190.02298
77.75	189.945558
78.24	189.883654
78.72	189.839068
79.2	189.813032
79.67	189.80621
80.16	189.818705
80.64	189.850081
81.11	189.899411
81.6	189.965388
82.08	190.046544
82.56	190.14167
83.03	190.250431
83.52	190.373981
84.	190.515063
84.47	190.677041
84.96	190.862034
85.44	191.069328
85.92	191.295266
86.39	191.534496
86.88	191.781508
87.36	192.031589
87.84	192.281082
88.32	192.527187
88.8	192.767614
89.28	193.000286
89.75	193.223117
90.24	193.433868
90.72	193.630068
91.2	193.808971
91.67	193.967537
92.16	194.102492
92.64	194.210525
93.11	194.288694
93.6	194.335163
94.08	194.350096
94.56	194.336281
95.03	194.298832
95.52	194.24384
96.	194.176684
96.47	194.101043
96.96	194.019048
97.44	193.932115
97.92	193.84175
98.39	193.746
98.88	193.659319
99.36	193.572705
99.84	193.493062
100.32	193.423065
100.8	193.364823
101.28	193.319621
101.75	193.28766
102.24	193.267866
102.72	193.257786
103.2	193.253741
103.67	193.25136
104.16	193.246633
104.64	193.237238
105.11	193.223623
105.6	193.20929
106.08	193.200264
106.56	193.204115
107.03	193.228821
107.52	193.281426
108.	193.366667
108.47	193.486115
108.96	193.638303
109.44	193.81968
109.92	194.025748
110.39	194.251849
110.88	194.493478
111.36	194.74626
111.83	195.005738
112.32	195.267104
112.8	195.524955
113.28	195.773156
113.75	196.004939
114.24	196.213381
114.72	196.392318
115.19	196.5375
115.67	196.647435
116.16	196.723486
116.64	196.769234
117.11	196.789517
117.6	196.789494
118.08	196.773773
118.56	196.745649
119.03	196.706633
119.52	196.656491
120.	196.593769
120.47	196.516535
120.96	196.422979
121.44	196.311714
121.92	196.181821
122.39	196.032711
122.88	195.8639
123.36	195.674785
123.83	195.464526
124.32	195.232167
124.8	194.977145
125.28	194.700163
125.75	194.404085
126.24	194.094262
126.72	193.777
127.19	193.463495
127.67	193.15897
128.16	192.872273
128.64	192.610967
129.12	192.382439
129.6	192.193674
130.07	192.050556
130.56	191.957008
131.04	191.914522
131.51	191.922363
132.	191.9782
132.48	192.078737
132.96	192.220009
133.44	192.397395
133.92	192.605448
134.4	192.837783
134.88	193.087219
135.35	193.346332
135.84	193.608404
136.32	193.868394
136.78	194.123441
137.28	194.372681
137.76	194.616687
138.24	194.85702
138.72	195.096111
139.2	195.337338
139.68	195.584933
140.16	195.843348
140.64	196.116071
141.12	196.404384
141.6	196.706888
142.07	197.020047
142.56	197.339244
143.04	197.659652
143.51	197.976611
144.	198.285604
144.48	198.582057
144.96	198.861243
145.44	199.118498
145.92	199.349849
146.4	199.55296
146.88	199.727883
147.35	199.877089
147.84	200.004683
148.32	200.115308
148.78	200.213333
149.28	200.302576
149.76	200.386514
150.23	200.468721
150.72	200.553296
151.2	200.645073
151.68	200.749417
152.16	200.871508
152.64	201.015145
153.12	201.181524
153.6	201.368701
154.07	201.572053
154.56	201.785294
155.04	202.001355
155.51	202.212928
156.	202.412856
156.48	202.594675
156.96	202.753295
157.44	202.885456
157.92	202.989613
158.4	203.065288
158.88	203.112318
159.35	203.130388
159.84	203.118943
160.32	203.07738
160.78	203.005385
161.28	202.903308
161.76	202.772527
162.23	202.615794
162.72	202.437564
163.2	202.244252
163.68	202.044273
164.16	201.8475
164.64	201.663719
165.12	201.500041
165.6	201.358267
166.07	201.233987
166.56	201.118244
167.04	201.000757
167.51	200.872903
168.	200.72939
168.48	200.568377
168.95	200.390502
169.44	200.197583
169.92	199.991592
170.4	199.774111
170.88	199.546229
171.35	199.308706
171.84	199.062281
172.32	198.807988
172.78	198.547404
173.28	198.282792
173.76	198.017191
174.23	197.754471
174.72	197.499387
175.2	197.257571
175.68	197.035171
176.16	196.837827
176.64	196.668856
177.12	196.527437
177.6	196.408407
178.07	196.304393
178.56	196.20887
179.04	196.11802
179.51	196.030786
180.	195.947861
180.48	195.870617
180.95	195.800393
181.44	195.738176
181.92	195.684494
182.4	195.639393
182.88	195.602442
183.35	195.572724
183.84	195.548848
184.32	195.528967
184.78	195.510815
185.28	195.491782
185.76	195.469025
186.23	195.439658
186.72	195.401098
187.2	195.351651
187.68	195.29138
188.16	195.223025
188.64	195.152284
189.12	195.086633
189.6	195.032651
190.07	194.993495
190.56	194.96838
191.04	194.954061
191.51	194.946793
192.	194.943623
192.48	194.942846
192.95	194.943956
193.44	194.947367
193.92	194.954075
194.4	194.965291
194.88	194.98209
195.35	195.005083
195.84	195.034151
196.32	195.068279
196.78	195.105527
197.28	195.143239
197.76	195.178585
198.23	195.20956
198.72	195.23637
199.2	195.262821
199.68	195.296847
200.16	195.349203
200.64	195.43002
201.12	195.544486
201.6	195.690485
202.07	195.854
202.56	196.042631
203.04	196.229167
203.51	196.412685
204.	196.588779
204.48	196.754966
204.95	196.905
205.44	197.053264
205.92	197.184376
206.4	197.30282
206.88	197.40772
207.35	197.497671
207.84	197.570648
208.32	197.624081
208.78	197.655212
209.28	197.661738
209.76	197.642626
210.23	197.598731
210.72	197.532966
211.2	197.450135
211.67	197.356772
212.16	197.261324
212.64	197.174564
213.12	197.109671
213.6	197.080929
214.07	197.100392
214.56	197.173843
215.04	197.299276
215.51	197.469221
216.	197.674442
216.48	197.906358
216.95	198.157693
217.44	198.422102
217.92	198.693528
218.4	198.965668
218.88	199.23179
219.35	199.484
219.84	199.718968
220.32	199.92884
220.78	200.111834
221.28	200.267262
221.76	200.396118
222.23	200.500682
222.72	200.584514
223.2	200.652862
223.67	200.713341
224.16	200.776587
224.64	200.856302
225.12	200.967644
225.6	201.123073
226.07	201.327111
226.56	201.574334
227.04	201.852739
227.51	202.149047
228.	202.452007
228.48	202.753173
228.95	203.046394
229.44	203.327119
229.92	203.592079
230.38	203.839338
230.88	204.068527
231.35	204.280834
231.84	204.478544
232.32	204.664316
232.78	204.840525
233.28	205.00895
233.76	205.170792
234.23	205.3269
234.72	205.47804
235.2	205.625149
235.67	205.76957
236.16	205.913356
236.64	206.059682
237.12	206.213321
237.6	206.380941
238.07	206.570671
238.56	206.790257
239.04	207.043785
239.51	207.328634
240.	207.635261
240.48	207.95029
240.95	208.260613
241.44	208.556206
241.92	208.830897
242.38	209.081588
242.88	209.306892
243.35	209.50605
243.84	209.678515
244.32	209.82412
244.78	209.943468
245.28	210.038158
245.76	210.110644
246.23	210.163831
246.72	210.200656
247.2	210.22386
247.67	210.236014
248.16	210.239771
248.64	210.238225
249.12	210.235222
249.6	210.235338
250.07	210.243209
250.56	210.262117
251.04	210.292417
251.51	210.331038
252.	210.372647
252.48	210.411516
252.95	210.442755
253.44	210.462577
253.92	210.468058
254.38	210.456913
254.88	210.427518
255.35	210.379119
255.84	210.312087
256.32	210.228019
256.8	210.129633
257.28	210.020467
257.76	209.904529
258.24	209.785
258.71	209.669014
259.2	209.557618
259.68	209.455751
260.15	209.367327
260.64	209.296285
261.12	209.24652
261.57	209.221592
262.08	209.224189
262.56	209.255521
263.03	209.314941
263.52	209.362
264.	209.506563
264.48	209.629607
264.96	209.763236
265.44	209.90135
265.92	210.038266
266.4	210.169546
266.88	210.292776
267.36	210.407933
267.84	210.517142
268.32	210.623889
268.8	210.732071
269.28	210.845187
269.76	210.965845
270.24	211.095587
270.71	211.234956
271.2	211.383751
271.68	211.541402
272.15	211.707368
272.64	211.881324
273.12	212.06301
273.57	212.25184
274.08	212.446595
274.56	212.645398
275.03	212.845876
275.52	213.045428
276.	213.241445
276.48	213.431545
276.96	213.613878
277.44	213.787445
277.92	213.952343
278.4	214.109815
278.88	214.262007
279.36	214.411539
279.84	214.560
280.32	214.712545
280.8	214.867719
281.28	215.027551
281.76	215.192
282.24	215.365649
282.71	215.548432
283.2	215.745719
283.68	215.962401
284.15	216.202205
284.64	216.466276
285.12	216.752844
285.57	217.057818
286.08	217.375642
286.56	217.637
287.03	218.0239
287.52	218.340647
288.	218.643654
288.47	218.927332
288.96	219.187586
289.44	219.422116
289.92	219.63031
290.4	219.812769
290.88	219.970718
291.36	220.105531
291.84	220.218598
292.32	220.311602
292.8	220.387193
293.28	220.449809
293.76	220.506138
294.24	220.564625
294.71	220.633864
295.2	220.720433
295.68	220.82727
296.15	220.953483
296.64	221.095461
297.12	221.248344
297.57	221.407113
298.08	221.567095
298.56	221.724143
299.03	221.874729
299.52	222.016068
300.	222.146235
300.47	222.264179
300.96	222.36951
301.44	222.462145
301.92	222.541958
302.4	222.608657
302.88	222.662087
303.36	222.702965
303.84	222.733839
304.32	222.75985
304.8	222.788905
305.28	222.8311
305.76	222.897353
306.24	222.209
306.71	223.136247
307.2	223.314416
307.68	223.526423
308.15	223.763742
308.64	224.016765
309.12	224.276169
309.57	224.533606
310.08	224.782096
310.56	225.016366
311.03	225.233048
311.52	225.430525
312.	225.608415
312.47	225.766895
312.96	225.906201
313.44	226.026592
313.92	226.128822
314.4	226.214929
314.88	226.288859
315.36	226.356618
315.84	226.425958
316.32	226.505876
316.8	226.606032
317.28	226.735826
317.76	226.902853
318.24	227.111066
318.71	227.359724
319.2	227.643961
319.68	227.956538
320.15	228.289565
320.64	228.635516
321.12	228.987637
321.57	229.340036
322.08	229.687678
322.56	230.026325
323.03	230.352411
323.52	230.662911
324.	230.955386
324.47	231.228372
324.96	231.482038
325.44	231.718742
325.92	231.943054
326.4	232.16126
326.88	232.380808
327.36	232.610049
327.84	232.858289
328.32	233.135653
328.8	233.452016
329.28	233.814493
329.76	234.224371
330.24	234.675754
330.71	235.157221
331.2	235.655075
331.68	236.156022
332.15	236.648594
332.64	237.123625
333.12	237.574271
333.57	237.995749
334.08	238.3849
334.56	238.739788
335.03	239.059541
335.52	239.344523
336.	239.596646
336.47	239.81943
336.96	240.017687
337.44	240.197023
337.91	240.363505
338.4	240.523653
338.88	240.684687
339.36	240.854734
339.84	241.042558
340.32	241.256333
340.8	241.501528
341.28	241.778995
341.76	242.084764
342.24	242.411764
342.71	242.752016
343.2	243.098111
343.68	243.44371
344.15	243.783434
344.64	244.112574
345.12	244.426942
345.57	244.723103
346.08	244.008
346.56	245.254716
347.03	245.492667
347.52	245.717196
348.	245.933627
348.47	246.147458
348.96	246.363981
349.44	246.588387
349.91	246.826218
350.4	247.083935
350.88	247.369246
351.36	247.690597
351.84	248.05517
352.32	248.46571
352.8	248.918131
353.28	249.402039
353.76	249.903739
354.24	250.409355
354.71	250.90659
355.2	251.385192
355.68	251.836842
356.15	252.25507
356.64	252.63539
357.12	252.975492
357.57	253.275157
358.08	253.535804
358.56	253.759892
359.03	253.950491
359.52	254.111146
360.	254.245995
360.47	254.360012
360.96	254.459302
361.44	254.551298
361.91	254.644721
362.4	254.748963
362.88	254.87263
363.36	255.021417
363.84	255.196449
364.32	255.394392
364.8	255.609187
365.28	255.83402
365.76	256.062489
366.24	256.289039
366.71	256.509233
367.2	256.720246
367.68	256.921415
368.15	257.11438
368.64	257.302545
369.12	257.49014
369.57	257.681351
370.08	257.879812
370.56	258.088468
371.03	258.309712
371.52	258.545667
372.	258.798566
372.47	259.071125
372.96	259.366764
373.44	259.689326
373.91	260.042003
374.4	260.425638
374.88	260.837432
375.36	261.271156
375.84	261.718661
376.32	262.17145
376.8	262.621552
377.28	263.061865
377.76	263.486544
378.24	263.8916
378.71	264.275362
379.2	264.638369
379.68	264.982697
380.15	265.311185
380.64	265.627003
381.12	265.934007
381.57	266.241239
382.08	266.553211
382.56	266.868045
383.03	267.186689
383.52	267.510876
384.	267.842749
384.47	268.184375
384.96	268.536974
385.44	268.900126
385.91	269.271506
386.4	269.647306
386.88	270.022986
387.36	270.393867
387.84	270.755682
388.32	271.105314
388.8	271.441674
389.28	271.766265
389.76	272.082919
390.24	272.396789
390.71	272.713137
391.2	273.036447
391.68	273.36
392.15	273.715701
392.64	274.074396
393.12	274.445896
393.57	274.829321
394.08	275.223307
394.56	275.626126
395.03	276.035551
395.52	276.448327
396.	277.312206
396.47	278.194531
396.96	278.506718
397.44	279.381217
397.91	280.251392
398.4	281.110692
398.88	281.954818
399.36	282.782095
399.84	283.593347
400.32	284.391102
400.8	285.17838
401.28	285.957627
401.76	286.730119
402.24	287.49587
402.71	288.253871
403.2	289.002488
403.68	289.739906
404.15	290.464553
404.64	291.175502
405.12	291.872751
405.57	292.557219
406.08	293.230168
406.56	293.891924
407.03	294.540427
407.52	295.170844
408.	295.776927
408.47	296.353225
408.96	296.89688
409.44	297.408555
409.91	297.892636
410.4	298.356673
410.88	298.81015
411.35	299.262985
411.84	299.724316
412.32	300.201845
412.8	300.701683
413.28	301.228475
413.76	301.785626
414.24	302.375506
414.71	302.578
415.2	303.658433
415.68	304.351771
416.15	305.078343
416.64	305.835858
417.12	306.62083
417.57	307.428283
418.08	308.251432
418.56	309.081818
419.03	309.910423
419.52	310.729594
420.	311.534858
420.47	312.325686
420.96	313.104844
421.44	313.876777
421.91	314.645952
422.4	315.415733
422.88	316.187932
423.35	316.962792
423.84	317.739184
424.32	318.514847
424.8	319.286596
425.28	320.050468
425.76	320.801825
426.24	321.535468
426.71	322.245813
427.2	322.927211
427.68	323.574465
428.15	324.183403
428.64	324.751158
429.12	325.275633
429.57	325.754315
430.08	326.183785
430.56	326.561031
431.03	326.88552
431.52	327.160099
432.	327.390254
432.47	327.582639
432.96	327.743838
433.44	327.879691
433.91	327.995085
434.4	328.094002
434.88	328.179663
435.35	328.254646
435.84	328.320965
436.32	328.380079
436.8	328.432842
437.28	328.47942
437.76	328.519236
438.24	328.551043
438.71	328.573225
439.2	328.584377
439.68	328.584068
440.15	328.573567
440.64	328.556243
441.12	328.537524
441.57	328.524653
442.08	328.526341
442.56	328.552106
443.03	328.611366
443.52	328.712605
444.	328.862876
444.47	329.067625
444.96	329.330719
445.44	329.654545
445.91	330.040094
446.4	330.486988
446.88	330.99346
447.35	331.556289
447.84	332.170731
448.32	332.830466
448.8	333.527618
449.28	334.252916
449.76	334.122
450.24	335.746819
450.71	336.495501
451.2	337.234786
451.68	337.960363
452.15	338.671294
452.64	339.369459
453.12	340.058384
453.57	340.741932
454.08	341.423341
454.56	342.104747
455.03	342.787125
455.52	343.47045
456.	344.153959
456.47	344.836387
456.96	345.516141
457.44	346.191386
457.91	346.860064
458.4	347.519862
458.88	348.16813
459.35	348.801806
459.84	349.417351
460.32	350.010794
460.75	350.577906
461.28	351.114593
461.76	351.617569
462.24	352.08526
462.71	352.518651
463.2	352.921554
463.68	353.300005
464.15	353.661065
464.64	354.011624
465.12	354.357614
465.57	354.703668
466.08	355.053132
466.56	355.40822
467.03	355.770203
467.52	356.139554
468.	356.516024
468.47	356.898654
468.96	357.285728
469.44	357.674716
469.91	358.062199
470.4	358.443844
470.88	358.814507
471.35	359.168522
471.84	359.500239
472.32	359.80483
472.75	360.079352
473.28	360.32391
473.76	360.542407
474.24	360.742253
474.71	360.933032
475.2	361.1248
475.68	361.326702
476.15	361.546199
476.64	361.788806
477.12	362.058139
477.57	362.35608
478.08	362.682961
478.56	363.037699
479.03	363.417903
479.52	363.811
480.	364.239298
480.47	364.670398
480.96	365.107356
481.44	365.544277
481.91	365.976041
482.4	366.399132
482.88	366.812135
483.35	367.215434
483.84	367.61016
484.32	367.379
484.75	368.378267
485.28	368.75464
485.76	369.129078
486.24	369.504475
486.71	369.883506
487.2	370.268269
487.68	370.660191
488.15	371.060069
488.64	371.468171
489.12	371.884331
489.57	372.307965
490.08	372.738031
490.56	373.172937
491.03	373.610414
491.52	374.047425
492.	374.48017
492.47	374.904295
492.96	375.315365
493.44	375.709575
493.91	376.084495
494.4	376.43954
494.88	376.775932
495.35	377.096326
495.84	377.404435
496.32	377.704683
496.75	378.001759
497.28	378.300094
497.76	378.60348
498.24	378.914893
498.71	379.23648
499.2	379.569637
499.68	379.91508
500.15	380.272874
500.64	380.642426
501.12	381.022448
501.57	381.410915
502.08	381.805048
502.56	382.201372
503.03	382.595923
503.52	382.984645
504.	383.364033
504.47	383.731912
504.96	384.088049
505.44	384.434282
505.91	384.774044
506.4	385.111541
506.88	385.450991
507.35	385.796139
507.84	386.14995
508.32	386.514424
508.75	386.890506
509.28	387.278115
509.76	387.676216
510.24	388.082925
510.71	388.495602
511.2	388.910908
511.68	389.324849
512.16	389.732812
512.64	390.129613
513.12	390.509607
513.6	390.866877
514.0799	391.195572
514.56	391.490353
515.04	391.74688
515.52	391.962237
516.	392.135249
516.48	392.266824
516.96	392.360263
517.4399	392.421295
517.92	392.457518
518.4	392.477389
518.88	392.489245
519.36	392.500658
519.84	392.518168
520.3199	392.547258
520.8	392.592437
521.28	392.657339
521.76	392.74481
522.24	392.857055
522.72	392.5
523.1	393.165953
523.68	393.360915
524.16	393.579108
524.64	393.818323
525.12	394.076382
525.6	394.351331
526.0799	394.641617
526.56	394.946078
527.04	395.263875
527.52	395.594673
528.	395.93899
528.48	396.298374
528.96	396.675304
529.4399	397.076807
529.92	397.499111
530.4	397.94278
530.88	398.407621
531.36	398.892699
531.84	399.396457
532.3199	399.916822
532.8	400.451268
533.28	400.866
533.76	401.550326
534.24	402.108083
534.72	402.666436
535.1	403.221768
535.68	403.770808
536.16	404.310805
536.64	404.839434
537.12	405.354345
537.6	405.852722
538.0799	406.331509
538.56	406.788561
539.04	407.223862
539.52	407.639802
540.	408.040441
540.48	408.430398
540.96	408.813974
541.4399	409.194666
541.92	409.575011
542.4	409.956601
542.88	410.340151
543.36	410.725576
543.84	411.112047
544.3199	411.498046
544.8	411.881444
545.28	412.259627
545.76	412.629687
546.24	412.988711
546.72	413.334065
547.1	413.66356
547.68	413.97528
548.16	414.26709
548.64	414.536265
549.12	414.779887
549.6	414.04
550.0799	415.18488
550.56	415.348762
551.04	415.491518
551.52	415.617494
552.	415.73083
552.48	415.83508
552.96	415.933093
553.4399	416.027028
553.92	416.118408
554.4	416.208177
554.88	416.296747
555.36	416.384064
555.84	416.469697
556.3199	416.553002
556.8	416.633323
557.28	416.710213
557.76	416.783506
558.24	416.853051
558.72	416.918089
559.1	416.976711
559.68	417.026139
560.16	417.064036
560.64	417.081
561.12	417.106086
561.6	417.116358
562.0799	417.125698
562.56	417.138881
563.04	417.159958
563.52	417.192011
564.	417.237109
564.48	417.296338
564.9599	417.369852
565.4399	417.456924
565.92	417.556011
566.4	417.664853
566.88	417.780629
567.36	417.900157
567.84	418.020077
568.3199	418.136892
568.8	418.246733
569.28	418.344904
569.76	418.42565
570.24	418.482775
570.72	418.511207
571.1	418.508632
571.68	418.476111
572.16	418.417437
572.64	418.337814
573.12	418.242615
573.6	418.136586
574.0799	418.023523
574.56	417.90625
575.04	417.786736
575.52	417.666272
