# Supplementary material for: Towards the engineering of a photon-only two-stroke rotary molecular motor
Source: Nat Commun. 2022 Oct 28;13:6433. doi: 10.1038/s41467-022-33695-x (PMC9616945; doi:10.1038/s41467-022-33695-x)
Supplement: Supplementary file 13 — Source Data [file 41467_2022_33695_MOESM13_ESM.zip › Figure 4C source data/traj-40.txt]

time(fs) , θ(deg.)
0.	182.521137
0.48	182.389614
0.96	182.280263
1.44	182.192024
1.92	182.1204
2.4	182.059574
2.88	182.004162
3.36	181.950035
3.84	181.894461
4.32	181.835961
4.8	181.774115
5.279	181.709379
5.76	181.642874
6.24	181.576175
6.72	181.511084
7.199	181.449432
7.68	181.392928
8.16	181.343092
8.64	181.301274
9.12	181.268765
9.6	181.247034
10.08	181.238048
10.559	181.244586
11.04	181.2703
11.52	181.319084
12.	181.393415
12.48	181.492081
12.959	181.608765
13.44	181.732806
13.92	181.851678
14.399	181.953565
14.879	182.028939
15.36	182.071114
15.84	182.07616
16.32	182.042548
16.8	181.970716
17.28	181.862662
17.758	181.721587
18.24	181.551599
18.72	181.35748
19.2	181.144489
19.68	180.918202
20.16	180.684424
20.64	180.449155
21.117	180.21866
21.598	179.663
22.08	179.799595
22.56	179.626746
23.04	179.489943
23.52	179.397346
24.	179.354378
24.48	179.361754
24.96	179.415097
25.438	179.506487
25.918	179.626747
26.4	179.767125
26.88	179.920044
27.36	180.079197
27.84	180.239385
28.32	180.396337
28.797	180.546609
29.278	180.687555
29.758	180.817348
30.24	180.935003
30.72	181.040371
31.2	181.134124
31.68	181.217734
32.16	181.29348
32.64	181.364527
33.12	181.43507
33.6	181.510532
34.08	181.597716
34.56	181.704695
35.04	181.84011
35.516	182.011593
36.	182.223616
36.48	182.475812
36.96	182.763003
37.44	183.076887
37.92	183.408191
38.4	183.748191
38.875	184.08937
39.36	184.425504
39.836	184.751503
40.32	185.063211
40.8	185.357232
41.28	185.630814
41.76	185.881759
42.235	186.108359
42.72	186.309389
43.196	186.484157
43.68	186.632625
44.16	186.755627
44.64	186.855163
45.12	186.93474
45.6	186.609
46.08	187.056638
46.555	187.113598
47.04	187.177656
47.516	187.253533
48.	187.342267
48.48	187.441566
48.96	187.547166
49.44	187.654335
49.92	187.758987
50.4	187.858027
50.875	187.949312
51.36	188.031455
51.836	188.103576
52.32	188.165095
52.8	188.215592
53.28	188.254753
53.76	188.282395
54.235	188.298568
54.72	188.303705
55.196	188.298768
55.68	188.285385
56.16	188.265969
56.64	188.24381
57.12	188.223087
57.594	188.208651
58.08	188.205364
58.555	188.21688
59.04	188.244172
59.516	188.284568
60.	188.332024
60.48	188.37853
60.96	188.415855
61.44	188.436862
61.915	188.436154
62.4	188.410216
62.875	188.35729
63.36	188.277168
63.836	188.170983
64.32	188.041027
64.8	187.890601
65.28	187.723888
65.75	187.545827
66.24	187.362002
66.72	187.178553
67.2	187.002113
67.67	186.839792
68.16	186.699168
68.64	186.588175
69.12	186.514719
69.6	186.48585
70.08	186.50663
70.56	186.579105
71.03	186.702021
71.52	186.871431
72.	187.081792
72.48	187.326962
72.96	187.600817
73.44	187.897497
73.92	188.211467
74.39	188.537533
74.88	188.870888
75.36	189.207232
75.84	189.542917
76.32	189.875075
76.8	190.201688
77.28	190.521572
77.75	190.834317
78.24	191.140231
78.72	191.440343
79.2	191.736459
79.67	192.031204
80.16	192.327931
80.64	192.63037
81.11	192.941921
81.6	193.264692
82.08	193.598641
82.56	193.941262
83.03	194.287991
83.52	194.633112
84.	194.970737
84.47	195.295514
84.96	195.603027
85.44	195.889938
85.92	196.153971
86.39	196.393818
86.88	196.609009
87.36	196.788
87.84	196.966
88.32	197.111
88.8	197.236628
89.28	197.343168
89.75	197.434361
90.24	197.513407
90.72	197.583899
91.2	197.649632
91.67	197.714222
92.16	197.780524
92.64	197.850001
93.11	197.9223
93.6	197.995283
94.08	198.065531
94.56	198.129083
95.03	198.182125
95.52	198.221471
96.	198.244806
96.47	198.250772
96.96	198.238954
97.44	198.209799
97.92	198.1645
98.39	198.10484
98.88	198.033009
99.36	197.951438
99.84	197.862647
100.32	197.769158
100.8	197.673469
101.28	197.57807
101.75	197.485495
102.24	197.398332
102.72	197.319121
103.2	197.250063
103.67	197.19252
104.16	197.146436
104.64	197.102
105.11	197.079527
105.6	197.050368
106.08	197.017305
106.56	196.975447
107.03	196.920643
107.52	196.849689
108.	196.760325
108.47	196.651149
108.96	196.521492
109.44	196.371315
109.92	196.201105
110.39	196.011824
110.88	195.804886
111.36	195.582169
111.83	195.346071
112.32	195.099563
112.8	194.84622
113.28	194.590177
113.75	194.335867
114.24	194.087486
114.72	193.848229
115.19	193.619583
115.67	193.401102
116.16	193.190856
116.64	192.986313
117.11	192.785215
117.6	192.586131
118.08	192.388633
118.56	192.193201
119.03	192.000993
119.52	191.813583
120.	191.632719
120.47	191.460137
120.96	191.297435
121.44	191.146003
121.92	191.007018
122.39	190.881479
122.88	190.770313
123.36	190.674531
123.83	190.595437
124.32	190.534854
124.8	190.495235
125.28	190.479552
125.75	190.490831
126.24	190.531359
126.72	190.601864
127.19	190.701122
127.67	190.826246
128.16	190.973458
128.64	191.138915
129.12	191.319217
129.6	191.51155
130.07	191.713586
130.56	191.92328
131.04	192.138669
131.51	192.357751
132.	192.57842
132.48	192.798495
132.96	193.015771
133.44	193.228125
133.92	193.433674
134.4	193.630989
134.88	193.819362
135.35	193.099
135.84	194.171731
136.32	194.331
136.78	194.507337
137.28	194.676941
137.76	194.850414
138.24	195.026899
138.72	195.203131
139.2	195.374379
139.68	195.535654
140.16	195.682611
140.64	195.811964
141.12	195.921519
141.6	196.010021
142.07	196.076934
142.56	196.122247
143.04	196.146314
143.51	196.149731
144.	196.133251
144.48	196.097732
144.96	196.044139
145.44	195.973606
145.92	195.88755
146.4	195.787853
146.88	195.67708
147.35	195.55866
147.84	195.436959
148.32	195.317058
148.78	195.204139
149.28	195.102494
149.76	195.014472
150.23	194.939904
150.72	194.87635
151.2	194.818
151.68	194.766622
152.16	194.712395
152.64	194.654108
153.12	194.589252
153.6	194.51593
154.07	194.432761
154.56	194.338825
155.04	194.233675
155.51	194.117385
156.	193.990647
156.48	193.854897
156.96	193.712465
157.44	193.566748
157.92	193.422413
158.4	193.285511
158.88	193.163353
159.35	193.064027
159.84	192.995346
160.32	192.963408
160.78	192.97135
161.28	193.019016
161.76	193.103703
162.23	193.221426
162.72	193.36796
163.2	193.539376
163.68	193.732146
164.16	193.943033
164.64	194.168963
165.12	194.406967
165.6	194.654212
166.07	194.908129
166.56	195.16659
167.04	195.428097
167.51	195.691937
168.	195.958289
168.48	196.228287
168.95	196.504062
169.44	196.788744
169.92	197.086382
170.4	197.401665
170.88	197.739321
171.35	198.103209
171.84	198.495365
172.32	198.91545
172.78	199.360885
173.28	199.827527
173.76	200.310467
174.23	200.804607
174.72	201.304951
175.2	201.806692
175.68	202.305239
176.16	202.796275
176.64	203.275861
177.12	203.740592
177.6	204.187739
178.07	204.615327
178.56	205.022169
179.04	205.407861
179.51	205.772842
180.	206.118517
180.48	206.447431
180.95	206.763379
181.44	207.071232
181.92	207.376249
182.4	207.682773
182.88	207.992688
183.35	208.304445
183.84	208.613348
184.32	208.912887
184.78	209.196287
185.28	209.457601
185.76	209.692195
186.23	209.89683
186.72	210.069569
187.2	210.209675
187.68	210.317531
188.16	210.394602
188.64	210.443373
189.12	210.467259
189.6	210.470495
190.07	210.458003
190.56	210.435307
191.04	210.408482
191.51	210.38411
192.	210.369156
192.48	210.370609
192.95	210.394773
193.44	210.446224
193.92	210.526821
194.4	210.635292
194.88	210.76767
195.35	210.91833
195.84	211.081082
196.32	211.249956
196.78	211.41963
197.28	211.585584
197.76	211.744132
198.23	211.892401
198.72	212.028286
199.2	212.150395
199.68	212.257992
200.16	212.350972
200.64	212.429866
201.12	212.495906
201.6	212.551146
202.07	212.598619
202.56	212.642498
203.04	212.688141
203.51	212.741882
204.	212.810302
204.48	212.898872
204.95	213.010269
205.44	213.143198
205.92	213.292507
206.4	213.450537
206.88	213.608828
207.35	213.759387
207.84	213.895301
208.32	214.010886
208.78	214.101638
209.28	214.164146
209.76	214.196048
210.23	214.196045
210.72	214.163947
211.2	214.100748
211.67	214.008708
212.16	213.891434
212.64	213.753946
213.12	213.602697
213.6	213.445497
214.07	213.291247
214.56	213.149351
215.04	213.028768
215.51	212.93687
216.	212.878574
216.48	212.856204
216.95	212.870104
217.44	212.919582
217.92	213.003665
218.4	213.121503
218.88	213.272463
219.35	213.456056
219.84	213.671815
220.32	213.91918
220.78	214.197419
221.28	214.505584
221.76	214.842516
222.23	215.206894
222.72	215.59734
223.2	216.012577
223.67	216.451621
224.16	216.913987
224.64	217.333
225.12	217.909905
225.6	218.445135
226.07	219.005819
226.56	219.590627
227.04	220.195993
227.51	220.816349
228.	221.445062
228.48	222.075522
228.95	222.701927
229.44	223.319618
229.92	223.925093
230.38	224.515834
230.88	225.0901
231.35	225.646709
231.84	226.184882
232.32	226.704124
232.78	227.204176
233.28	227.685021
233.76	228.14695
234.23	228.590686
234.72	229.017526
235.2	229.42948
235.67	229.829286
236.16	230.220205
236.64	230.605445
237.12	230.987259
237.6	231.366002
238.07	231.739688
238.56	232.104358
239.04	232.455097
239.51	232.787156
240.	233.096778
240.48	233.381576
240.95	233.640575
241.44	233.874056
241.92	234.083338
242.38	234.270559
242.88	234.438492
243.35	234.590395
243.84	234.729893
244.32	234.860889
244.78	234.987505
245.28	235.114081
245.76	235.245192
246.23	235.385692
246.72	235.540692
247.2	235.715338
247.67	235.914221
248.16	236.140399
248.64	236.394326
249.12	236.673332
249.6	236.972104
250.07	237.283905
250.56	237.601857
251.04	237.919768
251.51	238.232461
252.	238.53579
252.48	238.826535
252.95	239.102316
253.44	239.361533
253.92	239.603324
254.38	239.827521
254.88	240.034558
255.35	240.22536
255.84	240.401234
256.32	240.56378
256.8	240.714838
257.28	240.856458
257.76	240.990865
258.24	241.120371
258.71	241.247184
259.2	241.373188
259.68	241.455
260.15	241.627807
260.64	241.758122
261.12	241.891741
261.57	242.030278
262.08	242.176043
262.56	242.331976
263.03	242.501491
263.52	242.688287
264.	242.896165
264.48	243.128882
264.96	243.390011
265.44	243.682838
265.92	244.010275
266.4	244.374782
266.88	244.778322
267.36	245.222348
267.84	245.707839
268.32	246.235372
268.8	246.805183
269.28	247.417137
269.76	248.07048
270.24	248.763335
270.71	249.492066
271.2	250.250871
271.68	251.031856
272.15	251.825566
272.64	252.621678
273.12	253.409632
273.57	254.179116
274.08	254.92047
274.56	255.625019
275.03	256.285353
275.52	256.895537
276.	257.451222
276.48	257.949635
276.96	258.389502
277.44	258.770886
277.92	259.095012
278.4	259.364098
278.88	259.581188
279.36	259.749958
279.84	259.874514
280.32	259.959149
280.8	260.008122
281.28	260.025498
281.76	260.015123
282.24	259.980673
282.71	259.92574
283.2	259.85385
283.68	259.768441
284.15	259.672811
284.64	259.570085
285.12	259.463188
285.57	259.354862
286.08	259.247668
286.56	259.144021
287.03	259.046193
287.52	258.956314
288.	258.876388
288.47	258.808301
288.96	258.753867
289.44	258.714882
289.92	258.693173
290.4	258.690556
290.88	258.708681
291.36	258.748764
291.84	258.811301
292.32	258.895942
292.8	259.001638
293.28	259.126948
293.76	259.270391
294.24	259.430719
294.71	259.607072
295.2	259.799075
295.68	260.006857
296.15	260.231041
296.64	260.47265
297.12	260.732953
297.57	261.013281
298.08	261.314853
298.56	261.638642
299.03	261.985293
299.52	262.355081
300.	262.747918
300.47	263.16334
300.96	263.600471
301.44	264.057902
301.92	264.53354
302.4	265.024455
302.88	265.526816
303.36	266.035905
303.84	266.546141
304.32	267.051037
304.8	267.543107
305.28	268.013828
305.76	268.453874
306.24	268.853843
306.71	269.205253
307.2	269.501454
307.68	269.738211
308.15	269.914073
308.64	270.030594
309.12	270.092488
309.57	270.107638
310.08	270.086563
310.56	270.041084
311.03	269.982921
311.52	269.922883
312.	269.870317
312.47	269.832538
312.96	269.413742
313.44	269.008633
313.92	268.619457
314.4	268.247631
314.88	267.894124
315.36	267.55969
315.84	267.244885
316.32	266.946
316.8	266.67504
317.28	266.419892
317.76	266.184547
318.24	265.969418
318.71	265.775483
319.2	265.604244
319.68	265.457455
320.15	265.336787
320.64	265.243601
321.12	265.178803
321.57	265.142848
322.08	265.135781
322.56	265.157245
323.03	265.206322
323.52	265.281235
324.	265.379111
324.47	265.496028
324.96	265.627301
325.44	265.767868
325.92	265.912583
326.4	266.0563
326.88	266.193807
327.36	266.319679
327.84	266.428129
328.32	266.512969
328.8	266.567739
329.28	266.5861
329.76	266.562454
330.24	266.492727
330.71	266.375108
331.2	266.210541
331.68	266.002859
332.15	265.758613
332.64	265.486707
333.12	265.197868
333.57	264.903846
334.08	264.616236
334.56	264.345022
335.03	264.097349
335.52	263.877077
336.	263.685297
336.47	263.521408
336.96	263.384133
337.44	263.272142
337.91	263.184229
338.4	263.119255
338.88	263.076033
339.36	263.053323
339.84	263.049
340.32	263.065164
340.8	263.0987
341.28	263.151104
341.76	263.223579
342.24	263.31786
342.71	263.436058
343.2	263.580559
343.68	263.753843
344.15	263.958093
344.64	264.194471
345.12	264.462228
345.57	264.75801
346.08	265.075761
346.56	265.407264
347.03	265.743054
347.52	266.073309
348.	266.388532
348.47	266.674
348.96	266.93981
349.44	267.161386
349.91	267.339215
350.4	267.469115
350.88	267.548306
351.36	267.575494
351.84	267.550897
352.32	267.476173
352.8	267.354291
353.28	267.189375
353.76	266.986636
354.24	266.752405
354.71	266.49421
355.2	266.220737
355.68	265.941481
356.15	265.665988
356.64	265.402818
357.12	265.158651
357.57	264.937884
358.08	264.742768
358.56	264.573853
359.03	264.430439
359.52	264.310918
360.	264.213019
360.47	264.134076
360.96	264.071362
361.44	264.022478
361.91	263.985664
362.4	263.959931
362.88	263.944976
363.36	263.940979
363.84	263.948438
364.32	263.968137
364.8	264.001224
365.28	264.049329
365.76	264.114548
366.24	264.199142
366.71	264.304881
367.2	264.432196
367.68	264.579572
368.15	264.743531
368.64	264.919237
369.12	265.101349
369.57	265.284722
370.08	265.464785
370.56	265.637645
371.03	265.800046
371.52	265.949306
372.	266.083281
372.47	266.200355
372.96	266.299417
373.44	266.37982
373.91	266.441313
374.4	266.483981
374.88	266.508249
375.36	266.514968
375.84	266.505553
376.32	266.482133
376.8	266.447637
377.28	266.405661
377.76	266.360088
378.24	266.3145
378.71	266.271645
379.2	266.233176
379.68	266.172
380.15	266.171466
380.64	266.148014
381.12	266.12916
381.57	266.114866
382.08	266.105525
382.56	266.102151
383.03	266.106448
383.52	266.120635
384.	266.147109
384.47	266.188096
384.96	266.245401
385.44	266.320368
385.91	266.413972
386.4	266.526
386.88	266.660222
387.36	266.814516
387.84	266.990802
388.32	267.18981
388.8	267.411687
389.28	267.655573
389.76	267.919352
390.24	268.182
390.71	268.492282
391.2	268.792379
391.68	269.095151
392.15	269.396109
392.64	269.691346
393.12	269.977731
393.57	270.253026
394.08	270.515933
394.56	270.766066
395.03	271.003874
395.52	271.23055
396.	271.447979
396.47	271.658709
396.96	271.865949
397.44	272.073522
397.91	272.285715
398.4	272.50697
398.88	272.741409
399.36	272.992273
399.84	273.261448
400.32	273.54924
400.8	273.854485
401.28	274.174909
401.76	274.507619
402.24	274.849624
402.71	275.198356
403.2	275.552205
403.68	275.910928
404.15	276.275747
404.64	276.64904
405.12	277.033695
405.57	277.432435
406.08	277.847358
406.56	278.279731
407.03	278.730028
407.52	279.1981
408.	279.683351
408.47	280.184891
408.96	280.701576
409.44	281.231939
409.91	281.77409
410.4	282.325661
410.88	282.883882
411.35	283.445809
411.84	284.00861
412.32	284.56988
412.8	285.127851
413.28	285.681517
413.76	286.230667
414.24	286.775789
414.71	287.317932
415.2	287.858461
415.68	288.398854
416.15	288.94051
416.64	289.484648
417.12	290.032288
417.57	290.584335
418.08	291.141736
418.56	291.705697
419.03	292.277881
419.52	292.86048
420.	293.456061
420.47	294.067179
420.96	294.695833
421.44	295.342983
421.91	296.008309
422.4	296.690284
422.88	297.386483
423.35	298.093992
423.84	298.809814
424.32	299.531178
424.8	300.255731
425.28	300.981571
425.76	301.707149
426.24	302.431076
426.71	303.151941
427.2	303.868162
427.68	304.577926
428.15	305.27919
428.64	305.969722
429.12	306.647204
429.57	307.309348
430.08	307.954051
430.56	308.579531
431.03	309.184439
431.52	309.767913
432.	310.329582
432.47	310.869517
432.96	311.388152
433.44	311.886219
433.91	312.364743
434.4	312.825114
434.88	313.269246
435.35	313.62
435.84	314.119818
436.32	314.533365
436.8	314.944397
437.28	315.356791
437.76	315.773949
438.24	316.198621
438.71	316.632856
439.2	317.078055
439.68	317.535088
440.15	318.004449
440.64	318.486391
441.12	318.98102
441.57	319.488331
442.08	320.008201
442.56	320.540401
443.03	321.084623
443.52	321.640476
444.	322.207389
444.47	322.784412
444.96	323.370064
445.44	323.962517
445.91	324.560299
446.4	325.163318
446.88	325.773577
447.35	326.39498
447.84	327.032258
448.32	327.68964
448.8	328.369879
449.28	329.073842
449.76	329.800568
450.24	330.547556
450.71	331.31111
451.2	332.086579
451.68	332.868427
452.15	333.650154
452.64	334.424172
453.12	335.181794
453.57	335.913413
454.08	336.608854
454.56	337.257819
455.03	337.850357
455.52	338.377415
456.	338.831566
456.47	339.207914
456.96	339.504993
457.44	339.725247
457.91	339.874762
458.4	339.962305
458.88	339.138
459.35	339.993044
459.84	339.957755
460.32	339.902732
460.75	339.838142
461.28	339.773902
461.76	339.719675
462.24	339.684788
462.71	339.677981
463.2	339.707098
463.68	339.778751
464.15	339.898061
464.64	340.068507
465.12	340.29187
465.57	340.568204
466.08	340.895841
466.56	341.271487
467.03	341.690511
467.52	342.147461
468.	342.636647
468.47	343.152531
468.96	343.689755
469.44	344.242894
469.91	344.806203
470.4	345.373545
470.88	345.938546
471.35	346.494905
471.84	347.036748
472.32	347.558969
472.75	348.057473
473.28	348.529287
473.76	348.97251
474.24	349.386112
474.71	349.769613
475.2	350.122706
475.68	350.444884
476.15	350.735109
476.64	350.991624
477.12	351.211991
477.57	351.39348
478.08	351.533847
478.56	351.632337
479.03	351.690498
479.52	351.712362
480.	351.703871
480.47	351.671819
480.96	351.622803
481.44	351.562458
481.91	351.495039
482.4	351.42329
482.88	351.348651
483.35	351.271697
483.84	351.192682
484.32	351.112412
484.75	351.030743
485.28	350.948967
485.76	350.868948
486.24	350.792661
486.71	350.721819
487.2	350.657539
487.68	350.600232
488.15	350.549721
488.64	350.505603
489.12	350.467814
489.57	350.437131
490.08	350.415388
490.56	350.405248
491.03	350.409629
491.52	350.431063
492.	350.471224
492.47	350.530785
492.96	350.60955
493.44	350.706823
493.91	350.821902
494.4	350.95457
494.88	351.105452
495.35	351.276112
495.84	351.468865
496.32	351.686397
496.75	351.931288
497.28	352.205565
497.76	352.510325
498.24	352.84547
498.71	353.209562
499.2	353.5
499.68	354.011104
500.15	354.439162
500.64	354.87847
501.12	355.323653
501.57	355.769428
502.08	356.2106
502.56	356.642005
503.03	357.058487
503.52	357.455026
504.	357.826966
504.47	358.170254
504.96	358.481544
505.44	358.758279
505.91	358.651
506.4	359.201407
506.88	359.3656
507.35	359.490323
507.84	359.574497
508.32	359.616763
508.75	359.615521
509.28	359.569151
509.76	359.476465
510.24	359.337327
510.71	359.153263
511.2	358.927762
511.68	358.666128
512.16	358.374907
512.64	358.061134
513.12	357.731631
513.6	357.392491
514.0799	357.048772
514.56	356.704411
515.04	356.362425
515.52	356.025313
516.	355.695534
516.48	355.375825
516.96	355.069234
517.4399	354.778893
517.92	354.507677
518.4	354.25789
518.88	354.031058
519.36	353.827855
519.84	353.648177
520.3199	353.491215
520.8	353.355701
521.28	353.240901
521.76	353.147034
522.24	353.075501
522.72	353.028673
523.1	353.009302
523.68	353.019741
524.16	353.060643
524.64	353.132876
525.12	353.235803
525.6	353.367746
526.0799	353.526443
526.56	353.709582
527.04	353.915199
527.52	354.141831
528.	354.388391
528.48	354.65387
528.96	354.936992
529.4399	355.235918
529.92	355.548015
530.4	355.869679
530.88	356.196234
531.36	356.521941
531.84	356.840277
532.3199	357.144606
532.8	357.42929
533.28	357.690938
533.76	357.929208
534.24	358.146707
534.72	358.348013
535.1	358.53837
535.68	358.722647
536.16	358.904895
536.64	359.088479
537.12	359.276513
537.6	359.472238
538.0799	359.679134
538.56	359.900753
539.04	360.140424
539.52	360.400957
540.	360.684419
540.48	360.991981
540.96	361.323802
541.4399	361.67895
541.92	362.055329
542.4	362.449689
542.88	362.857733
543.36	363.274411
543.84	363.694424
544.3199	364.112679
544.8	364.524742
545.28	364.927255
545.76	365.317748
546.24	365.694001
546.72	366.053459
547.1	366.393132
547.68	366.703
548.16	367.001572
548.64	367.266365
549.12	367.503925
549.6	367.714701
550.0799	367.846
550.56	368.060447
551.04	368.198289
551.52	368.31468
552.	368.41082
552.48	368.487617
552.96	368.545682
553.4399	368.585387
553.92	368.607029
554.4	368.611078
554.88	368.598424
555.36	368.570469
555.84	368.528886
556.3199	368.475016
556.8	368.409214
557.28	368.330638
557.76	368.237839
558.24	368.129901
558.72	368.007509
559.1	367.873419
559.68	367.732226
560.16	367.589681
560.64	367.451933
561.12	367.3249
561.6	367.213852
562.0799	367.123135
562.56	367.056041
563.04	367.014735
563.52	367.000273
564.	367.012706
564.48	367.051257
564.9599	367.114569
565.4399	367.200914
565.92	367.308262
566.4	367.434097
566.88	367.575049
567.36	367.726589
567.84	367.883131
568.3199	368.038714
568.8	368.188124
569.28	368.327991
569.76	368.45738
570.24	368.577635
570.72	368.691682
571.1	368.803159
571.68	368.915685
572.16	369.032377
572.64	369.155607
573.12	369.28689
573.6	369.426888
574.0799	369.575478
574.56	369.731933
575.04	369.895171
575.52	370.064086
