# Supplementary material for: Towards the engineering of a photon-only two-stroke rotary molecular motor
Source: Nat Commun. 2022 Oct 28;13:6433. doi: 10.1038/s41467-022-33695-x (PMC9616945; doi:10.1038/s41467-022-33695-x)
Supplement: Supplementary file 13 — Source Data [file 41467_2022_33695_MOESM13_ESM.zip › Figure 4C source data/traj-42.txt]

time(fs) , θ(deg.)
0.	181.209241
0.48	181.036022
0.96	180.874
1.44	180.729466
1.92	180.609187
2.4	180.511
2.88	180.467729
3.36	180.456502
3.84	180.487526
4.32	180.559119
4.8	180.667161
5.279	180.805885
5.76	180.96861
6.24	181.14829
6.72	181.338052
7.199	181.531855
7.68	181.72528
8.16	181.916045
8.64	182.10382
9.12	182.289383
9.6	182.473671
10.08	182.657213
10.559	182.840062
11.04	183.022054
11.52	183.203161
12.	183.383813
12.48	183.565068
12.959	183.748598
13.44	183.936442
13.92	184.130537
14.399	184.332092
14.879	184.540965
15.36	184.75532
15.84	184.971689
16.32	185.185399
16.8	185.391121
17.28	185.583324
17.758	185.75661
18.24	185.906076
18.72	186.027808
19.2	186.119397
19.68	186.180144
20.16	186.210811
20.64	186.213116
21.117	186.189294
21.598	186.141912
22.08	186.073947
22.56	185.988992
23.04	185.891505
23.52	185.786975
24.	185.681889
24.48	185.583378
24.96	185.498524
25.438	185.433146
25.918	185.390566
26.4	185.370775
26.88	185.370387
27.36	185.383304
27.84	185.401786
28.32	185.417701
28.797	185.423
29.278	185.416088
29.758	185.39254
30.24	185.354599
30.72	185.304961
31.2	185.246637
31.68	185.182372
32.16	185.114576
32.64	185.045507
33.12	184.977507
33.6	184.913185
34.08	184.855541
34.56	184.808013
35.04	184.774432
35.516	184.758879
36.	184.765379
36.48	184.797396
36.96	184.857171
37.44	184.945068
37.92	185.059157
38.4	185.195169
38.875	185.346826
39.36	185.506507
39.836	185.666301
40.32	185.819442
40.8	185.9617
41.28	186.092002
41.76	186.211924
42.235	186.324497
42.72	186.433063
43.196	186.540594
43.68	186.649493
44.16	186.761694
44.64	186.878931
45.12	187.003047
45.6	187.13626
46.08	187.281267
46.555	187.441084
47.04	187.618471
47.516	187.814949
48.	188.029635
48.48	188.25835
48.96	188.493396
49.44	188.724141
49.92	188.938369
50.4	189.124326
50.875	189.273259
51.36	189.381608
51.836	189.451606
52.32	189.489855
52.8	189.504993
53.28	189.505761
53.76	189.500041
54.235	189.494652
54.72	189.49551
55.196	189.507866
55.68	189.536546
56.16	189.586102
56.64	189.660893
57.12	189.765032
57.594	189.902153
58.08	190.074948
58.555	190.284519
59.04	190.529699
59.516	190.806633
60.	191.10879
60.48	191.427456
60.96	191.752551
61.44	192.073677
61.915	192.381417
62.4	192.668763
62.875	192.932144
63.36	193.171359
63.836	193.388392
64.32	193.58588
64.8	193.76606
65.28	193.930399
65.75	194.079711
66.24	194.214495
66.72	194.335312
67.2	194.443115
67.67	194.539466
68.16	194.626586
68.64	194.707161
69.12	194.78388
69.6	194.858679
70.08	194.931896
70.56	195.001598
71.03	195.06334
71.52	195.110391
72.	195.13434
72.48	195.126075
72.96	195.07725
73.44	194.982096
73.92	194.83883
74.39	194.649768
74.88	194.42014
75.36	194.15654
75.84	193.865811
76.32	193.554571
76.8	193.229159
77.28	192.895791
77.75	192.560749
78.24	192.23053
78.72	191.911848
79.2	191.611443
79.67	191.335565
80.16	191.089179
80.64	190.875057
81.11	190.693162
81.6	190.54062
82.08	190.41232
82.56	190.3018
83.03	190.202067
83.52	190.106216
84.	190.008037
84.47	189.902887
84.96	189.788871
85.44	189.667746
85.92	189.54469
86.39	189.426854
86.88	189.321599
87.36	189.235266
87.84	189.172748
88.32	189.13759
88.8	189.132335
89.28	189.158919
89.75	189.219027
90.24	189.314308
90.72	189.44637
91.2	189.616448
91.67	189.824706
92.16	190.06936
92.64	190.346043
93.11	190.647753
93.6	190.96535
94.08	191.288237
94.56	191.604893
95.03	191.903387
95.52	192.172324
96.	192.402568
96.47	192.589204
96.96	192.732388
97.44	192.836307
97.92	192.907126
98.39	192.951278
98.88	192.974655
99.36	192.982509
99.84	192.979681
100.32	192.970946
100.8	192.961333
101.28	192.956336
101.75	192.961949
102.24	192.984402
102.72	193.029498
103.2	193.101591
103.67	193.202566
104.16	193.331311
104.64	193.483988
105.11	193.654829
105.6	193.83693
106.08	194.022689
106.56	194.204044
107.03	194.372985
107.52	194.522844
108.	194.650176
108.47	194.755989
108.96	194.845059
109.44	194.923766
109.92	194.057
110.39	195.072494
110.88	195.150284
111.36	195.233767
111.83	195.325018
112.32	195.426332
112.8	195.540475
113.28	195.670555
113.75	195.819426
114.24	195.988754
114.72	196.178155
115.19	196.384878
115.67	196.604159
116.16	196.82988
116.64	197.055085
117.11	197.272137
117.6	197.472643
118.08	197.647508
118.56	197.787604
119.03	197.885322
119.52	197.936423
120.	197.940856
120.47	197.901842
120.96	197.824145
121.44	197.712791
121.92	197.572645
122.39	197.408591
122.88	197.225917
123.36	197.03067
123.83	196.829801
124.32	196.631
124.8	196.44215
125.28	196.27051
125.75	196.121918
126.24	196.000395
126.72	195.908287
127.19	195.846732
127.67	195.816091
128.16	195.816052
128.64	195.845382
129.12	195.901437
129.6	195.979662
130.07	196.073524
130.56	196.17541
131.04	196.27868
131.51	196.372
132.	196.480222
132.48	196.583389
132.96	196.694764
133.44	196.819572
133.92	196.962669
134.4	197.12881
134.88	197.322975
135.35	197.550322
135.84	197.815569
136.32	198.121871
136.78	198.46968
137.28	198.856251
137.76	199.276093
138.24	199.722005
138.72	200.186108
139.2	200.660405
139.68	201.136851
140.16	201.607066
140.64	202.061953
141.12	202.491511
141.6	202.885296
142.07	203.233855
142.56	203.530893
143.04	203.775082
143.51	203.970176
144.	204.123426
144.48	204.243564
144.96	204.33949
145.44	204.4198
145.92	204.492744
146.4	204.566164
146.88	204.647165
147.35	204.741543
147.84	204.853222
148.32	204.984027
148.78	205.133992
149.28	205.302027
149.76	205.486615
150.23	205.686256
150.72	205.899586
151.2	206.125224
151.68	206.361415
152.16	206.605572
152.64	206.853759
153.12	207.100224
153.6	207.337232
154.07	207.555608
154.56	207.746377
155.04	207.903313
155.51	208.025227
156.	208.116566
156.48	208.186153
156.96	208.245171
157.44	208.305319
157.92	208.377266
158.4	208.469244
158.88	208.585854
159.35	208.727533
159.84	208.890968
160.32	209.07026
160.78	209.258231
161.28	209.447392
161.76	209.630418
162.23	209.800211
162.72	209.949753
163.2	210.071864
163.68	210.159036
164.16	210.203482
164.64	210.19755
165.12	210.134618
165.6	210.010329
166.07	209.823817
166.56	209.578254
167.04	209.28046
167.51	208.93983
168.	208.567133
168.48	208.173442
168.95	207.769211
169.44	207.363437
169.92	206.963054
170.4	206.572773
170.88	206.195468
171.35	205.832909
171.84	205.486495
172.32	205.157711
172.78	204.848242
173.28	204.559844
173.76	204.294049
174.23	204.051817
174.72	203.833196
175.2	203.637075
175.68	203.461188
176.16	203.302544
176.64	203.158373
177.12	203.027377
177.6	202.910711
178.07	202.81219
178.56	202.737667
179.04	202.694028
179.51	202.688176
180.	202.72607
180.48	202.811767
180.95	202.946576
181.44	203.128695
181.92	203.353576
182.4	203.61486
182.88	203.905432
183.35	204.218188
183.84	204.546413
184.32	204.883813
184.78	205.224342
185.28	205.561945
185.76	205.890331
186.23	206.202941
186.72	206.493295
187.2	206.755892
187.68	206.987548
188.16	207.188618
188.64	207.363369
189.12	207.519205
189.6	207.665226
190.07	207.810842
190.56	207.964698
191.04	208.133819
191.51	208.32278
192.	208.533014
192.48	208.762601
192.95	209.006784
193.44	209.259024
193.92	209.512162
194.4	209.759304
194.88	209.994334
195.35	210.212094
195.84	210.408338
196.32	210.579565
196.78	210.722774
197.28	210.835233
197.76	210.914376
198.23	210.958026
198.72	210.965139
199.2	210.936942
199.68	210.877778
200.16	210.794964
200.64	210.697692
201.12	210.595742
201.6	210.49857
202.07	210.414735
202.56	210.351316
203.04	210.313185
203.51	210.302344
204.	210.317773
204.48	210.355977
204.95	210.412038
205.44	210.480669
205.92	210.556989
206.4	210.636926
206.88	210.717326
207.35	210.795829
207.84	210.870579
208.32	210.939848
208.78	211.001767
209.28	211.054415
209.76	211.096416
210.23	211.127816
210.72	211.150661
211.2	211.168821
211.67	211.18728
212.16	211.211422
212.64	211.246645
213.12	211.29827
213.6	211.371486
214.07	211.47104
214.56	211.600514
215.04	211.7613
215.51	211.951744
216.	212.167012
216.48	212.354
216.95	212.641893
217.44	212.88487
217.92	213.121454
218.4	213.345574
218.88	213.552356
219.35	213.737816
219.84	213.898538
220.32	214.031614
220.78	214.135136
221.28	214.209224
221.76	214.257023
222.23	214.284863
222.72	214.301357
223.2	214.316068
223.67	214.33851
224.16	214.377661
224.64	214.441722
225.12	214.537719
225.6	214.670784
226.07	214.843306
226.56	215.054471
227.04	215.300566
227.51	215.575899
228.	215.873895
228.48	216.18798
228.95	216.512134
229.44	216.841137
229.92	217.17059
230.38	217.496805
230.88	217.816754
231.35	218.128243
231.84	218.430254
232.32	218.723219
232.78	219.008905
233.28	219.289907
233.76	219.569014
234.23	219.84881
234.72	220.131573
235.2	220.419417
235.67	220.714515
236.16	221.019234
236.64	221.335986
237.12	221.666719
237.6	222.012089
238.07	222.370658
238.56	222.738601
239.04	223.110169
239.51	223.47867
240.	223.837471
240.48	224.180629
240.95	224.50307
241.44	224.800519
241.92	225.069417
242.38	225.307085
242.88	225.512183
243.35	225.685261
243.84	225.829033
244.32	225.948168
244.78	226.048715
245.28	226.137522
245.76	226.221893
246.23	226.309506
246.72	226.408418
247.2	226.526877
247.67	226.672596
248.16	226.851384
248.64	227.065483
249.12	227.312527
249.6	227.585885
250.07	227.876212
250.56	228.173266
251.04	228.46721
251.51	228.749217
252.	229.01167
252.48	229.248351
252.95	229.454798
253.44	229.628752
253.92	229.770354
254.38	229.881871
254.88	229.967
255.35	230.030106
255.84	230.075653
256.32	230.107945
256.8	230.131106
257.28	230.149202
257.76	230.166463
258.24	230.18752
258.71	230.217617
259.2	230.262667
259.68	230.328991
260.15	230.422599
260.64	230.548087
261.12	230.707589
261.57	230.900367
262.08	231.123228
262.56	231.371317
263.03	231.638816
263.52	231.919312
264.	232.206029
264.48	232.492158
264.96	232.771427
265.44	233.038806
265.92	233.291066
266.4	233.526924
266.88	233.746747
267.36	233.952041
267.84	234.144
268.32	234.328293
268.8	234.505172
269.28	234.679766
269.76	234.857502
270.24	235.045368
270.71	235.251629
271.2	235.48458
271.68	235.750371
272.15	236.050847
272.64	236.382884
273.12	236.739702
273.57	237.1131
274.08	237.495334
274.56	237.880157
275.03	238.263236
275.52	238.642208
276.	239.016513
276.48	239.387026
276.96	239.755537
277.44	240.124193
277.92	240.495024
278.4	240.869652
278.88	241.24918
279.36	241.634267
279.84	242.025359
280.32	242.423047
280.8	242.828482
281.28	243.243766
281.76	243.672207
282.24	244.11831
282.71	244.587353
283.2	245.084416
283.68	245.612923
284.15	246.173169
284.64	246.761598
285.12	247.371323
285.57	247.993545
286.08	248.619075
286.56	249.239415
287.03	249.847265
287.52	250.436602
288.	251.002514
288.47	251.540915
288.96	252.048271
289.44	252.521368
289.92	252.957204
290.4	253.353006
290.88	253.706378
291.36	254.01558
291.84	254.279873
292.32	254.468
292.8	254.677783
293.28	254.817449
293.76	254.923991
294.24	255.003039
294.71	255.05967
295.2	255.097479
295.68	255.118328
296.15	255.122966
296.64	255.112127
297.12	255.08753
297.57	255.052359
298.08	255.011252
298.56	254.969885
299.03	254.934434
299.52	254.911027
300.	254.905292
300.47	254.922061
300.96	254.965215
301.44	255.037704
301.92	255.141728
302.4	255.279053
302.88	255.451375
303.36	255.660623
303.84	255.909114
304.32	256.199506
304.8	256.534503
305.28	256.916254
305.76	257.345413
306.24	257.820103
306.71	258.335317
307.2	258.883228
307.68	259.454306
308.15	260.038685
308.64	260.627231
309.12	261.212118
309.57	261.786976
310.08	262.346792
310.56	262.887738
311.03	263.40702
311.52	263.902808
312.	264.374168
312.47	264.820956
312.96	265.243743
313.44	265.644053
313.92	266.172313
314.4	266.667812
314.88	267.140582
315.36	267.60134
315.84	268.060468
316.32	268.526714
316.8	269.006102
317.28	269.501685
317.76	270.01434
318.24	270.543
318.71	271.090596
319.2	271.654466
319.68	272.236161
320.15	272.836096
320.64	273.454161
321.12	274.089468
321.57	274.740235
322.08	275.403824
322.56	276.076918
323.03	276.755783
323.52	277.436608
324.	278.115896
324.47	278.790854
324.96	279.459779
325.44	280.122443
325.92	280.780425
326.4	281.437202
326.88	282.097648
327.36	282.766667
327.84	283.447177
328.32	284.138576
328.8	284.836809
329.28	285.535926
329.76	286.229937
330.24	286.913977
330.71	287.58463
331.2	288.239716
331.68	288.877877
332.15	289.498222
332.64	290.100121
333.12	290.68319
333.57	291.247435
334.08	291.79348
334.56	292.322766
335.03	292.837654
335.52	293.341402
336.	293.838045
336.47	294.3322
336.96	294.828732
337.44	295.332189
337.91	295.845961
338.4	296.371441
338.88	296.9077
339.36	297.452022
339.84	298.000981
340.32	298.551401
340.8	299.10079
341.28	299.647327
341.76	300.189617
342.24	300.726438
342.71	301.256557
343.2	301.778638
343.68	302.291253
344.15	302.792958
344.64	303.282436
345.12	303.758669
345.57	304.221086
346.08	304.669683
346.56	305.105077
347.03	305.528545
347.52	305.942054
348.	306.348275
348.47	306.750498
348.96	307.152277
349.44	307.556738
349.91	307.965845
350.4	308.380147
350.88	308.799198
351.36	309.222248
351.84	309.64874
352.32	310.078464
352.8	310.51147
353.28	310.947905
353.76	311.38788
354.24	311.831409
354.71	312.278434
355.2	312.728897
355.68	313.182841
356.15	313.6405
356.64	314.102389
357.12	314.569389
357.57	315.042891
358.08	315.524985
358.56	316.018636
359.03	316.527668
359.52	317.056346
360.	317.608456
360.47	318.186271
360.96	318.790074
361.44	319.418597
361.91	320.069919
362.4	320.742155
362.88	321.433681
363.36	322.143026
363.84	322.868656
364.32	323.608774
364.8	324.361206
365.28	325.123364
365.76	325.892273
366.24	326.66463
366.71	327.436915
367.2	328.205523
367.68	328.966934
368.15	329.717926
368.64	330.455816
369.12	331.178719
369.57	331.885769
370.08	332.577215
370.56	333.254237
371.03	333.918391
371.52	334.570741
372.	335.211095
372.47	335.837785
372.96	336.448108
373.44	337.039023
373.91	337.607737
374.4	338.152025
374.88	338.670358
375.36	339.161924
375.84	339.626587
376.32	340.06479
376.8	340.477414
377.28	340.865638
377.76	341.230833
378.24	341.574518
378.71	341.898398
379.2	342.204452
379.68	342.495042
380.15	342.772932
380.64	343.041159
381.12	343.302669
381.57	343.559818
382.08	343.813935
382.56	344.065216
383.03	344.312956
383.52	344.555977
384.	344.79303
384.47	345.023091
384.96	345.245582
385.44	345.460522
385.91	345.668637
386.4	345.871383
386.88	346.070873
387.36	346.269736
387.84	346.470939
388.32	346.677638
388.8	346.893099
389.28	347.120673
389.76	347.363832
390.24	347.62621
390.71	347.9116
391.2	348.22381
391.68	348.566303
392.15	348.941571
392.64	349.350455
393.12	349.791754
393.57	350.262395
394.08	350.758023
394.56	351.273673
395.03	351.804277
395.52	352.344987
396.	352.891397
396.47	353.439708
396.96	353.986846
397.44	354.530511
397.91	355.069142
398.4	355.601847
398.88	356.128289
399.36	356.648619
399.84	357.16342
400.32	357.673745
400.8	358.181122
401.28	358.687514
401.76	359.195078
402.24	359.705719
402.71	360.220512
403.2	360.739306
403.68	361.26073
404.15	361.782556
404.64	362.302136
405.12	362.81674
405.57	363.323762
406.08	363.820891
406.56	364.306257
407.03	364.778596
407.52	365.237362
408.	365.682783
408.47	366.11584
408.96	366.538181
409.44	366.952041
409.91	367.360156
410.4	367.76573
410.88	368.172405
411.35	368.584237
411.84	369.005637
412.32	369.441132
412.8	369.89481
413.28	370.369262
413.76	370.86431
414.24	371.376221
414.71	371.898021
415.2	372.420667
415.68	372.934377
416.15	373.429563
416.64	373.897356
417.12	374.329848
417.57	374.720227
418.08	375.062894
418.56	375.353593
419.03	375.589555
419.52	375.769655
420.	375.89454
420.47	375.9667
420.96	375.99042
421.44	375.971645
421.91	375.917745
422.4	375.837152
422.88	375.738853
423.35	375.631629
423.84	375.523209
424.32	375.419692
424.8	375.325559
425.28	375.244246
425.76	375.178197
426.24	375.129394
426.71	375.099548
427.2	375.089302
427.68	375.100514
428.15	375.134534
428.64	375.192125
429.12	375.273447
429.57	375.378074
430.08	375.505143
430.56	375.653595
431.03	375.822432
431.52	376.012145
432.	376.222685
432.47	376.45493
432.96	376.71082
433.44	376.993271
433.91	377.305802
434.4	377.651837
434.88	378.033585
435.35	378.451117
435.84	378.902467
436.32	379.383588
436.8	379.88953
437.28	380.415638
437.76	380.958149
438.24	381.514384
438.71	382.082692
439.2	382.66228
439.68	383.253013
440.15	383.855295
440.64	384.470044
441.12	385.098635
441.57	385.742863
442.08	386.404852
442.56	387.086868
443.03	387.791068
443.52	388.519185
444.	389.27212
444.47	390.049399
444.96	390.848557
445.44	391.664694
445.91	392.490484
446.4	393.316675
446.88	394.132828
447.35	394.928064
447.84	395.691765
448.32	396.414215
448.8	397.087182
449.28	397.704336
449.76	398.261449
450.24	398.756388
450.71	399.188949
451.2	399.56065
451.68	399.874538
452.15	400.135036
452.64	400.347807
453.12	400.519622
453.57	400.658231
454.08	400.772239
454.56	400.870901
455.03	400.963714
455.52	401.059627
456.	401.1659
456.47	401.28705
456.96	401.424455
457.44	401.576812
457.91	401.741024
458.4	401.913039
458.88	402.088501
459.35	402.263267
459.84	402.433957
460.32	402.598473
460.75	402.756423
461.28	402.909306
461.76	403.060415
462.24	403.214509
462.71	403.377354
463.2	403.555247
463.68	403.7546
464.15	403.981596
464.64	404.241823
465.12	404.539801
465.57	404.878344
466.08	405.257924
466.56	405.676376
467.03	406.129117
467.52	406.609749
468.	407.110702
468.47	407.623662
468.96	408.139802
469.44	408.649914
469.91	409.144567
470.4	409.614401
470.88	410.0506
471.35	410.445561
471.84	410.793679
472.32	411.092068
472.75	411.34099
473.28	411.543792
473.76	411.706357
474.24	411.836288
474.71	411.942119
475.2	412.032692
475.68	412.116674
476.15	412.201941
476.64	412.294744
477.12	412.39883
477.57	412.515046
478.08	412.641748
478.56	412.775677
479.03	412.912785
479.52	413.048669
480.	413.178627
480.47	413.297526
480.96	413.334
481.44	413.478615
481.91	413.527819
482.4	413.541029
482.88	413.513699
483.35	413.444388
483.84	413.335822
484.32	413.194942
484.75	413.031799
485.28	412.857704
485.76	412.683315
486.24	412.517254
486.71	412.365572
487.2	412.232075
487.68	412.11902
488.15	412.027703
488.64	411.958749
489.12	411.91219
489.57	411.887448
490.08	411.883309
490.56	411.897901
491.03	411.928658
491.52	411.972257
492.	412.024496
492.47	412.080154
492.96	412.132885
493.44	412.175345
493.91	412.176
494.4	412.199251
494.88	412.169405
495.35	412.109908
495.84	412.024673
496.32	411.920467
496.75	411.804579
497.28	411.682649
497.76	411.557485
498.24	411.429035
498.71	411.295143
499.2	411.152555
499.68	410.755
500.15	410.827501
500.64	410.639097
501.12	410.43045
501.57	410.200034
502.08	409.946777
502.56	409.669901
503.03	409.368758
503.52	409.042676
504.	408.690931
504.47	408.312955
504.96	407.908874
505.44	407.480322
505.91	407.031106
506.4	406.567261
506.88	406.096398
507.35	405.626777
507.84	405.166557
508.32	404.723388
508.75	404.304229
509.28	403.915273
509.76	403.561915
510.24	403.248752
510.71	402.97961
511.2	402.757556
511.68	402.584918
512.16	402.463265
512.64	402.393371
513.12	402.375122
513.6	402.407408
514.0799	402.488016
514.56	402.613607
515.04	402.779875
515.52	402.981985
516.	403.215336
516.48	403.476417
516.96	403.763355
517.4399	404.075813
517.92	404.414311
518.4	404.779414
518.88	405.171148
519.36	405.58876
519.84	406.030759
520.3199	406.495115
520.8	406.979528
521.28	407.481682
521.76	407.421
522.24	408.530817
522.72	409.074137
523.1	409.627717
523.68	410.189815
524.16	410.758465
524.64	411.331403
525.12	411.906084
525.6	412.479827
526.0799	413.050011
526.56	413.614222
527.04	414.170238
527.52	414.715892
528.	415.24898
528.48	415.767271
528.96	416.268483
529.4399	416.750191
529.92	417.209744
530.4	417.644324
530.88	418.051152
531.36	418.42777
531.84	418.772322
532.3199	419.083711
532.8	419.361609
533.28	419.606305
533.76	419.818438
534.24	419.689
534.72	420.147515
535.1	420.26498
535.68	420.350795
536.16	420.404607
536.64	420.426578
537.12	420.418067
537.6	420.382059
538.0799	420.322933
538.56	420.24569
539.04	420.155157
539.52	420.055604
540.	419.950715
540.48	419.843686
540.96	419.7373
541.4399	419.634012
541.92	419.536062
542.4	419.445631
542.88	419.364994
543.36	419.296608
543.84	419.243095
544.3199	419.207105
544.8	419.191092
545.28	419.197032
545.76	419.226102
546.24	419.27831
546.72	419.352069
547.1	419.443856
547.68	419.548294
548.16	419.659012
548.64	419.770163
549.12	419.877766
549.6	419.980029
550.0799	420.076643
550.56	420.167695
551.04	420.25284
551.52	420.330945
552.	420.400142
552.48	420.45813
552.96	420.502608
553.4399	420.531726
553.92	420.544437
554.4	420.54068
554.88	420.521341
555.36	420.488027
555.84	420.442721
556.3199	420.387397
556.8	420.323597
557.28	420.251947
557.76	420.171618
558.24	420.076
558.72	419.972818
559.1	419.845679
559.68	419.695455
560.16	419.521688
560.64	419.326645
561.12	419.114373
561.6	418.889463
562.0799	418.656081
562.56	418.417527
563.04	418.176225
563.52	417.934004
564.	417.692527
564.48	417.453727
564.9599	417.220177
565.4399	416.995305
565.92	416.783441
566.4	416.589675
566.88	416.419476
567.36	416.277909
567.84	416.168388
568.3199	416.091201
568.8	416.042659
569.28	416.015711
569.76	416.00198
570.24	415.994211
570.72	415.987915
571.1	415.981581
571.68	415.975753
572.16	415.971736
572.64	415.970597
573.12	415.972649
573.6	415.977361
574.0799	415.983525
574.56	415.989566
575.04	415.993923
575.52	415.99545
