# Supplementary material for: Towards the engineering of a photon-only two-stroke rotary molecular motor
Source: Nat Commun. 2022 Oct 28;13:6433. doi: 10.1038/s41467-022-33695-x (PMC9616945; doi:10.1038/s41467-022-33695-x)
Supplement: Supplementary file 13 — Source Data [file 41467_2022_33695_MOESM13_ESM.zip › Figure 4C source data/traj-43.txt]

time(fs) , θ(deg.)
0.	178.763134
0.48	178.787729
0.96	178.831286
1.44	178.891363
1.92	178.965991
2.4	179.053871
2.88	179.154338
3.36	179.267223
3.84	179.392669
4.32	179.530953
4.8	179.682298
5.279	179.846704
5.76	180.02379
6.24	180.212673
6.72	180.411918
7.199	180.619609
7.68	180.833589
8.16	181.051924
8.64	181.273589
9.12	181.499182
9.6	181.731264
10.08	181.973864
10.559	182.230991
11.04	182.504786
11.52	182.794314
12.	183.095667
12.48	183.403037
12.959	183.710004
13.44	184.010441
13.92	184.298964
14.399	184.571037
14.879	184.822898
15.36	185.051438
15.84	185.254069
16.32	185.428607
16.8	185.573194
17.28	185.686253
17.758	185.766525
18.24	185.813197
18.72	185.826188
19.2	185.806571
19.68	185.757052
20.16	185.68224
20.64	185.588338
21.117	185.482034
21.598	185.368801
22.08	185.251403
22.56	185.129463
23.04	185.000266
23.52	184.860179
24.	184.705925
24.48	184.535307
24.96	184.347438
25.438	184.142637
25.918	183.922177
26.4	183.687949
26.88	183.442132
27.36	183.186859
27.84	182.923946
28.32	182.654731
28.797	182.38009
29.278	182.100709
29.758	181.817604
30.24	181.532805
30.72	181.245
31.2	180.974666
31.68	180.714018
32.16	180.475852
32.64	180.267284
33.12	180.093194
33.6	179.955094
34.08	179.85103
34.56	179.776573
35.04	179.726359
35.516	179.695391
36.	179.679724
36.48	179.676598
36.96	179.684218
37.44	179.701424
37.92	179.727347
38.4	179.761132
38.875	179.801756
39.36	179.847968
39.836	179.898372
40.32	179.951681
40.8	180.007124
41.28	180.064928
41.76	180.126728
42.235	180.195765
42.72	180.276755
43.196	180.37537
43.68	180.497264
44.16	180.64671
44.64	180.825229
45.12	181.030958
45.6	181.259124
46.08	181.503285
46.555	181.756584
47.04	182.012571
47.516	182.265553
48.	182.510622
48.48	182.743542
48.96	182.960594
49.44	183.158453
49.92	183.334146
50.4	183.485146
50.875	183.609651
51.36	183.707043
51.836	183.778466
52.32	183.827286
52.8	183.859243
53.28	183.882195
53.76	183.905503
54.235	183.93913
54.72	183.99241
55.196	184.07255
55.68	184.183288
56.16	184.324427
56.64	184.492589
57.12	184.682718
57.594	184.889474
58.08	185.108041
58.555	185.33433
59.04	185.564837
59.516	185.796333
60.	186.025551
60.48	186.248953
60.96	186.462607
61.44	186.662237
61.915	186.84348
62.4	187.002346
62.875	187.135804
63.36	187.242344
63.836	187.322329
64.32	187.378103
64.8	187.41394
65.28	187.435898
65.75	187.451506
66.24	187.468
66.72	187.495863
67.2	187.53693
67.67	187.592855
68.16	187.655
68.64	187.731652
69.12	187.789
69.6	187.85732
70.08	187.896814
70.56	187.912567
71.03	187.899396
71.52	187.85258
72.	187.767716
72.48	187.64079
72.96	187.468549
73.44	187.249145
73.92	186.982817
74.39	186.672306
74.88	186.322804
75.36	185.941531
75.84	185.537193
76.32	185.119546
76.8	184.699003
77.28	184.286075
77.75	183.890366
78.24	183.519184
78.72	183.176392
79.2	182.862299
79.67	182.574775
80.16	182.310835
80.64	182.067811
81.11	181.843827
81.6	181.637722
82.08	181.448743
82.56	181.276237
83.03	181.119497
83.52	180.977836
84.	180.850906
84.47	180.739152
84.96	180.644169
85.44	180.568781
85.92	180.516762
86.39	180.492376
86.88	180.452
87.36	180.543663
87.84	180.627499
88.32	180.755344
88.8	180.930894
89.28	181.157139
89.75	181.435346
90.24	181.763882
90.72	182.137691
91.2	182.548855
91.67	182.987865
92.16	183.444808
92.64	183.910045
93.11	184.374432
93.6	184.829323
94.08	185.26657
94.56	185.678724
95.03	186.059456
95.52	186.404157
96.	186.710468
96.47	186.978521
96.96	187.210716
97.44	187.411201
97.92	187.58531
98.39	187.73917
98.88	187.879581
99.36	188.01409
99.84	188.151044
100.32	188.299262
100.8	188.466984
101.28	188.660055
101.75	188.880125
102.24	189.12402
102.72	189.38477
103.2	189.653422
103.67	189.920583
104.16	190.177284
104.64	190.415388
105.11	190.627885
105.6	190.809306
106.08	190.956163
106.56	191.067254
107.03	191.143593
107.52	191.18792
108.	191.20398
108.47	191.195847
108.96	191.167479
109.44	191.122571
109.92	191.064648
110.39	190.324
110.88	190.92461
111.36	190.85112
111.83	190.781963
112.32	190.722074
112.8	190.675007
113.28	190.641609
113.75	190.619408
114.24	190.60311
114.72	190.585802
115.19	190.560135
115.67	190.519105
116.16	190.456516
116.64	190.367309
117.11	190.247868
117.6	190.09624
118.08	189.912172
118.56	189.696931
119.03	189.452972
119.52	189.183609
120.	188.892766
120.47	188.584884
120.96	188.264968
121.44	187.938764
121.92	187.613047
122.39	187.295885
122.88	186.732
123.36	186.726025
123.83	186.493902
124.32	186.307962
124.8	186.170898
125.28	186.079394
125.75	186.025112
126.24	185.046
126.72	185.983954
127.19	185.976152
127.67	185.966604
128.16	185.951339
128.64	185.929256
129.12	185.901409
129.6	185.870079
130.07	185.837933
130.56	185.807454
131.04	185.780681
131.51	185.759197
132.	185.744286
132.48	185.737215
132.96	185.739603
133.44	185.753791
133.92	185.7831
134.4	185.831719
134.88	185.903907
135.35	186.002466
135.84	186.127029
136.32	186.273258
136.78	186.433641
137.28	186.599314
137.76	186.761914
138.24	186.914851
138.72	187.053956
139.2	187.177597
139.68	187.2863
140.16	187.382061
140.64	187.467564
141.12	187.545557
141.6	187.618487
142.07	187.688382
142.56	187.756932
143.04	187.825696
143.51	187.8964
144.	187.971296
144.48	188.053511
144.96	188.147281
145.44	188.257842
145.92	188.390648
146.4	188.549806
146.88	188.736118
147.35	188.945918
147.84	189.171595
148.32	189.403584
148.78	189.632686
149.28	189.851807
149.76	190.05681
150.23	190.246526
150.72	190.422129
151.2	190.586216
151.68	190.741926
152.16	190.892316
152.64	191.040002
153.12	191.187043
153.6	191.334989
154.07	191.485034
154.56	191.638246
155.04	191.795867
155.51	191.959659
156.	192.132268
156.48	192.317464
156.96	192.52
157.44	192.74474
157.92	192.994906
158.4	193.267
158.88	193.564619
159.35	193.869402
159.84	194.17324
160.32	194.465869
160.78	194.739538
161.28	194.989476
161.76	195.213415
162.23	195.410654
162.72	195.581167
163.2	195.725009
163.68	195.842051
164.16	195.931959
164.64	195.994318
165.12	196.028834
165.6	196.035565
166.07	196.015207
166.56	195.969387
167.04	195.900974
167.51	195.814301
168.	195.715108
168.48	195.609911
168.95	195.50459
169.44	195.402483
169.92	195.302981
170.4	195.201743
170.88	195.092569
171.35	194.969785
171.84	194.829865
172.32	194.671826
172.78	194.496713
173.28	194.306742
173.76	194.104549
174.23	193.892695
174.72	193.673415
175.2	193.44853
175.68	193.219438
176.16	192.987158
176.64	192.752415
177.12	192.515775
177.6	192.277855
178.07	192.039627
178.56	191.80279
179.04	191.570162
179.51	191.345951
180.	191.135646
180.48	190.94531
180.95	190.780186
181.44	190.64318
181.92	190.534195
182.4	190.450863
182.88	190.390121
183.35	190.349519
183.84	190.327715
184.32	190.324314
184.78	190.339454
185.28	190.373388
185.76	190.426144
186.23	190.497304
186.72	190.585865
187.2	190.690172
187.68	190.807925
188.16	190.936271
188.64	191.071991
189.12	191.211775
189.6	191.352598
190.07	191.492166
190.56	191.629382
191.04	191.764704
191.51	191.900199
192.	192.039039
192.48	192.184411
192.95	192.338285
193.44	192.50077
193.92	192.670421
194.4	192.845073
194.88	193.022571
195.35	193.201102
195.84	193.379229
196.32	193.555755
196.78	193.729544
197.28	193.899366
197.76	194.063778
198.23	194.221036
198.72	194.369063
199.2	194.505469
199.68	194.627635
200.16	194.732878
200.64	194.818708
201.12	194.883195
201.6	194.925462
202.07	194.946287
202.56	194.948696
203.04	194.938274
203.51	194.922774
204.	194.910749
204.48	194.909455
204.95	194.923114
205.44	194.952473
205.92	194.99576
206.4	195.050127
206.88	195.112797
207.35	195.181604
207.84	195.25505
208.32	195.332109
208.78	195.411967
209.28	195.493763
209.76	195.576383
210.23	195.658317
210.72	195.737578
211.2	195.811709
211.67	195.877886
212.16	195.933166
212.64	195.974897
213.12	196.001305
213.6	196.012162
214.07	196.009312
214.56	195.724
215.04	195.979787
215.51	195.963857
216.	195.952575
216.48	195.946774
216.95	195.944542
217.44	195.942267
217.92	195.935908
218.4	195.921904
218.88	195.897579
219.35	195.86117
219.84	195.811664
220.32	195.748583
220.78	195.671762
221.28	195.581163
221.76	195.476728
222.23	195.358302
222.72	195.225667
223.2	195.078767
223.67	194.918154
224.16	194.745625
224.64	194.564841
225.12	194.381645
225.6	194.203873
226.07	194.040571
226.56	193.900701
227.04	193.791578
227.51	193.717535
228.	193.679495
228.48	193.67564
228.95	193.70267
229.44	193.7569
229.92	193.834844
230.38	193.933336
230.88	194.049397
231.35	194.180013
231.84	194.321933
232.32	194.471508
232.78	194.624626
233.28	194.776769
233.76	194.923269
234.23	195.059826
234.72	195.183233
235.2	195.292192
235.67	195.38793
236.16	195.474426
236.64	195.558078
237.12	195.646702
237.6	195.747769
238.07	195.866181
238.56	196.002552
239.04	196.15314
239.51	196.311431
240.	196.470289
240.48	196.623547
240.95	196.766719
241.44	196.89708
241.92	197.013447
242.38	197.11585
242.88	197.20523
243.35	197.283183
243.84	197.351784
244.32	197.413525
244.78	197.471352
245.28	197.528809
245.76	197.590176
246.23	197.660501
246.72	197.745472
247.2	197.851179
247.67	197.983873
248.16	198.149687
248.64	198.354127
249.12	198.601162
249.6	198.892082
250.07	199.224815
250.56	199.594301
251.04	199.993725
251.51	200.415818
252.	200.853653
252.48	201.300925
252.95	201.75192
253.44	202.201379
253.92	202.644375
254.38	203.076275
254.88	203.492805
255.35	203.890218
255.84	204.265559
256.32	204.616927
256.8	204.943676
257.28	205.246436
257.76	205.527046
258.24	205.788478
258.71	206.034873
259.2	206.271627
259.68	206.505308
260.15	206.742955
260.64	206.990436
261.12	207.250227
261.57	207.519943
262.08	207.792799
262.56	208.059637
263.03	208.31108
263.52	208.538848
264.	208.736162
264.48	208.89762
264.96	209.01892
265.44	209.096648
265.92	209.128261
266.4	209.112245
266.88	209.048347
267.36	208.937701
267.84	208.78273
268.32	208.586864
268.8	208.354257
269.28	208.089684
269.76	207.798665
270.24	207.487746
270.71	207.164702
271.2	206.838319
271.68	206.517324
272.15	206.208492
272.64	205.914729
273.12	205.634486
273.57	205.363002
274.08	205.094365
274.56	204.82313
275.03	204.54503
275.52	204.257012
276.	203.957042
276.48	203.643981
276.96	203.317672
277.44	202.979233
277.92	202.631329
278.4	202.278213
278.88	201.925397
279.36	201.579052
279.84	201.245434
280.32	200.930525
280.8	200.635
281.28	200.379248
281.76	200.154071
282.24	199.970612
282.71	199.835441
283.2	199.754645
283.68	199.732159
284.15	199.768113
284.64	199.8585
285.12	199.48
285.57	200.17422
286.08	200.384148
286.56	200.619361
287.03	200.873571
287.52	201.141053
288.	201.416802
288.47	201.696918
288.96	201.978923
289.44	202.261776
289.92	202.545472
290.4	202.830482
290.88	203.117282
291.36	203.406177
291.84	203.697458
292.32	203.991844
292.8	204.291096
293.28	204.598605
293.76	204.919571
294.24	205.260142
294.71	205.62517
295.2	206.015299
295.68	206.425305
296.15	206.845078
296.64	207.262347
297.12	207.665221
297.57	208.043572
298.08	208.389474
298.56	208.697258
299.03	208.963528
299.52	209.187184
300.	209.369283
300.47	209.512601
300.96	209.620976
301.44	209.698628
301.92	209.749663
302.4	209.777851
302.88	209.786648
303.36	209.779423
303.84	209.75984
304.32	209.732337
304.8	209.702602
305.28	209.677843
305.76	209.666514
306.24	209.67715
306.71	209.716372
307.2	209.786908
307.68	209.886877
308.15	210.010779
308.64	210.151351
309.12	210.301235
309.57	210.454071
310.08	210.605137
310.56	210.751697
311.03	210.893044
311.52	211.030207
312.	211.165382
312.47	211.301304
312.96	211.440732
313.44	211.586163
313.92	211.739773
314.4	211.90353
314.88	212.079455
315.36	212.269946
315.84	212.478126
316.32	212.708067
316.8	212.96464
317.28	213.252668
317.76	213.575274
318.24	213.931968
318.71	214.31768
319.2	214.72354
319.68	215.138889
320.15	215.553329
320.64	215.958116
321.12	216.346834
321.57	216.7155
322.08	217.062245
322.56	217.3867
323.03	217.689276
323.52	217.970561
324.	218.230933
324.47	218.470426
324.96	218.688829
325.44	218.885951
325.92	219.062005
326.4	219.21806
326.88	219.356467
327.36	219.481149
327.84	219.597545
328.32	219.711924
328.8	219.829948
329.28	219.954817
329.76	220.086033
330.24	220.219664
330.71	220.349916
331.2	220.470983
331.68	220.578368
332.15	220.669525
332.64	220.743948
333.12	220.802891
333.57	220.848866
334.08	220.885088
334.56	220.915006
335.03	220.941995
335.52	220.969244
336.	220.801
336.47	221.036721
336.96	221.083278
337.44	221.143182
337.91	221.220763
338.4	221.321025
338.88	221.449457
339.36	221.6114
339.84	221.810959
340.32	222.049781
340.8	222.326461
341.28	222.637014
341.76	222.976125
342.24	223.338456
342.71	223.719574
343.2	224.116439
343.68	224.52752
344.15	224.952623
344.64	225.392536
345.12	225.848629
345.57	226.322514
346.08	226.815842
346.56	227.330212
347.03	227.867195
347.52	228.428398
348.	229.015583
348.47	229.630807
348.96	230.276606
349.44	230.956142
349.91	231.673172
350.4	232.431486
350.88	233.233521
351.36	234.078323
351.84	234.959837
352.32	235.866697
352.8	236.783681
353.28	237.693971
353.76	238.581253
354.24	239.431244
354.71	240.23251
355.2	240.976636
355.68	241.657906
356.15	242.272753
356.64	242.819247
357.12	243.296753
357.57	243.705797
358.08	244.048065
358.56	244.326458
359.03	244.545163
359.52	244.709682
360.	244.826772
360.47	244.904202
360.96	244.950144
361.44	244.972029
361.91	244.974931
362.4	244.960094
362.88	244.92457
363.36	244.862343
363.84	244.766368
364.32	244.630483
364.8	244.45073
365.28	244.22602
365.76	243.958197
366.24	243.651593
366.71	243.312248
367.2	242.947069
367.68	242.563133
368.15	242.167246
368.64	241.765737
369.12	241.364418
369.57	240.96861
370.08	240.583216
370.56	240.212786
371.03	239.86158
371.52	239.533612
372.	239.232671
372.47	238.962253
372.96	238.725346
373.44	238.524068
373.91	238.359347
374.4	238.230895
374.88	238.13752
375.36	238.077711
375.84	238.050293
376.32	238.055018
376.8	238.092883
377.28	238.166065
377.76	238.277456
378.24	238.430029
378.71	238.626282
379.2	238.867919
379.68	239.155757
380.15	239.489832
380.64	239.86958
381.12	240.294065
381.57	240.762214
382.08	241.273033
382.56	241.825735
383.03	242.41961
383.52	243.053488
384.	243.724805
384.47	244.428693
384.96	245.157697
385.44	245.902296
385.91	246.651874
386.4	247.395736
386.88	248.123962
387.36	248.828057
387.84	249.501353
388.32	250.139094
388.8	250.738203
389.28	251.296882
389.76	251.814194
390.24	252.289767
390.71	252.723628
391.2	253.116174
391.68	253.468239
392.15	253.781231
392.64	254.057319
393.12	254.299582
393.57	254.512043
394.08	254.69933
394.56	254.865869
395.03	255.014765
395.52	255.146979
396.	255.261412
396.47	255.355796
396.96	255.427808
397.44	255.475932
397.91	255.500001
398.4	255.501497
398.88	255.483639
399.36	255.451192
399.84	255.410024
400.32	255.366538
400.8	255.327149
401.28	255.29789
401.76	255.284227
402.24	255.291013
402.71	255.322598
403.2	255.383011
403.68	255.476179
404.15	255.606115
404.64	255.776945
405.12	255.992587
405.57	256.255904
406.08	256.567466
406.56	256.924496
407.03	257.320718
407.52	257.747276
408.	258.194232
408.47	258.652099
408.96	259.113127
409.44	259.572147
409.91	260.026787
410.4	260.477036
410.88	260.924358
411.35	261.37069
411.84	261.817705
412.32	262.266421
412.8	262.717138
413.28	263.169621
413.76	263.623367
414.24	264.077919
414.71	264.533047
415.2	264.988649
415.68	265.444071
416.15	265.896899
416.64	266.342942
417.12	266.777845
417.57	267.197185
418.08	267.59565
418.56	267.96703
419.03	268.304881
419.52	268.603438
420.	268.85845
420.47	269.06788
420.96	269.232264
421.44	269.354588
421.91	269.439651
422.4	269.49318
422.88	269.521014
423.35	269.52859
423.84	269.520774
424.32	269.501968
424.8	269.476396
425.28	269.448469
425.76	269.423119
426.24	269.405877
426.71	269.402358
427.2	269.416
427.68	269.451545
428.15	269.504108
428.64	269.569268
429.12	269.639015
429.57	269.70408
430.08	269.755296
430.56	269.78489
431.03	269.787698
431.52	269.762166
432.	269.710749
432.47	269.639499
432.96	269.556907
433.44	269.472505
433.91	269.395702
434.4	269.335079
434.88	269.298135
435.35	269.291331
435.84	269.320308
436.32	269.390177
436.8	269.505769
437.28	269.671734
437.76	269.892279
438.24	270.170358
438.71	270.506412
439.2	270.897196
439.68	271.335412
440.15	271.810388
440.64	272.309336
441.12	272.818587
441.57	273.324577
442.08	273.814664
442.56	274.277964
443.03	274.706083
443.52	275.093535
444.	275.437646
444.47	275.738018
444.96	275.995804
445.44	276.213075
445.91	276.392438
446.4	276.536913
446.88	276.650035
447.35	276.736073
447.84	276.800314
448.32	276.849217
448.8	276.890224
449.28	276.930911
449.76	276.977403
450.24	276.667797
450.71	276.392136
451.2	276.142537
451.68	275.909056
452.15	275.681786
452.64	275.4521
453.12	275.213088
453.57	274.959638
454.08	274.688482
454.56	274.398227
455.03	274.089295
455.52	273.763664
456.	273.424426
456.47	273.075352
456.96	272.720568
457.44	272.364392
457.91	272.011407
458.4	271.666643
458.88	271.335819
459.35	271.025494
459.84	270.742879
460.32	270.495141
460.75	270.288142
461.28	270.125013
461.76	270.005311
462.24	269.925245
462.71	269.878768
463.2	269.858864
463.68	269.858574
464.15	269.871666
464.64	269.893107
465.12	269.919371
465.57	269.948576
466.08	269.980369
466.56	270.015568
467.03	270.055707
467.52	270.102614
468.	270.158176
468.47	270.224292
468.96	270.303027
469.44	270.396888
469.91	270.509112
470.4	270.643771
470.88	270.805503
471.35	270.699
471.84	271.226238
472.32	271.488388
472.75	271.78254
473.28	272.103966
473.76	272.447086
474.24	272.806666
474.71	273.178588
475.2	273.560194
475.68	273.950304
476.15	274.34895
476.64	274.756906
477.12	275.175095
477.57	275.60401
478.08	276.043288
478.56	276.491472
479.03	276.946
479.52	277.403413
480.	277.859737
480.47	278.310993
480.96	278.753675
481.44	279.18496
481.91	279.60235
482.4	280.002779
482.88	280.381658
483.35	280.732613
483.84	281.048203
484.32	281.321206
484.75	281.545766
485.28	281.718056
485.76	281.836464
486.24	281.901455
486.71	281.915263
487.2	281.881478
487.68	281.8046
488.15	281.689598
488.64	281.541555
489.12	281.365418
489.57	281.165843
490.08	280.947191
490.56	280.713643
491.03	280.469509
491.52	280.219701
492.	279.970354
492.47	279.7294
492.96	279.506661
493.44	279.312938
493.91	279.15784
494.4	279.047148
494.88	278.981418
495.35	278.956911
495.84	278.968015
496.32	279.009552
496.75	279.078047
497.28	279.171988
497.76	279.29147
498.24	279.4376
498.71	279.611902
499.2	279.815838
499.68	280.050496
500.15	280.31639
500.64	280.613388
501.12	280.940707
501.57	281.29703
502.08	281.680738
502.56	282.090336
503.03	282.52505
503.52	282.985459
504.	283.473819
504.47	283.993564
504.96	284.547773
505.44	285.137221
505.91	285.759414
506.4	286.409373
506.88	287.081449
507.35	287.770866
507.84	288.474351
508.32	289.190022
508.75	289.916942
509.28	290.654625
509.76	291.402638
510.24	292.160313
510.71	292.926569
511.2	293.617
511.68	294.477935
512.16	295.258337
512.64	296.038134
513.12	296.814442
513.6	297.584874
514.0799	298.348221
514.56	299.105219
515.04	299.859173
515.52	300.616009
516.	301.383344
516.48	302.168544
516.96	302.976529
517.4399	303.80858
517.92	304.66281
518.4	305.535651
518.88	306.42324
519.36	307.32215
519.84	308.229518
520.3199	309.142876
520.8	310.05989
521.28	310.978158
521.76	311.895056
522.24	312.80766
522.72	313.712728
523.1	314.606748
523.68	315.486101
524.16	316.347373
524.64	317.187836
525.12	318.006083
525.6	318.802663
526.0799	319.580442
526.56	320.344282
527.04	321.037
527.52	321.850947
528.	322.59865
528.48	323.339483
528.96	324.066945
529.4399	324.773215
529.92	325.450756
530.4	326.0932
530.88	326.695558
531.36	327.254069
531.84	327.765894
532.3199	328.228832
532.8	328.64108
533.28	329.001098
533.76	329.307577
534.24	329.559521
534.72	329.756475
535.1	329.898884
535.68	329.988539
536.16	330.029025
536.64	330.026015
537.12	329.987216
537.6	329.921766
538.0799	329.839033
538.56	329.746815
539.04	329.649649
539.52	329.548166
540.	329.439949
540.48	329.321415
540.96	329.189545
541.4399	329.042843
541.92	328.881576
542.4	328.707583
542.88	328.523912
543.36	328.334418
543.84	328.143372
544.3199	327.955145
544.8	327.773989
545.28	327.603976
545.76	327.449107
546.24	327.313598
546.72	327.202233
547.1	327.120639
547.68	327.075335
548.16	327.073442
548.64	327.122015
549.12	327.227112
549.6	327.392912
550.0799	327.621255
550.56	327.91177
551.04	328.262412
551.52	328.670039
552.	329.130819
552.48	329.640416
552.96	330.194037
553.4399	330.786405
553.92	331.411725
554.4	332.063686
554.88	332.735523
555.36	333.420201
555.84	334.110828
556.3199	334.801705
556.8	335.489334
557.28	336.171653
557.76	336.848883
558.24	337.523851
558.72	338.201381
559.1	338.88702
559.68	339.585505
560.16	340.299499
560.64	341.029052
561.12	341.771888
561.6	342.524154
562.0799	343.281184
562.56	344.037986
563.04	344.789447
563.52	345.530335
564.	346.255205
564.48	346.958281
564.9599	347.633373
565.4399	348.27383
565.92	348.872614
566.4	349.422491
566.88	349.916447
567.36	350.348317
567.84	350.713598
568.3199	351.010251
568.8	351.239239
569.28	351.404529
569.76	351.512474
570.24	351.570685
570.72	351.586736
571.1	351.567207
571.68	351.517328
572.16	351.441201
572.64	351.342248
573.12	351.223634
573.6	351.08843
574.0799	350.939442
574.56	350.779185
575.04	350.608
575.52	350.43386
