# Supplementary material for: Towards the engineering of a photon-only two-stroke rotary molecular motor
Source: Nat Commun. 2022 Oct 28;13:6433. doi: 10.1038/s41467-022-33695-x (PMC9616945; doi:10.1038/s41467-022-33695-x)
Supplement: Supplementary file 13 — Source Data [file 41467_2022_33695_MOESM13_ESM.zip › Figure 4C source data/traj-44.txt]

time(fs) , θ(deg.)
0.	178.46912
0.48	178.53909
0.96	178.633242
1.44	178.755185
1.92	178.906584
2.4	179.086161
2.88	179.289313
3.36	179.508504
3.84	179.734274
4.32	179.956534
4.8	180.165977
5.279	180.355401
5.76	180.520644
6.24	180.66076
6.72	180.777345
7.199	180.87334
7.68	180.951838
8.16	181.015297
8.64	181.065249
9.12	181.102398
9.6	181.126913
10.08	181.13877
10.559	181.138044
11.04	181.125079
11.52	181.100485
12.	181.064894
12.48	181.018488
12.959	180.960417
13.44	180.88831
13.92	180.798131
14.399	180.684495
14.879	180.541444
15.36	180.363604
15.84	180.147472
16.32	179.892432
16.8	179.60106
17.28	179.278663
17.758	178.932406
18.24	178.570405
18.72	178.201049
19.2	177.832606
19.68	177.473038
20.16	177.12
20.64	176.81079
21.117	176.522607
21.598	176.272364
22.08	176.066679
22.56	175.91149
23.04	175.811324
23.52	175.76818
24.	175.780253
24.48	175.84095
24.96	175.938797
25.438	176.058657
25.918	176.184271
26.4	176.301648
26.88	176.40205
27.36	176.483199
27.84	176.548287
28.32	176.603715
28.797	176.656786
29.278	176.714119
29.758	176.78093
30.24	176.860949
30.72	176.956681
31.2	177.069786
31.68	177.201451
32.16	177.352687
32.64	177.524522
33.12	177.718039
33.6	177.934245
34.08	178.173726
34.56	178.4361
35.04	178.719372
35.516	179.019441
36.	179.330101
36.48	179.643845
36.96	179.953378
37.44	180.253226
37.92	180.540602
38.4	180.81525
38.875	181.078709
39.36	181.333451
39.836	181.582159
40.32	181.827194
40.8	182.070323
41.28	182.312675
41.76	182.554868
42.235	182.797232
42.72	183.040053
43.196	183.283795
43.68	183.529268
44.16	183.777666
44.64	184.030405
45.12	184.288686
45.6	184.552737
46.08	184.82089
46.555	185.088853
47.04	185.349741
47.516	185.595222
48.	185.817517
48.48	186.011422
48.96	186.175537
49.44	186.312473
49.92	186.428195
50.4	186.530744
50.875	186.62875
51.36	186.730206
51.836	186.841786
52.32	186.96864
52.8	187.114497
53.28	187.281891
53.76	187.472392
54.235	187.686754
54.72	187.924953
55.196	188.186078
55.68	188.468064
56.16	188.76736
56.64	189.078691
57.12	189.395187
57.594	189.709069
58.08	190.012768
58.555	190.229
59.04	190.56582
59.516	190.807148
60.	191.021846
60.48	191.209064
60.96	191.369219
61.44	191.503819
61.915	191.615037
62.4	191.70523
62.875	191.776598
63.36	191.831028
63.836	191.870102
64.32	191.895177
64.8	191.907463
65.28	191.908055
65.75	191.897868
66.24	191.87745
66.72	191.846694
67.2	191.804537
67.67	191.748844
68.16	191.67668
68.64	191.584951
69.12	191.471033
69.6	191.33297
70.08	191.169279
70.56	190.978798
71.03	190.761039
71.52	190.516915
72.	190.249391
72.48	189.96354
72.96	189.665914
73.44	189.363598
73.92	189.063389
74.39	188.771312
74.88	188.492422
75.36	188.230758
75.84	187.98934
76.32	187.770081
76.8	187.573638
77.28	187.399256
77.75	187.244781
78.24	187.1071
78.72	186.983042
79.2	186.87033
79.67	186.767972
80.16	186.675768
80.64	186.59335
81.11	186.519553
81.6	186.452537
82.08	186.390633
82.56	186.333464
83.03	186.282724
83.52	186.242141
84.	186.21666
84.47	186.211307
84.96	186.230221
85.44	186.276087
85.92	186.349938
86.39	186.451182
86.88	186.577761
87.36	186.726393
87.84	186.892939
88.32	187.072964
88.8	187.26246
89.28	187.458481
89.75	187.659333
90.24	187.864139
90.72	188.072056
91.2	188.28156
91.67	188.490047
92.16	188.693748
92.64	188.887857
93.11	189.066913
93.6	189.225535
94.08	189.359528
94.56	189.467092
95.03	189.549483
95.52	189.610683
96.	189.656222
96.47	189.691822
96.96	189.722412
97.44	189.751621
97.92	189.781685
98.39	189.813644
98.88	189.847795
99.36	189.884366
99.84	189.92415
100.32	189.968738
100.8	190.020171
101.28	190.080309
101.75	190.150291
102.24	190.23029
102.72	190.319477
103.2	190.416072
103.67	190.517389
104.16	190.619934
104.64	190.71968
105.11	190.812645
105.6	190.895786
106.08	190.967899
106.56	191.028
107.03	191.084677
107.52	191.135369
108.	191.185026
108.47	191.235642
108.96	191.288118
109.44	191.342648
109.92	191.399404
110.39	191.459155
110.88	191.523365
111.36	191.593693
111.83	191.671278
112.32	191.756266
112.8	191.847719
113.28	191.943754
113.75	192.041739
114.24	192.138413
114.72	192.229928
115.19	192.311864
115.67	192.379371
116.16	192.427595
116.64	192.45247
117.11	192.451675
117.6	192.425249
118.08	192.375397
118.56	192.305521
119.03	192.219041
119.52	192.118662
120.	192.0064
120.47	191.884271
120.96	191.755138
121.44	191.62307
121.92	191.492952
122.39	191.369706
122.88	191.257655
123.36	191.160262
123.83	191.080153
124.32	191.01924
124.8	190.978824
125.28	190.959582
125.75	190.961457
126.24	190.983466
126.72	191.023519
127.19	191.078379
127.67	191.143931
128.16	191.215856
128.64	191.290568
129.12	191.365
129.6	191.441787
130.07	191.518
130.56	191.554
131.04	191.6873
131.51	191.786162
132.	191.901876
132.48	192.040038
132.96	192.205184
133.44	192.400063
133.92	192.625498
134.4	192.880636
134.88	193.163324
135.35	193.470433
135.84	193.79809
136.32	194.141805
136.78	194.496533
137.28	194.856729
137.76	195.21647
138.24	195.569726
138.72	195.910832
139.2	196.2351
139.68	196.539378
140.16	196.822314
140.64	197.084263
141.12	197.327054
141.6	197.553887
142.07	197.769268
142.56	197.978644
143.04	198.187651
143.51	198.401253
144.	198.623228
144.48	198.856051
144.96	199.101054
145.44	199.358654
145.92	199.628547
146.4	199.90979
146.88	200.200825
147.35	200.499424
147.84	200.8026
148.32	201.106524
148.78	201.406512
149.28	201.697163
149.76	201.972703
150.23	202.227553
150.72	202.456993
151.2	202.657767
151.68	202.828565
152.16	202.970336
152.64	203.086334
153.12	203.181604
153.6	203.261941
154.07	203.332764
154.56	203.39839
155.04	203.461848
155.51	203.525046
156.	203.589047
156.48	203.654297
156.96	203.720718
157.44	203.78771
157.92	203.854057
158.4	203.917799
158.88	203.976112
159.35	204.025269
159.84	204.060751
160.32	204.077605
160.78	204.071044
161.28	204.03718
161.76	203.973682
162.23	203.880197
162.72	203.758494
163.2	203.612335
163.68	203.446
164.16	203.268487
164.64	203.082671
165.12	202.89471
165.6	202.708855
166.07	202.528515
166.56	202.356446
167.04	202.194904
167.51	202.045746
168.	201.910439
168.48	201.789
168.95	201.684801
169.44	201.594499
169.92	201.51771
170.4	201.451906
170.88	201.393388
171.35	201.337512
171.84	201.279235
172.32	201.213868
172.78	201.137905
173.28	201.049768
173.76	200.950345
174.23	200.843051
174.72	200.733206
175.2	200.626884
175.68	200.52979
176.16	200.446578
176.64	200.380665
177.12	200.334353
177.6	200.309062
178.07	200.305552
178.56	200.324064
179.04	200.364372
179.51	200.425753
180.	200.506874
180.48	200.605612
180.95	200.718845
181.44	200.84225
181.92	200.970246
182.4	201.096217
182.88	201.213212
183.35	201.31518
183.84	201.3985
184.32	201.463244
184.78	201.513492
185.28	201.556408
185.76	201.60055
186.23	201.654165
186.72	201.724087
187.2	201.815315
187.68	201.931062
188.16	202.073039
188.64	202.241786
189.12	202.43698
189.6	202.657666
190.07	202.902408
190.56	203.169355
191.04	203.456199
191.51	203.76004
192.	204.077139
192.48	204.402611
192.95	204.73015
193.44	205.051974
193.92	205.359369
194.4	205.644022
194.88	205.900065
195.35	206.125977
195.84	206.325267
196.32	206.505462
196.78	206.676051
197.28	206.846475
197.76	207.024823
198.23	207.217332
198.72	207.428399
199.2	207.660843
199.68	207.916211
200.16	208.195063
200.64	208.497186
201.12	208.821726
201.6	209.167245
202.07	209.531678
202.56	209.912182
203.04	210.30489
203.51	210.704585
204.	211.104426
204.48	211.495945
204.95	211.869584
205.44	212.215984
205.92	212.527753
206.4	212.801066
206.88	213.036227
207.35	213.236945
207.84	213.408853
208.32	213.558069
208.78	213.690267
209.28	213.810312
209.76	213.922254
210.23	214.029509
210.72	214.135076
211.2	214.241715
211.67	214.352076
212.16	214.468752
212.64	214.594235
213.12	214.730777
213.6	214.880119
214.07	215.043085
214.56	215.219072
215.04	215.405568
215.51	215.597924
216.	215.7897
216.48	215.973743
216.95	216.143816
217.44	216.296155
217.92	216.430273
218.4	216.548731
218.88	216.656095
219.35	216.757636
219.84	216.858242
220.32	216.961769
220.78	217.070793
221.28	217.186627
221.76	217.309472
222.23	217.438582
222.72	217.572389
223.2	217.708559
223.67	217.843929
224.16	217.974336
224.64	218.094371
225.12	218.197155
225.6	218.274357
226.07	218.316757
226.56	218.315572
227.04	218.264432
227.51	218.161366
228.	218.009911
228.48	217.818911
228.95	217.601218
229.44	217.371904
229.92	217.146528
230.38	216.939793
230.88	216.764736
231.35	216.632379
231.84	216.551707
232.32	216.529802
232.78	216.572028
233.28	216.682193
233.76	216.862635
234.23	217.114217
234.72	217.436211
235.2	217.826071
235.67	218.279168
236.16	218.788569
236.64	219.345077
237.12	219.937676
237.6	220.554401
238.07	221.183415
238.56	221.813871
239.04	222.43645
239.51	223.043739
240.	223.630675
240.48	224.194895
240.95	224.736681
241.44	225.258485
241.92	225.764212
242.38	226.258571
242.88	226.746631
243.35	227.233557
243.84	227.724424
244.32	228.224007
244.78	228.736501
245.28	229.26514
245.76	229.811791
246.23	230.376566
246.72	230.957623
247.2	231.551233
247.67	232.152183
248.16	232.754433
248.64	233.351793
249.12	233.938372
249.6	234.508777
250.07	235.058311
250.56	235.583391
251.04	236.08205
251.51	236.554123
252.	237.000942
252.48	237.42466
252.95	237.827581
253.44	238.211721
253.92	238.578653
254.38	238.929563
254.88	239.265351
255.35	239.586697
255.84	239.893989
256.32	240.187149
256.8	240.46537
257.28	240.726914
257.76	240.96908
258.24	241.188426
258.71	241.381229
259.2	241.544027
259.68	241.673987
260.15	241.768956
260.64	241.827338
261.12	241.848156
261.57	241.831485
262.08	241.779142
262.56	241.695218
263.03	241.586066
263.52	241.459691
264.	241.324841
264.48	241.190184
264.96	241.063742
265.44	240.952571
265.92	240.862562
266.4	240.79822
266.88	240.762415
267.36	240.756131
267.84	240.778378
268.32	240.826448
268.8	240.896594
269.28	240.985001
269.76	241.088712
270.24	241.206084
270.71	241.336581
271.2	241.480193
271.68	241.636936
272.15	241.806747
272.64	241.989762
273.12	242.186751
273.57	242.399392
274.08	242.630198
274.56	242.882146
275.03	243.158212
275.52	243.460982
276.	243.792413
276.48	244.153696
276.96	244.545129
277.44	244.96593
277.92	245.414012
278.4	245.885814
278.88	246.376334
279.36	246.879498
279.84	247.388844
280.32	247.898322
280.8	248.402836
281.28	248.898291
281.76	249.381186
282.24	249.848091
282.71	250.295389
283.2	250.719416
283.68	251.116966
284.15	251.485939
284.64	251.825809
285.12	252.13774
285.57	252.424325
286.08	252.68913
286.56	252.936201
287.03	253.169628
287.52	253.393135
288.	253.609645
288.47	253.820859
288.96	254.026955
289.44	254.226584
289.92	254.417311
290.4	254.596533
290.88	254.762635
291.36	254.915867
291.84	255.058449
292.32	255.193866
292.8	255.325787
293.28	255.457208
293.76	255.590211
294.24	255.72627
294.71	255.866854
295.2	256.013989
295.68	256.170477
296.15	256.339742
296.64	256.525405
297.12	256.730802
297.57	256.958529
298.08	257.21004
298.56	257.485262
299.03	257.782279
299.52	258.097185
300.	258.424261
300.47	258.756545
300.96	259.08671
301.44	259.407963
301.92	259.714668
302.4	260.002458
302.88	260.267904
303.36	260.508026
303.84	260.719921
304.32	260.90075
304.8	261.061747
305.28	261.159474
305.76	261.196648
306.24	261.179035
306.71	261.115145
307.2	261.015358
307.68	260.890781
308.15	260.752147
308.64	260.608942
309.12	260.468776
309.57	260.336985
310.08	260.216484
310.56	260.107931
311.03	260.010204
311.52	259.921114
312.	259.838179
312.47	259.75927
312.96	259.682886
313.44	259.608048
313.92	259.533824
314.4	259.458785
314.88	259.38055
315.36	259.295721
315.84	259.200392
316.32	259.091201
316.8	258.966817
317.28	258.829154
317.76	258.68365
318.24	258.538389
318.71	258.402453
319.2	258.284317
319.68	258.190708
320.15	258.126033
320.64	258.092248
321.12	258.089146
321.57	258.114978
322.08	258.167313
322.56	258.243989
323.03	258.343875
323.52	258.467125
324.	258.614878
324.47	258.788577
324.96	258.989229
325.44	259.216795
325.92	259.469807
326.4	259.745174
326.88	260.038277
327.36	260.343475
327.84	260.655146
328.32	260.969136
328.8	261.284011
329.28	261.601329
329.76	261.924561
330.24	262.257184
330.71	262.600855
331.2	262.954304
331.68	263.313159
332.15	263.670608
332.64	264.018694
333.12	264.349929
333.57	264.658775
334.08	264.942548
334.56	265.201406
335.03	265.43762
335.52	265.654506
336.	265.85546
336.47	266.043256
336.96	266.21963
337.44	266.385116
337.91	266.539104
338.4	266.680207
338.88	266.807012
339.36	266.919121
339.84	267.018077
340.32	267.107528
340.8	267.19228
341.28	267.276636
341.76	267.362875
342.24	267.450513
342.71	267.536502
343.2	267.616172
343.68	267.684568
344.15	267.737835
344.64	267.774187
345.12	267.794156
345.57	267.80009
346.08	267.795239
346.56	267.782875
347.03	267.765689
347.52	267.745477
348.	267.723038
348.47	267.698186
348.96	267.669893
349.44	267.63665
349.91	267.59716
350.4	267.551306
350.88	267.50103
351.36	267.450424
351.84	267.404708
352.32	267.368484
352.8	267.344136
353.28	267.331041
353.76	267.325725
354.24	267.322711
354.71	267.315755
355.2	267.299119
355.68	267.268572
356.15	267.221823
356.64	267.158319
357.12	267.078593
357.57	266.98353
358.08	266.873826
358.56	266.74969
359.03	266.610811
359.52	266.456537
360.	266.28629
360.47	266.100276
360.96	265.900316
361.44	265.690519
361.91	265.477346
362.4	265.268785
362.88	265.073003
363.36	264.89703
363.84	264.745991
364.32	264.622966
364.8	264.52932
365.28	264.465263
365.76	264.43053
366.24	264.425023
366.71	264.449216
367.2	264.504174
367.68	264.59121
368.15	264.711342
368.64	264.864822
369.12	265.050759
369.57	265.266971
370.08	265.506
370.56	265.775331
371.03	266.05795
371.52	266.353136
372.	266.657471
372.47	266.969565
372.96	267.290082
373.44	267.62093
373.91	267.96399
374.4	268.319959
374.88	268.687742
375.36	269.064479
375.84	269.446107
376.32	269.82825
376.8	270.207209
377.28	270.580819
377.76	270.94888
378.24	271.313007
378.71	271.676015
379.2	272.0411
379.68	272.41114
380.15	272.788258
380.64	273.173701
381.12	273.568019
381.57	273.971535
382.08	274.384934
382.56	274.809792
383.03	275.248729
383.52	275.70504
384.	276.181875
384.47	276.681297
384.96	277.20358
385.44	277.746936
385.91	278.307668
386.4	278.880667
386.88	279.460097
387.36	280.040247
387.84	280.616414
388.32	281.185667
388.8	281.747213
389.28	282.302221
389.76	282.853209
390.24	283.403273
390.71	283.955434
391.2	284.512256
391.68	285.075761
392.15	285.647547
392.64	286.22905
393.12	286.821751
393.57	287.427199
394.08	288.046714
394.56	288.680809
395.03	289.328534
395.52	289.98696
396.	290.650951
396.47	291.313276
396.96	291.965049
397.44	292.596428
397.91	293.197504
398.4	293.759323
398.88	294.274913
399.36	294.740083
399.84	295.153747
400.32	295.517661
400.8	295.835691
401.28	296.112931
401.76	296.354941
402.24	296.567278
402.71	296.75536
403.2	296.924584
403.68	297.080557
404.15	297.229223
404.64	297.37676
405.12	297.529241
405.57	297.692202
406.08	297.870242
406.56	298.06674
407.03	298.283711
407.52	298.521851
408.	298.780739
408.47	299.059237
408.96	299.356021
409.44	299.670174
409.91	300.001707
410.4	300.351822
410.88	300.722795
411.35	301.117516
411.84	301.538859
412.32	301.989087
412.8	302.469484
413.28	302.980277
413.76	303.52093
414.24	304.090714
414.71	304.689303
415.2	305.317013
415.68	305.974497
416.15	306.662022
416.64	307.378691
417.12	308.121909
417.57	308.887173
418.08	309.668146
418.56	310.456966
419.03	311.24472
419.52	312.022087
420.	312.780093
420.47	313.510886
420.96	314.208341
421.44	314.868301
421.91	315.488404
422.4	316.067605
422.88	316.605676
423.35	317.10287
423.84	317.559894
424.32	317.978129
424.8	318.359935
425.28	318.708755
425.76	319.028889
426.24	319.324992
426.71	319.601503
427.2	319.86223
427.68	320.110132
428.15	320.34732
428.64	320.575182
429.12	320.794601
429.57	321.00623
430.08	321.210838
430.56	321.4097
431.03	321.604957
431.52	321.727
432.	321.52
432.47	322.205856
432.96	322.426707
433.44	322.665459
433.91	322.925641
434.4	323.209814
434.88	323.519721
435.35	323.856623
435.84	324.221659
436.32	324.616014
436.8	325.040789
437.28	325.496606
437.76	325.983114
438.24	326.498572
438.71	327.039603
439.2	327.601149
439.68	328.17662
440.15	328.758235
440.64	329.337559
441.12	329.906227
441.57	330.456724
442.08	330.983023
442.56	331.480807
443.03	331.947217
443.52	332.380308
444.	332.77858
444.47	333.140902
444.96	333.466946
445.44	333.757951
445.91	334.017418
446.4	334.251264
446.88	334.467224
447.35	334.673809
447.84	334.879266
448.32	335.090861
448.8	335.314495
449.28	335.554548
449.76	335.813871
450.24	336.093825
450.71	336.394411
451.2	336.714512
451.68	337.052335
452.15	337.406053
452.64	337.774506
453.12	338.157685
453.57	338.556754
454.08	338.973558
454.56	339.409899
455.03	339.866879
455.52	340.344603
456.	340.842295
456.47	341.358749
456.96	341.892869
457.44	342.444032
457.91	343.012086
458.4	343.597049
458.88	344.198689
459.35	344.816158
459.84	345.447785
460.32	346.090968
460.75	346.741897
461.28	347.394043
461.76	348.02663
462.24	348.642049
462.71	349.237703
463.2	349.809521
463.68	350.344405
464.15	350.860343
464.64	351.35932
465.12	351.843771
465.57	352.315614
466.08	352.775751
466.56	353.224088
467.03	353.659948
467.52	354.082616
468.	354.491701
468.47	354.887151
468.96	355.268959
469.44	355.63676
469.91	355.989501
470.4	356.325272
470.88	356.641264
471.35	356.933819
471.84	357.198541
472.32	357.430462
472.75	357.62433
473.28	357.775039
473.76	357.878192
474.24	357.930635
474.71	357.930755
475.2	357.878424
475.68	357.774656
476.15	357.621224
476.64	357.420422
477.12	357.17511
477.57	356.888887
478.08	356.566019
478.56	356.211413
479.03	355.830794
479.52	355.430579
480.	355.017805
480.47	354.582
480.96	354.183863
481.44	353.775947
481.91	353.381231
482.4	353.003465
482.88	352.644956
483.35	352.306709
483.84	351.988902
484.32	351.691654
484.75	351.415858
485.28	351.163731
485.76	350.93876
486.24	350.745112
486.71	350.586795
487.2	350.466987
487.68	350.387708
488.15	350.349844
488.64	350.353373
489.12	350.39763
489.57	350.4815
490.08	350.603494
490.56	350.76174
491.03	350.953919
491.52	351.177189
492.	351.42812
492.47	351.702637
492.96	351.995
493.44	352.302811
493.91	352.61719
494.4	352.933046
494.88	353.244623
495.35	353.547175
495.84	353.837605
496.32	354.114803
496.75	354.379522
497.28	354.633873
497.76	354.880725
498.24	355.12323
498.71	355.364579
499.2	355.607917
499.68	355.85633
500.15	356.112814
500.64	356.380224
501.12	356.661203
501.57	356.958123
502.08	357.273078
502.56	357.607908
503.03	357.963524
503.52	358.339591
504.	358.734903
504.47	359.147281
504.96	359.573583
505.44	360.00995
505.91	360.45229
506.4	360.896893
506.88	361.340961
507.35	361.782872
507.84	362.22219
508.32	362.659377
508.75	363.095532
509.28	363.532006
509.76	363.970091
510.24	364.410739
510.71	364.854359
511.2	365.300738
511.68	365.749062
512.16	366.197695
512.64	366.648033
513.12	367.098463
513.6	367.547147
514.0799	367.992027
514.56	368.430829
515.04	368.86109
515.52	369.28028
516.	369.686045
516.48	370.076566
516.96	370.450909
517.4399	370.809169
517.92	371.15229
518.4	371.481624
518.88	371.79843
519.36	372.103844
519.84	372.39896
520.3199	372.683941
520.8	372.958099
521.28	373.220058
521.76	373.467834
522.24	373.698979
522.72	373.910791
523.1	374.100556
523.68	374.265758
524.16	374.404249
524.64	374.514313
525.12	374.594669
525.6	374.644384
526.0799	374.662726
526.56	374.64896
527.04	374.602036
527.52	374.520347
528.	374.401794
528.48	374.244132
528.96	374.045615
529.4399	373.80579
529.92	373.526136
530.4	373.210274
530.88	372.863657
531.36	372.492973
531.84	372.105514
532.3199	371.708711
532.8	371.30985
533.28	370.915931
533.76	370.533576
534.24	370.168904
534.72	369.827383
535.1	369.513615
535.68	369.23111
536.16	368.982105
536.64	368.767477
537.12	368.586829
537.6	368.438573
538.0799	368.320271
538.56	368.229248
539.04	368.163091
539.52	368.113
540.	368.09905
540.48	368.100463
540.96	368.125503
541.4399	368.176129
541.92	368.254374
542.4	368.361736
542.88	368.498774
543.36	368.664967
543.84	368.858743
544.3199	369.07766
544.8	369.318605
545.28	369.577982
545.76	369.851916
546.24	370.136412
546.72	370.427487
547.1	370.721294
547.68	371.014199
548.16	371.302755
548.64	371.583304
549.12	371.85171
549.6	372.103219
550.0799	372.333001
550.56	372.537454
551.04	372.715382
551.52	372.869105
552.	373.004313
552.48	373.129164
552.96	373.252927
553.4399	373.384757
553.92	373.532877
554.4	373.704173
554.88	373.904034
555.36	374.136317
555.84	374.40335
556.3199	374.705934
556.8	375.043342
557.28	375.413346
557.76	375.812315
558.24	376.235393
558.72	376.676761
559.1	377.129865
559.68	377.587535
560.16	378.041967
560.64	378.484747
561.12	378.907203
561.6	379.30127
562.0799	379.660711
562.56	379.982169
563.04	380.265451
563.52	380.512901
564.	380.728296
564.48	380.915776
564.9599	381.079179
565.4399	381.222603
565.92	381.347021
566.4	381.454689
566.88	381.547177
567.36	381.625341
567.84	381.689254
568.3199	381.738177
568.8	381.770757
569.28	381.785536
569.76	381.781623
570.24	381.759198
570.72	381.719587
571.1	381.66492
571.68	381.59767
572.16	381.520431
572.64	381.436084
573.12	381.348226
573.6	381.261453
574.0799	381.181219
574.56	381.113274
575.04	381.062971
575.52	381.034739
