# Supplementary material for: Towards the engineering of a photon-only two-stroke rotary molecular motor
Source: Nat Commun. 2022 Oct 28;13:6433. doi: 10.1038/s41467-022-33695-x (PMC9616945; doi:10.1038/s41467-022-33695-x)
Supplement: Supplementary file 13 — Source Data [file 41467_2022_33695_MOESM13_ESM.zip › Figure 4C source data/traj-45.txt]

time(fs) , θ(deg.)
0.	180.58247
0.48	180.592186
0.96	180.618064
1.44	180.658839
1.92	180.713076
2.4	180.779439
2.88	180.856873
3.36	180.94466
3.84	181.042282
4.32	181.149175
4.8	181.264467
5.279	181.386802
5.76	181.514283
6.24	181.644511
6.72	181.774715
7.199	181.901903
7.68	182.023016
8.16	182.135073
8.64	182.235253
9.12	182.320958
9.6	182.389847
10.08	182.439852
10.559	182.469178
11.04	182.476273
11.52	182.459843
12.	182.418959
12.48	182.35327
12.959	182.263306
13.44	182.150732
13.92	182.018432
14.399	181.870349
14.879	181.711115
15.36	181.545598
15.84	181.378503
16.32	181.214091
16.8	181.056043
17.28	180.90743
17.758	180.770733
18.24	180.647906
18.72	180.540412
19.2	180.449254
19.68	180.37497
20.16	180.317625
20.64	180.276802
21.117	180.251628
21.598	180.240814
22.08	180.242738
22.56	180.255577
23.04	180.277568
23.52	180.307353
24.	180.344337
24.48	180.388883
24.96	180.442261
25.438	180.506323
25.918	180.583052
26.4	180.674121
26.88	180.780569
27.36	180.902647
27.84	181.039814
28.32	181.190828
28.797	181.353888
29.278	181.526788
29.758	181.707046
30.24	181.891
30.72	182.078851
31.2	182.264677
31.68	182.44641
32.16	182.620866
32.64	182.784827
33.12	182.935243
33.6	183.069503
34.08	183.185805
34.56	183.283505
35.04	183.363341
35.516	183.427374
36.	183.478605
36.48	183.520412
36.96	183.555982
37.44	183.587893
37.92	183.61793
38.4	183.647092
38.875	183.675733
39.36	183.70377
39.836	183.730877
40.32	183.756639
40.8	183.780633
41.28	183.802452
41.76	183.821673
42.235	183.837812
42.72	183.850255
43.196	183.858274
43.68	183.861088
44.16	183.858015
44.64	183.848688
45.12	183.833247
45.6	183.812502
46.08	183.787962
46.555	183.761698
47.04	183.736075
47.516	183.713418
48.	183.695672
48.48	183.684156
48.96	183.679406
49.44	183.681105
49.92	183.688105
50.4	183.698535
50.875	183.708
51.36	183.719678
51.836	183.724718
52.32	183.722164
52.8	183.709158
53.28	183.682974
53.76	183.641075
54.235	183.581209
54.72	183.501586
55.196	183.401183
55.68	183.280082
56.16	183.139781
56.64	182.983313
57.12	182.815114
57.594	182.640675
58.08	182.46603
58.555	182.297235
59.04	182.139898
59.516	181.819
60.	181.877732
60.48	181.77918
60.96	181.70449
61.44	181.653867
61.915	181.626534
62.4	181.620893
62.875	181.634667
63.36	181.665009
63.836	181.70861
64.32	181.761831
64.8	181.820921
65.28	181.882337
65.75	181.943154
66.24	182.001457
66.72	182.056596
67.2	182.109195
67.67	182.160944
68.16	182.214263
68.64	182.271941
69.12	182.336833
69.6	182.411613
70.08	182.498595
70.56	182.5
71.03	182.71588
71.52	182.8481
72.	182.348
72.48	183.160177
72.96	183.338642
73.44	183.530346
73.92	183.733486
74.39	183.945894
74.88	184.165115
75.36	184.388543
75.84	184.613616
76.32	184.838081
76.8	185.060255
77.28	185.279207
77.75	185.494782
78.24	185.707444
78.72	185.918009
79.2	186.12735
79.67	186.336158
80.16	186.544791
80.64	186.7532
81.11	186.96092
81.6	187.167106
82.08	187.370601
82.56	187.570013
83.03	187.763808
83.52	187.95038
84.	188.128107
84.47	188.295402
84.96	188.450754
85.44	188.592826
85.92	188.720561
86.39	188.833376
86.88	188.931417
87.36	189.015781
87.84	189.088624
88.32	189.153079
88.8	189.212966
89.28	189.272382
89.75	189.335255
90.24	189.404945
90.72	189.483944
91.2	189.573684
91.67	189.674479
92.16	189.78557
92.64	189.90528
93.11	190.03122
93.6	190.160516
94.08	190.290022
94.56	190.416503
95.03	190.536794
95.52	190.647932
96.	190.747279
96.47	190.832671
96.96	190.902586
97.44	190.956341
97.92	190.994255
98.39	191.017716
98.88	191.029089
99.36	191.031481
99.84	191.028405
100.32	191.023463
100.8	191.020066
101.28	191.021236
101.75	191.029449
102.24	191.046502
102.72	191.073425
103.2	191.110427
103.67	191.15691
104.16	191.211529
104.64	191.272318
105.11	191.336806
105.6	191.402143
106.08	191.465202
106.56	191.522685
107.03	191.571264
107.52	191.607807
108.	191.629696
108.47	191.635209
108.96	191.623873
109.44	191.596656
109.92	191.555959
110.39	191.5054
110.88	191.4495
111.36	191.393339
111.83	191.342223
112.32	191.301372
112.8	191.275605
113.28	191.269056
113.75	191.284935
114.24	191.325386
114.72	191.391435
115.19	191.483037
115.67	191.599175
116.16	191.737977
116.64	191.896835
117.11	192.072538
117.6	192.261434
118.08	192.459639
118.56	192.663341
119.03	192.869139
119.52	193.074384
120.	193.277414
120.47	193.477643
120.96	193.675482
121.44	193.872146
121.92	194.069386
122.39	194.269216
122.88	194.473627
123.36	194.684316
123.83	194.90244
124.32	195.128426
124.8	195.36185
125.28	195.6014
125.75	195.84493
126.24	196.089566
126.72	196.331852
127.19	196.567909
127.67	196.793609
128.16	197.00477
128.64	197.197386
129.12	197.367884
129.6	197.513378
130.07	197.631851
130.56	197.72226
131.04	197.784498
131.51	197.819291
132.	197.828051
132.48	197.812727
132.96	197.775668
133.44	197.719484
133.92	197.646911
134.4	197.560643
134.88	197.46316
135.35	197.356571
135.84	197.242497
136.32	197.122033
136.78	196.995785
137.28	196.863958
137.76	196.726473
138.24	196.583141
138.72	196.433838
139.2	196.278722
139.68	196.118418
140.16	195.954155
140.64	195.787765
141.12	195.621565
141.6	195.45817
142.07	195.300283
142.56	195.150508
143.04	195.011238
143.51	194.884576
144.	194.772308
144.48	194.675882
144.96	194.596416
145.44	194.534699
145.92	194.491194
146.4	194.466046
146.88	194.459074
147.35	194.469783
147.84	194.497372
148.32	194.540764
148.78	194.598692
149.28	194.669839
149.76	194.753011
150.23	194.8473
150.72	194.952142
151.2	195.06722
151.68	195.192229
152.16	195.326607
152.64	195.469316
153.12	195.618747
153.6	195.772716
154.07	195.928568
154.56	196.083297
155.04	196.23369
155.51	196.376461
156.	196.508379
156.48	196.626371
156.96	196.727623
157.44	196.809643
157.92	196.870306
158.4	196.907879
158.88	196.921026
159.35	196.908829
159.84	196.870889
160.32	196.807517
160.78	196.720053
161.28	196.611208
161.76	196.485262
162.23	196.347988
162.72	196.206268
163.2	196.067523
163.68	195.939126
164.16	195.827923
164.64	195.739879
165.12	195.679841
165.6	195.651385
166.07	195.656718
166.56	195.696671
167.04	195.770771
167.51	195.877381
168.	196.013884
168.48	196.17685
168.95	196.362174
169.44	196.565195
169.92	196.780775
170.4	197.003421
170.88	197.227458
171.35	197.447342
171.84	197.658136
172.32	197.856083
172.78	198.039114
173.28	198.207045
173.76	198.361345
174.23	198.50457
174.72	198.63971
175.2	198.769655
175.68	198.89686
176.16	199.023162
176.64	199.149729
177.12	199.277064
177.6	199.405084
178.07	199.533215
178.56	199.660526
179.04	199.785838
179.51	199.907809
180.	200.024972
180.48	200.135743
180.95	200.238402
181.44	200.331082
181.92	200.411789
182.4	200.478496
182.88	200.529326
183.35	200.562851
183.84	200.578425
184.32	200.576469
184.78	200.558573
185.28	200.527377
185.76	200.486238
186.23	200.438804
186.72	200.388578
187.2	200.338553
187.68	200.290971
188.16	200.247236
188.64	200.207962
189.12	200.173128
189.6	200.142276
190.07	200.114681
190.56	200.089495
191.04	200.065828
191.51	200.042801
192.	200.01959
192.48	199.995476
192.95	199.962
193.44	199.942
193.92	199.91514
194.4	199.887835
194.88	199.863468
195.35	199.845244
195.84	199.836919
196.32	199.842406
196.78	199.865381
197.28	199.90895
197.76	199.975383
198.23	200.065949
198.72	200.180834
199.2	200.319166
199.68	200.479099
200.16	200.657949
200.64	200.852339
201.12	201.058361
201.6	201.271727
202.07	201.487925
202.56	201.702381
203.04	201.910645
203.51	202.108631
204.	202.29291
204.48	202.461005
204.95	202.611621
205.44	202.744713
205.92	202.861376
206.4	202.963574
206.88	203.053796
207.35	203.134731
207.84	203.208983
208.32	203.278848
208.78	203.34614
209.28	203.412088
209.76	203.4773
210.23	203.541797
210.72	203.605091
211.2	203.666279
211.67	203.724129
212.16	203.777165
212.64	203.823754
213.12	203.862228
213.6	203.891101
214.07	203.909368
214.56	203.916862
215.04	203.914552
215.51	203.904687
216.	203.890664
216.48	203.876696
216.95	203.86737
217.44	203.86722
217.92	203.880374
218.4	203.910258
218.88	203.959383
219.35	204.029182
219.84	204.119922
220.32	204.230705
220.78	204.359557
221.28	204.503581
221.76	204.659143
222.23	204.822072
222.72	204.98786
223.2	205.151859
223.67	205.309494
224.16	205.456535
224.64	205.589419
225.12	205.705631
225.6	205.804032
226.07	205.88501
226.56	205.950371
227.04	206.002975
227.51	206.046281
228.	206.083906
228.48	206.119311
228.95	206.155581
229.44	206.195305
229.92	206.240468
230.38	206.292376
230.88	206.351604
231.35	206.417971
231.84	206.490557
232.32	206.567723
232.78	206.647181
233.28	206.726096
233.76	206.801197
234.23	206.868972
234.72	206.925909
235.2	206.968869
235.67	206.995562
236.16	207.00503
236.64	206.988
237.12	206.976841
237.6	206.945396
238.07	206.908374
238.56	206.870905
239.04	206.838135
239.51	206.814949
240.	206.805737
240.48	206.814196
240.95	206.843129
241.44	206.89429
241.92	206.968292
242.38	207.064611
242.88	207.181676
243.35	207.317018
243.84	207.467454
244.32	207.629304
244.78	207.798626
245.28	207.971468
245.76	208.144168
246.23	208.313694
246.72	208.478019
247.2	208.636402
247.67	208.789463
248.16	208.93897
248.64	209.087427
249.12	209.237609
249.6	209.392174
250.07	209.553414
250.56	209.72311
251.04	209.902444
251.51	210.09192
252.	210.291282
252.48	210.499427
252.95	210.714355
253.44	210.933148
253.92	211.152019
254.38	211.366416
254.88	211.571194
255.35	211.760846
255.84	211.929809
256.32	212.072845
256.8	212.18551
257.28	212.264644
257.76	212.308739
258.24	212.318045
258.71	212.294368
259.2	212.240664
259.68	212.160618
260.15	212.058322
260.64	211.938084
261.12	211.804311
261.57	211.661433
262.08	211.513804
262.56	211.365573
263.03	211.220513
263.52	211.08186
264.	210.952153
264.48	210.833076
264.96	210.725355
265.44	210.628695
265.92	210.541839
266.4	210.462777
266.88	210.389086
267.36	210.318408
267.84	210.248955
268.32	210.17
268.8	210.111894
269.28	210.046381
269.76	209.98588
270.24	209.933254
270.71	209.891402
271.2	209.86301
271.68	209.850429
272.15	209.855639
272.64	209.880246
273.12	209.925487
273.57	209.992204
274.08	210.080811
274.56	210.191233
275.03	210.32286
275.52	210.474501
276.	210.644364
276.48	210.830051
276.96	211.028628
277.44	211.236817
277.92	211.451355
278.4	211.669526
278.88	211.88968
279.36	212.111531
279.84	212.336046
280.32	212.564982
280.8	212.800309
281.28	213.043725
281.76	213.296387
282.24	213.558804
282.71	213.83083
283.2	214.111682
283.68	214.352
284.15	214.693601
284.64	214.987
285.12	215.285799
285.57	215.577351
286.08	215.860528
286.56	216.131064
287.03	216.384707
287.52	216.617407
288.	216.82557
288.47	217.006398
288.96	217.158312
289.44	217.281349
289.92	217.377361
290.4	217.449886
290.88	217.503716
291.36	217.544316
291.84	217.577318
292.32	217.608154
292.8	217.641857
293.28	217.682955
293.76	217.735417
294.24	217.802591
294.71	217.887121
295.2	217.990837
295.68	218.114659
296.15	218.25854
296.64	218.421455
297.12	218.601435
297.57	218.79562
298.08	219.000351
298.56	219.211301
299.03	219.423725
299.52	219.632887
300.	219.834643
300.47	220.026051
300.96	220.205737
301.44	220.373894
301.92	220.531915
302.4	220.681901
302.88	220.826238
303.36	220.967342
303.84	221.107553
304.32	221.24913
304.8	221.394249
305.28	221.544974
305.76	221.703144
306.24	221.870172
306.71	222.046802
307.2	222.232838
307.68	222.426914
308.15	222.626332
308.64	222.827006
309.12	223.023567
309.57	223.209675
310.08	223.378593
310.56	223.523
311.03	223.640887
311.52	223.726276
312.	223.779372
312.47	223.801211
312.96	223.793985
313.44	223.760408
313.92	223.703323
314.4	223.625592
314.88	223.530159
315.36	223.420186
315.84	223.299148
316.32	223.170827
316.8	223.03919
317.28	222.90818
317.76	222.781485
318.24	222.662331
318.71	222.553332
319.2	222.456409
319.68	222.37278
320.15	222.303048
320.64	222.247423
321.12	222.206106
321.57	222.179797
322.08	222.170183
322.56	222.180132
323.03	222.213456
323.52	222.27432
324.	222.366557
324.47	222.493163
324.96	222.656054
325.44	222.856057
325.92	223.09306
326.4	223.366206
326.88	223.674078
327.36	224.014827
327.84	224.386215
328.32	224.785588
328.8	225.209794
329.28	225.655077
329.76	226.116989
330.24	226.590331
330.71	227.069192
331.2	227.54713
331.68	228.017527
332.15	228.474163
332.64	228.911935
333.12	229.327524
333.57	229.719763
334.08	230.089508
334.56	230.439103
335.03	230.771686
335.52	231.090627
336.	231.399168
336.47	231.700303
336.96	231.762
337.44	232.291048
337.91	232.585448
338.4	232.881965
338.88	233.182192
339.36	233.48714
339.84	233.797042
340.32	234.111208
340.8	234.427934
341.28	234.744513
341.76	235.057386
342.24	235.362453
342.71	235.655594
343.2	235.933345
343.68	236.193576
344.15	236.435893
344.64	236.661566
345.12	236.873032
345.57	237.073245
346.08	237.265124
346.56	237.451238
347.03	237.633677
347.52	237.814073
348.	237.993648
348.47	238.173277
348.96	238.353526
349.44	238.534643
349.91	238.716537
350.4	238.898726
350.88	239.080254
351.36	239.25962
351.84	239.434728
352.32	239.602895
352.8	239.760971
353.28	239.905601
353.76	240.033697
354.24	240.143057
354.71	240.233036
355.2	240.304
355.68	240.362356
356.15	240.410189
356.64	240.454606
357.12	240.502126
357.57	240.559197
358.08	240.631928
358.56	240.725947
359.03	240.846334
359.52	240.553
360.	241.183341
360.47	241.406573
360.96	241.669126
361.44	241.971741
361.91	242.313904
362.4	242.693725
362.88	243.10788
363.36	243.551652
363.84	244.019169
364.32	244.503936
364.8	244.718
365.28	245.501675
365.76	246.007399
366.24	246.517358
366.71	247.034543
367.2	247.563519
367.68	248.109358
368.15	248.676789
368.64	249.2697
369.12	249.890881
369.57	250.541911
370.08	251.223096
370.56	251.933393
371.03	252.670345
371.52	253.430078
372.	254.20738
372.47	254.995919
372.96	255.788549
373.44	256.577599
373.91	257.355096
374.4	258.11291
374.88	258.842923
375.36	259.537338
375.84	260.189244
376.32	260.793348
376.8	261.346674
377.28	261.848871
377.76	262.301919
378.24	262.709414
378.71	263.075756
379.2	263.405535
379.68	263.703185
380.15	263.972851
380.64	264.218363
381.12	264.443236
381.57	264.65064
382.08	264.843355
382.56	265.023716
383.03	265.193565
383.52	265.354223
384.	265.506504
384.47	265.650758
384.96	265.786965
385.44	265.914823
385.91	266.033838
386.4	266.143381
386.88	266.242761
387.36	266.331475
387.84	266.409784
388.32	266.479445
388.8	266.544222
389.28	266.609771
389.76	266.682987
390.24	266.771104
390.71	266.880948
391.2	267.018437
391.68	267.188343
392.15	267.394221
392.64	267.638413
393.12	267.922104
393.57	268.570226
394.08	269.229215
394.56	269.897277
395.03	270.571682
395.52	271.248736
396.	271.923776
396.47	272.591335
396.96	273.24545
397.44	273.880219
397.91	274.490531
398.4	275.072811
398.88	275.625537
399.36	276.149323
399.84	276.646556
400.32	277.120746
400.8	277.575881
401.28	278.015912
401.76	278.444434
402.24	278.864502
402.71	279.27851
403.2	279.688106
403.68	280.094127
404.15	280.496569
404.64	280.894613
405.12	281.286699
405.57	281.670631
406.08	282.043713
406.56	282.402927
407.03	282.745173
407.52	283.067592
408.	283.36804
408.47	283.64568
408.96	283.901603
409.44	284.139256
409.91	284.364462
410.4	284.584941
410.88	284.809522
411.35	285.047267
411.84	285.30673
412.32	285.595415
412.8	285.91941
413.28	286.283158
413.76	286.689333
414.24	287.13884
414.71	287.63091
415.2	288.163292
415.68	288.732494
416.15	289.33404
416.64	289.96274
417.12	290.612965
417.57	291.278949
418.08	291.955135
418.56	292.636586
419.03	293.319448
419.52	294.001359
420.	294.681667
420.47	295.361304
420.96	296.042359
421.44	296.727484
421.91	297.41932
422.4	298.120043
422.88	298.831061
423.35	299.55282
423.84	300.284679
424.32	301.024878
424.8	301.770591
425.28	302.518085
425.76	303.262947
426.24	304.000322
426.71	304.725141
427.2	305.432299
427.68	306.1168
428.15	306.773922
428.64	307.399427
429.12	307.989923
429.57	308.54334
430.08	309.059465
430.56	309.5403
431.03	309.990035
431.52	310.414605
432.	310.820952
432.47	311.216235
432.96	311.607143
433.44	311.386
433.91	312.397365
434.4	312.804032
434.88	313.220905
435.35	313.648227
435.84	314.085194
436.32	314.530191
436.8	314.980993
437.28	315.434903
437.76	315.888887
438.24	316.339694
438.71	316.784058
439.2	317.218982
439.68	317.642144
440.15	318.052397
440.64	318.450249
441.12	318.838113
441.57	319.2202
442.08	319.602011
442.56	319.989622
443.03	320.388964
443.52	320.805256
444.	321.242626
444.47	321.703918
444.96	322.190645
445.44	322.703055
445.91	323.240297
446.4	323.800639
446.88	324.381707
447.35	324.980684
447.84	325.59446
448.32	326.219695
448.8	326.852831
449.28	327.490079
449.76	328.127459
450.24	328.76097
450.71	329.38694
451.2	330.002563
451.68	330.606465
452.15	331.199077
452.64	331.782616
453.12	332.360671
453.57	332.937541
454.08	333.517544
454.56	334.104455
455.03	334.701149
455.52	335.309453
456.	335.930183
456.47	336.563316
456.96	337.208191
457.44	337.863699
457.91	338.528388
458.4	339.200502
458.88	339.877943
459.35	340.55822
459.84	341.238416
460.32	341.915238
460.75	342.585221
461.28	343.245073
461.76	343.892139
462.24	344.524815
462.71	345.142773
463.2	345.746888
463.68	346.338916
464.15	346.921042
464.64	347.495415
465.12	348.063774
465.57	348.627201
466.08	349.186004
466.56	349.73974
467.03	350.287338
467.52	350.827262
468.	351.357685
468.47	351.876609
468.96	352.381942
469.44	352.871514
469.91	353.343092
470.4	353.794413
470.88	354.223302
471.35	354.627904
471.84	355.007031
472.32	355.360556
472.75	355.689714
473.28	355.148
473.76	356.286653
474.24	356.562682
474.71	356.829754
475.2	357.091926
475.68	357.352433
476.15	357.613523
476.64	357.876477
477.12	358.141779
477.57	358.409346
478.08	358.678767
478.56	358.949492
479.03	359.220935
479.52	359.49249
480.	359.763487
480.47	360.0331
480.96	360.300305
481.44	360.563954
481.91	360.823034
482.4	361.077105
482.88	361.326839
483.35	361.574456
483.84	361.823849
484.32	362.080295
484.75	362.349808
485.28	362.638362
485.76	362.951206
486.24	363.292401
486.71	363.664634
487.2	364.069262
487.68	364.506505
488.15	364.975688
488.64	365.475459
489.12	366.003947
489.57	366.558852
490.08	367.137469
490.56	367.736681
491.03	368.352947
491.52	368.982343
492.	369.620727
492.47	370.263845
492.96	370.907447
493.44	371.547806
493.91	372.18248
494.4	372.810658
494.88	373.432993
495.35	374.051074
495.84	374.666703
496.32	375.28125
496.75	375.89516
497.28	376.507725
497.76	377.117105
498.24	377.720551
498.71	378.314703
499.2	378.895889
499.68	379.460363
500.15	380.004454
500.64	380.524655
501.12	381.017639
501.57	381.480246
502.08	381.909481
502.56	382.302573
503.03	382.657166
503.52	382.971638
504.	383.245527
504.47	383.479912
504.96	383.677599
505.44	383.842982
505.91	383.981595
506.4	384.099462
506.88	384.202409
507.35	384.295499
507.84	384.382725
508.32	384.466971
508.75	384.550169
509.28	384.633505
509.76	384.718051
510.24	384.805263
510.71	384.89685
511.2	384.994738
511.68	385.100934
512.16	385.217382
512.64	385.345824
513.12	385.487754
513.6	385.644516
514.0799	385.817603
514.56	386.00907
515.04	386.221968
515.52	386.460634
516.	386.730732
516.48	387.03874
516.96	387.390
517.4399	387.792903
517.92	388.248358
518.4	388.759508
518.88	389.326785
519.36	389.949148
519.84	390.62435
520.3199	391.349161
520.8	392.11952
521.28	392.930612
521.76	393.776942
522.24	394.652383
522.72	395.550263
523.1	396.463462
523.68	397.38458
524.16	398.306182
524.64	399.221133
525.12	400.122
525.6	401.006413
526.0799	401.867326
526.56	402.702991
527.04	403.511697
527.52	404.292309
528.	405.043752
528.48	405.764611
528.96	406.452942
529.4399	407.106326
529.92	407.722079
530.4	408.297529
530.88	408.830273
531.36	409.318373
531.84	409.760476
532.3199	410.155855
532.8	410.504388
533.28	410.806481
533.76	411.062992
534.24	411.275191
534.72	411.444812
535.1	411.5742
535.68	411.666549
536.16	411.726134
536.64	411.758395
537.12	411.769783
537.6	411.767287
538.0799	411.757748
538.56	411.747204
539.04	411.740498
539.52	411.741266
540.	411.752182
540.48	411.775268
540.96	411.812116
541.4399	411.86399
541.92	411.931854
542.4	412.016348
542.88	412.117772
543.36	412.236091
543.84	412.370948
544.3199	412.521715
544.8	412.687557
545.28	412.867535
545.76	413.060725
546.24	413.266373
546.72	413.484042
547.1	413.713705
547.68	413.955752
548.16	414.21087
548.64	414.479784
549.12	414.762914
549.6	415.060035
550.0799	415.370059
550.56	415.691019
551.04	416.020194
551.52	416.354342
552.	416.689892
552.48	417.023124
552.96	417.350269
553.4399	417.667588
553.92	417.971421
554.4	418.25823
554.88	418.524649
555.36	418.767559
555.84	418.984222
556.3199	419.172513
556.8	419.331251
557.28	419.460578
557.76	419.562268
558.24	419.63975
558.72	419.697604
559.1	419.74047
559.68	419.771617
560.16	419.79189
560.64	419.799598
561.12	419.791353
561.6	419.763306
562.0799	419.712177
562.56	419.63588
563.04	419.533757
563.52	419.40658
564.	419.256401
564.48	419.086354
564.9599	418.900421
565.4399	418.70324
565.92	418.477
566.4	418.296302
566.88	418.098491
567.36	417.913568
567.84	417.749377
568.3199	417.61439
568.8	417.517083
569.28	417.464879
569.76	417.462983
570.24	417.513658
570.72	417.616298
571.1	417.76814
571.68	417.965156
572.16	418.202718
572.64	418.475976
573.12	418.780008
573.6	419.109887
574.0799	419.460738
574.56	419.827822
575.04	420.20665
575.52	420.593127
