# Supplementary material for: Towards the engineering of a photon-only two-stroke rotary molecular motor
Source: Nat Commun. 2022 Oct 28;13:6433. doi: 10.1038/s41467-022-33695-x (PMC9616945; doi:10.1038/s41467-022-33695-x)
Supplement: Supplementary file 13 — Source Data [file 41467_2022_33695_MOESM13_ESM.zip › Figure 4C source data/traj-46.txt]

time(fs) , θ(deg.)
0.	180.596703
0.48	180.806077
0.96	181.033625
1.44	181.284295
1.92	181.563038
2.4	181.873395
2.88	182.215739
3.36	182.586262
3.84	182.977527
4.32	183.380255
4.8	183.785082
5.279	184.183398
5.76	184.56726
6.24	184.92893
6.72	185.260694
7.199	185.555511
7.68	185.80847
8.16	186.018216
8.64	186.18703
9.12	186.319473
9.6	186.420666
10.08	186.495263
10.559	186.547293
11.04	186.580531
11.52	186.59907
12.	186.607796
12.48	186.612531
12.959	186.619543
13.44	186.634292
13.92	186.659794
14.399	186.695629
14.879	186.738386
15.36	186.783185
15.84	186.825126
16.32	186.85991
16.8	186.883708
17.28	186.892829
17.758	186.88389
18.24	186.854858
18.72	186.806478
19.2	186.742864
19.68	186.670468
20.16	186.596215
20.64	186.526035
21.117	186.464266
21.598	186.413738
22.08	186.376194
22.56	186.352868
23.04	186.345118
23.52	186.355032
24.	186.385825
24.48	186.441649
24.96	186.526586
25.438	186.643061
25.918	186.790577
26.4	186.965593
26.88	187.162365
27.36	187.373917
27.84	187.592524
28.32	187.809716
28.797	188.016273
29.278	188.202832
29.758	188.361491
30.24	188.487857
30.72	188.582042
31.2	188.64765
31.68	188.689644
32.16	188.712614
32.64	188.720106
33.12	188.714797
33.6	188.699152
34.08	188.67626
34.56	188.650681
35.04	188.629089
35.516	188.620277
36.	188.634079
36.48	188.679036
36.96	188.759628
37.44	188.874679
37.92	189.017
38.4	189.180466
38.875	189.351988
39.36	189.522602
39.836	189.683086
40.32	189.825873
40.8	189.946467
41.28	190.044507
41.76	190.123219
42.235	190.187427
42.72	190.24154
43.196	190.288461
43.68	190.329431
44.16	190.364383
44.64	190.392498
45.12	190.412898
45.6	190.425428
46.08	190.431455
46.555	190.434492
47.04	190.440348
47.516	190.45651
48.	190.490638
48.48	190.548584
48.96	190.632847
49.44	190.742249
49.92	190.872737
50.4	191.018449
50.875	191.17241
51.36	191.326874
51.836	191.473878
52.32	191.60656
52.8	191.720914
53.28	191.816733
53.76	191.89678
54.235	191.964847
54.72	192.02414
55.196	192.076675
55.68	192.123488
56.16	192.165237
56.64	192.202886
57.12	192.238284
57.594	192.274538
58.08	192.316022
58.555	192.36783
59.04	192.434541
59.516	192.51853
60.	192.618653
60.48	192.730148
60.96	192.845718
61.44	192.956949
61.915	193.055321
62.4	193.132815
62.875	193.182589
63.36	193.195
63.836	193.183543
64.32	193.134917
64.8	193.057833
65.28	192.956579
65.75	192.835117
66.24	192.696893
66.72	192.545048
67.2	192.382776
67.67	192.21367
68.16	192.042004
68.64	191.872944
69.12	191.712612
69.6	191.567902
70.08	191.445837
70.56	191.35241
71.03	191.291193
71.52	191.262398
72.	191.262901
72.48	191.287071
72.96	191.327796
73.44	191.377246
73.92	191.427507
74.39	191.471503
74.88	191.504277
75.36	191.524039
75.84	191.532215
76.32	191.532526
76.8	191.52981
77.28	191.529118
77.75	191.535213
78.24	191.552371
78.72	191.584419
79.2	191.63497
79.67	191.707789
80.16	191.807158
80.64	191.938021
81.11	192.105622
81.6	192.314372
82.08	192.566085
82.56	192.858302
83.03	193.18363
83.52	193.530322
84.	193.883528
84.47	194.22668
84.96	194.543225
85.44	194.819146
85.92	195.04577
86.39	195.221222
86.88	195.349476
87.36	195.437929
87.84	195.495198
88.32	195.529816
88.8	195.549694
89.28	195.561982
89.75	195.573143
90.24	195.589141
90.72	195.615729
91.2	195.658744
91.67	195.724308
92.16	195.818766
92.64	195.948134
93.11	196.116
93.6	196.327119
94.08	196.576408
94.56	196.858761
95.03	197.164769
95.52	197.482685
96.	197.799384
96.47	198.101539
96.96	198.377539
97.44	198.618
97.92	198.827537
98.39	199.004776
98.88	199.160261
99.36	199.303962
99.84	199.445239
100.32	199.591769
100.8	199.749304
101.28	199.921936
101.75	200.112621
102.24	200.323789
102.72	200.557885
103.2	200.817799
103.67	201.106964
104.16	201.428937
104.64	201.786235
105.11	202.178561
105.6	202.601109
106.08	203.043807
106.56	203.491882
107.03	203.927482
107.52	204.332094
108.	204.689688
108.47	204.989799
108.96	205.22885
109.44	205.408843
109.92	205.534608
110.39	205.61144
110.88	205.643896
111.36	205.635547
111.83	205.589226
112.32	205.507458
112.8	205.392915
113.28	205.248824
113.75	205.079295
114.24	204.889475
114.72	204.685458
115.19	204.473797
115.67	204.260604
116.16	204.050372
116.64	203.844971
117.11	203.643217
117.6	203.441212
118.08	203.23321
118.56	203.012869
119.03	202.774952
119.52	202.517412
120.	202.243079
120.47	201.959622
120.96	201.677502
121.44	201.407285
121.92	201.15777
122.39	200.935344
122.88	200.744153
123.36	200.586647
123.83	200.464182
124.32	200.377579
124.8	200.327564
125.28	200.315059
125.75	200.341239
126.24	200.407248
126.72	200.513494
127.19	200.658636
127.67	200.83866
128.16	201.046583
128.64	201.272967
129.12	201.506895
129.6	201.736899
130.07	201.951955
130.56	202.143129
131.04	202.305834
131.51	202.441208
132.	202.555036
132.48	202.654962
132.96	202.747982
133.44	202.839276
133.92	202.932147
134.4	203.028471
134.88	203.129289
135.35	203.235336
135.84	203.347483
136.32	203.467024
136.78	203.595753
137.28	203.735704
137.76	203.888458
138.24	204.05409
138.72	204.230227
139.2	204.411886
139.68	204.592381
140.16	204.764778
140.64	204.922896
141.12	205.061395
141.6	205.175391
142.07	205.26056
142.56	205.314304
143.04	205.337488
143.51	205.335265
144.	205.316015
144.48	205.289188
144.96	205.263462
145.44	205.245917
145.92	205.241
146.4	205.255864
146.88	205.290816
147.35	205.349656
147.84	205.434925
148.32	205.548941
148.78	205.69356
149.28	205.869634
149.76	206.076315
150.23	206.310644
150.72	206.567863
151.2	206.842346
151.68	207.128388
152.16	207.420327
152.64	207.712288
153.12	207.394
153.6	208.273926
154.07	208.53694
154.56	208.788977
155.04	209.034087
155.51	209.276921
156.	209.521179
156.48	209.768942
156.96	210.020681
157.44	210.275582
157.92	210.531933
158.4	210.787494
158.88	211.039834
159.35	211.286665
159.84	211.52621
160.32	211.757552
160.78	211.980869
161.28	212.197278
161.76	212.408109
162.23	212.613762
162.72	212.812695
163.2	213.001035
163.68	213.172858
164.16	213.320969
164.64	213.438195
165.12	213.519205
165.6	213.562296
166.07	213.570082
166.56	213.548544
167.04	213.505205
167.51	213.447552
168.	213.382232
168.48	213.314872
168.95	213.250208
169.44	213.192325
169.92	213.144911
170.4	213.111531
170.88	213.095941
171.35	213.102402
171.84	213.135765
172.32	213.201035
172.78	213.302324
173.28	213.441604
173.76	213.617892
174.23	213.827126
174.72	214.062533
175.2	214.315283
175.68	214.57559
176.16	214.834486
176.64	215.085941
177.12	215.328113
177.6	215.562766
178.07	215.793343
178.56	216.023091
179.04	216.254065
179.51	216.486969
180.	216.721462
180.48	216.956654
180.95	217.191627
181.44	217.42596
181.92	217.660136
182.4	217.895704
182.88	218.134995
183.35	218.380362
183.84	218.633217
184.32	218.893336
184.78	219.158707
185.28	219.425824
185.76	219.690115
186.23	219.946257
186.72	220.188442
187.2	220.410848
187.68	220.608608
188.16	220.77914
188.64	220.923135
189.12	221.044364
189.6	221.148388
190.07	221.240995
190.56	221.327145
191.04	221.410593
191.51	221.494056
192.	221.579737
192.48	221.670097
192.95	221.768657
193.44	221.880527
193.92	222.01224
194.4	222.170754
194.88	222.361922
195.35	222.589142
195.84	222.852709
196.32	223.149946
196.78	223.475694
197.28	223.822803
197.76	224.182517
198.23	224.545055
198.72	224.900767
199.2	225.241902
199.68	225.564154
200.16	225.86685
200.64	226.151521
201.12	226.412
201.6	226.673018
202.07	226.910293
202.56	227.130927
203.04	227.334556
203.51	227.522177
204.	227.696405
204.48	227.861042
204.95	228.020193
205.44	228.177318
205.92	228.334497
206.4	228.492121
206.88	228.649009
207.35	228.802806
207.84	228.950403
208.32	229.08818
208.78	229.212104
209.28	229.317869
209.76	229.401392
210.23	229.459765
210.72	229.492418
211.2	229.501709
211.67	229.492427
212.16	229.47047
212.64	229.441545
213.12	229.410484
213.6	229.381275
214.07	229.357564
214.56	229.34327
215.04	229.343008
215.51	229.362068
216.	229.405959
216.48	229.479613
216.95	229.586565
217.44	229.728377
217.92	229.904481
218.4	230.112286
218.88	230.347348
219.35	230.603414
219.84	230.872417
220.32	231.144752
220.78	231.410278
221.28	231.660174
221.76	231.888989
222.23	232.095468
222.72	232.281413
223.2	232.449479
223.67	232.601539
224.16	232.738466
224.64	232.861101
225.12	232.971504
225.6	233.073624
226.07	233.172975
226.56	233.275626
227.04	233.387037
227.51	233.511167
228.	233.650072
228.48	233.803984
228.95	233.971764
229.44	234.15146
229.92	234.340736
230.38	234.537025
230.88	234.737377
231.35	234.938097
231.84	235.134386
232.32	235.320357
232.78	235.489848
233.28	235.638087
233.76	235.763363
234.23	235.867517
234.72	235.955026
235.2	236.031713
235.67	236.103981
236.16	236.178547
236.64	236.262275
237.12	236.361909
237.6	236.483672
238.07	236.632787
238.56	236.812974
239.04	237.026094
239.51	237.272079
240.	237.549249
240.48	237.854813
240.95	238.185339
241.44	238.536974
241.92	238.905366
242.38	239.285314
242.88	239.670296
243.35	240.052122
243.84	240.421212
244.32	240.767992
244.78	241.085452
245.28	241.371697
245.76	241.630763
246.23	241.871297
246.72	242.104322
247.2	242.341374
247.67	242.593343
248.16	242.869822
248.64	243.178728
249.12	243.526045
249.6	243.915653
250.07	244.349282
250.56	244.826663
251.04	245.345853
251.51	245.903632
252.	246.495835
252.48	247.117522
252.95	247.762952
253.44	248.425369
253.92	249.096662
254.38	249.767009
254.88	250.424755
255.35	251.056901
255.84	251.650655
256.32	252.196118
256.8	252.689163
257.28	253.132743
257.76	253.53557
258.24	253.90919
258.71	254.26525
259.2	254.613921
259.68	254.963276
260.15	255.31913
260.64	255.685071
261.12	256.062632
261.57	256.451654
262.08	256.850789
262.56	257.257
263.03	257.670926
263.52	258.08705
264.	258.503646
264.48	258.917597
264.96	259.325119
265.44	259.721508
265.92	260.101065
266.4	260.457378
266.88	260.784146
267.36	261.076598
267.84	261.333229
268.32	261.557095
268.8	261.755785
269.28	261.93991
269.76	262.12093
270.24	262.309337
270.71	262.513581
271.2	262.739676
271.68	262.99125
272.15	263.269837
272.64	263.575294
273.12	263.906243
273.57	264.260433
274.08	264.634984
274.56	265.02648
275.03	265.430883
275.52	265.843383
276.	266.25834
276.48	266.669534
276.96	267.205592
277.44	267.702491
277.92	268.157772
278.4	268.569864
278.88	268.938302
279.36	269.264516
279.84	269.553119
280.32	269.812682
280.8	270.054958
281.28	270.292704
281.76	270.537323
282.24	270.797405
282.71	271.078388
283.2	271.382963
283.68	271.711801
284.15	272.064252
284.64	272.438841
285.12	272.833549
285.57	273.245911
286.08	273.673015
286.56	274.111504
287.03	274.557654
287.52	275.007604
288.	275.457703
288.47	275.904849
288.96	276.346652
289.44	276.781449
289.92	277.208536
290.4	277.628844
290.88	278.045788
291.36	278.465491
291.84	278.89592
292.32	279.345314
292.8	279.820768
293.28	280.327428
293.76	280.868325
294.24	281.444595
294.71	282.055799
295.2	282.700219
295.68	283.375066
296.15	284.076598
296.64	284.80018
297.12	285.540343
297.57	286.290912
298.08	287.045318
298.56	287.79713
299.03	288.540774
299.52	289.27212
300.	289.988598
300.47	290.688749
300.96	291.371604
301.44	292.036533
301.92	292.683899
302.4	293.316125
302.88	293.938202
303.36	294.556975
303.84	295.179633
304.32	295.812306
304.8	296.459321
305.28	297.123098
305.76	297.804347
306.24	298.502359
306.71	299.215223
307.2	299.939
307.68	300.672669
308.15	301.408589
308.64	302.14248
309.12	302.869046
309.57	303.58347
310.08	304.281756
310.56	304.960584
311.03	305.616707
311.52	306.246264
312.	306.844715
312.47	307.407854
312.96	307.933664
313.44	308.423793
313.92	308.883432
314.4	309.31965
314.88	309.739426
315.36	310.14837
315.84	310.550305
316.32	310.947368
316.8	311.340279
317.28	311.728598
317.76	312.110917
318.24	312.485026
318.71	312.848163
319.2	313.197432
319.68	313.53043
320.15	313.845946
320.64	314.144414
321.12	314.427851
321.57	314.699225
322.08	314.961493
322.56	315.216717
323.03	315.465625
323.52	315.707861
324.	315.942881
324.47	316.171016
324.96	316.394019
325.44	316.614741
325.92	316.83629
326.4	317.061218
326.88	317.291064
327.36	317.526239
327.84	317.766117
328.32	318.009222
328.8	318.253485
329.28	318.496618
329.76	318.736636
330.24	318.97249
330.71	319.2046
331.2	319.435011
331.68	319.666985
332.15	319.904135
332.64	320.14941
333.12	320.404248
333.57	320.668209
334.08	320.939267
334.56	321.214873
335.03	321.493515
335.52	321.776065
336.	322.066106
336.47	322.369103
336.96	322.690989
337.44	323.036911
337.91	323.410478
338.4	323.813458
338.88	324.24579
339.36	324.705772
339.84	325.190438
340.32	325.696133
340.8	326.219284
341.28	326.757209
341.76	327.308697
342.24	327.874056
342.71	328.454581
343.2	329.051622
343.68	329.665609
344.15	330.295364
344.64	330.937961
345.12	331.589266
345.57	332.245083
346.08	332.902478
346.56	333.560615
347.03	334.220672
347.52	334.884973
348.	335.555889
348.47	336.234959
348.96	336.922416
349.44	337.617058
349.91	338.316373
350.4	339.016859
350.88	339.714538
351.36	340.405616
351.84	341.087154
352.32	341.757532
352.8	342.416484
353.28	343.064673
353.76	343.70301
354.24	344.332032
354.71	344.951591
355.2	345.560963
355.68	346.159346
356.15	346.746573
356.64	347.323726
357.12	347.893337
357.57	348.459071
358.08	349.025048
358.56	349.595104
359.03	350.172237
359.52	350.758276
360.	351.353755
360.47	351.957938
360.96	352.569002
361.44	353.184377
361.91	353.801281
362.4	354.417372
362.88	355.031354
363.36	355.64327
363.84	356.254295
364.32	356.866097
364.8	357.47
365.28	358.09601
365.76	358.712801
366.24	359.32741
366.71	359.935959
367.2	360.534428
367.68	361.11953
368.15	361.689331
368.64	362.243378
369.12	362.782343
369.57	363.307385
370.08	363.819517
370.56	364.319156
371.03	364.805904
371.52	365.27855
372.	365.735272
372.47	366.174033
372.96	366.593115
373.44	366.991674
373.91	367.370097
374.4	367.730012
374.88	368.073918
375.36	368.40462
375.84	368.724678
376.32	369.036059
376.8	369.34006
377.28	369.63751
377.76	369.929162
378.24	370.216128
378.71	370.500183
379.2	370.783808
379.68	371.069959
380.15	371.361702
380.64	371.661808
381.12	371.972427
381.57	372.294887
382.08	372.629622
382.56	372.97626
383.03	373.333898
383.52	373.701531
384.	374.078505
384.47	374.464784
384.96	374.860823
385.44	375.267066
385.91	375.683308
386.4	376.108197
386.88	376.539082
387.36	376.972194
387.84	377.403044
388.32	377.826924
388.8	378.23944
389.28	378.636976
389.76	379.017034
390.24	379.378361
390.71	379.720849
391.2	380.045241
391.68	380.352739
392.15	380.644559
392.64	380.921557
393.12	381.18397
393.57	381.431338
394.08	381.662676
394.56	381.876933
395.03	382.073609
395.52	382.253294
396.	382.417833
396.47	382.570033
396.96	382.713068
397.44	382.849905
397.91	382.982914
398.4	383.113737
398.88	383.243337
399.36	383.372161
399.84	383.500332
400.32	383.627826
400.8	383.754583
401.28	383.880564
401.76	384.005712
402.24	384.129877
402.71	384.25272
403.2	384.373764
403.68	384.492548
404.15	384.608622
404.64	384.721569
405.12	384.831317
405.57	384.938678
406.08	385.045897
406.56	385.15684
407.03	385.276675
407.52	385.411134
408.	385.565718
408.47	385.745105
408.96	385.952824
409.44	386.191189
409.91	386.461351
410.4	386.763412
410.88	387.09656
411.35	387.459221
411.84	387.849227
412.32	388.263994
412.8	388.700687
413.28	389.156379
413.76	389.628077
414.24	390.112671
414.71	390.606663
415.2	391.105784
415.68	391.604724
416.15	392.097367
416.64	392.577637
417.12	393.035113
417.57	393.464061
418.08	393.861119
418.56	394.225265
419.03	394.557231
419.52	394.85876
420.	395.132016
420.47	395.37925
420.96	395.602664
421.44	395.804408
421.91	395.986617
422.4	396.15146
422.88	396.301171
423.35	396.438074
423.84	396.564569
424.32	396.683067
424.8	396.795881
425.28	396.905034
425.76	397.011944
426.24	397.116843
426.71	397.222678
427.2	397.328622
427.68	397.43328
428.15	397.535313
428.64	397.63406
429.12	397.729803
429.57	397.823555
430.08	397.916562
430.56	398.009767
431.03	398.103444
431.52	398.197034
432.	398.289182
432.47	398.377874
432.96	398.460654
433.44	398.534863
433.91	398.597899
434.4	398.647519
434.88	398.682188
435.35	398.701435
435.84	398.706066
436.32	398.698025
436.8	398.679647
437.28	398.652418
437.76	398.615928
438.24	398.567959
438.71	398.505906
439.2	398.428566
439.68	398.337242
440.15	398.235782
440.64	398.129892
441.12	398.026241
441.57	397.931661
442.08	397.85258
442.56	397.794651
443.03	397.762519
443.52	397.759678
444.	397.788387
444.47	397.849636
444.96	397.943196
445.44	398.067736
445.91	398.22098
446.4	398.379
446.88	398.528
447.35	398.815583
447.84	399.038503
448.32	399.257758
448.8	399.460591
449.28	399.634365
449.76	399.7687
450.24	399.856824
450.71	399.895819
451.2	399.885
451.68	399.829923
452.15	399.731512
452.64	399.595364
453.12	399.4264
453.57	399.229703
454.08	399.010528
454.56	398.774419
455.03	398.52737
455.52	398.275957
456.	398.027244
456.47	397.788238
456.96	397.564659
457.44	397.35925
457.91	397.170515
458.4	396.992937
458.88	396.818755
459.35	396.640315
459.84	396.452058
460.32	396.251772
460.75	396.041057
461.28	395.82502
461.76	395.611337
462.24	395.408986
462.71	395.227026
463.2	395.073687
463.68	394.955872
464.15	394.878983
464.64	394.846991
465.12	394.862621
465.57	394.927591
466.08	395.042777
466.56	395.208205
467.03	395.422811
467.52	395.683994
468.	395.987196
468.47	396.325805
468.96	396.691472
469.44	397.074748
469.91	397.465808
470.4	397.855188
470.88	398.234487
471.35	398.596995
471.84	398.938156
472.32	399.255702
472.75	399.54944
473.28	399.820771
473.76	400.072168
474.24	400.306766
474.71	400.528139
475.2	400.740203
475.68	400.94714
476.15	401.153212
476.64	401.362347
477.12	401.577524
477.57	401.800244
478.08	402.030412
478.56	402.266744
479.03	402.507376
479.52	402.75029
480.	402.993428
480.47	403.234655
480.96	403.471795
481.44	403.702883
481.91	403.926622
482.4	404.142877
482.88	404.35295
483.35	404.559476
483.84	404.765946
484.32	404.976059
484.75	405.193149
485.28	405.419792
485.76	405.657649
486.24	405.907509
486.71	406.169499
487.2	406.443379
487.68	406.728764
488.15	407.025134
488.64	407.331606
489.12	407.646638
489.57	407.967808
490.08	408.291724
490.56	408.614042
491.03	408.929576
491.52	409.232525
492.	409.516859
492.47	409.776872
492.96	410.007826
493.44	410.206472
493.91	410.371281
494.4	410.50229
494.88	410.600684
495.35	410.668309
495.84	410.707294
496.32	410.719805
496.75	410.707872
497.28	410.67313
497.76	410.616472
498.24	410.537768
498.71	410.435945
499.2	410.309461
499.68	410.156958
500.15	409.977748
500.64	409.772004
501.12	409.540712
501.57	409.285486
502.08	409.008389
502.56	408.711868
503.03	408.398849
503.52	408.072969
504.	407.738845
504.47	407.402205
504.96	407.06978
505.44	406.74894
505.91	406.447209
506.4	406.171779
506.88	405.929057
507.35	405.72419
507.84	405.560515
508.32	405.439062
508.75	405.358434
509.28	405.315278
509.76	405.30517
510.24	405.32351
510.71	405.36606
511.2	405.429048
511.68	405.50892
512.16	405.601942
512.64	405.70387
513.12	405.809827
513.6	405.914468
514.0799	406.012391
514.56	406.0987
515.04	406.169571
515.52	406.222696
516.	406.257525
516.48	406.275274
516.96	406.278548
517.4399	406.270393
517.92	406.252682
518.4	406.224405
518.88	406.180877
519.36	406.114464
519.84	406.016382
520.3199	405.878604
520.8	405.69525
521.28	405.463325
521.76	405.182835
522.24	404.856441
522.72	404.488848
523.1	404.086189
523.68	403.655595
524.16	403.20507
524.64	402.743637
525.12	402.281672
525.6	401.831188
526.0799	401.405848
526.56	401.020406
527.04	400.689439
527.52	400.425361
528.	400.236216
528.48	400.124185
528.96	400.085544
529.4399	400.111
529.92	400.192556
530.4	400.315147
530.88	400.467713
531.36	400.638851
531.84	400.818118
532.3199	400.106
532.8	401.164321
533.28	401.315011
533.76	401.441049
534.24	401.536038
534.72	401.594662
535.1	401.613239
535.68	401.590346
536.16	401.527266
536.64	401.427957
537.12	401.298243
537.6	401.144216
538.0799	400.970479
538.56	400.77919
539.04	400.570439
539.52	400.343465
540.	400.09781
540.48	399.833967
540.96	399.553548
541.4399	399.25923
541.92	398.954612
542.4	398.644007
542.88	398.332196
543.36	398.024135
543.84	397.724664
544.3199	397.438306
544.8	397.169202
545.28	396.921267
545.76	396.698523
546.24	396.505541
546.72	396.347809
547.1	396.231769
547.68	396.164215
548.16	396.150901
548.64	396.194725
549.12	396.294454
549.6	396.444874
550.0799	396.638208
550.56	396.865875
551.04	397.119771
551.52	397.392903
552.	397.679536
552.48	397.975089
552.96	398.275894
553.4399	398.578923
553.92	398.881523
554.4	399.181248
554.88	399.475815
555.36	399.763224
555.84	400.042029
556.3199	400.311752
556.8	400.57334
557.28	400.829563
557.76	401.085109
558.24	401.346088
558.72	401.618662
559.1	401.906871
559.68	402.210626
560.16	402.52519
560.64	402.842579
561.12	403.153833
561.6	403.450897
562.0799	403.727632
562.56	403.98009
563.04	404.206326
563.52	404.405958
564.	404.579642
564.48	404.728593
564.9599	404.854267
565.4399	404.958229
565.92	405.042191
566.4	405.108174
566.88	405.158719
567.36	405.197103
567.84	405.227518
568.3199	405.255147
568.8	405.286063
569.28	405.3268
569.76	405.383375
570.24	405.459811
570.72	405.556666
571.1	405.670584
571.68	405.795299
572.16	405.923499
572.64	406.048534
573.12	406.165368
573.6	406.27076
574.0799	406.362898
574.56	406.440793
575.04	406.503691
575.52	406.550657
