# Supplementary material for: Towards the engineering of a photon-only two-stroke rotary molecular motor
Source: Nat Commun. 2022 Oct 28;13:6433. doi: 10.1038/s41467-022-33695-x (PMC9616945; doi:10.1038/s41467-022-33695-x)
Supplement: Supplementary file 13 — Source Data [file 41467_2022_33695_MOESM13_ESM.zip › Figure 4C source data/traj-47.txt]

time(fs) , θ(deg.)
0.	178.849694
0.48	178.786221
0.96	178.728332
1.44	178.678431
1.92	178.639401
2.4	178.614352
2.88	178.605959
3.36	178.615464
3.84	178.641717
4.32	178.680832
4.8	178.726747
5.279	178.772413
5.76	178.811016
6.24	178.836832
6.72	178.845647
7.199	178.83481
7.68	178.803062
8.16	178.750227
8.64	178.676857
9.12	178.583914
9.6	178.472528
10.08	178.343864
10.559	178.19912
11.04	178.039658
11.52	177.867238
12.	177.684363
12.48	177.494654
12.959	177.303165
13.44	177.116473
13.92	176.942297
14.399	176.788422
14.879	176.660984
15.36	176.562782
15.84	176.492625
16.32	176.446266
16.8	176.418286
17.28	176.403854
17.758	176.322
18.24	176.404397
18.72	176.417827
19.2	176.440881
19.68	176.474871
20.16	176.5212
20.64	176.581172
21.117	176.655945
21.598	176.746575
22.08	176.85412
22.56	176.979751
23.04	177.124737
23.52	177.290407
24.	177.478392
24.48	177.690734
24.96	177.929655
25.438	178.196942
25.918	178.493062
26.4	178.816375
26.88	179.163016
27.36	179.527623
27.84	179.904469
28.32	180.288358
28.797	180.674987
29.278	181.060866
29.758	181.443044
30.24	181.81885
30.72	182.185769
31.2	182.541492
31.68	182.884195
32.16	183.213021
32.64	183.527457
33.12	183.826571
33.6	184.109482
34.08	184.375716
34.56	184.625373
35.04	184.859325
35.516	185.079373
36.	185.288205
36.48	185.489006
36.96	185.684558
37.44	185.876071
37.92	186.06233
38.4	186.239746
38.875	186.403239
39.36	186.547415
39.836	186.667487
40.32	186.759771
40.8	186.821873
41.28	186.852726
41.76	186.85256
42.235	186.822837
42.72	186.766089
43.196	186.68567
43.68	186.585424
44.16	186.469335
44.64	186.341241
45.12	186.204646
45.6	186.062687
46.08	185.918264
46.555	185.774321
47.04	185.634187
47.516	185.50177
48.	185.381406
48.48	185.277257
48.96	185.192489
49.44	185.12867
49.92	185.085699
50.4	185.06221
50.875	185.056132
51.36	185.065161
51.836	185.087055
52.32	185.119818
52.8	185.161775
53.28	185.211613
53.76	185.268355
54.235	185.331295
54.72	185.383
55.196	185.473581
55.68	185.551766
56.16	185.633711
56.64	185.718696
57.12	185.806268
57.594	185.896606
58.08	185.990851
58.555	186.09121
59.04	186.200578
59.516	186.321589
60.	186.455222
60.48	186.599544
60.96	186.749269
61.44	186.896421
61.915	187.031734
62.4	187.146161
62.875	187.232045
63.36	187.283788
63.836	187.298081
64.32	187.27376
64.8	187.211435
65.28	187.113011
65.75	186.981249
66.24	186.819426
66.72	186.631168
67.2	186.420458
67.67	186.191795
68.16	185.950412
68.64	185.702441
69.12	185.454935
69.6	185.215653
70.08	184.992532
70.56	184.792866
71.03	184.622282
71.52	184.483893
72.	184.378035
72.48	184.302755
72.96	184.254802
73.44	184.230611
73.92	184.226995
74.39	184.241422
74.88	184.271
75.36	184.317297
75.84	184.37616
76.32	184.447584
76.8	184.53072
77.28	184.625001
77.75	184.730319
78.24	184.847177
78.72	184.976752
79.2	185.120858
79.67	185.281871
80.16	185.462647
80.64	185.666417
81.11	185.89655
81.6	186.155966
82.08	186.446119
82.56	186.765769
83.03	187.110221
83.52	187.471682
84.	187.840692
84.47	188.207878
84.96	188.565227
85.44	188.906594
85.92	189.227585
86.39	189.525165
86.88	189.79726
87.36	190.042519
87.84	190.260229
88.32	190.450288
88.8	190.61316
89.28	190.749799
89.75	190.861554
90.24	190.950133
90.72	191.017659
91.2	191.066806
91.67	191.100974
92.16	191.124332
92.64	191.141545
93.11	191.15696
93.6	191.173364
94.08	191.190829
94.56	191.206436
95.03	191.215152
95.52	191.21129
96.	191.189737
96.47	191.146573
96.96	191.079211
97.44	190.986361
97.92	190.867992
98.39	190.725302
98.88	190.560607
99.36	190.377105
99.84	190.178557
100.32	189.968992
100.8	189.752521
101.28	189.533272
101.75	189.315444
102.24	189.10343
102.72	188.901986
103.2	188.716348
103.67	188.552211
104.16	188.415347
104.64	188.310698
105.11	188.24101
105.6	188.205612
106.08	188.200215
106.56	188.218016
107.03	188.251429
107.52	188.293536
108.	188.338907
108.47	188.383876
108.96	188.426495
109.44	188.466264
109.92	188.503727
110.39	188.54002
110.88	188.576478
111.36	188.614363
111.83	188.654724
112.32	188.698378
112.8	188.745984
113.28	188.798191
113.75	188.855847
114.24	188.920253
114.72	188.993435
115.19	189.078301
115.67	189.178442
116.16	189.297316
116.64	189.436899
117.11	189.596457
117.6	189.772385
118.08	189.959253
118.56	190.151392
119.03	190.344249
119.52	190.535133
120.	190.723339
120.47	190.909782
120.96	191.096359
121.44	191.285272
121.92	191.478495
122.39	191.677429
122.88	191.882753
123.36	192.094393
123.83	192.311591
124.32	192.53307
124.8	192.757314
125.28	192.983004
125.75	193.209621
126.24	193.438081
126.72	193.67108
127.19	193.912679
127.67	194.166798
128.16	194.435059
128.64	194.71529
129.12	195.001834
129.6	195.287392
130.07	195.565087
130.56	195.829722
131.04	196.078065
131.51	196.308519
132.	196.520604
132.48	196.714475
132.96	196.890578
133.44	197.04942
133.92	197.191443
134.4	197.316942
134.88	197.426043
135.35	197.518736
135.84	197.594982
136.32	197.654949
136.78	197.699393
137.28	197.730167
137.76	197.75073
138.24	197.766432
138.72	197.784237
139.2	197.81158
139.68	197.854466
140.16	197.915581
140.64	197.993672
141.12	198.084624
141.6	198.183385
142.07	198.285522
142.56	198.387887
143.04	198.488601
143.51	198.586713
144.	198.6818
144.48	198.773604
144.96	198.861739
145.44	198.945461
145.92	199.023523
146.4	199.094117
146.88	199.154955
147.35	199.203526
147.84	199.237558
148.32	199.255646
148.78	199.257941
149.28	199.246733
149.76	199.226731
150.23	199.204763
150.72	199.188608
151.2	199.184973
151.68	199.197374
152.16	199.225184
152.64	199.264429
153.12	199.309587
153.6	199.355182
154.07	199.396625
154.56	199.430379
155.04	199.453776
155.51	199.464694
156.	199.461248
156.48	199.441536
156.96	199.403476
157.44	199.344772
157.92	199.26304
158.4	199.156104
158.88	199.022441
159.35	198.861737
159.84	198.675486
160.32	198.467512
160.78	198.244324
161.28	198.015081
161.76	197.790836
162.23	197.582768
162.72	197.324
163.2	197.246218
163.68	197.122201
164.16	197.024624
164.64	196.949441
165.12	196.892974
165.6	196.85236
166.07	196.82541
166.56	196.810207
167.04	196.80469
167.51	196.806322
168.	196.811926
168.48	196.817753
168.95	196.819806
169.44	196.814417
169.92	196.799015
170.4	196.772968
170.88	196.738345
171.35	196.700411
171.84	196.667685
172.32	196.651447
172.78	196.66458
173.28	196.719655
173.76	196.826392
174.23	196.98934
174.72	197.207117
175.2	197.473701
175.68	197.780781
176.16	198.119749
176.64	198.482698
177.12	198.862594
177.6	199.253028
178.07	199.64786
178.56	200.040944
179.04	200.425
179.51	200.796658
180.	201.14673
180.48	201.470573
180.95	201.763589
181.44	202.02271
181.92	202.246797
182.4	202.436822
182.88	202.595832
183.35	202.728781
183.84	202.8423
184.32	202.944361
184.78	203.043571
185.28	203.14784
185.76	203.262515
186.23	203.388791
186.72	203.523479
187.2	203.660287
187.68	203.791736
188.16	203.910619
188.64	204.010686
189.12	204.086726
189.6	204.134415
190.07	204.150178
190.56	204.131213
191.04	204.075689
191.51	203.983094
192.	203.854633
192.48	203.693545
192.95	203.505165
193.44	203.296666
193.92	203.076566
194.4	202.854193
194.88	202.63926
195.35	202.441459
195.84	202.269844
196.32	202.131792
196.78	202.031642
197.28	201.969676
197.76	201.942179
198.23	201.942649
198.72	201.963396
199.2	201.783
199.68	202.03585
200.16	202.074521
200.64	202.107684
201.12	202.131281
201.6	202.142483
202.07	202.139833
202.56	202.123316
203.04	202.094249
203.51	202.055
204.	202.008632
204.48	201.958601
204.95	201.908588
205.44	201.862535
205.92	201.824838
206.4	201.800583
206.88	201.795621
207.35	201.816167
207.84	201.867644
208.32	201.952862
208.78	202.070387
209.28	202.214242
209.76	202.375118
210.23	202.542257
210.72	202.705074
211.2	202.854221
211.67	202.982234
212.16	203.083955
212.64	203.15677
213.12	203.200623
213.6	203.217747
214.07	203.212152
214.56	203.188986
215.04	203.15395
215.51	203.112898
216.	203.07168
216.48	203.036199
216.95	203.012637
217.44	203.007732
217.92	203.028958
218.4	203.084353
218.88	203.181641
219.35	203.326566
219.84	203.520949
220.32	203.761618
220.78	204.041045
221.28	204.349268
221.76	204.675989
222.23	205.012133
222.72	205.350754
223.2	205.687402
223.67	206.011
224.16	206.34822
224.64	206.672736
225.12	206.99432
225.6	207.31332
226.07	207.629401
226.56	207.941565
227.04	208.248335
227.51	208.548026
228.	208.83907
228.48	209.120381
228.95	209.391738
229.44	209.654161
229.92	209.910151
230.38	210.163562
230.88	210.418805
231.35	210.679282
231.84	210.945548
232.32	211.214407
232.78	211.479852
233.28	211.735384
233.76	211.976314
234.23	212.200993
234.72	212.410803
235.2	212.609298
235.67	212.801074
236.16	212.990781
236.64	213.182451
237.12	213.379147
237.6	213.582848
238.07	213.794468
238.56	214.013976
239.04	214.240579
239.51	214.472943
240.	214.709467
240.48	214.948581
240.95	215.189019
241.44	215.429928
241.92	215.670599
242.38	215.90962
242.88	216.143659
243.35	216.366711
243.84	216.57079
244.32	216.747987
244.78	216.892638
245.28	217.002369
245.76	217.077826
246.23	217.121763
246.72	217.138081
247.2	217.131151
247.67	217.105392
248.16	217.065021
248.64	217.013879
249.12	216.955311
249.6	216.892057
250.07	216.826199
250.56	216.759157
251.04	216.691782
251.51	216.624548
252.	216.557856
252.48	216.492397
252.95	216.42945
253.44	216.370897
253.92	216.318744
254.38	216.274243
254.88	216.237184
255.35	216.205993
255.84	216.178611
256.32	216.153496
256.8	216.130169
257.28	216.109206
257.76	216.091938
258.24	216.08008
258.71	216.075427
259.2	216.079652
259.68	216.094191
260.15	216.120172
260.64	216.158377
261.12	216.209221
261.57	216.27275
262.08	216.348666
262.56	216.436426
263.03	216.535423
263.52	216.64528
264.	216.766193
264.48	216.89918
264.96	217.046004
265.44	217.208691
265.92	217.388889
266.4	217.587605
266.88	217.805501
267.36	218.043412
267.84	218.302547
268.32	218.584342
268.8	218.890153
269.28	219.221001
269.76	219.577407
270.24	219.959319
270.71	220.366069
271.2	220.796345
271.68	221.248151
272.15	221.718771
272.64	222.204745
273.12	222.701915
273.57	223.205602
274.08	223.710993
274.56	224.213764
275.03	224.710896
275.52	225.201414
276.	225.686567
276.48	226.169018
276.96	226.651154
277.44	227.133389
277.92	227.613476
278.4	228.087057
278.88	228.548757
279.36	228.993187
279.84	229.415512
280.32	229.811679
280.8	230.17842
281.28	230.51316
281.76	230.813896
282.24	231.079079
282.71	231.307506
283.2	231.49825
283.68	231.650639
284.15	231.764329
284.64	231.839495
285.12	231.877207
285.57	231.871
286.08	231.852468
286.56	231.802071
287.03	231.739168
287.52	231.67645
288.	231.627118
288.47	231.602335
288.96	231.609112
289.44	231.649842
289.92	231.723498
290.4	231.827445
290.88	231.958826
291.36	232.115182
291.84	232.294478
292.32	232.494844
292.8	232.714219
293.28	232.950005
293.76	233.198781
294.24	233.456088
294.71	233.71636
295.2	233.973025
295.68	234.218918
296.15	234.447038
296.64	234.651676
297.12	234.829722
297.57	234.981735
298.08	235.11224
298.56	235.228927
299.03	235.34083
299.52	235.456061
300.	235.580011
300.47	235.714812
300.96	235.860148
301.44	236.01466
301.92	236.17712
302.4	236.346995
302.88	236.52449
303.36	236.710309
303.84	236.905302
304.32	237.110112
304.8	237.324883
305.28	237.549068
305.76	237.781376
306.24	238.019928
306.71	238.262686
307.2	238.508169
307.68	238.756353
308.15	239.009498
308.64	239.272544
309.12	239.552842
309.57	239.859252
310.08	240.200775
310.56	240.584917
311.03	241.016158
311.52	241.495087
312.	242.018564
312.47	242.580717
312.96	243.174116
313.44	243.790657
313.92	244.422024
314.4	245.059817
314.88	245.695507
315.36	246.320314
315.84	246.925124
316.32	247.50052
316.8	248.037079
317.28	248.526067
317.76	248.960592
318.24	249.337033
318.71	249.656312
319.2	249.92445
319.68	250.152118
320.15	250.353272
320.64	250.543075
321.12	250.73535
321.57	250.940063
322.08	251.161838
322.56	251.400325
323.03	251.652036
323.52	251.91242
324.	252.177252
324.47	252.443184
324.96	252.707693
325.44	252.968771
325.92	253.224553
326.4	253.472994
326.88	253.711702
327.36	253.937969
327.84	254.149119
328.32	254.343154
328.8	254.519615
329.28	254.68039
329.76	254.830102
330.24	254.975941
330.71	255.12703
331.2	255.293664
331.68	255.48649
332.15	255.715586
332.64	255.989195
333.12	256.312271
333.57	256.68551
334.08	257.105592
334.56	257.566498
335.03	258.061061
335.52	258.581956
336.	259.122006
336.47	259.674048
336.96	260.230577
337.44	260.783415
337.91	261.323495
338.4	261.840968
338.88	262.325781
339.36	262.768781
339.84	263.163198
340.32	263.505
340.8	263.798565
341.28	264.046476
341.76	264.258596
342.24	264.445955
342.71	264.620634
343.2	264.794473
343.68	264.977348
344.15	265.175225
344.64	265.389098
345.12	265.615737
345.57	265.849713
346.08	266.085281
346.56	266.317337
347.03	266.541518
347.52	266.753898
348.	266.950603
348.47	267.127584
348.96	267.280709
349.44	267.406249
349.91	267.501706
350.4	267.566731
350.88	267.603744
351.36	267.617993
351.84	267.617073
352.32	267.610178
352.8	267.60741
353.28	267.619292
353.76	267.656499
354.24	267.729591
354.71	267.848416
355.2	268.020903
355.68	268.251602
356.15	268.540749
356.64	268.884728
357.12	269.277403
357.57	269.711394
358.08	270.17876
358.56	270.671166
359.03	271.179878
359.52	271.69584
360.	272.207
360.47	272.713857
360.96	273.200136
361.44	273.663269
361.91	274.091
362.4	274.507933
362.88	274.888621
363.36	275.244437
363.84	275.57
364.32	275.90156
364.8	276.216929
365.28	276.534831
365.76	276.864037
366.24	277.21161
366.71	277.580918
367.2	277.970724
367.68	278.376086
368.15	278.790151
368.64	279.205496
369.12	279.614579
369.57	280.009716
370.08	280.383072
370.56	280.726959
371.03	281.034472
371.52	281.300209
372.	281.520718
372.47	281.694444
372.96	281.821351
373.44	281.9025
373.91	281.939838
374.4	281.936204
374.88	281.895461
375.36	281.822633
375.84	281.723982
376.32	281.606969
376.8	281.475
377.28	281.351523
377.76	281.22885
378.24	281.116242
378.71	281.014089
379.2	280.919268
379.68	280.826361
380.15	280.728794
380.64	280.619658
381.12	280.492436
381.57	280.341864
382.08	280.164858
382.56	279.961009
383.03	279.732404
383.52	279.48283
384.	279.216846
384.47	278.939125
384.96	278.654208
385.44	278.366618
385.91	278.081118
386.4	277.803013
386.88	277.538427
387.36	277.294454
387.84	277.079065
388.32	276.900435
388.8	276.765453
389.28	276.677705
389.76	276.636158
390.24	276.635492
390.71	276.667533
391.2	276.722537
391.68	276.78995
392.15	276.859443
392.64	276.922993
393.12	276.976388
393.57	277.018826
394.08	277.051721
394.56	277.07761
395.03	277.099415
395.52	277.120132
396.	277.142859
396.47	277.170995
396.96	277.208503
397.44	277.260126
397.91	277.331571
398.4	277.429605
398.88	277.561977
399.36	277.736811
399.84	277.961049
400.32	278.238002
400.8	278.565234
401.28	278.934426
401.76	279.333315
402.24	279.748143
402.71	280.16547
403.2	280.573351
403.68	280.962227
404.15	281.325602
404.64	281.660178
405.12	281.965285
405.57	282.241851
406.08	282.491413
406.56	282.715481
407.03	282.915378
407.52	283.092375
408.	283.248021
408.47	283.384513
408.96	283.505076
409.44	283.614274
409.91	283.718167
410.4	283.824052
410.88	283.939448
411.35	284.070151
411.84	284.218022
412.32	284.379922
412.8	284.548542
413.28	284.714326
413.76	284.867312
414.24	284.587
414.71	285.101531
415.2	285.172796
415.68	285.21257
416.15	285.223951
416.64	285.211699
417.12	285.181017
417.57	284.727865
418.08	284.304362
418.56	283.913007
419.03	283.554846
419.52	283.228
420.	282.938168
420.47	282.679342
420.96	282.454259
421.44	282.264832
421.91	282.113888
422.4	282.003761
422.88	281.933753
423.35	281.897858
423.84	281.884682
424.32	281.879715
424.8	281.868375
425.28	281.838557
425.76	281.782449
426.24	281.697527
426.71	281.586432
427.2	281.455704
427.68	281.313865
428.15	281.169643
428.64	281.030779
429.12	280.903493
429.57	280.792419
430.08	280.700845
430.56	280.63114
431.03	280.585288
431.52	280.565575
432.	280.575339
432.47	280.619699
432.96	280.705874
433.44	280.842418
433.91	281.036587
434.4	281.290265
434.88	281.596853
435.35	281.941903
435.84	282.307013
436.32	282.674212
436.8	283.029033
437.28	283.362131
437.76	283.669674
438.24	283.952645
438.71	284.215352
439.2	284.46375
439.68	284.704109
440.15	284.942224
440.64	285.1831
441.12	285.430928
441.57	285.689244
442.08	285.961202
442.56	286.24
443.03	286.559208
443.52	286.893834
444.	287.260608
444.47	287.66849
444.96	288.12772
445.44	288.646751
445.91	289.227486
446.4	289.861801
446.88	290.532712
447.35	291.219554
447.84	291.903514
448.32	292.570917
448.8	293.214036
449.28	293.830144
449.76	294.419813
450.24	294.985247
450.71	295.529089
451.2	296.053755
451.68	296.561168
452.15	297.052723
452.64	297.529419
453.12	297.992085
453.57	298.441707
454.08	298.879841
454.56	299.309097
455.03	299.733582
455.52	300.15907
456.	300.592356
456.47	301.039257
456.96	301.50146
457.44	301.974043
457.91	302.446044
458.4	302.904059
458.88	303.336396
459.35	303.735595
459.84	304.098924
460.32	304.427503
460.75	304.724903
461.28	304.995856
461.76	305.245354
462.24	305.478143
462.71	305.698507
463.2	305.910228
463.68	306.116656
464.15	306.320832
464.64	306.525675
465.12	306.734222
465.57	306.946
466.08	307.177262
466.56	307.421763
467.03	307.69063
467.52	307.992054
468.	308.333565
468.47	308.71935
468.96	309.148152
469.44	309.613643
469.91	310.107028
470.4	310.619845
470.88	311.145418
471.35	311.679008
471.84	312.217333
472.32	312.758032
472.75	313.299268
473.28	313.839531
473.76	314.377554
474.24	314.912323
474.71	315.44314
475.2	315.969727
475.68	316.49237
476.15	317.012104
476.64	317.530934
477.12	318.052065
477.57	318.580028
478.08	319.120464
478.56	319.679285
479.03	320.261067
479.52	320.867246
480.	321.495322
480.47	322.139874
480.96	322.794688
481.44	323.454538
481.91	324.115848
482.4	324.776457
482.88	325.435024
483.35	326.090457
483.84	326.741527
484.32	327.386659
484.75	328.023881
485.28	328.650853
485.76	329.264977
486.24	329.863539
486.71	330.443896
487.2	331.003695
487.68	331.541142
488.15	332.055286
488.64	332.546227
489.12	333.01505
489.57	333.463197
490.08	333.891287
490.56	334.298013
491.03	334.680176
491.52	335.034044
492.	335.356964
492.47	335.648169
492.96	335.90864
493.44	336.140518
493.91	336.346527
494.4	336.529554
494.88	336.692422
495.35	336.837773
495.84	336.968026
496.32	337.085381
496.75	337.19187
497.28	337.289457
497.76	337.380188
498.24	337.466398
498.71	337.550965
499.2	337.637559
499.68	337.730752
500.15	337.835783
500.64	337.957734
501.12	338.100191
501.57	338.264131
502.08	338.447871
502.56	338.648173
503.03	338.861629
503.52	339.085506
504.	339.317914
504.47	339.557589
504.96	339.803603
505.44	340.055144
505.91	340.311421
506.4	340.571642
506.88	340.835066
507.35	341.101076
507.84	341.369252
508.32	341.639437
508.75	341.911773
509.28	342.186755
509.76	342.465283
510.24	342.748768
510.71	343.039234
511.2	343.339298
511.68	343.651773
512.16	343.978751
512.64	344.320499
513.12	344.675019
513.6	345.038752
514.0799	345.407908
514.56	345.779501
515.04	346.151741
515.52	346.523935
516.	346.896197
516.48	347.269122
516.96	347.643497
517.4399	348.020063
517.92	348.399322
518.4	348.781384
518.88	349.165864
519.36	349.5518
519.84	349.937644
520.3199	350.321298
520.8	350.700355
521.28	351.072396
521.76	351.435463
522.24	351.788251
522.72	352.129729
523.1	352.45857
523.68	352.77243
524.16	353.067749
524.64	353.340285
525.12	353.586014
525.6	353.801779
526.0799	353.985513
526.56	354.136132
527.04	354.253304
527.52	354.337208
528.	354.388326
528.48	354.407296
528.96	354.394776
529.4399	354.351348
529.92	354.277435
530.4	354.173249
530.88	354.038774
531.36	353.873837
531.84	353.678317
532.3199	353.452549
532.8	353.197945
533.28	352.917747
533.76	352.617577
534.24	352.305304
534.72	351.985
535.1	351.680181
535.68	351.38282
536.16	351.102828
536.64	350.843627
537.12	350.607738
537.6	350.39716
538.0799	350.213495
538.56	350.057892
539.04	349.930954
539.52	349.832647
540.	349.762265
540.48	349.718425
540.96	349.699118
541.4399	349.701774
541.92	349.723378
542.4	349.760645
542.88	349.810332
543.36	349.86971
543.84	349.937187
544.3199	350.012941
544.8	350.099251
545.28	350.200228
545.76	350.320955
546.24	350.466351
546.72	350.64028
547.1	350.845225
547.68	351.082446
548.16	351.352351
548.64	351.654813
549.12	351.98935
549.6	352.355182
550.0799	352.751229
550.56	353.176069
551.04	353.627885
551.52	354.104416
552.	354.602909
552.48	355.120096
552.96	355.652244
553.4399	356.195307
553.92	356.745247
554.4	357.298524
554.88	357.852648
555.36	358.406537
555.84	358.960424
556.3199	359.515259
556.8	360.071923
557.28	360.630698
557.76	361.19126
558.24	361.753042
558.72	362.315663
559.1	362.879148
559.68	363.443891
560.16	364.01044
560.64	364.579222
561.12	365.150297
561.6	365.723168
562.0799	366.296657
562.56	366.86883
563.04	367.436982
563.52	367.726
564.	368.54721
564.48	369.081498
564.9599	369.597095
565.4399	370.091459
565.92	370.563251
566.4	371.012123
566.88	371.43808
567.36	371.840786
567.84	372.219161
568.3199	372.571446
568.8	372.895595
569.28	373.189748
569.76	373.452565
570.24	373.683352
570.72	373.882
571.1	374.048823
571.68	374.184355
572.16	374.289139
572.64	374.363537
573.12	374.407571
573.6	374.420771
574.0799	374.402101
574.56	374.350007
575.04	374.262662
575.52	374.138448
