# Supplementary material for: Towards the engineering of a photon-only two-stroke rotary molecular motor
Source: Nat Commun. 2022 Oct 28;13:6433. doi: 10.1038/s41467-022-33695-x (PMC9616945; doi:10.1038/s41467-022-33695-x)
Supplement: Supplementary file 13 — Source Data [file 41467_2022_33695_MOESM13_ESM.zip › Figure 4C source data/traj-48.txt]

time(fs) , θ(deg.)
0.	182.892422
0.48	182.926879
0.96	182.951142
1.44	182.957555
1.92	182.939685
2.4	182.893524
2.88	182.81832
3.36	182.716781
3.84	182.59468
4.32	182.460132
4.8	182.322785
5.279	182.192936
5.76	182.080372
6.24	181.99289
6.72	181.934912
7.199	181.90694
7.68	181.9062
8.16	181.928019
8.64	181.967136
9.12	182.018437
9.6	182.077111
10.08	182.138438
10.559	182.197497
11.04	182.249013
11.52	182.287558
12.	182.308217
12.48	182.307655
12.959	182.285215
13.44	182.243521
13.92	182.188231
14.399	182.127051
14.879	182.068509
15.36	182.021019
15.84	181.992384
16.32	181.989625
16.8	182.018787
17.28	182.084466
17.758	182.189001
18.24	182.331724
18.72	182.508806
19.2	182.713921
19.68	182.93938
20.16	183.177106
20.64	183.419121
21.117	183.65761
21.598	183.884842
22.08	184.093258
22.56	184.275
23.04	184.427826
23.52	184.546123
24.	184.631306
24.48	184.686405
24.96	184.7161
25.438	184.725791
25.918	184.721112
26.4	184.707879
26.88	184.692237
27.36	184.680701
27.84	184.679778
28.32	184.695034
28.797	184.729835
29.278	184.784378
29.758	184.855612
30.24	184.938022
30.72	185.024689
31.2	185.108072
31.68	185.180349
32.16	185.233525
32.64	185.259672
33.12	185.251607
33.6	185.204033
34.08	185.114797
34.56	184.985581
35.04	184.821578
35.516	184.630335
36.	184.420365
36.48	184.200115
36.96	183.977497
37.44	183.759887
37.92	183.554371
38.4	183.367981
38.875	183.207672
39.36	183.07981
39.836	182.989107
40.32	182.937386
40.8	182.922863
41.28	182.940458
41.76	182.982868
42.235	183.04173
42.72	183.108458
43.196	183.174837
43.68	183.233687
44.16	183.279695
44.64	183.310216
45.12	183.325718
45.6	183.329738
46.08	183.32832
46.555	183.32903
47.04	183.339876
47.516	183.368496
48.	183.421836
48.48	183.506219
48.96	183.627598
49.44	183.791692
49.92	184.003701
50.4	184.267396
50.875	184.58379
51.36	184.950006
51.836	185.359077
52.32	185.800749
52.8	186.262721
53.28	186.731776
53.76	187.19469
54.235	187.639116
54.72	188.054504
55.196	188.432817
55.68	188.768818
56.16	189.05
56.64	189.306297
57.12	189.510055
57.594	189.675484
58.08	189.808207
58.555	189.914615
59.04	190.001388
59.516	190.075276
60.	190.14312
60.48	190.211966
60.96	190.289062
61.44	190.381436
61.915	190.494829
62.4	190.632081
62.875	190.791682
63.36	190.967465
63.836	191.149863
64.32	191.328135
64.8	191.492654
65.28	191.636531
65.75	191.756154
66.24	191.850713
66.72	191.921261
67.2	191.967
67.67	191.82
68.16	192.014373
68.64	192.017557
69.12	192.013241
69.6	192.004921
70.08	191.99565
70.56	191.98823
71.03	191.985553
71.52	191.990904
72.	192.00794
72.48	192.040091
72.96	192.089242
73.44	192.154213
73.92	192.225
74.39	192.308447
74.88	192.380134
75.36	192.436361
75.84	192.470581
76.32	192.478846
76.8	192.459437
77.28	192.412189
77.75	192.337953
78.24	192.238351
78.72	192.115667
79.2	191.972728
79.67	191.812685
80.16	191.638763
80.64	191.454045
81.11	191.261364
81.6	191.063306
82.08	190.862331
82.56	190.660976
83.03	190.462081
83.52	190.268944
84.	190.085183
84.47	189.914067
84.96	189.757207
85.44	189.613162
85.92	189.477114
86.39	189.342217
86.88	189.201734
87.36	189.050505
87.84	188.88536
88.32	188.705017
88.8	188.506
89.28	188.302569
89.75	188.086551
90.24	187.866747
90.72	187.64822
91.2	187.435627
91.67	187.232788
92.16	187.042527
92.64	186.866717
93.11	186.706437
93.6	186.562219
94.08	186.434343
94.56	186.323214
95.03	186.229754
95.52	186.155621
96.	186.102921
96.47	186.073149
96.96	186.065804
97.44	186.077701
97.92	186.103529
98.39	186.137144
98.88	186.172831
99.36	186.206162
99.84	186.234422
100.32	186.256644
100.8	186.273303
101.28	186.285809
101.75	186.295983
102.24	186.305634
102.72	186.316288
103.2	186.329033
103.67	186.344442
104.16	186.362555
104.64	186.382916
105.11	186.404732
105.6	186.427282
106.08	186.450665
106.56	186.476844
107.03	186.510525
107.52	186.559094
108.	186.631027
108.47	186.733152
108.96	186.868223
109.44	187.03435
109.92	187.226522
110.39	187.438976
110.88	187.667036
111.36	187.9079
111.83	188.160469
112.32	188.424646
112.8	188.700556
113.28	188.98792
113.75	189.285651
114.24	189.591618
114.72	189.902507
115.19	190.213768
115.67	190.519739
116.16	190.814119
116.64	191.091008
117.11	191.346418
117.6	191.579672
118.08	191.793794
118.56	191.994541
119.03	192.188506
119.52	192.381087
120.	192.574949
120.47	192.769446
120.96	192.961144
121.44	193.1451
121.92	193.316191
122.39	193.464
122.88	193.603118
123.36	193.713159
123.83	193.798463
124.32	193.857849
124.8	193.890313
125.28	193.894759
125.75	193.86976
126.24	193.813441
126.72	193.723622
127.19	193.5984
127.67	193.437176
128.16	193.241766
128.64	193.016955
129.12	192.770135
129.6	192.510305
130.07	192.246979
130.56	191.989244
131.04	191.744919
131.51	191.519846
132.	191.31751
132.48	191.139269
132.96	190.985129
133.44	190.854678
133.92	190.747723
134.4	190.664467
134.88	190.605282
135.35	190.5703
135.84	190.558943
136.32	190.56951
136.78	190.598934
137.28	190.642915
137.76	190.69663
138.24	190.756097
138.72	190.819723
139.2	190.889149
139.68	190.968801
140.16	191.06452
140.64	191.182146
141.12	191.326538
141.6	191.501066
142.07	191.707359
142.56	191.945288
143.04	192.21316
143.51	192.508108
144.	192.826541
144.48	193.164522
144.96	193.517988
145.44	193.882811
145.92	194.254726
146.4	194.629196
146.88	195.001267
147.35	195.365533
147.84	195.716305
148.32	196.048166
148.78	196.356916
149.28	196.640568
149.76	196.846
150.23	197.137795
150.72	197.358796
151.2	197.567548
151.68	197.76839
152.16	197.964956
152.64	198.16003
153.12	198.355523
153.6	198.552517
154.07	198.751413
154.56	198.952123
155.04	199.154265
155.51	199.35727
156.	199.560381
156.48	199.762517
156.96	199.962021
157.44	200.156337
157.92	200.341709
158.4	200.513088
158.88	200.66457
159.35	200.790566
159.84	200.887554
160.32	200.955559
160.78	200.384
161.28	201.022464
161.76	201.035161
162.23	201.043331
162.72	201.052521
163.2	201.066649
163.68	201.088002
164.16	201.11743
164.64	201.15462
165.12	201.198401
165.6	201.246985
166.07	201.298109
166.56	201.349069
167.04	201.396659
167.51	201.437068
168.	201.46578
168.48	201.477599
168.95	201.466954
169.44	201.428602
169.92	201.358731
170.4	201.256063
170.88	201.122372
171.35	200.962059
171.84	200.7811
172.32	200.585992
172.78	200.383037
173.28	200.177882
173.76	199.975158
174.23	199.77816
174.72	199.588661
175.2	199.407039
175.68	199.232662
176.16	199.064397
176.64	198.90104
177.12	198.741562
177.6	198.585174
178.07	198.431244
178.56	198.279134
179.04	198.128036
179.51	197.976928
180.	197.824783
180.48	197.67114
180.95	197.516892
181.44	197.364885
181.92	197.219927
182.4	197.088204
182.88	196.976457
183.35	196.891257
183.84	196.83848
184.32	196.82289
184.78	196.847793
185.28	196.914809
185.76	197.023884
186.23	197.173498
186.72	197.361004
187.2	197.582934
187.68	197.835173
188.16	198.11297
188.64	198.410816
189.12	198.722234
189.6	199.039616
190.07	199.354285
190.56	199.657037
191.04	199.939323
191.51	200.194813
192.	200.420509
192.48	200.616669
192.95	200.785696
193.44	200.930855
193.92	201.05554
194.4	201.163174
194.88	201.257455
195.35	201.34261
195.84	201.423413
196.32	201.504855
196.78	201.591508
197.28	201.686774
197.76	201.792258
198.23	201.907504
198.72	202.030126
199.2	202.156172
199.68	202.280517
200.16	202.397155
200.64	202.499438
201.12	202.58047
201.6	202.633909
202.07	202.655134
202.56	202.642364
203.04	202.597017
203.51	202.523115
204.	202.426218
204.48	202.312478
204.95	202.188067
205.44	202.058884
205.92	201.930385
206.4	201.80744
206.88	201.694173
207.35	201.593798
207.84	201.508501
208.32	201.43941
208.78	201.386646
209.28	201.349412
209.76	201.326061
210.23	201.314063
210.72	201.309867
211.2	201.308754
211.67	201.304889
212.16	201.291907
212.64	201.264255
213.12	201.218986
213.6	201.156978
214.07	201.082681
214.56	201.002602
215.04	200.923635
215.51	200.852055
216.	200.793211
216.48	200.751614
216.95	200.731118
217.44	200.735053
217.92	200.766257
218.4	200.82704
218.88	200.919081
219.35	201.0433
219.84	201.133
220.32	201.387384
220.78	201.604088
221.28	201.846348
221.76	202.109192
222.23	202.386153
222.72	202.669551
223.2	202.951314
223.67	203.2243
224.16	203.483686
224.64	203.727704
225.12	203.957407
225.6	204.175762
226.07	204.386617
226.56	204.593858
227.04	204.800834
227.51	205.010037
228.	205.222971
228.48	205.44018
228.95	205.661373
229.44	205.885595
229.92	206.1114
230.38	206.337
230.88	206.560352
231.35	206.779163
231.84	206.990809
232.32	207.192202
232.78	207.379684
233.28	207.549118
233.76	207.696379
234.23	207.818379
234.72	207.914359
235.2	207.986842
235.67	208.041643
236.16	208.086
236.64	208.132299
237.12	208.186924
237.6	208.259351
238.07	208.356599
238.56	208.483964
239.04	208.644975
239.51	208.84151
240.	209.073
240.48	209.341653
240.95	209.642717
241.44	209.974618
241.92	210.334074
242.38	210.717104
242.88	211.11897
243.35	211.534135
243.84	211.956323
244.32	212.378811
244.78	212.794954
245.28	213.198878
245.76	213.586175
246.23	213.954511
246.72	214.304025
247.2	214.637284
247.67	214.958577
248.16	215.272786
248.64	215.584294
249.12	215.896268
249.6	216.210336
250.07	216.526619
250.56	216.84396
251.04	217.160268
251.51	217.47287
252.	217.778807
252.48	218.075014
252.95	218.358386
253.44	218.625749
253.92	218.873813
254.38	219.099181
254.88	219.298548
255.35	219.469104
255.84	219.608994
256.32	219.717547
256.8	219.795123
257.28	219.842873
257.76	219.862792
258.24	219.858145
258.71	219.833803
259.2	219.796016
259.68	219.751627
260.15	219.70715
260.64	219.6681
261.12	219.638704
261.57	219.621882
262.08	219.619383
262.56	219.631925
263.03	219.659321
263.52	219.700534
264.	219.753666
264.48	219.815979
264.96	219.88408
265.44	219.954411
265.92	220.024024
266.4	220.091275
266.88	220.155852
267.36	220.217944
267.84	220.277055
268.32	220.331382
268.8	220.378419
269.28	220.416698
269.76	220.447685
270.24	220.476402
270.71	220.51024
271.2	220.556902
271.68	220.622729
272.15	220.71198
272.64	220.82684
273.12	220.967789
273.57	221.133994
274.08	221.323614
274.56	221.533
275.03	221.761811
275.52	222.003254
276.	222.254466
276.48	222.512226
276.96	222.774787
277.44	223.042404
277.92	223.317162
278.4	223.602132
278.88	223.900292
279.36	224.213666
279.84	224.542861
280.32	224.887074
280.8	225.244571
281.28	225.613535
281.76	225.992937
282.24	226.383006
282.71	226.785036
283.2	227.200725
283.68	227.63141
284.15	228.077508
284.64	228.538211
285.12	229.011365
285.57	229.493488
286.08	229.979932
286.56	230.465327
287.03	230.944409
287.52	231.413187
288.	231.869935
288.47	232.315411
288.96	232.752105
289.44	233.182977
289.92	233.610304
290.4	234.034957
290.88	234.456152
291.36	234.871705
291.84	235.278758
292.32	235.674743
292.8	236.058177
293.28	236.428879
293.76	236.787612
294.24	237.13545
294.71	237.473208
295.2	237.801064
295.68	238.118375
296.15	238.423639
296.64	238.714622
297.12	238.988741
297.57	239.24374
298.08	239.478585
298.56	239.694163
299.03	239.893388
299.52	240.080622
300.	240.260744
300.47	240.438289
300.96	240.616875
301.44	240.798928
301.92	240.985707
302.4	241.177641
302.88	241.374957
303.36	241.578371
303.84	241.789503
304.32	242.010766
304.8	242.244836
305.28	242.494002
305.76	242.759667
306.24	243.042066
306.71	243.340227
307.2	243.652105
307.68	243.974974
308.15	244.30609
308.64	244.643564
309.12	244.987142
309.57	245.338453
310.08	245.70054
310.56	246.076933
311.03	246.47067
311.52	246.883529
312.	247.315442
312.47	247.764096
312.96	248.224796
313.44	248.690845
313.92	249.154732
314.4	249.610037
314.88	250.053378
315.36	250.485302
315.84	250.909569
316.32	251.331366
316.8	251.755515
317.28	252.185297
317.76	252.621991
318.24	253.06502
318.71	253.512587
319.2	253.962672
319.68	254.414096
320.15	254.867166
320.64	255.323597
321.12	255.785852
321.57	256.256344
322.08	256.736851
322.56	257.228161
323.03	257.729842
323.52	258.231
324.	258.75481
324.47	259.268499
324.96	259.772991
325.44	260.258625
325.92	260.715557
326.4	261.135905
326.88	261.515675
327.36	261.855177
327.84	262.157707
328.32	262.427465
328.8	262.667927
329.28	262.881302
329.76	263.069032
330.24	263.232896
330.71	263.375975
331.2	263.502882
331.68	263.618958
332.15	263.722515
332.64	263.815265
333.12	263.913076
333.57	264.037545
334.08	264.184413
334.56	264.350121
335.03	264.529572
335.52	264.715339
336.	264.897752
336.47	265.0659
336.96	265.400864
337.44	265.725538
337.91	266.041285
338.4	266.350828
338.88	266.657915
339.36	266.965788
339.84	267.276181
340.32	267.589455
340.8	267.905532
341.28	268.224947
341.76	268.549421
342.24	268.881715
342.71	269.225058
343.2	269.582535
343.68	269.956691
344.15	270.349293
344.64	270.761157
345.12	271.191954
345.57	271.632
346.08	272.101988
346.56	272.572904
347.03	273.045936
347.52	273.512904
348.	273.965355
348.47	274.396503
348.96	274.803365
349.44	275.187796
349.91	275.555601
350.4	275.914392
350.88	276.271675
351.36	276.634042
351.84	277.007355
352.32	277.397292
352.8	277.809722
353.28	278.250629
353.76	278.72566
354.24	279.239517
354.71	279.795407
355.2	280.394611
355.68	281.036255
356.15	281.717236
356.64	282.432249
357.12	283.173827
357.57	283.932355
358.08	284.696242
358.56	285.452557
359.03	286.188462
359.52	286.893274
360.	287.560245
360.47	288.186926
360.96	288.774043
361.44	289.323986
361.91	289.83
362.4	290.326137
362.88	290.78784
363.36	291.231895
363.84	291.666168
364.32	292.098849
364.8	292.537565
365.28	292.988554
365.76	293.456048
366.24	293.941986
366.71	294.44607
367.2	294.966043
367.68	295.497994
368.15	296.03651
368.64	296.574668
369.12	297.104035
369.57	297.615073
370.08	298.09842
370.56	298.5471
371.03	298.958729
371.52	299.33623
372.	299.686654
372.47	300.019286
372.96	300.344286
373.44	300.67206
373.91	301.012879
374.4	301.376347
374.88	301.770684
375.36	302.201959
375.84	302.67354
376.32	303.186013
376.8	303.737619
377.28	304.324968
377.76	304.943686
378.24	305.588745
378.71	306.254419
379.2	306.934005
379.68	307.619549
380.15	308.301957
380.64	308.971908
381.12	309.621604
381.57	310.246582
382.08	310.846299
382.56	311.423111
383.03	311.980735
383.52	312.523394
384.	313.055744
384.47	313.5829
384.96	314.110102
385.44	314.642073
385.91	315.182379
386.4	315.733027
386.88	316.294394
387.36	316.865465
387.84	317.444281
388.32	318.028426
388.8	318.615396
389.28	319.202763
389.76	319.788098
390.24	320.368669
390.71	320.940961
391.2	321.50012
391.68	322.039597
392.15	322.551407
392.64	323.027452
393.12	323.461796
393.57	323.85294
394.08	324.204874
394.56	324.526653
395.03	324.830966
395.52	325.132273
396.	325.444899
396.47	325.781465
396.96	326.151853
397.44	326.562782
397.91	327.017914
398.4	327.518325
398.88	328.06308
399.36	328.649742
399.84	329.274676
400.32	329.933164
400.8	330.619332
401.28	331.325968
401.76	332.044326
402.24	332.764082
402.71	333.4737
403.2	334.161399
403.68	334.816728
404.15	335.432322
404.64	336.005171
405.12	336.537
405.57	337.033801
406.08	337.504683
406.56	337.960241
407.03	338.410794
407.52	338.864984
408.	339.329062
408.47	339.806861
408.96	340.300256
409.44	340.809737
409.91	341.334893
410.4	341.874626
410.88	342.427158
411.35	342.989848
411.84	343.558903
412.32	344.129056
412.8	344.693331
413.28	345.243064
413.76	345.768423
414.24	346.259515
414.71	346.707905
415.2	347.108088
415.68	347.458453
416.15	347.761584
416.64	348.023808
417.12	348.253917
417.57	348.461345
418.08	348.654502
418.56	348.839915
419.03	349.022281
419.52	349.205053
420.	349.391075
420.47	349.583004
420.96	349.78344
421.44	349.994848
421.91	350.219333
422.4	350.458332
422.88	350.71229
423.35	350.980382
423.84	351.260414
424.32	351.549059
424.8	351.842536
425.28	352.137683
425.76	352.433119
426.24	352.730098
426.71	353.032811
427.2	353.348148
427.68	353.684978
428.15	354.053085
428.64	354.461984
429.12	354.920005
429.57	355.433767
430.08	356.00798
430.56	356.645387
431.03	357.34679
431.52	358.111097
432.	358.9354
432.47	359.815033
432.96	360.743595
433.44	361.712932
433.91	362.713077
434.4	363.73225
434.88	364.756983
435.35	365.772572
435.84	366.763935
436.32	367.716909
436.8	368.619767
437.28	369.46462
437.76	370.248309
438.24	370.972432
438.71	371.642326
439.2	372.265205
439.68	372.84813
440.15	373.396587
440.64	373.914099
441.12	374.40267
441.57	374.863547
442.08	375.29784
442.56	375.706851
443.03	376.092107
443.52	376.455197
444.	376.797511
444.47	377.119948
444.96	377.422656
445.44	377.704895
445.91	377.965107
446.4	378.201257
446.88	378.411471
447.35	378.594914
447.84	378.75273
448.32	378.888751
448.8	379.009608
449.28	379.124006
449.76	379.241358
450.24	379.37038
450.71	379.518191
451.2	379.690097
451.68	379.889771
452.15	380.119546
452.64	380.380629
453.12	380.673192
453.57	380.392
454.08	381.348354
454.56	381.726133
455.03	382.125669
455.52	382.541808
456.	382.96842
456.47	383.398708
456.96	383.825719
457.44	384.243048
457.91	384.64561
458.4	385.030349
458.88	385.396722
459.35	385.746799
459.84	386.08481
460.32	386.416133
460.75	386.746045
461.28	387.078788
461.76	387.417258
462.24	387.763199
462.71	388.117575
463.2	388.480871
463.68	388.853225
464.15	389.234437
464.64	389.623874
465.12	390.020342
465.57	390.42193
466.08	390.825847
466.56	391.228296
467.03	391.624437
467.52	392.008534
468.	392.374343
468.47	392.715778
468.96	393.027733
469.44	393.306972
469.91	393.552926
470.4	393.768222
470.88	393.95863
471.35	394.132326
471.84	394.298722
472.32	394.467322
472.75	394.646915
473.28	394.845144
473.76	395.068354
474.24	395.321596
474.71	395.608711
475.2	395.932407
475.68	396.294286
476.15	396.694803
476.64	397.133124
477.12	397.606895
477.57	398.111951
478.08	398.642066
478.56	399.188924
479.03	399.742565
479.52	400.292531
480.	400.829658
480.47	401.348007
480.96	401.84616
481.44	402.327317
481.91	402.798193
482.4	403.267197
482.88	403.74257
483.35	404.231062
483.84	404.737298
484.32	405.263689
484.75	405.810661
485.28	406.376989
485.76	406.960113
486.24	407.556392
486.71	408.161275
487.2	408.769386
487.68	409.374524
488.15	409.969606
488.64	410.546588
489.12	411.096458
489.57	411.60948
490.08	412.075808
490.56	412.486564
491.03	412.835188
491.52	413.118646
492.	413.338118
492.47	413.498918
492.96	413.6097
493.44	413.681146
493.91	413.724554
494.4	413.750719
494.88	413.769271
495.35	413.788409
495.84	413.814876
496.32	413.854041
496.75	413.905
497.28	413.98556
497.76	414.082401
498.24	414.200886
498.71	414.340035
499.2	414.49738
499.68	414.668846
500.15	414.848748
500.64	415.030008
501.12	415.204673
501.57	415.364678
502.08	415.502658
502.56	415.612616
503.03	415.690358
503.52	415.733772
504.	415.74288
504.47	415.719568
504.96	415.666988
505.44	415.588838
505.91	415.48874
506.4	415.369856
506.88	415.234724
507.35	415.085241
507.84	414.92273
508.32	414.748014
508.75	414.561466
509.28	414.363024
509.76	414.152156
510.24	413.927804
510.71	413.688359
511.2	413.431721
511.68	413.155533
512.16	412.857587
512.64	412.53634
513.12	412.191394
513.6	411.82383
514.0799	411.436367
514.56	411.033394
515.04	410.620827
515.52	410.205774
516.	409.796006
516.48	409.399364
516.96	409.023243
517.4399	408.674224
517.92	408.357872
518.4	408.078657
518.88	407.839952
519.36	407.644054
519.84	407.492192
520.3199	407.384489
520.8	407.319886
521.28	407.296036
521.76	407.309236
522.24	407.354511
522.72	407.426052
523.1	407.518105
523.68	407.626079
524.16	407.74736
524.64	407.881411
525.12	408.029234
525.6	408.19259
526.0799	408.373319
526.56	408.57291
527.04	408.792289
527.52	409.031784
528.	409.291195
528.48	409.569942
528.96	409.867206
529.4399	410.181985
529.92	410.512964
530.4	410.858107
530.88	411.214032
531.36	411.57538
531.84	411.934553
532.3199	412.282136
532.8	412.608081
533.28	412.903426
533.76	413.162008
534.24	413.381594
534.72	413.563979
535.1	413.714176
535.68	413.839165
536.16	413.946731
536.64	414.04466
537.12	414.140285
537.6	414.240283
538.0799	414.350617
538.56	414.476531
539.04	414.622574
539.52	414.792573
540.	414.989558
540.48	415.215557
540.96	415.471254
541.4399	415.755556
541.92	416.065213
542.4	416.394705
542.88	416.736568
543.36	417.082168
543.84	417.422778
544.3199	417.750778
544.8	418.060774
545.28	418.350362
545.76	418.620331
546.24	418.874185
546.72	419.117203
547.1	419.355365
547.68	419.594454
548.16	419.839508
548.64	420.094585
549.12	420.362764
549.6	420.646246
550.0799	420.946457
550.56	421.264071
551.04	421.5989
551.52	421.94966
552.	422.313705
552.48	422.686865
552.96	423.06352
553.4399	423.436937
553.92	423.789
554.4	424.145526
554.88	424.468477
555.36	424.765941
555.84	425.03839
556.3199	425.289529
556.8	425.52552
557.28	425.753775
557.76	425.981793
558.24	426.216304
558.72	426.46283
559.1	426.725554
559.68	427.007418
560.16	427.31031
560.64	427.635285
561.12	427.982695
561.6	428.352163
562.0799	428.742291
562.56	429.150112
563.04	429.570409
563.52	429.99524
564.	430.413959
564.48	430.813881
564.9599	431.181587
565.4399	431.504752
565.92	431.774227
566.4	431.985842
566.88	432.141145
567.36	432.246662
567.84	432.312025
568.3199	432.347859
568.8	432.364168
569.28	432.369517
569.76	432.370821
570.24	432.373514
570.72	432.381799
571.1	432.398843
571.68	432.42678
572.16	432.466534
572.64	432.517501
573.12	432.577246
573.6	432.641371
574.0799	432.703576
574.56	432.755887
575.04	432.789029
575.52	432.793002
