# Supplementary material for: Towards the engineering of a photon-only two-stroke rotary molecular motor
Source: Nat Commun. 2022 Oct 28;13:6433. doi: 10.1038/s41467-022-33695-x (PMC9616945; doi:10.1038/s41467-022-33695-x)
Supplement: Supplementary file 13 — Source Data [file 41467_2022_33695_MOESM13_ESM.zip › Figure 4C source data/traj-5.txt]

time(fs) , θ(deg.)
0.	181.915801
0.48	181.811518
0.96	181.713165
1.44	181.623841
1.92	181.546682
2.4	181.484496
2.88	181.439367
3.36	181.4123
3.84	181.40295
4.32	181.409411
4.8	181.428073
5.279	181.453582
5.76	181.47907
6.24	181.496871
6.72	181.467
7.199	181.483159
7.68	181.445229
8.16	181.387828
8.64	181.314731
9.12	181.230266
9.6	181.138402
10.08	181.042585
10.559	180.94609
11.04	180.852512
11.52	180.766066
12.	180.691516
12.48	180.633802
12.959	180.597512
13.44	180.586368
13.92	180.60283
14.399	180.647809
14.879	180.720477
15.36	180.81814
15.84	180.936219
16.32	181.068445
16.8	181.207526
17.28	181.346439
17.758	181.480105
18.24	181.606603
18.72	181.72711
19.2	181.84459
19.68	181.962189
20.16	182.082182
20.64	182.205722
21.117	182.333217
21.598	182.464994
22.08	182.601888
22.56	182.745537
23.04	182.898267
23.52	183.062682
24.	183.241115
24.48	183.435105
24.96	183.644927
25.438	183.869228
25.918	184.104788
26.4	184.346471
26.88	184.587557
27.36	184.820611
27.84	185.038912
28.32	185.237948
28.797	185.41615
29.278	185.574337
29.758	185.714352
30.24	185.837797
30.72	185.945462
31.2	186.037465
31.68	186.113821
32.16	186.175111
32.64	186.222893
33.12	186.259699
33.6	186.288631
34.08	186.312788
34.56	186.334742
35.04	186.356171
35.516	186.377669
36.	186.398676
36.48	186.417485
36.96	186.431351
37.44	186.436764
37.92	186.430032
38.4	186.408201
38.875	186.370038
39.36	186.316504
39.836	186.250291
40.32	186.174734
40.8	186.092758
41.28	186.006347
41.76	185.916562
42.235	185.823939
42.72	185.729023
43.196	185.632799
43.68	185.536866
44.16	185.443314
44.64	185.354402
45.12	185.27214
45.6	185.197898
46.08	185.132021
46.555	185.073483
47.04	185.019572
47.516	184.965717
48.	184.905636
48.48	184.832137
48.96	184.738671
49.44	184.621188
49.92	184.479206
50.4	184.315363
50.875	184.133888
51.36	183.939102
51.836	183.734657
52.32	183.523562
52.8	183.308704
53.28	183.093501
53.76	182.882291
54.235	182.680255
54.72	182.492943
55.196	182.325579
55.68	182.182404
56.16	182.066198
56.64	181.977978
57.12	181.916864
57.594	181.880081
58.08	181.863139
58.555	181.860307
59.04	181.865528
59.516	181.873762
60.	181.88229
60.48	181.89125
60.96	181.903008
61.44	181.920844
61.915	181.947758
62.4	181.985857
62.875	182.036309
63.36	182.061
63.836	182.176323
64.32	182.267025
64.8	182.373078
65.28	182.496327
65.75	182.638843
66.24	182.802451
66.72	182.988239
67.2	183.196109
67.67	183.424408
68.16	183.669639
68.64	183.926363
69.12	184.187407
69.6	184.444667
70.08	184.690594
70.56	184.919943
71.03	185.130814
71.52	185.32429
72.	185.503007
72.48	185.669709
72.96	185.826424
73.44	185.974398
73.92	186.114498
74.39	186.247842
74.88	186.376348
75.36	186.502
75.84	186.631708
76.32	186.766875
76.8	186.912721
77.28	187.072642
77.75	187.248639
78.24	187.44087
78.72	187.647414
79.2	187.864292
79.67	188.085918
80.16	188.306085
80.64	188.519417
81.11	188.722729
81.6	188.915513
82.08	189.099234
82.56	189.276017
83.03	189.447564
83.52	189.614689
84.	189.777405
84.47	189.935329
84.96	190.088189
85.44	190.236255
85.92	190.380542
86.39	190.522742
86.88	190.664945
87.36	190.809266
87.84	190.957469
88.32	191.11063
88.8	191.268854
89.28	191.43104
89.75	191.594779
90.24	191.756486
90.72	191.911954
91.2	192.05737
91.67	192.190494
92.16	192.3113
92.64	192.421629
93.11	192.524104
93.6	192.621048
94.08	192.713874
94.56	192.803013
95.03	192.88824
95.52	192.969212
96.	193.045992
96.47	193.119361
96.96	193.190835
97.44	193.262415
97.92	193.3362
98.39	193.413952
98.88	193.496684
99.36	193.584278
99.84	193.67518
100.32	193.766273
100.8	193.8531
101.28	193.930607
101.75	193.994318
102.24	194.041455
102.72	194.071282
103.2	194.084468
103.67	194.082018
104.16	194.064461
104.64	194.031575
105.11	193.982583
105.6	193.916672
106.08	193.833623
106.56	193.734368
107.03	193.621276
107.52	193.498053
108.	193.369309
108.47	193.233
108.96	193.114764
109.44	192.592
109.92	192.891252
110.39	192.797045
110.88	192.714598
111.36	192.641969
111.83	192.576213
112.32	192.51448
112.8	192.455235
113.28	192.398865
113.75	192.347267
114.24	192.30281
114.72	192.267384
115.19	192.241919
115.67	192.226421
116.16	192.22037
116.64	192.223348
117.11	192.235682
117.6	192.258886
118.08	192.295713
118.56	192.349802
119.03	192.425084
119.52	192.5251
120.	192.65234
120.47	192.807677
120.96	192.989904
121.44	193.195518
121.92	193.41897
122.39	193.653562
122.88	193.89294
123.36	194.132502
123.83	194.369866
124.32	194.604145
124.8	194.834738
125.28	195.060436
125.75	195.279116
126.24	195.487916
126.72	195.683705
127.19	195.863718
127.67	196.026203
128.16	196.170883
128.64	196.299082
129.12	196.413448
129.6	196.517397
130.07	196.614444
130.56	196.707554
131.04	196.798576
131.51	196.887753
132.	196.973366
132.48	197.051677
132.96	197.117446
133.44	197.16522
133.92	197.191085
134.4	197.193924
134.88	197.175305
135.35	197.138226
135.84	197.085694
136.32	197.019866
136.78	196.941855
137.28	196.85203
137.76	196.750572
138.24	196.638113
138.72	196.516266
139.2	196.387836
139.68	196.256642
140.16	196.127004
140.64	196.003071
141.12	195.888105
141.6	195.783818
142.07	195.689762
142.56	195.602913
143.04	195.517642
143.51	195.426487
144.	195.322012
144.48	195.199387
144.96	195.058273
145.44	194.902616
145.92	194.738616
146.4	194.572459
146.88	194.40892
147.35	194.250986
147.84	194.100087
148.32	193.956651
148.78	193.820738
149.28	193.692651
149.76	193.573364
150.23	193.464681
150.72	193.369091
151.2	193.28939
151.68	193.228181
152.16	193.187344
152.64	193.167532
153.12	193.167761
153.6	193.185186
154.07	193.215287
154.56	193.252662
155.04	193.292445
155.51	193.331772
156.	193.370409
156.48	193.410116
156.96	193.4533
157.44	193.501838
157.92	193.55651
158.4	193.616967
158.88	193.682103
159.35	193.750651
159.84	193.82184
160.32	193.895937
160.78	193.974496
161.28	194.060206
161.76	194.15644
162.23	194.266623
162.72	194.393532
163.2	194.538629
163.68	194.701447
164.16	194.87913
164.64	195.066311
165.12	195.255662
165.6	195.439383
166.07	195.611426
166.56	195.769319
167.04	195.914353
167.51	196.050075
168.	196.180337
168.48	196.307967
168.95	196.434351
169.44	196.559653
169.92	196.683378
170.4	196.80503
170.88	196.924678
171.35	197.043268
171.84	197.162624
172.32	197.28516
172.78	197.413431
173.28	197.549608
173.76	197.694945
174.23	197.849287
174.72	198.010704
175.2	198.175395
175.68	198.338096
176.16	198.493136
176.64	198.635936
177.12	198.764197
177.6	198.877992
178.07	198.978753
178.56	199.067986
179.04	199.146463
179.51	199.214047
180.	199.269
180.48	199.313413
180.95	199.343982
181.44	199.362239
181.92	199.369823
182.4	199.369319
182.88	199.363879
183.35	199.356766
183.84	199.350906
184.32	199.348515
184.78	199.350755
185.28	199.357466
185.76	199.366993
186.23	199.376331
186.72	199.381763
187.2	199.380049
187.68	199.369692
188.16	199.351487
188.64	199.327956
189.12	199.30216
189.6	199.276674
190.07	199.253106
190.56	199.232149
191.04	199.213973
191.51	199.19874
192.	199.187064
192.48	199.180269
192.95	199.180358
193.44	199.189733
193.92	199.210769
194.4	199.245353
194.88	199.294452
195.35	199.357719
195.84	199.433176
196.32	199.517073
196.78	199.604167
197.28	199.688661
197.76	199.765752
198.23	199.833152
198.72	199.891604
199.2	199.944037
199.68	199.994074
200.16	200.044805
200.64	200.098266
201.12	200.155513
201.6	200.217038
202.07	200.283282
202.56	200.355056
203.04	200.433725
203.51	200.521128
204.	200.619274
204.48	200.729958
204.95	200.854397
205.44	200.992921
205.92	201.144736
206.4	201.307749
206.88	201.47852
207.35	201.652512
207.84	201.824871
208.32	201.991747
208.78	202.151721
209.28	202.306434
209.76	202.459914
210.23	202.61707
210.72	202.78227
211.2	202.95855
211.67	203.147468
212.16	203.349386
212.64	203.563953
213.12	203.790641
213.6	204.029157
214.07	204.279637
214.56	204.542578
215.04	204.818581
215.51	205.107978
216.	205.410449
216.48	205.724663
216.95	206.047986
217.44	206.376333
217.92	206.704318
218.4	207.025873
218.88	207.335408
219.35	207.629148
219.84	207.90592
220.32	208.166827
220.78	208.414078
221.28	208.649789
221.76	208.875278
222.23	209.090971
222.72	209.296704
223.2	209.49225
223.67	209.677836
224.16	209.854488
224.64	210.024061
225.12	210.188951
225.6	210.351625
226.07	210.514078
226.56	210.677383
227.04	210.841327
227.51	211.004177
228.	211.162567
228.48	211.31157
228.95	211.445125
229.44	211.556977
229.92	211.642083
230.38	211.697982
230.88	211.725293
231.35	211.727044
231.84	211.707369
232.32	211.67036
232.78	211.619506
233.28	211.557679
233.76	211.487466
234.23	211.411614
234.72	211.333394
235.2	211.256748
235.67	211.186174
236.16	211.126406
236.64	211.081991
237.12	211.056854
237.6	211.05391
238.07	211.074735
238.56	211.119338
239.04	211.186103
239.51	211.27201
240.	211.373274
240.48	211.486374
240.95	211.609073
241.44	211.740851
241.92	211.882451
242.38	212.034906
242.88	212.198649
243.35	212.373098
243.84	212.556732
244.32	212.74753
244.78	212.943575
245.28	213.143632
245.76	213.347495
246.23	213.555995
246.72	213.770704
247.2	213.993466
247.67	214.225906
248.16	214.468981
248.64	214.722619
249.12	214.985452
249.6	215.254666
250.07	215.526071
250.56	215.79447
251.04	216.054412
251.51	216.301193
252.	216.531688
252.48	216.744605
252.95	216.940061
253.44	217.118878
253.92	217.282002
254.38	217.430266
254.88	217.564474
255.35	217.685675
255.84	217.795459
256.32	217.896128
256.8	217.99066
257.28	218.082467
257.76	218.175034
258.24	218.271514
258.71	218.374351
259.2	218.484929
259.68	218.603266
260.15	218.727819
260.64	218.855519
261.12	218.982217
261.57	219.103658
262.08	219.216745
262.56	219.32049
263.03	219.415991
263.52	219.505514
264.	219.591327
264.48	219.674916
264.96	219.756783
265.44	219.8367
265.92	219.914255
266.4	219.989468
266.88	220.063326
267.36	220.138067
267.84	220.217121
268.32	220.304786
268.8	220.40573
269.28	220.52445
269.76	220.664726
270.24	220.829121
270.71	221.018552
271.2	221.23201
271.68	221.466541
272.15	221.717642
272.64	221.980114
273.12	222.249128
273.57	222.521003
274.08	222.79324
274.56	223.063933
275.03	223.331062
275.52	223.592069
276.	223.843871
276.48	224.083186
276.96	224.307024
277.44	224.51314
277.92	224.700325
278.4	224.868447
278.88	225.018303
279.36	225.151353
279.84	225.269428
280.32	225.374444
280.8	225.468123
281.28	225.551693
281.76	225.625569
282.24	225.689111
282.71	225.740596
283.2	225.777679
283.68	225.79846
284.15	225.802821
284.64	225.793253
285.12	225.774513
285.57	225.752371
286.08	225.732292
286.56	225.718713
287.03	225.715026
287.52	225.723988
288.	225.748274
288.47	225.790864
288.96	225.855164
289.44	225.944842
289.92	226.0635
290.4	226.214291
290.88	226.399563
291.36	226.620554
291.84	226.877115
292.32	227.167471
292.8	227.488076
293.28	227.833662
293.76	228.197658
294.24	228.573085
294.71	228.953766
295.2	229.33534
295.68	229.715518
296.15	230.093478
296.64	230.468966
297.12	230.84169
297.57	231.211234
298.08	231.577369
298.56	231.940493
299.03	232.301962
299.52	232.664167
300.	233.030341
300.47	233.404202
300.96	233.789527
301.44	234.189778
301.92	234.607787
302.4	235.045514
302.88	235.503842
303.36	235.982418
303.84	236.479556
304.32	236.992307
304.8	237.516788
305.28	238.048848
305.76	238.584898
306.24	239.122536
306.71	239.66058
307.2	240.198538
307.68	240.735966
308.15	241.272111
308.64	241.805992
309.12	242.33677
309.57	242.864182
310.08	243.38878
310.56	243.911885
311.03	244.435294
311.52	244.960865
312.	245.490125
312.47	246.023928
312.96	246.56221
313.44	247.103802
313.92	247.646319
314.4	248.18615
314.88	248.718704
315.36	249.238974
315.84	249.742395
316.32	250.225677
316.8	250.687154
317.28	251.126414
317.76	251.543483
318.24	251.938084
318.71	252.309336
319.2	252.655909
319.68	252.976503
320.15	253.270411
320.64	253.537983
321.12	253.780814
321.57	254.001623
322.08	254.203898
322.56	254.391417
323.03	254.567785
323.52	254.736033
324.	254.898314
324.47	255.055713
324.96	255.208205
325.44	255.354842
325.92	255.494205
326.4	255.625052
326.88	255.74691
327.36	255.860301
327.84	255.966489
328.32	256.066926
328.8	256.162711
329.28	256.254296
329.76	256.34148
330.24	256.42369
330.71	256.500455
331.2	256.571975
331.68	256.639582
332.15	256.705938
332.64	256.774852
333.12	256.850802
333.57	256.938261
334.08	257.041057
334.56	257.16184
335.03	257.301749
335.52	257.460328
336.	257.635808
336.47	257.825785
336.96	258.028172
337.44	258.242049
337.91	258.46798
338.4	258.707654
338.88	258.963126
339.36	259.236081
339.84	259.527381
340.32	259.836942
340.8	260.163865
341.28	260.506735
341.76	260.864006
342.24	261.234409
342.71	261.617266
343.2	262.012645
343.68	262.421267
344.15	262.844173
344.64	263.282193
345.12	263.735338
345.57	264.2022
346.08	264.679456
346.56	265.161728
347.03	265.642519
347.52	266.116362
348.	266.580224
348.47	267.033513
348.96	267.477168
349.44	267.912624
349.91	268.341016
350.4	268.762712
350.88	269.177135
351.36	269.582802
351.84	269.97747
352.32	270.358402
352.8	270.722699
353.28	271.067687
353.76	271.391285
354.24	271.692229
354.71	271.970078
355.2	272.224944
355.68	272.457065
356.15	272.666335
356.64	272.852059
357.12	273.013046
357.57	273.148123
358.08	273.256828
358.56	273.339905
359.03	273.399296
359.52	273.43769
360.	273.457937
360.47	273.462634
360.96	272.916224
361.44	272.369344
361.91	271.827314
362.4	271.295531
362.88	270.779484
363.36	270.28472
363.84	269.816718
364.32	269.38077
364.8	268.981807
365.28	268.62417
365.76	268.311281
366.24	268.045203
366.71	267.826193
367.2	267.652466
367.68	267.520443
368.15	267.425655
368.64	267.364121
369.12	267.33351
369.57	267.333421
370.08	267.364691
370.56	267.42833
371.03	267.524684
371.52	267.653044
372.	267.811604
372.47	267.618
372.96	268.207601
373.44	268.437545
373.91	268.683137
374.4	268.939942
374.88	269.203658
375.36	269.470314
375.84	269.736365
376.32	269.671
376.8	270.254214
377.28	270.48
377.76	270.730
378.24	270.943123
378.71	271.130418
379.2	271.287848
379.68	271.412695
380.15	271.505886
380.64	271.571995
381.12	271.617924
381.57	271.651136
382.08	271.678315
382.56	271.704719
383.03	271.734084
383.52	271.768813
384.	271.810272
384.47	271.8591
384.96	271.915491
385.44	271.979455
385.91	272.051048
386.4	272.130523
386.88	272.218343
387.36	272.315006
387.84	272.420653
388.32	272.534564
388.8	272.65468
389.28	272.777403
389.76	272.89799
390.24	273.011741
390.71	273.11577
391.2	273.210543
391.68	273.300133
392.15	273.391068
392.64	273.490504
393.12	273.604755
393.57	273.738569
394.08	273.895043
394.56	274.075847
395.03	274.281607
395.52	274.51227
396.	274.767467
396.47	275.046854
396.96	275.350351
397.44	275.678266
397.91	276.031231
398.4	276.409945
398.88	276.814808
399.36	277.24551
399.84	277.700701
400.32	278.17782
400.8	278.67317
401.28	279.182323
401.76	279.70086
402.24	280.225276
402.71	280.753672
403.2	281.285829
403.68	281.822664
404.15	282.365398
404.64	282.914868
405.12	283.471169
405.57	284.033608
406.08	284.600851
406.56	285.171215
407.03	285.743013
407.52	286.314925
408.	286.886285
408.47	287.457211
408.96	288.028496
409.44	288.601276
409.91	289.17656
410.4	289.754722
410.88	290.335104
411.35	290.915807
411.84	291.493799
412.32	292.06543
412.8	292.627326
413.28	293.177421
413.76	293.715618
414.24	294.243683
414.71	294.764483
415.2	295.281033
415.68	295.795788
416.15	296.310348
416.64	296.825479
417.12	297.34136
417.57	297.857939
418.08	298.375329
418.56	298.894118
419.03	299.415501
419.52	299.941143
420.	300.472776
420.47	301.01164
420.96	301.557915
421.44	302.110286
421.91	302.665725
422.4	303.219604
422.88	303.766173
423.35	304.299496
423.84	304.814648
424.32	305.308721
424.8	305.781115
425.28	306.233022
425.76	306.666529
426.24	307.08384
426.71	307.486876
427.2	307.877214
427.68	308.256245
428.15	308.625412
428.64	308.98646
429.12	309.341626
429.57	309.693719
430.08	310.046056
430.56	310.40224
431.03	310.765776
431.52	311.139603
432.	311.525624
432.47	311.924321
432.96	312.334588
433.44	312.753879
433.91	313.178844
434.4	313.606443
434.88	314.035222
435.35	314.466074
435.84	314.901987
436.32	315.346954
436.8	315.804709
437.28	316.277874
437.76	316.767673
438.24	317.274061
438.71	317.79608
439.2	318.332296
439.68	318.881186
440.15	319.441414
440.64	320.011917
441.12	320.591816
441.57	321.180183
442.08	321.775755
442.56	322.376654
443.03	322.98017
443.52	323.582622
444.	324.179352
444.47	324.764973
444.96	325.333
445.44	325.881862
445.91	326.405968
446.4	326.906246
446.88	327.38483
447.35	327.845155
447.84	328.291035
448.32	328.726126
448.8	329.153795
449.28	329.577269
449.76	329.868
450.24	330.425214
450.71	330.857304
451.2	331.300445
451.68	331.759039
452.15	332.2373
452.64	332.738932
453.12	333.266824
453.57	333.82277
454.08	334.407221
454.56	335.019131
455.03	335.656019
455.52	336.314449
456.	336.991013
456.47	337.683541
456.96	338.391879
457.44	339.117615
457.91	339.862829
458.4	340.62862
458.88	341.414107
459.35	342.216193
459.84	343.021
460.32	343.849507
460.75	344.668702
461.28	345.481951
461.76	346.284433
462.24	347.072055
462.71	347.84118
463.2	348.588326
463.68	349.309954
464.15	350.002363
464.64	350.661673
465.12	351.283854
465.57	351.86484
466.08	352.400807
466.56	352.888677
467.03	353.326774
467.52	353.715328
468.	354.056451
468.47	354.353556
468.96	354.610549
469.44	354.831212
469.91	355.01899
470.4	355.177174
470.88	355.309321
471.35	355.419669
471.84	355.513327
472.32	355.596081
472.75	355.673852
473.28	355.752006
473.76	355.834703
474.24	355.92443
474.71	356.021701
475.2	356.124896
475.68	356.230215
476.15	356.331793
476.64	356.422172
477.12	356.493295
477.57	356.538011
478.08	356.551666
478.56	356.53303
479.03	356.484089
479.52	356.408948
480.	356.312524
480.47	356.124
480.96	356.074599
481.44	355.941494
481.91	355.804448
482.4	355.668109
482.88	355.537796
483.35	355.419345
483.84	355.31866
484.32	355.241189
484.75	355.191457
485.28	355.172717
485.76	355.186709
486.24	355.233512
486.71	355.311505
487.2	355.417575
487.68	355.547693
488.15	355.697916
488.64	355.865593
489.12	356.050237
489.57	356.253554
490.08	356.478576
490.56	356.728404
491.03	357.005149
491.52	357.309428
492.	357.640422
492.47	357.334
492.96	358.375031
493.44	358.774587
493.91	359.193551
494.4	359.630867
494.88	360.085559
495.35	360.556345
495.84	361.041324
496.32	361.537772
496.75	362.042043
497.28	362.549579
497.76	363.055043
498.24	363.552681
498.71	364.036964
499.2	364.503472
499.68	364.949767
500.15	365.375862
500.64	365.783989
501.12	366.177763
501.57	366.561161
502.08	366.937732
502.56	367.310232
503.03	367.680686
503.52	368.05073
504.	368.422007
504.47	368.796388
504.96	369.175909
505.44	369.562457
505.91	369.957366
506.4	370.361081
506.88	370.772933
507.35	371.191053
507.84	371.612377
508.32	372.032778
508.75	372.447333
509.28	372.850807
509.76	373.238307
510.24	373.605947
510.71	373.951286
511.2	374.273335
511.68	374.572149
512.16	374.848257
512.64	375.101895
513.12	375.332544
513.6	375.539488
514.0799	375.722069
514.56	375.87995
515.04	376.013293
515.52	376.122857
516.	376.209819
516.48	376.273623
516.96	376.31576
517.4399	376.337395
517.92	376.339377
518.4	376.322294
518.88	376.286483
519.36	376.232188
519.84	376.159843
520.3199	376.070568
520.8	375.966668
521.28	375.851907
521.76	375.731336
522.24	375.610723
522.72	375.495829
523.1	375.391838
523.68	375.303082
524.16	375.233083
524.64	375.184803
525.12	375.160958
525.6	375.164226
526.0799	375.197277
526.56	375.26262
527.04	375.362336
527.52	375.497768
528.	375.669238
528.48	375.875802
528.96	376.115072
529.4399	376.383169
529.92	376.674875
530.4	376.984086
530.88	377.304602
531.36	377.63108
531.84	377.959802
532.3199	378.288875
532.8	378.617829
533.28	378.946907
533.76	379.276488
534.24	379.606855
534.72	379.938312
535.1	380.27147
535.68	380.607465
536.16	380.947982
536.64	381.295049
537.12	381.650731
537.6	382.016803
538.0799	382.394512
538.56	382.784398
539.04	383.18619
539.52	383.598741
540.	384.01992
540.48	384.44651
540.96	384.874425
541.4399	385.299353
541.92	385.717512
542.4	386.126396
542.88	386.525352
543.36	386.915311
543.84	387.297547
544.3199	387.672662
544.8	388.040005
545.28	388.397651
545.76	388.742785
546.24	389.072271
546.72	389.38308
547.1	389.672482
547.68	389.937982
548.16	390.177158
548.64	390.387535
549.12	390.56652
549.6	390.71143
550.0799	390.819572
550.56	390.888364
551.04	390.915495
551.52	390.89915
552.	390.838364
552.48	390.733467
552.96	390.586595
553.4399	390.402036
553.92	390.185767
554.4	389.943599
554.88	389.681238
555.36	389.403521
555.84	389.114274
556.3199	388.816834
556.8	388.514903
557.28	388.213189
557.76	387.917491
558.24	387.634173
558.72	387.369395
559.1	387.128406
559.68	386.915089
560.16	386.731771
560.64	386.579177
561.12	386.456503
561.6	386.361497
562.0799	386.290615
562.56	386.239221
563.04	386.20189
563.52	386.172779
564.	386.145973
564.48	386.115661
564.9599	386.076042
565.4399	386.021073
565.92	385.944347
566.4	385.839387
566.88	385.700441
567.36	385.523554
567.84	385.307435
568.3199	385.053697
568.8	384.766385
569.28	384.451088
569.76	384.114035
570.24	383.761418
570.72	383.398969
571.1	383.031707
571.68	382.663792
572.16	382.298415
572.64	381.937754
573.12	381.583075
573.6	381.235021
574.0799	380.894103
574.56	380.561219
575.04	380.237989
575.52	379.926702
