# Supplementary material for: Towards the engineering of a photon-only two-stroke rotary molecular motor
Source: Nat Commun. 2022 Oct 28;13:6433. doi: 10.1038/s41467-022-33695-x (PMC9616945; doi:10.1038/s41467-022-33695-x)
Supplement: Supplementary file 13 — Source Data [file 41467_2022_33695_MOESM13_ESM.zip › Figure 4C source data/traj-50.txt]

time(fs) , θ(deg.)
0.	181.059577
0.48	181.074204
0.96	181.104137
1.44	181.142931
1.92	181.183933
2.4	181.221657
2.88	181.252355
3.36	181.273985
3.84	181.285907
4.32	181.288506
4.8	181.282813
5.279	181.270156
5.76	181.251898
6.24	181.229275
6.72	181.203326
7.199	181.174921
7.68	181.144871
8.16	181.114126
8.64	181.084081
9.12	181.056934
9.6	181.036045
10.08	181.026071
10.559	181.032539
11.04	181.060537
11.52	181.112722
12.	181.187672
12.48	181.279857
12.959	181.381309
13.44	181.483863
13.92	181.580798
14.399	181.667534
14.879	181.74159
15.36	181.802167
15.84	181.849601
16.32	181.884846
16.8	181.909071
17.28	181.923388
17.758	181.928707
18.24	181.925688
18.72	181.914788
19.2	181.896376
19.68	181.870927
20.16	181.839282
20.64	181.802939
21.117	181.76431
21.598	181.726748
22.08	181.694114
22.56	181.669718
23.04	181.654974
23.52	181.648657
24.	181.647435
24.48	181.647432
24.96	181.645725
25.438	181.641113
25.918	181.634096
26.4	181.626456
26.88	181.620737
27.36	181.619816
27.84	181.626604
28.32	181.643837
28.797	181.673948
29.278	181.71901
29.758	181.780716
30.24	181.860461
30.72	181.959458
31.2	182.078957
31.68	182.220547
32.16	182.386444
32.64	182.57956
33.12	182.803072
33.6	183.059378
34.08	183.348847
34.56	183.669208
35.04	184.016068
35.516	184.384121
36.	184.76824
36.48	185.163971
36.96	185.567542
37.44	185.975616
37.92	186.384
38.4	186.792422
38.875	187.194423
39.36	187.587299
39.836	187.967147
40.32	188.329951
40.8	188.671714
41.28	188.988657
41.76	189.277466
42.235	189.535634
42.72	189.761903
43.196	189.95673
43.68	190.122657
44.16	190.264261
44.64	190.387368
45.12	190.497479
45.6	190.598012
46.08	190.689392
46.555	190.769557
47.04	190.835389
47.516	190.884118
48.	190.914097
48.48	190.924973
48.96	190.917479
49.44	190.893093
49.92	190.853693
50.4	190.801248
50.875	190.737561
51.36	190.664104
51.836	190.581883
52.32	190.491407
52.8	190.392748
53.28	190.285753
53.76	190.170427
54.235	190.047448
54.72	189.918746
55.196	189.787932
55.68	189.660297
56.16	189.542162
56.64	189.439529
57.12	189.356517
57.594	189.294363
58.08	189.251563
58.555	189.224893
59.04	189.210559
59.516	189.204945
60.	189.204868
60.48	189.207507
60.96	189.210193
61.44	189.210188
61.915	189.204509
62.4	189.189851
62.875	189.16264
63.36	189.119251
63.836	189.056416
64.32	188.971781
64.8	188.864556
65.28	188.736097
65.75	188.590257
66.24	188.433347
66.72	188.273552
67.2	188.119733
67.67	187.979715
68.16	187.858639
68.64	187.758205
69.12	187.677249
69.6	187.613126
70.08	187.563042
70.56	187.524809
71.03	187.497044
71.52	187.47901
72.	187.470321
72.48	187.470623
72.96	187.479317
73.44	187.495372
73.92	187.517251
74.39	187.54298
74.88	187.570368
75.36	187.597379
75.84	187.622592
76.32	187.645693
76.8	187.667908
77.28	187.692309
77.75	187.723888
78.24	187.769219
78.72	187.835494
79.2	187.928822
79.67	188.052246
80.16	188.204479
80.64	188.380149
81.11	188.571305
81.6	188.769168
82.08	188.965381
82.56	189.152575
83.03	189.324505
83.52	189.476001
84.	189.602941
84.47	189.702295
84.96	189.77224
85.44	189.812296
85.92	189.823436
86.39	189.808122
86.88	189.770254
87.36	189.715041
87.84	189.648822
88.32	189.578873
88.8	189.513195
89.28	189.460306
89.75	189.428913
90.24	189.427278
90.72	189.462157
91.2	189.537457
91.67	189.653261
92.16	189.805879
92.64	189.988978
93.11	190.195133
93.6	190.417041
94.08	190.648175
94.56	190.882971
95.03	191.116787
95.52	191.34577
96.	191.566736
96.47	191.777092
96.96	191.974846
97.44	192.158712
97.92	192.328264
98.39	192.484066
98.88	192.627738
99.36	192.761933
99.84	192.890252
100.32	193.017117
100.8	193.147489
101.28	193.286271
101.75	193.43728
102.24	193.602047
102.72	193.779049
103.2	193.963936
103.67	194.150602
104.16	194.332485
104.64	194.503559
105.11	194.658898
105.6	194.794879
106.08	194.909184
106.56	195.000661
107.03	195.069121
107.52	195.115111
108.	195.139733
108.47	195.144497
108.96	195.13123
109.44	195.102036
109.92	195.059289
110.39	195.005656
110.88	194.944186
111.36	194.87841
111.83	194.812401
112.32	194.750643
112.8	194.697531
113.28	194.656409
113.75	194.628395
114.24	194.611643
114.72	194.601602
115.19	194.592227
115.67	194.577454
116.16	194.55231
116.64	194.513374
117.11	194.458727
117.6	194.387648
118.08	194.300275
118.56	194.197384
119.03	194.080309
119.52	193.950925
120.	193.811656
120.47	193.665444
120.96	193.515706
121.44	193.366321
121.92	193.221688
122.39	193.086829
122.88	192.967415
123.36	192.869526
123.83	192.798876
124.32	192.759499
124.8	192.752334
125.28	192.774591
125.75	192.820481
126.24	192.882917
126.72	192.955268
127.19	193.032432
127.67	193.111151
128.16	193.189798
128.64	193.267981
129.12	193.346133
129.6	193.425171
130.07	193.506201
130.56	193.590265
131.04	193.678131
131.51	193.770152
132.	193.866213
132.48	193.965792
132.96	194.068115
133.44	194.172423
133.92	194.278337
134.4	194.386292
134.88	194.497987
135.35	194.616656
135.84	194.746829
136.32	194.893193
136.78	195.058632
137.28	195.242433
137.76	195.439
138.24	195.64423
138.72	195.847662
139.2	196.043848
139.68	196.228045
140.16	196.397273
140.64	196.55011
141.12	196.686369
141.6	196.80673
142.07	196.912361
142.56	197.004586
143.04	197.084668
143.51	197.153706
144.	197.212676
144.48	197.262594
144.96	197.304785
145.44	197.341259
145.92	197.375095
146.4	197.410641
146.88	197.45318
147.35	197.507714
147.84	197.577058
148.32	197.660257
148.78	197.752611
149.28	197.84733
149.76	197.937616
150.23	198.018069
150.72	198.08516
151.2	198.137058
151.68	198.173192
152.16	198.193766
152.64	198.19937
153.12	198.190731
153.6	198.168573
154.07	198.13357
154.56	198.086354
155.04	198.027566
155.51	197.957928
156.	197.878381
156.48	197.790273
156.96	197.695626
157.44	197.597461
157.92	197.500097
158.4	197.409242
158.88	197.331609
159.35	197.273849
159.84	197.240961
160.32	197.234929
160.78	197.254512
161.28	197.296271
161.76	197.356019
162.23	197.429867
162.72	197.514627
163.2	197.607732
163.68	197.706975
164.16	197.810233
164.64	197.915252
165.12	198.01954
165.6	198.120318
166.07	198.214553
166.56	198.299087
167.04	198.370864
167.51	198.427291
168.	198.46672
168.48	198.488992
168.95	198.495911
169.44	198.491431
169.92	198.481279
170.4	198.471769
170.88	198.467949
171.35	198.471892
171.84	198.482292
172.32	198.495598
172.78	198.507785
173.28	198.515643
173.76	198.517213
174.23	198.511589
174.72	198.498474
175.2	198.47773
175.68	198.449054
176.16	198.411783
176.64	198.364856
177.12	198.306902
177.6	198.236441
178.07	198.15221
178.56	198.053557
179.04	197.94086
179.51	197.815873
180.	197.681953
180.48	197.544016
180.95	197.408076
181.44	197.28019
181.92	197.164911
182.4	197.063935
182.88	196.975858
183.35	196.897269
183.84	196.824418
184.32	196.754488
184.78	196.686059
185.28	196.618946
185.76	196.553751
186.23	196.491383
186.72	196.432671
187.2	196.378147
187.68	196.327977
188.16	196.282045
188.64	196.24016
189.12	196.202323
189.6	196.169003
190.07	196.141359
190.56	196.12143
191.04	196.112257
191.51	196.117947
192.	196.143517
192.48	196.194265
192.95	196.27449
193.44	196.385803
193.92	196.525904
194.4	196.688723
194.88	196.865909
195.35	197.048679
195.84	197.229156
196.32	197.400902
196.78	197.558915
197.28	197.699381
197.76	197.819395
198.23	197.916773
198.72	197.989949
199.2	198.037957
199.68	198.060436
200.16	198.057623
200.64	198.030327
201.12	197.979899
201.6	197.908268
202.07	197.818103
202.56	197.71315
203.04	197.598645
203.51	197.481647
204.	197.370871
204.48	197.275532
204.95	197.203015
205.44	197.156279
205.92	197.132788
206.4	197.125855
206.88	197.127247
207.35	197.129267
207.84	197.125731
208.32	197.112099
208.78	197.085273
209.28	197.043364
209.76	196.985514
210.23	196.911776
210.72	196.82299
211.2	196.720666
211.67	196.60686
212.16	196.484121
212.64	196.35551
213.12	196.22475
213.6	196.096456
214.07	195.976394
214.56	195.871569
215.04	195.789868
215.51	195.738912
216.	195.724165
216.48	195.747123
216.95	195.804855
217.44	195.891303
217.92	195.359
218.4	196.122515
218.88	196.255663
219.35	196.395248
219.84	196.539103
220.32	196.686153
220.78	196.836091
221.28	196.989025
221.76	197.145173
222.23	197.304614
222.72	197.46714
223.2	197.632227
223.67	197.799147
224.16	197.967211
224.64	198.136132
225.12	198.306478
225.6	198.480133
226.07	198.660642
226.56	198.853305
227.04	199.064793
227.51	199.302082
228.	199.570699
228.48	199.872851
228.95	200.206444
229.44	200.565619
229.92	200.942395
230.38	201.328401
230.88	201.716036
231.35	202.098962
231.84	202.472103
232.32	202.8314
232.78	203.173519
233.28	203.495601
233.76	203.795155
234.23	204.070073
234.72	204.318781
235.2	204.540432
235.67	204.735062
236.16	204.903647
236.64	205.048033
237.12	205.17081
237.6	205.275127
238.07	205.364461
238.56	205.442258
239.04	205.511453
239.51	205.573929
240.	205.630139
240.48	205.679146
240.95	205.719119
241.44	205.74806
241.92	205.764429
242.38	205.76746
242.88	205.757137
243.35	205.733984
243.84	205.698781
244.32	205.652343
244.78	205.595388
245.28	205.528531
245.76	205.452394
246.23	205.367793
246.72	205.275957
247.2	205.178734
247.67	205.07871
248.16	204.979226
248.64	204.884275
249.12	204.798239
249.6	204.725439
250.07	204.66951
250.56	204.632724
251.04	204.61553
251.51	204.616532
252.	204.632927
252.48	204.661146
252.95	204.697419
253.44	204.73815
253.92	204.780097
254.38	204.820481
254.88	204.857103
255.35	204.888497
255.84	204.914063
256.32	204.934141
256.8	204.949939
257.28	204.963373
257.76	204.976855
258.24	204.993112
258.71	205.015052
259.2	205.045643
259.68	205.087742
260.15	205.14383
260.64	205.215695
261.12	205.304173
261.57	205.409086
262.08	205.529443
262.56	205.663817
263.03	205.810719
263.52	205.968843
264.	206.137125
264.48	206.31465
264.96	206.500506
265.44	206.693652
265.92	206.892852
266.4	207.096745
266.88	207.304014
267.36	207.513613
267.84	207.724926
268.32	207.937789
268.8	208.152366
269.28	208.368
269.76	208.588089
270.24	208.810126
270.71	209.035746
271.2	209.265817
271.68	209.501339
272.15	209.743117
272.64	209.991232
273.12	210.244531
273.57	210.500379
274.08	210.754786
274.56	211.002786
275.03	211.238866
275.52	211.4573
276.	211.652453
276.48	211.819164
276.96	211.953363
277.44	212.052839
277.92	212.117828
278.4	212.151049
278.88	212.15707
279.36	212.141359
279.84	212.10942
280.32	212.066324
280.8	212.016595
281.28	211.964349
281.76	211.913483
282.24	211.867787
282.71	211.830889
283.2	211.805985
283.68	211.795471
284.15	211.800575
284.64	211.821158
285.12	211.855758
285.57	211.901831
286.08	211.956074
286.56	212.014741
287.03	212.07389
287.52	212.129626
288.	212.178336
288.47	212.217013
288.96	212.243632
289.44	212.257439
289.92	212.259018
290.4	212.250119
290.88	212.233315
291.36	212.211668
291.84	212.188527
292.32	212.167452
292.8	212.152222
293.28	212.146828
293.76	212.155395
294.24	212.18199
294.71	212.230303
295.2	212.303254
295.68	212.402607
296.15	212.528659
296.64	212.680098
297.12	212.854001
297.57	213.046011
298.08	213.250678
298.56	213.462013
299.03	213.674256
299.52	213.882728
300.	214.084421
300.47	214.278084
300.96	214.463757
301.44	214.642127
301.92	214.81401
302.4	214.980147
302.88	215.141227
303.36	215.298006
303.84	215.451395
304.32	215.602462
304.8	215.752349
305.28	215.902147
305.76	216.052745
306.24	216.204697
306.71	216.358097
307.2	216.512483
307.68	216.666748
308.15	216.819077
308.64	216.966942
309.12	217.107177
309.57	217.236221
310.08	217.35057
310.56	217.447406
311.03	217.525217
311.52	217.584127
312.	217.625788
312.47	217.65296
312.96	217.669013
313.44	217.677543
313.92	217.682161
314.4	217.686348
314.88	217.693354
315.36	217.706066
315.84	217.726874
316.32	217.75753
316.8	217.799047
317.28	217.851616
317.76	217.91456
318.24	217.986302
318.71	218.064312
319.2	218.145043
319.68	218.223875
320.15	218.295209
320.64	218.35297
321.12	218.391705
321.57	218.408187
322.08	218.402771
322.56	218.37959
323.03	218.345415
323.52	218.307984
324.	218.274677
324.47	218.251838
324.96	218.244587
325.44	218.256851
325.92	218.291467
326.4	218.350301
326.88	218.434365
327.36	218.543918
327.84	218.678562
328.32	218.837299
328.8	219.018562
329.28	219.220177
329.76	219.439284
330.24	219.6722
330.71	219.914251
331.2	220.159663
331.68	220.401596
332.15	220.632563
332.64	220.845312
333.12	221.034116
333.57	221.195927
334.08	221.330764
334.56	221.441175
335.03	221.531185
335.52	221.605304
336.	221.667892
336.47	221.722839
336.96	221.773465
337.44	221.822509
337.91	221.872154
338.4	221.924051
338.88	221.979309
339.36	222.038452
339.84	222.101344
340.32	222.167074
340.8	222.233823
341.28	222.298705
341.76	222.357599
342.24	222.405083
342.71	222.434642
343.2	222.439507
343.68	222.414309
344.15	222.357242
344.64	222.271616
345.12	222.165649
345.57	222.050558
346.08	221.938188
346.56	221.839303
347.03	221.762807
347.52	221.715643
348.	221.703009
348.47	221.728673
348.96	221.79527
349.44	221.904556
349.91	222.057591
350.4	222.254858
350.88	222.496324
351.36	222.781449
351.84	223.109166
352.32	223.477833
352.8	223.885169
353.28	224.328192
353.76	224.803182
354.24	225.305711
354.71	225.830815
355.2	226.373422
355.68	226.929071
356.15	227.494827
356.64	228.069926
357.12	228.655757
357.57	229.25511
358.08	229.871119
358.56	230.506383
359.03	231.162491
359.52	231.839906
360.	232.538067
360.47	233.25558
360.96	233.990403
361.44	234.738
361.91	235.501439
362.4	236.271457
362.88	237.046469
363.36	237.822551
363.84	238.595388
364.32	239.360178
364.8	240.111534
365.28	240.843454
365.76	241.549526
366.24	242.223574
366.71	242.860755
367.2	243.458695
367.68	244.017931
368.15	244.541277
368.64	245.032499
369.12	245.495083
369.57	245.931551
370.08	246.343333
370.56	246.730952
371.03	247.094334
371.52	247.4331
372.	247.746788
372.47	248.034992
372.96	248.297455
373.44	248.534137
373.91	248.745309
374.4	248.931644
374.88	249.094284
375.36	249.234817
375.84	249.355113
376.32	249.457019
376.8	249.542018
377.28	249.611069
377.76	249.664866
378.24	249.704624
378.71	249.733044
379.2	249.754837
379.68	249.77638
380.15	249.804691
380.64	249.846335
381.12	249.906679
381.57	249.989579
382.08	250.097389
382.56	250.231131
383.03	250.390746
383.52	250.575361
384.	250.783561
384.47	251.013643
384.96	251.263829
385.44	251.53237
385.91	251.817521
386.4	252.117324
386.88	252.429218
387.36	252.749561
387.84	253.073263
388.32	253.393865
388.8	253.704437
389.28	253.445
389.76	254.276954
390.24	254.539812
390.71	254.794888
391.2	255.050906
391.68	255.316276
392.15	255.597799
392.64	255.900263
393.12	256.2266
393.57	256.578237
394.08	256.955485
394.56	257.357904
395.03	257.784603
395.52	258.234496
396.	258.706469
396.47	259.199469
396.96	259.712477
397.44	260.244362
397.91	260.793621
398.4	261.358014
398.88	261.934128
399.36	262.516955
399.84	263.07
400.32	263.673907
400.8	264.230796
401.28	264.762795
401.76	265.265637
402.24	265.739388
402.71	266.187865
403.2	266.616944
403.68	267.032744
404.15	267.440415
404.64	267.84365
405.12	268.244685
405.57	268.644552
406.08	269.043406
406.56	269.44089
407.03	269.836532
407.52	270.230054
408.	270.621524
408.47	271.011313
408.96	271.326
409.44	271.787107
409.91	272.172277
410.4	272.552881
410.88	272.924326
411.35	273.279651
411.84	273.610122
412.32	273.90706
412.8	274.164677
413.28	274.382617
413.76	274.566545
414.24	274.726345
414.71	274.873317
415.2	275.017918
415.68	275.168679
416.15	275.332047
416.64	275.51269
417.12	275.713933
417.57	275.938106
418.08	276.186723
418.56	276.460481
419.03	276.759155
419.52	277.081313
420.	277.423993
420.47	277.782239
420.96	278.148507
421.44	278.512112
421.91	278.859084
422.4	279.172904
422.88	279.435637
423.35	279.62913
423.84	279.736718
424.32	279.745565
424.8	279.648947
425.28	279.447318
425.76	279.147608
426.24	278.761428
426.71	278.303238
427.2	277.78913
427.68	277.236301
428.15	276.662982
428.64	275.859756
429.12	275.141436
429.57	274.514643
430.08	273.987506
430.56	273.569252
431.03	273.268182
431.52	273.090098
432.	273.03734
432.47	273.10822
432.96	273.296743
433.44	273.592618
433.91	273.981646
434.4	274.446648
434.88	274.96892
435.35	275.52
435.84	276.112936
436.32	276.703185
436.8	277.288148
437.28	277.856861
437.76	278.364
438.24	278.90827
438.71	279.376015
439.2	279.798155
439.68	280.172043
440.15	280.497061
440.64	280.774338
441.12	281.006381
441.57	281.196678
442.08	281.349286
442.56	281.468415
443.03	281.558045
443.52	281.62157
444.	281.661431
444.47	281.678851
444.96	281.673774
445.44	281.645181
445.91	281.591876
446.4	281.513646
446.88	281.412301
447.35	281.292059
447.84	281.159053
448.32	281.020351
448.8	280.883007
449.28	280.753455
449.76	280.637244
450.24	280.538948
450.71	280.462163
451.2	280.409498
451.68	280.38262
452.15	280.382287
452.64	280.408447
453.12	280.460313
453.57	280.536444
454.08	280.634754
454.56	280.752538
455.03	280.886482
455.52	281.0328
456.	281.187555
456.47	281.347192
456.96	281.509145
457.44	281.672231
457.91	281.836519
458.4	282.002747
458.88	282.171529
459.35	282.34275
459.84	282.515291
460.32	282.687037
460.75	282.855117
461.28	283.016237
461.76	283.167057
462.24	283.304511
462.71	283.426027
463.2	283.529632
463.68	283.61394
464.15	283.678082
464.64	283.721557
465.12	283.744074
465.57	283.745362
466.08	283.725024
466.56	283.682513
467.03	283.617368
467.52	283.529732
468.	283.421131
468.47	283.295133
468.96	283.157557
469.44	283.016152
469.91	282.879926
470.4	282.758435
470.88	282.661211
471.35	282.59733
471.84	282.575109
472.32	282.601863
472.75	282.6837
473.28	282.825352
473.76	283.030043
474.24	283.299397
474.71	283.633385
475.2	284.030292
475.68	284.486739
476.15	284.793
476.64	285.557245
477.12	286.158168
477.57	286.793762
478.08	287.458375
478.56	288.148357
479.03	288.862369
479.52	289.600938
480.	290.365517
480.47	291.157459
480.96	291.977233
481.44	292.823
481.91	293.695448
482.4	294.587895
482.88	295.496456
483.35	296.415349
483.84	297.338234
484.32	298.258542
484.75	299.169739
485.28	300.065501
485.76	300.939782
486.24	301.786814
486.71	302.601058
487.2	303.377198
487.68	304.110254
488.15	304.795901
488.64	305.431016
489.12	306.01431
489.57	306.546733
490.08	307.031403
490.56	307.473031
491.03	307.877121
491.52	308.249207
492.	308.594267
492.47	308.916335
492.96	309.218302
493.44	309.501923
493.91	309.767974
494.4	310.016524
494.88	310.247222
495.35	310.459526
495.84	310.652847
496.32	310.826581
496.75	310.980071
497.28	311.112553
497.76	311.223156
498.24	311.311082
498.71	311.376028
499.2	311.418837
499.68	311.442155
500.15	311.450771
500.64	311.451432
501.12	311.452215
501.57	311.461769
502.08	311.488662
502.56	311.540946
503.03	311.625882
503.52	311.749743
504.	311.917665
504.47	312.133511
504.96	312.386
505.44	312.71761
505.91	313.086757
506.4	313.505736
506.88	313.971871
507.35	314.481354
507.84	315.029278
508.32	315.609666
508.75	316.215592
509.28	316.839496
509.76	317.473791
510.24	318.111749
510.71	318.748408
511.2	319.381098
511.68	320.009314
512.16	320.634032
512.64	321.256846
513.12	321.879274
513.6	322.502329
514.0799	323.126331
514.56	323.750883
515.04	324.374925
515.52	324.874
516.	325.614797
516.48	326.226594
516.96	326.830153
517.4399	327.423432
517.92	328.004483
518.4	328.571431
518.88	329.122472
519.36	329.65596
519.84	330.170596
520.3199	330.665704
520.8	331.141487
521.28	331.599103
521.76	332.04049
522.24	332.467974
522.72	332.883842
523.1	333.286
523.68	333.687674
524.16	334.077457
524.64	334.45916
525.12	334.831951
525.6	335.19446
526.0799	335.544937
526.56	335.881433
527.04	336.201984
527.52	336.50477
528.	336.788211
528.48	337.05103
528.96	337.292249
529.4399	337.51121
529.92	337.707656
530.4	337.881966
530.88	338.035548
531.36	338.17127
531.84	338.293721
532.3199	338.409086
532.8	338.524615
533.28	338.647901
533.76	338.786165
534.24	338.945676
534.72	339.131331
535.1	339.346345
535.68	339.592089
536.16	339.868099
536.64	340.172246
537.12	340.501057
537.6	340.850072
538.0799	341.214189
538.56	341.587925
539.04	341.965613
539.52	342.341556
540.	342.710215
540.48	343.066492
540.96	343.406189
541.4399	343.726546
541.92	344.026675
542.4	344.307668
542.88	344.572271
543.36	344.824306
543.84	345.068043
544.3199	345.307681
544.8	345.546938
545.28	345.788712
545.76	346.034794
546.24	346.285627
546.72	346.540183
547.1	346.796007
547.68	347.04942
548.16	347.295852
548.64	347.530229
549.12	347.747348
549.6	347.942188
550.0799	348.110186
550.56	348.247461
551.04	348.351074
551.52	348.419351
552.	348.452256
552.48	348.451709
552.96	348.421677
553.4399	348.367906
553.92	348.297356
554.4	348.217521
554.88	348.135835
555.36	348.059238
555.84	347.993864
556.3199	347.944797
556.8	347.915878
557.28	347.909572
557.76	347.926951
558.24	347.967802
558.72	348.030837
559.1	348.113929
559.68	348.214331
560.16	348.328866
560.64	348.454134
561.12	348.586827
561.6	348.724187
562.0799	348.864582
562.56	349.008038
563.04	349.15649
563.52	349.313619
564.	349.484321
564.48	349.674037
564.9599	349.888157
565.4399	350.131615
565.92	350.408645
566.4	350.722625
566.88	351.075943
567.36	351.469834
567.84	351.904265
568.3199	352.37787
568.8	352.887995
569.28	353.43084
569.76	354.001632
570.24	354.594802
570.72	355.204168
571.1	355.823149
571.68	356.44507
572.16	357.063579
572.64	357.673108
573.12	358.269236
573.6	358.848834
574.0799	359.410306
574.56	359.947824
575.04	360.460749
575.52	360.948478
