# Supplementary material for: Towards the engineering of a photon-only two-stroke rotary molecular motor
Source: Nat Commun. 2022 Oct 28;13:6433. doi: 10.1038/s41467-022-33695-x (PMC9616945; doi:10.1038/s41467-022-33695-x)
Supplement: Supplementary file 13 — Source Data [file 41467_2022_33695_MOESM13_ESM.zip › Figure 4C source data/traj-51.txt]

time(fs) , θ(deg.)
0.	182.691442
0.48	182.801038
0.96	182.940761
1.44	183.108968
1.92	183.302621
2.4	183.517289
2.88	183.747366
3.36	183.98656
3.84	184.228652
4.32	184.468265
4.8	184.701327
5.279	184.925064
5.76	185.137699
6.24	185.338195
6.72	185.526178
7.199	185.701986
7.68	185.866656
8.16	186.021787
8.64	186.169326
9.12	186.311353
9.6	186.449906
10.08	186.586844
10.559	186.72372
11.04	186.861648
11.52	187.001151
12.	187.141989
12.48	187.282986
12.959	187.421899
13.44	187.555377
13.92	187.679103
14.399	187.788151
14.879	187.877544
15.36	187.942876
15.84	187.980835
16.32	187.989573
16.8	187.968908
17.28	187.92039
17.758	187.847146
18.24	187.753516
18.72	187.644541
19.2	187.525466
19.68	187.401356
20.16	187.27684
20.64	187.155956
21.117	187.042028
21.598	186.93752
22.08	186.843923
22.56	186.761616
23.04	186.689737
23.52	186.62611
24.	186.567262
24.48	186.508719
24.96	186.445734
25.438	186.374246
25.918	186.291636
26.4	186.197258
26.88	186.092416
27.36	185.979935
27.84	185.863641
28.32	185.747873
28.797	185.637052
29.278	185.53534
29.758	185.446415
30.24	185.373362
30.72	185.318662
31.2	185.284228
31.68	185.271428
32.16	185.281101
32.64	185.313554
33.12	185.368495
33.6	185.444937
34.08	185.541047
34.56	185.654032
35.04	185.780175
35.516	185.915145
36.	186.054651
36.48	186.195348
36.96	186.335672
37.44	186.476227
37.92	186.619545
38.4	186.769373
38.875	186.929828
39.36	187.104697
39.836	187.297017
40.32	187.50889
40.8	187.74148
41.28	187.995097
41.76	188.269293
42.235	188.562948
42.72	188.874306
43.196	189.200966
43.68	189.539824
44.16	189.886985
44.64	190.237661
45.12	190.586101
45.6	190.925635
46.08	191.249019
46.555	191.549246
47.04	191.820786
47.516	192.060891
48.	192.270349
48.48	192.453168
48.96	192.615368
49.44	192.763528
49.92	192.903646
50.4	193.040555
50.875	193.177795
51.36	193.317749
51.836	193.461865
52.32	193.610864
52.8	193.764885
53.28	193.923561
53.76	194.086026
54.235	194.250877
54.72	194.416101
55.196	194.578982
55.68	194.736024
56.16	194.882963
56.64	195.014949
57.12	195.127015
57.594	195.21481
58.08	195.275465
58.555	195.308274
59.04	195.314887
59.516	195.298887
60.	195.264948
60.48	195.217943
60.96	195.162315
61.44	195.101791
61.915	195.039372
62.4	194.97744
62.875	194.917889
63.36	194.862186
63.836	194.811371
64.32	194.76602
64.8	194.726163
65.28	194.691167
65.75	194.659596
66.24	194.629116
66.72	194.59649
67.2	194.557765
67.67	194.508696
68.16	194.445391
68.64	194.365081
69.12	194.266837
69.6	194.151976
70.08	194.023936
70.56	193.887579
71.03	193.748204
71.52	193.610682
72.	193.478929
72.48	193.35573
72.96	193.24278
73.44	193.140844
73.92	193.049938
74.39	192.969467
74.88	192.898298
75.36	192.834777
75.84	192.776684
76.32	192.721179
76.8	192.664785
77.28	192.60349
77.75	192.53302
78.24	192.449268
78.72	192.348799
79.2	192.22932
79.67	192.090067
80.16	191.932157
80.64	191.758825
81.11	191.575335
81.6	191.388444
82.08	191.205539
82.56	191.033761
83.03	190.879381
83.52	190.747477
84.	190.641834
84.47	190.564985
84.96	190.518278
85.44	190.501937
85.92	190.515099
86.39	190.555852
86.88	190.621294
87.36	190.707665
87.84	190.810592
88.32	190.925462
88.8	191.047837
89.28	191.173773
89.75	191.28
90.24	191.423227
90.72	191.541359
91.2	191.652742
91.67	191.757568
92.16	191.858375
92.64	191.959894
93.11	192.068063
93.6	192.188763
94.08	192.326833
94.56	192.485601
95.03	192.666796
95.52	192.870668
96.	193.09616
96.47	193.341063
96.96	193.602145
97.44	193.87527
97.92	194.155574
98.39	194.437766
98.88	194.716602
99.36	194.987441
99.84	195.246715
100.32	195.492081
100.8	195.722174
101.28	195.936097
101.75	196.132984
102.24	196.311908
102.72	196.472217
103.2	196.614128
103.67	196.739157
104.16	196.850061
104.64	196.950288
105.11	197.043249
105.6	197.131757
106.08	197.217723
106.56	197.302069
107.03	197.384744
107.52	197.464769
108.	197.540297
108.47	197.608729
108.96	197.666978
109.44	197.711889
109.92	197.740786
110.39	197.751942
110.88	197.74473
111.36	197.719314
111.83	197.675
112.32	197.61452
112.8	197.53362
113.28	197.431147
113.75	197.304765
114.24	197.153039
114.72	196.976393
115.19	196.777373
115.67	196.560083
116.16	196.329203
116.64	196.089089
117.11	195.843217
117.6	195.593951
118.08	195.342593
118.56	195.08959
119.03	194.834853
119.52	194.57816
120.	194.319623
120.47	194.060078
120.96	193.801287
121.44	193.545865
121.92	193.296949
122.39	193.057747
122.88	192.83113
123.36	192.619409
123.83	192.424374
124.32	192.247605
124.8	192.090927
125.28	191.956807
125.75	191.848447
126.24	191.7695
126.72	191.723514
127.19	191.713382
127.67	191.740979
128.16	191.807027
128.64	191.911172
129.12	192.052183
129.6	192.22825
130.07	192.437287
130.56	192.67722
131.04	192.946138
131.51	193.24232
132.	193.564073
132.48	193.909459
132.96	194.275965
133.44	194.660178
133.92	195.057528
134.4	195.462145
134.88	195.866916
135.35	196.263854
135.84	196.644916
136.32	197.00323
136.78	197.334399
137.28	197.637126
137.76	197.912837
138.24	198.164489
138.72	198.395198
139.2	198.607285
139.68	198.802007
140.16	198.979885
140.64	199.141302
141.12	199.287008
141.6	199.418353
142.07	199.537231
142.56	199.645788
143.04	199.746126
143.51	199.840068
144.	199.92904
144.48	200.01401
144.96	200.09542
145.44	200.173129
145.92	200.246399
146.4	200.314022
146.88	200.374655
147.35	200.427319
147.84	200.471844
148.32	200.508965
148.78	200.539
149.28	200.566317
149.76	200.588958
150.23	200.608637
150.72	200.626102
151.2	200.64258
151.68	200.660008
152.16	200.680906
152.64	200.707962
153.12	200.743545
153.6	200.789302
154.07	200.845907
154.56	200.912922
155.04	200.988735
155.51	201.070486
156.	201.15402
156.48	201.233843
156.96	201.303192
157.44	201.354341
157.92	201.379322
158.4	201.371036
158.88	201.324465
159.35	201.237357
159.84	201.110088
160.32	200.944923
160.78	200.745313
161.28	200.515591
161.76	200.261014
162.23	199.987765
162.72	199.70269
163.2	199.412809
163.68	199.124816
164.16	198.844714
164.64	198.577632
165.12	198.327749
165.6	198.098275
166.07	197.89136
166.56	197.70794
167.04	197.547534
167.51	197.408053
168.	197.285783
168.48	197.17573
168.95	197.072462
169.44	196.971336
169.92	196.869603
170.4	196.766839
170.88	196.664522
171.35	196.565226
171.84	196.472038
172.32	196.388416
172.78	196.318302
173.28	196.266131
173.76	196.236637
174.23	196.234508
174.72	196.264104
175.2	196.329258
175.68	196.433184
176.16	196.578391
176.64	196.766604
177.12	196.634
177.6	197.274214
178.07	197.591771
178.56	197.948142
179.04	198.338258
179.51	198.754884
180.	199.188613
180.48	199.628358
180.95	200.062597
181.44	200.481254
181.92	200.877559
182.4	201.248946
182.88	201.596599
183.35	201.924127
183.84	202.23614
184.32	202.537237
184.78	202.831456
185.28	203.122082
185.76	203.411693
186.23	203.702282
186.72	203.995395
187.2	204.292221
187.68	204.593625
188.16	204.900115
188.64	205.211755
189.12	205.528028
189.6	205.84761
190.07	206.168113
190.56	206.485841
191.04	206.79575
191.51	207.091835
192.	207.368149
192.48	207.620322
192.95	207.847035
193.44	208.050566
193.92	208.236101
194.4	208.410263
194.88	208.579665
195.35	208.743
195.84	208.925468
196.32	209.109129
196.78	209.302709
197.28	209.507019
197.76	209.722108
198.23	209.947401
198.72	210.181756
199.2	210.423437
199.68	210.670032
200.16	210.918316
200.64	211.164092
201.12	211.402054
201.6	211.625756
202.07	211.827831
202.56	212.000578
203.04	212.137043
203.51	212.232399
204.	212.285143
204.48	212.297445
204.95	212.274343
205.44	212.222211
205.92	212.147311
206.4	212.054899
206.88	211.948936
207.35	211.832193
207.84	211.706521
208.32	211.573156
208.78	211.43295
209.28	211.286527
209.76	211.134339
210.23	210.976634
210.72	210.813358
211.2	210.644033
211.67	210.467641
212.16	210.282586
212.64	210.086779
213.12	209.877829
213.6	209.653368
214.07	209.41151
214.56	209.15156
215.04	208.874942
215.51	208.585984
216.	208.291948
216.48	208.002081
216.95	207.726152
217.44	207.473149
217.92	207.250542
218.4	207.064046
218.88	206.917716
219.35	206.814144
219.84	206.754681
220.32	206.739607
220.78	206.768244
221.28	206.839017
221.76	206.949511
222.23	207.096564
222.72	207.276464
223.2	207.485248
223.67	207.719
224.16	207.973982
224.64	208.246482
225.12	208.532482
225.6	208.827522
226.07	209.127118
226.56	209.427839
227.04	209.728581
227.51	210.031178
228.	210.339846
228.48	210.659799
228.95	210.99582
229.44	211.351338
229.92	211.728082
230.38	212.126105
230.88	212.543
231.35	212.979113
231.84	213.427798
232.32	213.885569
232.78	214.347335
233.28	214.807709
233.76	215.261452
234.23	215.703964
234.72	216.131635
235.2	216.541829
235.67	216.932461
236.16	217.301435
236.64	217.646309
237.12	217.964481
237.6	218.253959
238.07	218.514367
238.56	218.747578
239.04	218.957511
239.51	219.149206
240.	219.327752
240.48	219.497512
240.95	219.661772
241.44	219.822681
241.92	219.981324
242.38	220.137845
242.88	220.291596
243.35	220.441373
243.84	220.58582
244.32	220.72398
244.78	220.855911
245.28	220.983052
245.76	221.108117
246.23	221.23447
246.72	221.365221
247.2	221.502358
247.67	221.646179
248.16	221.795227
248.64	221.946916
249.12	222.098759
249.6	222.249743
250.07	222.401063
250.56	222.555766
251.04	222.717589
251.51	222.889697
252.	223.073837
252.48	223.270016
252.95	223.476559
253.44	223.690394
253.92	223.907452
254.38	224.123146
254.88	224.332908
255.35	224.532737
255.84	224.719601
256.32	224.891577
256.8	225.047701
257.28	225.187594
257.76	225.311008
258.24	225.417408
258.71	225.505681
259.2	225.574087
259.68	225.620648
260.15	225.64403
260.64	225.644734
261.12	225.625989
261.57	225.593701
262.08	225.555391
262.56	225.518727
263.03	225.490342
263.52	225.4752
264.	225.47648
264.48	225.495795
264.96	225.533635
265.44	225.588
265.92	225.664939
266.4	225.759281
266.88	225.874604
267.36	226.013146
267.84	226.177326
268.32	226.369193
268.8	226.589938
269.28	226.839502
269.76	227.116293
270.24	227.41712
270.71	227.737486
271.2	228.072449
271.68	228.418025
272.15	228.772561
272.64	229.13722
273.12	229.51515
273.57	229.909893
274.08	230.323957
274.56	230.758145
275.03	231.21166
275.52	231.682753
276.	232.169567
276.48	232.670836
276.96	233.186182
277.44	233.715992
277.92	234.261011
278.4	234.821895
278.88	235.398846
279.36	235.99137
279.84	236.598104
280.32	237.216663
280.8	237.843435
281.28	238.47335
281.76	239.03
282.24	239.713778
282.71	240.306092
283.2	240.86703
283.68	241.389192
284.15	241.869042
284.64	242.307206
285.12	242.707267
285.57	243.074067
286.08	243.412561
286.56	243.727533
287.03	244.023769
287.52	244.306218
288.	244.579855
288.47	244.849311
288.96	245.118476
289.44	245.390227
289.92	245.66631
290.4	245.947339
290.88	246.232846
291.36	246.521303
291.84	246.81009
292.32	247.095368
292.8	247.371889
293.28	247.632926
293.76	247.870677
294.24	248.077558
294.71	248.248366
295.2	248.382334
295.68	248.483675
296.15	248.560212
296.64	248.621307
297.12	248.676441
297.57	248.734806
298.08	248.80534
298.56	248.896693
299.03	249.016954
299.52	249.173293
300.	249.371743
300.47	249.617129
300.96	249.913102
301.44	250.262171
301.92	250.6657
302.4	251.123764
302.88	251.634904
303.36	252.195709
303.84	252.800259
304.32	253.439484
304.8	254.100649
305.28	254.767483
305.76	255.421609
306.24	256.045629
306.71	256.626907
307.2	257.159934
307.68	257.645899
308.15	258.090379
308.64	258.500995
309.12	258.885904
309.57	259.252979
310.08	259.609388
310.56	259.96144
311.03	260.314611
311.52	260.673664
312.	261.042801
312.47	261.425768
312.96	261.825856
313.44	262.245777
313.92	262.687414
314.4	263.151468
314.88	263.636
315.36	264.140889
315.84	264.657356
316.32	265.177635
316.8	265.69037
317.28	266.183096
317.76	266.644703
318.24	267.067771
318.71	267.449636
319.2	267.792103
319.68	268.100141
320.15	268.380102
320.64	268.638176
321.12	268.879577
321.57	269.108335
322.08	269.327432
322.56	269.539052
323.03	269.744819
323.52	269.945982
324.	270.143506
324.47	270.338096
324.96	270.53012
325.44	270.719418
325.92	270.904969
326.4	271.08441
326.88	271.253455
327.36	271.405415
327.84	271.531268
328.32	271.620884
328.8	271.665724
329.28	271.662245
329.76	271.613982
330.24	271.53081
330.71	271.425963
331.2	271.312886
331.68	271.20322
332.15	270.611083
332.64	270.033904
333.12	269.47899
333.57	268.95239
334.08	268.459319
334.56	268.004416
335.03	267.591891
335.52	267.225501
336.	266.908399
336.47	266.642847
336.96	266.429791
337.44	266.268311
337.91	266.15502
338.4	266.083498
338.88	266.043982
339.36	266.023533
339.84	266.007059
340.32	265.979612
340.8	265.930111
341.28	265.855377
341.76	265.761695
342.24	265.662092
342.71	265.571348
343.2	265.502101
343.68	265.463291
344.15	265.460276
344.64	265.495596
345.12	265.569818
345.57	265.68218
346.08	265.831042
346.56	266.014133
347.03	266.228612
347.52	266.470
348.	266.736979
348.47	267.021093
348.96	267.316416
349.44	267.614295
349.91	267.904328
350.4	268.174717
350.88	268.413049
351.36	268.607538
351.84	268.749094
352.32	268.834403
352.8	268.868681
353.28	268.865325
353.76	268.84193
354.24	268.815624
354.71	268.800316
355.2	268.806064
355.68	268.839575
356.15	268.905005
356.64	269.004665
357.12	269.139526
357.57	269.309508
358.08	269.513594
358.56	269.749785
359.03	270.01492
359.52	270.304463
360.	270.612336
360.47	270.930953
360.96	271.251642
361.44	271.565435
361.91	271.863924
362.4	272.139648
362.88	272.385878
363.36	272.596528
363.84	272.767392
364.32	272.898439
364.8	272.995093
365.28	273.066671
365.76	273.123227
366.24	273.173147
366.71	273.22238
367.2	273.274703
367.68	273.332342
368.15	273.396537
368.64	273.467892
369.12	273.546553
369.57	273.63217
370.08	273.723774
370.56	273.819549
371.03	273.916656
371.52	274.011211
372.	274.098613
372.47	274.174225
372.96	274.234146
373.44	274.275574
373.91	274.296498
374.4	274.295296
374.88	274.271211
375.36	274.225883
375.84	274.164537
376.32	274.095292
376.8	274.027058
377.28	273.967639
377.76	273.922875
378.24	273.896594
378.71	273.89089
379.2	273.906449
379.68	273.942774
380.15	273.301
380.64	274.070422
381.12	274.155411
381.57	274.248346
382.08	274.343115
382.56	274.43272
383.03	274.510024
383.52	274.568877
384.	274.605129
384.47	274.616825
384.96	274.603421
385.44	274.564915
385.91	274.502089
386.4	274.418076
386.88	274.319692
387.36	274.216824
387.84	274.120222
388.32	274.039385
388.8	273.981515
389.28	273.951414
389.76	273.951829
390.24	273.983864
390.71	274.047314
391.2	274.140865
391.68	274.262174
392.15	274.407842
392.64	274.573356
393.12	274.753137
393.57	274.940881
394.08	275.13033
394.56	275.316337
395.03	275.495666
395.52	275.666899
396.	275.829486
396.47	275.982958
396.96	276.127423
397.44	276.265452
397.91	276.403804
398.4	276.553171
398.88	276.72593
399.36	276.933666
399.84	277.185685
400.32	277.488592
400.8	277.846452
401.28	278.261121
401.76	278.732536
402.24	279.2589
402.71	279.836737
403.2	280.460944
403.68	281.12486
404.15	281.820538
404.64	282.539321
405.12	283.272818
405.57	284.014109
406.08	284.758709
406.56	285.504678
407.03	286.251845
407.52	287.000903
408.	287.753124
408.47	288.510813
408.96	289.277565
409.44	290.057582
409.91	290.854391
410.4	291.669898
410.88	292.504182
411.35	293.355775
411.84	294.222073
412.32	295.08
412.8	295.984612
413.28	296.872363
413.76	297.75789
414.24	298.635533
414.71	299.498
415.2	300.341476
415.68	301.156081
416.15	301.936655
416.64	302.678779
417.12	303.380498
417.57	304.04232
418.08	304.666502
418.56	305.256061
419.03	305.813991
419.52	306.342866
420.	306.844765
420.47	307.321339
420.96	307.773871
421.44	308.203299
421.91	308.610217
422.4	308.994893
422.88	309.357315
423.35	309.697246
423.84	310.014277
424.32	310.307824
424.8	310.577085
425.28	310.820976
425.76	311.038172
426.24	311.227375
426.71	311.387933
427.2	311.520725
427.68	311.628871
428.15	311.717714
428.64	311.793935
429.12	311.864327
429.57	311.935101
430.08	312.012137
430.56	312.101749
431.03	312.211056
431.52	312.347482
432.	312.517811
432.47	312.72741
432.96	312.979875
433.44	313.277052
433.91	313.619222
434.4	314.00533
434.88	314.43314
435.35	314.899293
435.84	315.39929
436.32	315.92746
436.8	316.477092
437.28	317.040893
437.76	317.611811
438.24	318.183945
438.71	318.753016
439.2	319.316134
439.68	319.871303
440.15	320.417423
440.64	320.955028
441.12	321.487021
441.57	322.018434
442.08	322.555124
442.56	323.102264
443.03	323.66336
443.52	324.23
444.	324.831934
444.47	325.437612
444.96	326.054328
445.44	326.678534
445.91	327.305912
446.4	327.931348
446.88	328.548845
447.35	329.151508
447.84	329.731808
448.32	330.282332
448.8	330.79705
449.28	331.272636
449.76	331.70902
450.24	332.108812
450.71	332.476241
451.2	332.816588
451.68	333.136369
452.15	333.443541
452.64	333.746925
453.12	334.054943
453.57	334.374414
454.08	334.709941
454.56	335.063937
455.03	335.437035
455.52	335.828592
456.	336.237111
456.47	336.660485
456.96	337.096027
457.44	337.54032
457.91	337.988912
458.4	338.435989
458.88	338.874213
459.35	339.295037
459.84	339.689791
460.32	340.051485
460.75	340.376686
461.28	340.666607
461.76	340.927039
462.24	341.167332
462.71	341.398697
463.2	341.632254
463.68	341.877456
464.15	342.141292
464.64	342.428238
465.12	342.740625
465.57	343.079144
466.08	343.443271
466.56	343.831562
467.03	344.241774
467.52	344.670834
468.	345.114676
468.47	345.567976
468.96	346.023856
469.44	346.473665
469.91	346.907063
470.4	347.312722
470.88	347.679894
471.35	348.000689
471.84	348.272283
472.32	348.497873
472.75	348.685721
473.28	348.846784
473.76	348.992143
474.24	349.131159
474.71	349.27059
475.2	349.414405
475.68	349.564047
476.15	349.718915
476.64	349.876905
477.12	350.034915
477.57	350.189192
478.08	350.335517
478.56	350.469191
479.03	350.584839
479.52	350.676053
480.	350.735002
480.47	350.752238
480.96	350.717116
481.44	350.619362
481.91	350.451849
482.4	350.213669
482.88	349.911704
483.35	349.559538
483.84	349.174471
484.32	348.774387
484.75	348.375646
485.28	347.992135
485.76	347.635201
486.24	347.314014
486.71	347.035796
487.2	346.806005
487.68	346.628473
488.15	346.50546
488.64	346.437612
489.12	346.423807
489.57	346.460942
490.08	346.543645
490.56	346.663985
491.03	346.811286
491.52	346.972317
492.	347.132218
492.47	347.276478
492.96	347.393807
493.44	347.478899
493.91	347.533522
494.4	347.565148
494.88	347.584
495.35	347.600206
495.84	347.622096
496.32	347.655673
496.75	347.704804
497.28	347.771692
497.76	347.857356
498.24	347.962011
498.71	348.085297
499.2	348.226368
499.68	348.383833
500.15	348.555573
500.64	348.73843
501.12	348.927836
501.57	349.117449
502.08	349.299011
502.56	349.462739
503.03	349.598579
503.52	349.698378
504.	349.75826
504.47	349.779924
504.96	349.769878
505.44	349.737069
505.91	349.690294
506.4	349.636495
506.88	349.580144
507.35	349.523434
507.84	349.467027
508.32	349.410691
508.75	349.35406
509.28	349.296975
509.76	349.239601
510.24	349.182471
510.71	349.126358
511.2	349.071936
511.68	349.01929
512.16	348.967382
512.64	348.913591
513.12	348.853711
513.6	348.782653
514.0799	348.696147
514.56	348.593197
515.04	348.478139
515.52	348.360893
516.	348.255035
516.48	348.174847
516.96	348.132848
517.4399	348.138544
517.92	348.198277
518.4	348.315675
518.88	348.492281
519.36	348.728114
519.84	349.022076
520.3199	349.37218
520.8	349.77564
521.28	350.228813
521.76	350.727036
522.24	351.264321
522.72	351.832969
523.1	352.42314
523.68	353.022594
524.16	353.616954
524.64	354.191
525.12	354.731226
525.6	355.229079
526.0799	355.683211
526.56	356.099176
527.04	356.48676
527.52	356.856706
528.	357.218434
528.48	357.579149
528.96	357.943897
529.4399	358.316011
529.92	358.697589
530.4	359.089848
530.88	359.493341
531.36	359.908033
531.84	360.333252
532.3199	360.767157
532.8	361.208379
533.28	361.652828
533.76	362.095146
534.24	362.52792
534.72	362.941317
535.1	363.323368
535.68	363.661154
536.16	363.943199
536.64	364.162604
537.12	364.319402
537.6	364.42058
538.0799	364.477639
538.56	364.503287
539.04	364.508956
539.52	364.503718
540.	364.494233
540.48	364.485203
540.96	364.479914
541.4399	364.480697
541.92	364.489243
542.4	364.506742
542.88	364.533928
543.36	364.570928
543.84	364.616899
544.3199	364.669543
544.8	364.72445
545.28	364.774547
545.76	364.809865
546.24	364.818154
546.72	364.786916
547.1	364.706778
547.68	364.574904
548.16	364.3964
548.64	364.182772
549.12	363.948584
549.6	363.708355
550.0799	363.474825
550.56	363.25845
551.04	363.067543
551.52	362.908603
552.	362.786658
552.48	362.705596
552.96	362.668386
553.4399	362.677098
553.92	362.732807
554.4	362.835374
554.88	362.983097
555.36	363.172243
555.84	363.396502
556.3199	363.646554
556.8	363.910082
557.28	364.172813
557.76	364.420976
558.24	364.644796
558.72	364.84146
559.1	365.015701
559.68	365.177664
560.16	365.339468
560.64	365.51232
561.12	365.704989
561.6	365.923453
562.0799	366.171197
562.56	366.449711
563.04	366.758962
563.52	367.097791
564.	367.464192
564.48	367.85551
564.9599	368.266876
565.4399	368.694075
565.92	369.131584
566.4	369.572081
566.88	370.005882
567.36	370.420518
567.84	370.800922
568.3199	371.130802
568.8	371.395565
569.28	371.586179
569.76	371.702014
570.24	371.750652
570.72	371.745279
571.1	371.701137
571.68	371.632566
572.16	371.551645
572.64	371.46803
573.12	371.389369
573.6	371.32194
574.0799	371.271172
574.56	371.240279
575.04	371.232493
575.52	371.250912
