# Supplementary material for: Towards the engineering of a photon-only two-stroke rotary molecular motor
Source: Nat Commun. 2022 Oct 28;13:6433. doi: 10.1038/s41467-022-33695-x (PMC9616945; doi:10.1038/s41467-022-33695-x)
Supplement: Supplementary file 13 — Source Data [file 41467_2022_33695_MOESM13_ESM.zip › Figure 4C source data/traj-52.txt]

time(fs) , θ(deg.)
0.	178.114972
0.48	177.590499
0.96	177.097654
1.44	176.647959
1.92	176.251446
2.4	175.915716
2.88	175.645385
3.36	175.44217
3.84	175.30543
4.32	175.232726
4.8	175.220145
5.279	175.262247
5.76	175.351787
6.24	175.479408
6.72	175.633598
7.199	175.801254
7.68	175.969047
8.16	176.125422
8.64	176.262455
9.12	176.376685
9.6	176.468782
10.08	176.542614
10.559	176.604288
11.04	176.661349
11.52	176.722091
12.	176.794908
12.48	176.887603
12.959	177.006605
13.44	177.156145
13.92	177.337642
14.399	177.549641
14.879	177.788359
15.36	178.048628
15.84	178.324792
16.32	178.611277
16.8	178.902796
17.28	179.194287
17.758	179.480773
18.24	179.75733
18.72	180.019331
19.2	180.263031
19.68	180.486325
20.16	180.68931
20.64	180.8743
21.117	181.045314
21.598	181.207368
22.08	181.365913
22.56	181.52655
23.04	181.694901
23.52	181.876374
24.	182.07562
24.48	182.295653
24.96	182.536972
25.438	182.797223
25.918	183.07163
26.4	183.354
26.88	183.637718
27.36	183.916304
27.84	184.183661
28.32	184.434151
28.797	184.662701
29.278	184.865108
29.758	185.038502
30.24	185.181809
30.72	185.295968
31.2	185.383816
31.68	185.449709
32.16	185.499038
32.64	185.537793
33.12	185.572261
33.6	185.608853
34.08	185.65399
34.56	185.713917
35.04	185.794312
35.516	185.834
36.	186.032283
36.48	186.191888
36.96	186.375027
37.44	186.575545
37.92	186.785296
38.4	186.99503
38.875	187.195197
39.36	187.376686
39.836	187.531571
40.32	187.653904
40.8	187.740401
41.28	187.790744
41.76	187.807305
42.235	187.79441
42.72	187.757436
43.196	187.702126
43.68	187.63422
44.16	187.559411
44.64	187.483467
45.12	187.412361
45.6	187.352192
46.08	187.308756
46.555	187.286685
47.04	187.288344
47.516	187.312949
48.	187.356437
48.48	187.412192
48.96	187.472268
49.44	187.528631
49.92	187.574263
50.4	187.604158
50.875	187.616104
51.36	187.610893
51.836	187.591705
52.32	187.562907
52.8	187.528858
53.28	187.493148
53.76	187.458333
54.235	187.42602
54.72	187.397149
55.196	187.372331
55.68	187.352194
56.16	187.337684
56.64	187.330289
57.12	187.332146
57.594	187.345954
58.08	187.374602
58.555	187.420514
59.04	187.484834
59.516	187.566761
60.	187.663319
60.48	187.769642
60.96	187.879601
61.44	187.986591
61.915	188.084468
62.4	188.168667
62.875	188.237274
63.36	188.291535
63.836	188.335395
64.32	188.374273
64.8	188.413736
65.28	188.458574
65.75	188.512283
66.24	188.577155
66.72	188.654841
67.2	188.747011
67.67	188.855725
68.16	188.983399
68.64	189.13244
69.12	189.304408
69.6	189.498869
70.08	189.7125
70.56	189.939027
71.03	190.170048
71.52	190.396371
72.	190.609352
72.48	190.80212
72.96	190.970643
73.44	191.114281
73.92	191.235326
74.39	191.337631
74.88	191.4251
75.36	191.500717
75.84	191.566223
76.32	191.622242
76.8	191.668575
77.28	191.704551
77.75	191.729371
78.24	191.742422
78.72	191.74358
79.2	191.733447
79.67	191.713473
80.16	191.685862
80.64	191.65318
81.11	191.617711
81.6	191.580731
82.08	191.541986
82.56	191.499521
83.03	191.44992
83.52	191.388912
84.	191.312392
84.47	191.21767
84.96	191.10443
85.44	190.97485
85.92	190.832813
86.39	190.682794
86.88	190.528954
87.36	190.374719
87.84	190.222739
88.32	190.075072
88.8	189.933472
89.28	189.732
89.75	189.676046
90.24	189.565335
90.72	189.471458
91.2	189.399099
91.67	189.353141
92.16	189.337451
92.64	189.353517
93.11	189.399493
93.6	189.470007
94.08	189.556799
94.56	189.650278
95.03	189.741786
95.52	189.826263
96.	189.90382
96.47	189.979086
96.96	190.058895
97.44	190.150005
97.92	190.257812
98.39	190.385994
98.88	190.536665
99.36	190.710663
99.84	190.907873
100.32	191.127522
100.8	191.36849
101.28	191.629619
101.75	191.90
102.24	192.208907
102.72	192.525876
103.2	192.859882
103.67	193.208877
104.16	193.569355
104.64	193.936306
105.11	194.303443
105.6	194.663611
106.08	195.009443
106.56	195.334453
107.03	195.634535
107.52	195.909208
108.	196.161726
108.47	196.397811
108.96	196.623828
109.44	196.845371
109.92	197.066623
110.39	197.290329
110.88	197.518096
111.36	197.750846
111.83	197.989319
112.32	198.234596
112.8	198.488513
113.28	198.753823
113.75	199.03385
114.24	199.331583
114.72	199.64844
115.19	199.983203
115.67	200.331479
116.16	200.68576
116.64	201.035838
117.11	201.369632
117.6	201.674681
118.08	201.940413
118.56	202.160405
119.03	202.333185
119.52	202.461102
120.	202.548325
120.47	202.599299
120.96	202.618106
121.44	202.608525
121.92	202.574397
122.39	202.520083
122.88	202.450852
123.36	202.373085
123.83	202.294178
124.32	202.222039
124.8	202.164177
125.28	202.12659
125.75	202.112879
126.24	202.123918
126.72	202.158112
127.19	202.211945
127.67	202.280453
128.16	202.357564
128.64	202.436538
129.12	202.510911
129.6	202.576041
130.07	202.630588
130.56	202.676859
131.04	202.719638
131.51	202.764353
132.	202.815714
132.48	202.877237
132.96	202.95147
133.44	203.040502
133.92	203.146481
134.4	203.271939
134.88	203.419778
135.35	203.592828
135.84	203.793033
136.32	204.020561
136.78	204.273319
137.28	204.547119
137.76	204.836221
138.24	205.133801
138.72	205.432006
139.2	205.721705
139.68	205.992368
140.16	206.232734
140.64	206.432731
141.12	206.586159
141.6	206.69248
142.07	206.756268
142.56	206.784943
143.04	206.78652
143.51	206.768456
144.	206.737453
144.48	206.697
144.96	206.661139
145.44	206.627596
145.92	206.604559
146.4	206.596722
146.88	206.607365
147.35	206.637945
147.84	206.688196
148.32	206.756657
148.78	206.841283
149.28	206.939799
149.76	207.049642
150.23	207.16758
150.72	207.289144
151.2	207.408054
151.68	207.515902
152.16	207.602476
152.64	207.657191
153.12	207.671726
153.6	207.642909
154.07	207.574024
154.56	207.473611
155.04	207.352884
155.51	207.22352
156.	207.096539
156.48	206.981934
156.96	206.888393
157.44	206.822644
157.92	206.788528
158.4	206.786319
158.88	206.812904
159.35	206.862809
159.84	206.929482
160.32	207.006248
160.78	207.086705
161.28	207.164664
161.76	207.233861
162.23	207.287602
162.72	207.318541
163.2	207.318811
163.68	207.280863
164.16	207.199304
164.64	207.073301
165.12	206.90809
165.6	206.714181
166.07	206.504743
166.56	206.292987
167.04	206.090622
167.51	205.907266
168.	205.750243
168.48	205.624414
168.95	205.532079
169.44	205.473138
169.92	205.445582
170.4	205.446132
170.88	205.470784
171.35	205.515151
171.84	205.574634
172.32	205.644516
172.78	205.720071
173.28	205.796704
173.76	205.870054
174.23	205.935948
174.72	205.990109
175.2	206.02773
175.68	206.043387
176.16	206.031963
176.64	205.990843
177.12	205.922421
177.6	205.834948
178.07	205.740869
178.56	205.653785
179.04	205.585635
179.51	205.544837
180.	205.535452
180.48	205.557399
180.95	205.607462
181.44	205.680616
181.92	205.771168
182.4	205.873528
182.88	205.982671
183.35	206.094442
183.84	206.20577
184.32	206.31477
184.78	206.42064
185.28	206.523272
185.76	206.622657
186.23	206.71825
186.72	206.808626
187.2	206.891775
187.68	206.966278
188.16	207.033054
188.64	207.096614
189.12	207.164677
189.6	207.24619
190.07	207.348928
190.56	207.477815
191.04	207.634385
191.51	207.817173
192.	208.022568
192.48	208.245707
192.95	208.481176
193.44	208.723536
193.92	208.967755
194.4	209.209574
194.88	209.445813
195.35	209.674492
195.84	209.894706
196.32	210.106238
196.78	210.309011
197.28	210.502513
197.76	210.685288
198.23	210.854605
198.72	211.00653
199.2	211.136654
199.68	211.241672
200.16	211.321299
200.64	211.379214
201.12	211.421958
201.6	211.456416
202.07	211.487606
202.56	211.517862
203.04	211.547241
203.51	211.574546
204.	211.598405
204.48	211.618209
204.95	211.634751
205.44	211.65047
205.92	211.669258
206.4	211.695941
206.88	211.735612
207.35	211.793018
207.84	211.872085
208.32	211.975564
208.78	212.104783
209.28	212.259465
209.76	212.437653
210.23	212.635825
210.72	212.849339
211.2	213.073237
211.67	213.30313
212.16	213.535665
212.64	213.768292
213.12	213.649
213.6	214.224069
214.07	214.441511
214.56	214.647879
215.04	214.840545
215.51	215.017868
216.	215.179503
216.48	215.326413
216.95	215.460616
217.44	215.584824
217.92	215.702134
218.4	215.815801
218.88	215.929121
219.35	216.045337
219.84	216.167512
220.32	216.298315
220.78	216.439668
221.28	216.592282
221.76	216.75524
222.23	216.925952
222.72	217.100769
223.2	217.276149
223.67	217.449767
224.16	217.620933
224.64	217.790261
225.12	217.959155
225.6	218.129616
226.07	218.304426
226.56	218.487369
227.04	218.683124
227.51	218.896833
228.	219.133546
228.48	219.39781
228.95	219.693478
229.44	220.023655
229.92	220.390701
230.38	220.796145
230.88	221.240474
231.35	221.722789
231.84	222.240362
232.32	222.788245
232.78	223.359081
233.28	223.943355
233.76	224.530153
234.23	225.108377
234.72	225.668022
235.2	226.201089
235.67	226.701875
236.16	227.166755
236.64	227.593753
237.12	227.982064
237.6	228.331588
238.07	228.642529
238.56	228.915142
239.04	229.149716
239.51	229.346751
240.	229.507267
240.48	229.633122
240.95	229.727281
241.44	229.793947
241.92	229.838503
242.38	229.867189
242.88	229.886527
243.35	229.902514
243.84	229.919838
244.32	229.941375
244.78	229.968267
245.28	230.000625
245.76	230.038608
246.23	230.083392
246.72	230.137558
247.2	230.204819
247.67	230.289383
248.16	230.395313
248.64	230.526068
249.12	230.684294
249.6	230.871793
250.07	231.089653
250.56	231.338439
251.04	231.618381
251.51	231.929495
252.	232.271568
252.48	232.644024
252.95	233.045678
253.44	233.474455
253.92	233.9271
254.38	234.398974
254.88	234.884007
255.35	235.374895
255.84	235.863652
256.32	236.342512
256.8	236.805038
257.28	237.24709
257.76	237.667285
258.24	238.066788
258.71	238.44856
259.2	238.816409
259.68	239.174178
260.15	239.525228
260.64	239.872226
261.12	240.217146
261.57	240.561364
262.08	240.905764
262.56	241.250798
263.03	241.596472
263.52	241.942244
264.	242.286857
264.48	242.628129
264.96	242.962732
265.44	243.286027
265.92	243.591995
266.4	243.873364
266.88	244.122105
267.36	244.330457
267.84	244.492468
268.32	244.605679
268.8	244.67217
269.28	244.698405
269.76	244.693908
270.24	244.669521
270.71	244.635959
271.2	244.602947
271.68	244.578869
272.15	244.570677
272.64	244.58391
273.12	244.622717
273.57	244.689883
274.08	244.786848
274.56	244.913726
275.03	245.069301
275.52	245.250989
276.	245.454807
276.48	245.675444
276.96	245.906505
277.44	246.141056
277.92	246.372431
278.4	246.5952
278.88	246.806056
279.36	247.004387
279.84	247.192342
280.32	247.374291
280.8	247.555846
281.28	247.742786
281.76	247.940243
282.24	248.1523
282.71	248.381892
283.2	248.630892
283.68	248.90021
284.15	249.189864
284.64	249.499013
285.12	249.825968
285.57	250.168209
286.08	250.522447
286.56	250.884707
287.03	251.250464
287.52	251.614831
288.	251.972848
288.47	252.319834
288.96	252.651656
289.44	252.964741
289.92	253.255863
290.4	253.52214
290.88	253.761707
291.36	253.975098
291.84	254.166542
292.32	254.344098
292.8	254.518354
293.28	254.700339
293.76	254.844
294.24	255.123237
294.71	255.375003
295.2	255.655803
295.68	255.963833
296.15	256.295069
296.64	256.643681
297.12	257.002353
297.57	257.362596
298.08	257.71522
298.56	258.051143
299.03	258.362558
299.52	258.644115
300.	258.89357
300.47	259.111476
300.96	259.300162
301.44	259.462722
301.92	259.602631
302.4	259.724018
302.88	259.83219
303.36	259.933791
303.84	260.036396
304.32	260.147765
304.8	260.275255
305.28	260.425654
305.76	260.601442
306.24	260.783399
306.71	260.974908
307.2	261.175031
307.68	261.380531
308.15	261.586658
308.64	261.787658
309.12	261.977334
309.57	262.149743
310.08	262.241
310.56	262.424446
311.03	262.521121
311.52	262.588483
312.	262.62481
312.47	262.627581
312.96	262.593641
313.44	262.520279
313.92	262.406981
314.4	262.256901
314.88	262.076943
315.36	261.876385
315.84	261.66507
316.32	261.452064
316.8	261.245005
317.28	261.049929
317.76	260.87126
318.24	260.711806
318.71	260.572712
319.2	260.453483
319.68	260.352185
320.15	260.265937
320.64	260.191663
321.12	260.126805
321.57	260.06964
322.08	260.019053
322.56	259.973714
323.03	259.931071
323.52	259.886643
324.	259.834443
324.47	259.768494
324.96	259.684779
325.44	259.582738
325.92	259.465504
326.4	259.338751
326.88	259.208924
327.36	259.081732
327.84	258.961285
328.32	258.849854
328.8	258.748009
329.28	258.654888
329.76	258.568567
330.24	258.486435
330.71	258.405682
331.2	258.32381
331.68	258.239129
332.15	258.151027
332.64	258.05989
333.12	257.966711
333.57	257.872543
334.08	257.777973
334.56	257.68271
335.03	257.585414
335.52	257.483948
336.	257.376237
336.47	257.261607
336.96	257.14196
337.44	257.021851
337.91	256.907316
338.4	256.804163
338.88	256.716661
339.36	256.646934
339.84	256.594918
340.32	256.558661
340.8	256.534803
341.28	256.519238
341.76	256.507906
342.24	256.497575
342.71	256.486382
343.2	256.47397
343.68	256.461203
344.15	256.449649
344.64	256.441024
345.12	256.436681
345.57	256.437084
346.08	256.441278
346.56	256.446429
347.03	256.44774
347.52	256.439019
348.	256.413964
348.47	256.367488
348.96	256.296345
349.44	256.198721
349.91	256.073309
350.4	255.918531
350.88	255.732267
351.36	255.512093
351.84	255.255893
352.32	254.962658
352.8	254.633228
353.28	254.270618
353.76	253.879813
354.24	253.467129
354.71	253.039385
355.2	252.603172
355.68	252.164283
356.15	251.727297
356.64	251.295189
357.12	250.868963
357.57	250.447447
358.08	250.027544
358.56	249.605156
359.03	249.176564
359.52	248.739603
360.	248.293973
360.47	247.840735
360.96	247.381497
361.44	246.917806
361.91	246.450923
362.4	245.982012
362.88	245.512603
363.36	245.045131
363.84	244.583247
364.32	244.131737
364.8	243.696079
365.28	243.28187
365.76	242.894304
366.24	242.537772
366.71	242.215509
367.2	241.929225
367.68	241.678702
368.15	241.461515
368.64	241.273167
369.12	241.107848
369.57	240.959709
370.08	240.824022
370.56	240.697572
371.03	240.578169
371.52	240.463773
372.	240.351769
372.47	240.238649
372.96	240.120133
373.44	239.991639
373.91	239.84897
374.4	239.688993
374.88	239.504
375.36	239.311625
375.84	239.094535
376.32	238.859947
376.8	238.60935
377.28	238.344256
377.76	238.065958
378.24	237.775208
378.71	237.471974
379.2	237.155572
379.68	236.825393
380.15	236.482075
380.64	236.128419
381.12	235.769375
381.57	235.411093
382.08	235.05967
382.56	234.720162
383.03	234.396086
383.52	234.089362
384.	233.800655
384.47	233.530056
384.96	233.277976
385.44	233.045899
385.91	232.836608
386.4	232.653778
386.88	232.501162
387.36	232.381799
387.84	232.297478
388.32	232.248425
388.8	232.233134
389.28	232.248339
389.76	232.28919
390.24	232.349663
390.71	232.423033
391.2	232.502167
391.68	232.579499
392.15	232.646939
392.64	232.696029
393.12	232.718386
393.57	232.706226
394.08	232.652855
394.56	232.553126
395.03	232.40391
395.52	232.204573
396.	231.957313
396.47	231.667138
396.96	231.341423
397.44	230.98922
397.91	230.620581
398.4	230.246046
398.88	229.876249
399.36	229.521465
399.84	229.190951
400.32	228.892089
400.8	228.629524
401.28	228.404683
401.76	228.215972
402.24	228.059649
402.71	227.930984
403.2	227.825153
403.68	227.737612
404.15	227.664063
404.64	227.600294
405.12	227.542133
405.57	227.485618
406.08	227.427404
406.56	227.365237
407.03	227.298217
407.52	227.226696
408.	227.151809
408.47	227.07487
408.96	226.807
409.44	226.917716
409.91	226.836485
410.4	226.750454
410.88	226.655159
411.35	226.544366
411.84	226.410617
412.32	226.246286
412.8	226.044752
413.28	225.801169
413.76	225.512633
414.24	225.178
414.71	224.797621
415.2	224.37311
415.68	223.907167
416.15	223.403542
416.64	222.867168
417.12	222.304449
417.57	221.723465
418.08	221.133888
418.56	220.546506
419.03	219.972539
419.52	219.422946
420.	218.907808
420.47	218.435754
420.96	218.013345
421.44	217.644469
421.91	217.330023
422.4	217.068268
422.88	216.855995
423.35	216.689942
423.84	216.567485
424.32	216.486218
424.8	216.442989
425.28	216.433171
425.76	216.450407
426.24	216.486824
426.71	216.533586
427.2	216.581779
427.68	216.623494
428.15	216.652833
428.64	216.666434
429.12	216.663357
429.57	216.644468
430.08	216.611703
430.56	216.56744
431.03	216.514023
431.52	216.453283
432.	216.385795
432.47	216.31045
432.96	216.234991
433.44	216.15983
433.91	216.0854
434.4	216.012791
434.88	215.943562
435.35	215.879121
435.84	215.820013
436.32	215.765359
436.8	215.712256
437.28	215.651328
437.76	215.581374
438.24	215.503261
438.71	215.41656
439.2	215.32285
439.68	215.226164
440.15	215.13235
440.64	215.047953
441.12	214.97916
441.57	214.931007
442.08	214.906824
442.56	214.907847
443.03	214.932988
443.52	214.978885
444.	215.040462
444.47	215.112074
444.96	215.188878
445.44	215.267646
445.91	215.346505
446.4	215.423971
446.88	215.497995
447.35	215.565415
447.84	215.621815
448.32	215.661728
448.8	215.679221
449.28	215.668946
449.76	215.62756
450.24	215.555057
450.71	215.455325
451.2	215.335502
451.68	215.20442
452.15	215.070815
452.64	214.941827
453.12	214.821951
453.57	214.712447
454.08	214.611347
454.56	214.514404
455.03	214.417185
455.52	214.317709
456.	214.218055
456.47	214.123856
456.96	214.042303
457.44	213.980126
457.91	213.942364
458.4	213.931874
458.88	213.949252
459.35	213.993007
459.84	214.055
460.32	214.146141
460.75	214.24783
461.28	214.362992
461.76	214.491925
462.24	214.636955
462.71	214.801199
463.2	214.987015
463.68	215.194721
464.15	215.421832
464.64	215.662926
465.12	215.910239
465.57	216.155225
466.08	216.390924
466.56	216.614147
467.03	216.826011
467.52	217.03047
468.	217.232093
468.47	217.434472
468.96	217.639584
469.44	217.847797
469.91	218.058138
470.4	218.268689
470.88	218.477149
471.35	218.681606
471.84	218.881412
472.32	219.077803
472.75	219.273819
473.28	219.473458
473.76	219.680412
474.24	219.896909
474.71	220.122973
475.2	220.356199
475.68	220.592043
476.15	220.824688
476.64	221.04839
477.12	221.258884
477.57	221.454073
478.08	221.633623
478.56	221.797862
479.03	221.946744
479.52	222.079235
480.	222.193099
480.47	222.284908
480.96	222.350228
481.44	222.384007
481.91	222.381262
482.4	222.338018
482.88	222.25223
483.35	222.124248
483.84	221.956518
484.32	221.752694
484.75	221.516557
485.28	221.251147
485.76	220.958243
486.24	220.638248
486.71	220.290557
487.2	219.914484
487.68	219.510574
488.15	219.081638
488.64	218.632829
489.12	218.170742
489.57	217.702195
490.08	217.233262
490.56	216.768777
491.03	216.312197
491.52	215.865761
492.	215.430902
492.47	215.008906
492.96	214.601663
493.44	214.212182
493.91	213.844532
494.4	213.503127
494.88	213.191689
495.35	212.912308
495.84	212.664904
496.32	212.447163
496.75	212.254941
497.28	212.083128
497.76	211.92685
498.24	211.782585
498.71	211.648578
499.2	211.524315
499.68	211.409484
500.15	211.303073
500.64	211.20292
501.12	211.105675
501.57	211.00701
502.08	210.902004
502.56	210.785698
503.03	210.653817
503.52	210.503574
504.	210.334271
504.47	210.147424
504.96	209.94629
505.44	209.735024
505.91	209.51775
506.4	209.297828
506.88	209.077384
507.35	208.857153
507.84	208.636688
508.32	208.415003
508.75	208.191504
509.28	207.966769
509.76	207.742671
510.24	207.521808
510.71	207.306676
511.2	207.099044
511.68	206.867
512.16	206.708293
512.64	206.523908
513.12	206.345215
513.6	206.171293
514.0799	206.00224
514.56	205.83946
515.04	205.685392
515.52	205.542784
516.	205.413863
516.48	205.237
516.96	205.200097
517.4399	205.113186
517.92	205.035941
518.4	204.964344
518.88	204.894033
519.36	204.821144
519.84	204.743046
520.3199	204.658562
520.8	204.567567
521.28	204.470313
521.76	204.366918
522.24	204.257148
522.72	204.140474
523.1	204.016298
523.68	203.884325
524.16	203.745005
524.64	203.535
525.12	203.452001
525.6	203.305135
526.0799	203.163745
526.56	203.032016
527.04	202.913302
527.52	202.809654
528.	202.721503
528.48	202.647928
528.96	202.586082
529.4399	202.532437
529.92	202.482965
530.4	202.434473
530.88	202.385158
531.36	202.334632
531.84	202.283867
532.3199	202.233627
532.8	202.183735
533.28	202.133124
533.76	202.080098
534.24	202.022741
534.72	201.959387
535.1	201.888968
535.68	201.811096
536.16	201.725861
536.64	201.633444
537.12	201.533757
537.6	201.426196
538.0799	201.30953
538.56	201.181838
539.04	201.040529
539.52	200.882484
540.	200.704462
540.48	200.503876
540.96	200.279699
541.4399	200.033004
541.92	199.76674
542.4	199.484946
542.88	199.191902
543.36	198.891606
543.84	198.587613
544.3199	198.283203
544.8	197.981757
545.28	197.687232
545.76	197.404511
546.24	197.139424
546.72	196.898417
547.1	196.688122
547.68	196.541479
548.16	196.384436
548.64	196.289003
549.12	196.255547
549.6	196.285389
550.0799	196.393042
550.56	196.540374
551.04	196.719671
551.52	196.92118
552.	197.137836
552.48	197.366514
552.96	197.606768
553.4399	197.859376
553.92	198.124695
554.4	198.401773
554.88	198.688386
555.36	198.981579
555.84	199.278248
556.3199	199.575381
556.8	199.86992
557.28	200.158438
557.76	200.436848
558.24	200.700307
558.72	200.94326
559.1	201.15953
559.68	201.342386
560.16	201.484509
560.64	201.577911
561.12	201.613922
561.6	201.583533
562.0799	201.478354
562.56	201.292154
563.04	201.022322
563.52	200.670361
564.	200.241107
564.48	199.741375
564.9599	199.178808
565.4399	198.561273
565.92	197.896567
566.4	197.192209
566.88	196.455223
567.36	195.69191
567.84	194.90773
568.3199	194.10732
568.8	193.294606
569.28	192.472994
569.76	191.645537
570.24	190.815009
570.72	189.98383
571.1	189.153828
571.68	188.3259
572.16	187.417
572.64	186.67375
573.12	185.845976
573.6	185.015492
574.0799	184.184546
574.56	183.359807
575.04	182.551833
575.52	181.773107
