# Supplementary material for: Towards the engineering of a photon-only two-stroke rotary molecular motor
Source: Nat Commun. 2022 Oct 28;13:6433. doi: 10.1038/s41467-022-33695-x (PMC9616945; doi:10.1038/s41467-022-33695-x)
Supplement: Supplementary file 13 — Source Data [file 41467_2022_33695_MOESM13_ESM.zip › Figure 4C source data/traj-53.txt]

time(fs) , θ(deg.)
0.	177.6327
0.48	177.480922
0.96	177.353142
1.44	177.245317
1.92	177.152605
2.4	177.069718
2.88	176.990932
3.36	176.909958
3.84	176.819886
4.32	176.713662
4.8	176.585517
5.279	176.433099
5.76	176.258861
6.24	176.06937
6.72	175.873194
7.199	175.679
7.68	175.494663
8.16	175.327143
8.64	175.182691
9.12	175.067
9.6	174.985064
10.08	174.940665
10.559	174.935627
11.04	174.969223
11.52	175.038123
12.	175.136944
12.48	175.259095
12.959	175.397464
13.44	175.544692
13.92	175.69299
14.399	175.833771
14.879	175.957725
15.36	176.056116
15.84	176.12352
16.32	176.160379
16.8	176.172961
17.28	176.170653
17.758	176.162936
18.24	176.15779
18.72	176.161492
19.2	176.17911
19.68	176.21511
20.16	176.273813
20.64	176.359519
21.117	176.476195
21.598	176.62677
22.08	176.812273
22.56	177.031266
23.04	177.279847
23.52	177.552139
24.	177.840918
24.48	178.138
24.96	178.434324
25.438	178.714
25.918	178.984871
26.4	179.220334
26.88	179.421898
27.36	179.590855
27.84	179.733249
28.32	179.857043
28.797	179.969677
29.278	180.077029
29.758	180.183489
30.24	180.292494
30.72	180.407109
31.2	180.530425
31.68	180.665632
32.16	180.815715
32.64	180.982795
33.12	181.167323
33.6	181.367495
34.08	181.579203
34.56	181.796479
35.04	182.01211
35.516	182.218025
36.	182.405433
36.48	182.565117
36.96	182.688607
37.44	182.770377
37.92	182.809936
38.4	182.811922
38.875	182.783911
39.36	182.733786
39.836	182.66816
40.32	182.592022
40.8	182.509054
41.28	182.422155
41.76	182.333941
42.235	182.247138
42.72	182.164803
43.196	182.09032
43.68	182.027081
44.16	181.977855
44.64	181.944009
45.12	181.924888
45.6	181.917629
46.08	181.917435
46.555	181.918104
47.04	181.912683
47.516	181.894457
48.	181.858557
48.48	181.803787
48.96	181.733407
49.44	181.654008
49.92	181.57337
50.4	181.498721
50.875	181.436003
51.36	181.389849
51.836	181.363887
52.32	181.361101
52.8	181.384142
53.28	181.435562
53.76	181.517904
54.235	181.633636
54.72	181.784876
55.196	181.972946
55.68	182.197878
56.16	182.457
56.64	182.7497
57.12	183.067293
57.594	183.402909
58.08	183.746521
58.555	184.086603
59.04	184.412001
59.516	184.714755
60.	184.992027
60.48	185.245472
60.96	185.47878
61.44	185.695457
61.915	185.897823
62.4	186.087001
62.875	186.263336
63.36	186.426939
63.836	186.578178
64.32	186.718062
64.8	186.84843
65.28	186.971873
65.75	187.091279
66.24	187.209053
66.72	187.326242
67.2	187.441876
67.67	187.552688
68.16	187.653106
68.64	187.735349
69.12	187.789792
69.6	187.806361
70.08	187.777594
70.56	187.702387
71.03	187.587309
71.52	187.443944
72.	187.284753
72.48	187.120376
72.96	186.958896
73.44	186.806206
73.92	186.666715
74.39	186.544036
74.88	186.441533
75.36	186.362659
75.84	186.311012
76.32	186.290028
76.8	186.302346
77.28	186.349031
77.75	186.428985
78.24	186.538802
78.72	186.673011
79.2	186.824367
79.67	186.9839
80.16	187.140741
80.64	187.282384
81.11	187.39661
81.6	187.475577
82.08	187.519578
82.56	187.5364
83.03	187.536774
83.52	187.530282
84.	187.523778
84.47	187.5216
84.96	187.526363
85.44	187.539776
85.92	187.563313
86.39	187.598764
86.88	187.648653
87.36	187.716443
87.84	187.806427
88.32	187.923171
88.8	188.070531
89.28	188.250425
89.75	188.461766
90.24	188.619
90.72	188.956713
91.2	189.220804
91.67	189.478364
92.16	189.71469
92.64	189.917536
93.11	190.081039
93.6	190.206758
94.08	190.300578
94.56	190.368771
95.03	190.415985
95.52	190.445044
96.	190.457556
96.47	190.454679
96.96	190.437803
97.44	190.409059
97.92	190.371584
98.39	190.329525
98.88	190.287739
99.36	190.251221
99.84	190.22437
100.32	190.210243
100.8	190.20
101.28	190.222498
101.75	190.244384
102.24	190.26976
102.72	190.290131
103.2	190.29477
103.67	190.272749
104.16	190.216952
104.64	190.127423
105.11	190.010556
105.6	189.875162
106.08	189.729197
106.56	189.578613
107.03	189.427623
107.52	189.279431
108.	189.136949
108.47	189.003367
108.96	188.882519
109.44	188.779047
109.92	188.698322
110.39	188.646138
110.88	188.628174
111.36	188.649329
111.83	188.712995
112.32	188.820373
112.8	188.96984
113.28	189.156376
113.75	189.371233
114.24	189.602453
114.72	189.837201
115.19	190.065991
115.67	190.286164
116.16	190.501301
116.64	190.717317
117.11	190.939071
117.6	191.169191
118.08	191.408457
118.56	191.656687
119.03	191.913519
119.52	192.1789
120.	192.453205
120.47	192.737052
120.96	193.030889
121.44	193.334511
121.92	193.6467
122.39	193.965091
122.88	194.286278
123.36	194.606002
123.83	194.919263
124.32	195.220238
124.8	195.502103
125.28	195.75713
125.75	195.977732
126.24	196.158788
126.72	196.300174
127.19	196.407211
127.67	196.488515
128.16	196.553281
128.64	196.609715
129.12	196.664702
129.6	196.724089
130.07	196.793067
130.56	196.876434
131.04	196.978685
131.51	197.103923
132.	197.255621
132.48	197.436267
132.96	197.646968
133.44	197.887095
133.92	198.154055
134.4	198.443201
134.88	198.747795
135.35	199.058
135.84	199.365978
136.32	199.656576
136.78	199.919062
137.28	200.144842
137.76	200.33057
138.24	200.477929
138.72	200.591501
139.2	200.676656
139.68	200.73865
140.16	200.782668
140.64	200.814166
141.12	200.839047
141.6	200.863536
142.07	200.89362
142.56	200.934455
143.04	200.989738
143.51	201.061135
144.	201.148012
144.48	201.247429
144.96	201.354407
145.44	201.462277
145.92	201.563028
146.4	201.647766
146.88	201.707571
147.35	201.734993
147.84	201.725793
148.32	201.67983
148.78	201.600381
149.28	201.49243
149.76	201.361131
150.23	201.211084
150.72	201.046336
151.2	200.870732
151.68	200.688309
152.16	200.50355
152.64	200.32141
153.12	200.147101
153.6	199.985722
154.07	199.841779
154.56	199.718679
155.04	199.618282
155.51	199.540545
156.	199.483319
156.48	199.442341
156.96	199.411562
157.44	199.384056
157.92	199.353561
158.4	199.316125
158.88	199.270755
159.35	199.218594
159.84	199.161377
160.32	199.100287
160.78	199.035642
161.28	198.967229
161.76	198.894906
162.23	198.819167
162.72	198.741477
163.2	198.664312
163.68	198.590913
164.16	198.52483
164.64	198.469386
165.12	198.427143
165.6	198.399462
166.07	198.386179
166.56	198.385395
167.04	198.393405
167.51	198.404893
168.	198.413755
168.48	198.414768
168.95	198.40562
169.44	198.387943
169.92	198.366446
170.4	198.346899
170.88	198.334425
171.35	198.332766
171.84	198.34438
172.32	198.370927
172.78	198.413835
173.28	198.474728
173.76	198.55563
174.23	198.65891
174.72	198.786975
175.2	198.941807
175.68	199.124429
176.16	199.3344
176.64	199.569413
177.12	199.824
177.6	200.09427
178.07	200.367811
178.56	200.633953
179.04	200.880129
179.51	201.095635
180.	201.274766
180.48	201.417862
180.95	201.529329
181.44	201.614651
181.92	201.678569
182.4	201.724702
182.88	201.755937
183.35	201.77494
183.84	201.784509
184.32	201.787677
184.78	201.787605
185.28	201.787296
185.76	201.789221
186.23	201.794924
186.72	201.804737
187.2	201.817645
187.68	201.831303
188.16	201.84208
188.64	201.844991
189.12	201.833484
189.6	201.7993
190.07	201.733083
190.56	201.626564
191.04	201.476045
191.51	201.284668
192.	201.061078
192.48	200.815914
192.95	200.559102
193.44	200.298947
193.92	200.042331
194.4	199.795235
194.88	199.563165
195.35	199.351397
195.84	199.164989
196.32	199.008625
196.78	198.88631
197.28	198.801012
197.76	198.754367
198.23	198.746545
198.72	198.776276
199.2	198.840964
199.68	198.936694
200.16	199.057995
200.64	199.197374
201.12	199.34489
201.6	199.488489
202.07	199.616103
202.56	199.719459
203.04	199.797011
203.51	199.853205
204.	199.895224
204.48	199.930285
204.95	199.96462
205.44	200.003523
205.92	200.051714
206.4	200.11362
206.88	200.193431
207.35	200.294896
207.84	200.420952
208.32	200.573306
208.78	200.752223
209.28	200.956575
209.76	201.184093
210.23	201.431629
210.72	201.69524
211.2	201.970042
211.67	202.249844
212.16	202.526754
212.64	202.791152
213.12	203.032727
213.6	203.24303
214.07	203.418565
214.56	203.561914
215.04	203.679743
215.51	203.779716
216.	203.868588
216.48	203.951739
216.95	204.033415
217.44	204.117033
217.92	204.205266
218.4	204.277
218.88	204.401429
219.35	204.509054
219.84	204.620502
220.32	204.732485
220.78	204.841224
221.28	204.942966
221.76	205.034311
222.23	205.112269
222.72	205.174085
223.2	205.216882
223.67	205.237275
224.16	205.231248
224.64	205.194763
225.12	205.125433
225.6	205.024591
226.07	204.898037
226.56	204.754704
227.04	204.604536
227.51	204.457021
228.	204.32067
228.48	204.202
228.95	204.1106
229.44	204.049082
229.92	204.02281
230.38	204.034618
230.88	204.085602
231.35	204.175146
231.84	204.301126
232.32	204.460218
232.78	204.648174
233.28	204.859935
233.76	205.089571
234.23	205.33005
234.72	205.572963
235.2	205.808494
235.67	206.026304
236.16	206.217929
236.64	206.380089
237.12	206.516367
237.6	206.635482
238.07	206.74778
238.56	206.862641
239.04	206.987543
239.51	207.128079
240.	207.288203
240.48	207.47033
240.95	207.675299
241.44	207.902298
241.92	208.148965
242.38	208.411699
242.88	208.686118
243.35	208.967527
243.84	209.25125
244.32	209.532786
244.78	209.807794
245.28	210.071971
245.76	210.320939
246.23	210.550392
246.72	210.756928
247.2	210.939781
247.67	211.102555
248.16	211.253231
248.64	211.402144
249.12	211.559579
249.6	211.734364
250.07	211.933462
250.56	212.161
251.04	212.423338
251.51	212.719142
252.	213.049427
252.48	213.412731
252.95	213.806385
253.44	214.226824
253.92	214.669859
254.38	215.130832
254.88	215.604658
255.35	216.085771
255.84	216.567979
256.32	217.044274
256.8	217.506662
257.28	217.946358
257.76	218.354967
258.24	218.726979
258.71	219.062371
259.2	219.366932
259.68	219.649911
260.15	219.921186
260.64	220.189653
261.12	220.462806
261.57	220.74676
262.08	221.04625
262.56	221.364444
263.03	221.702692
263.52	222.060398
264.	222.435134
264.48	222.822955
264.96	223.218789
265.44	223.616798
265.92	224.010656
266.4	224.393738
266.88	224.759193
267.36	225.062
267.84	225.40808
268.32	225.675709
268.8	225.895137
269.28	226.06169
269.76	226.176253
270.24	226.24552
270.71	226.279488
271.2	226.288622
271.68	226.282342
272.15	226.268673
272.64	226.25427
273.12	226.244378
273.57	226.24268
274.08	226.251187
274.56	226.270345
275.03	226.299364
275.52	226.336697
276.	226.380483
276.48	226.428883
276.96	226.480255
277.44	226.533165
277.92	226.586196
278.4	226.637501
278.88	226.684165
279.36	226.721678
279.84	226.744413
280.32	226.748009
280.8	226.733149
281.28	226.707623
281.76	226.684437
282.24	226.677903
282.71	226.700841
283.2	226.763585
283.68	226.873971
284.15	227.037465
284.64	227.2571
285.12	227.533318
285.57	227.863941
286.08	228.244414
286.56	228.668263
287.03	229.127632
287.52	229.613773
288.	230.117539
288.47	230.629894
288.96	231.142369
289.44	231.647217
289.92	232.136
290.4	232.603695
290.88	233.03814
291.36	233.431189
291.84	233.7774
292.32	234.079009
292.8	234.346117
293.28	234.592748
293.76	234.832676
294.24	235.077385
294.71	235.335643
295.2	235.613604
295.68	235.914937
296.15	236.241008
296.64	236.591272
297.12	236.963829
297.57	237.355
298.08	237.764727
298.56	238.186838
299.03	238.619202
299.52	239.058968
300.	239.503838
300.47	239.952192
300.96	240.402811
301.44	240.854056
301.92	241.302919
302.4	241.74502
302.88	242.176754
303.36	242.59907
303.84	243.019496
304.32	243.449936
304.8	243.902574
305.28	244.387184
305.76	244.910304
306.24	245.475172
306.71	246.081646
307.2	246.726079
307.68	247.401438
308.15	248.097911
308.64	248.803776
309.12	249.506253
309.57	250.192137
310.08	250.848236
310.56	251.461886
311.03	252.021753
311.52	252.51887
312.	252.9475
312.47	253.305191
312.96	253.591824
313.44	253.808273
313.92	253.95605
314.4	254.038896
314.88	254.065194
315.36	254.048257
315.84	254.00366
316.32	253.946133
316.8	253.887863
317.28	253.8381
317.76	253.803356
318.24	253.787861
318.71	253.794095
319.2	253.823314
319.68	253.875914
320.15	253.951588
320.64	254.04931
321.12	254.167285
321.57	254.303014
322.08	254.453629
322.56	254.616493
323.03	254.789821
323.52	254.97286
324.	255.16529
324.47	255.366147
324.96	255.57335
325.44	255.785205
325.92	256.003741
326.4	256.236863
326.88	256.49665
327.36	256.795449
327.84	257.142908
328.32	257.544806
328.8	258.003001
329.28	258.515903
329.76	259.079142
330.24	259.68628
330.71	260.329401
331.2	260.478
331.68	261.686579
332.15	262.38001
332.64	263.068675
333.12	263.741792
333.57	264.389
334.08	265.00632
334.56	265.586571
335.03	266.128387
335.52	266.629576
336.	267.086919
336.47	267.497155
336.96	267.860527
337.44	268.183982
337.91	268.480038
338.4	268.762209
338.88	269.04122
339.36	269.323813
339.84	269.613337
340.32	269.910854
340.8	270.216029
341.28	270.527609
341.76	270.843588
342.24	271.161175
342.71	271.476705
343.2	271.785574
343.68	272.082285
344.15	272.360663
344.64	272.614339
345.12	272.837531
345.57	273.025848
346.08	273.176641
346.56	273.288528
347.03	273.360528
347.52	273.392192
348.	273.385886
348.47	273.349741
348.96	273.297568
349.44	273.244942
349.91	273.205019
350.4	273.186631
350.88	273.194419
351.36	273.229825
351.84	273.292097
352.32	273.378993
352.8	273.48719
353.28	273.612435
353.76	273.749555
354.24	273.892448
354.71	274.034177
355.2	274.167303
355.68	274.284533
356.15	274.379588
356.64	274.448004
357.12	274.487398
357.57	274.49689
358.08	274.475924
358.56	274.423292
359.03	274.337538
359.52	274.219178
360.	274.07308
360.47	273.908116
360.96	273.734271
361.44	273.560075
361.91	273.391854
362.4	273.234214
362.88	273.090776
363.36	272.964713
363.84	272.858971
364.32	272.776282
364.8	273.087688
365.28	273.441763
365.76	273.835465
366.24	274.264463
366.71	274.723598
367.2	275.207907
367.68	275.713984
368.15	276.240944
368.64	276.790156
369.12	277.363615
369.57	277.961714
370.08	278.581751
370.56	279.218454
371.03	279.866
371.52	280.526578
372.	281.20099
372.47	281.895763
372.96	282.615015
373.44	283.360169
373.91	284.130141
374.4	284.922008
374.88	285.731527
375.36	286.553401
375.84	287.3813
376.32	288.20786
376.8	289.024861
377.28	289.823893
377.76	290.597566
378.24	291.340945
378.71	292.052392
379.2	292.733207
379.68	293.386129
380.15	294.013436
380.64	294.61521
381.12	295.188299
381.57	295.726801
382.08	296.225035
382.56	296.682387
383.03	297.10632
383.52	297.510388
384.	297.909321
384.47	298.315239
384.96	298.736324
385.44	299.177032
385.91	299.638764
386.4	300.120449
386.88	300.618917
387.36	301.129182
387.84	301.644883
388.32	302.159245
388.8	302.6667
389.28	303.164774
389.76	303.655172
390.24	304.143198
390.71	304.635706
391.2	305.138552
391.68	305.65444
392.15	306.181686
392.64	306.714526
393.12	307.245648
393.57	307.770472
394.08	308.290297
394.56	308.811585
395.03	309.342532
395.52	309.890125
396.	310.458902
396.47	311.050835
396.96	311.665492
397.44	312.300121
397.91	312.949685
398.4	313.607168
398.88	314.264597
399.36	314.915029
399.84	315.554959
400.32	316.185729
400.8	316.812788
401.28	317.443238
401.76	318.083104
402.24	318.735398
402.71	319.399093
403.2	320.068811
403.68	320.735275
404.15	321.387059
404.64	322.013
405.12	322.61096
405.57	323.1791
406.08	323.723585
406.56	324.250312
407.03	324.763833
407.52	325.266746
408.	325.759832
408.47	326.242383
408.96	326.71252
409.44	327.167604
409.91	327.604959
410.4	328.023057
410.88	328.42292
411.35	328.809022
411.84	329.188886
412.32	329.571368
412.8	329.964366
413.28	330.372874
413.76	330.797715
414.24	331.235
414.71	331.676435
415.2	332.111237
415.68	332.530382
416.15	332.931761
416.64	333.322139
417.12	333.713846
417.57	334.119464
418.08	334.548278
418.56	335.005165
419.03	335.490871
419.52	336.002781
420.	336.535936
420.47	337.084369
420.96	337.642816
421.44	338.208448
421.91	338.781839
422.4	339.366551
422.88	339.967491
423.35	340.58891
423.84	341.232831
424.32	341.898133
424.8	342.580122
425.28	343.270323
425.76	343.956542
426.24	344.623855
426.71	345.257494
427.2	345.847536
427.68	346.392608
428.15	346.899258
428.64	347.377693
429.12	347.837604
429.57	348.28604
430.08	348.726945
430.56	349.161447
431.03	349.588457
431.52	350.005587
432.	350.410471
432.47	350.802258
432.96	351.182611
433.44	351.555606
433.91	351.926568
434.4	352.300467
434.88	352.68051
435.35	353.067239
435.84	353.458175
436.32	353.847837
436.8	354.227
437.28	354.588418
437.76	354.918604
438.24	355.211015
438.71	355.464387
439.2	355.6844
439.68	355.880669
440.15	356.062589
440.64	356.236635
441.12	356.405598
441.57	356.56906
442.08	356.724608
442.56	356.86962
443.03	357.003341
443.52	357.128548
444.	357.251981
444.47	357.383325
444.96	357.533415
445.44	357.712615
445.91	357.929799
446.4	358.191886
446.88	358.503623
447.35	358.867375
447.84	359.282744
448.32	359.746071
448.8	360.250156
449.28	360.785139
449.76	361.341303
450.24	361.91286
450.71	362.434
451.2	363.105725
451.68	363.734964
452.15	364.389301
452.64	365.067376
453.12	365.764948
453.57	366.475834
454.08	367.193124
454.56	367.910311
455.03	368.622005
455.52	369.324045
456.	370.013115
456.47	370.686168
456.96	371.339895
457.44	371.970347
457.91	372.572621
458.4	373.140511
458.88	373.66611
459.35	374.13948
459.84	374.548869
460.32	374.882213
460.75	375.13047
461.28	375.291995
461.76	375.369741
462.24	375.375484
462.71	375.323063
463.2	375.226649
463.68	375.099286
464.15	374.951973
464.64	374.794684
465.12	374.637157
465.57	374.489189
466.08	374.360569
466.56	374.260461
467.03	374.196936
467.52	374.17653
468.	374.204044
468.47	374.28245
468.96	374.412696
469.44	374.59341
469.91	374.820584
470.4	375.086639
470.88	375.385393
471.35	375.706667
471.84	376.040453
472.32	376.379593
472.75	376.721394
473.28	377.066766
473.76	377.41784
474.24	377.776121
474.71	378.142063
475.2	378.515613
475.68	378.896878
476.15	379.286375
476.64	379.684867
477.12	380.093015
477.57	380.511117
478.08	380.939026
478.56	381.376231
479.03	381.821979
479.52	382.275345
480.	382.735146
480.47	383.141
480.96	383.666035
481.44	384.129931
481.91	384.584
482.4	385.023352
482.88	385.437114
483.35	385.820781
483.84	386.173028
484.32	386.496448
484.75	386.795557
485.28	387.074798
485.76	387.337654
486.24	387.586687
486.71	387.824023
487.2	388.051574
487.68	388.270737
488.15	388.482222
488.64	388.6867
489.12	388.885351
489.57	389.079674
490.08	389.271227
490.56	389.461513
491.03	389.651796
491.52	389.842751
492.	390.034102
492.47	390.224256
492.96	390.410219
493.44	390.588174
493.91	390.754963
494.4	390.909942
494.88	391.055948
495.35	391.198556
495.84	391.344212
496.32	391.498595
496.75	391.665943
497.28	391.849207
497.76	392.050554
498.24	392.271851
498.71	392.514973
499.2	392.781884
499.68	393.074542
500.15	393.39469
500.64	393.743591
501.12	394.121737
501.57	394.528564
502.08	394.96215
502.56	395.418922
503.03	395.893431
503.52	396.378406
504.	396.865449
504.47	397.346619
504.96	397.816518
505.44	398.273624
505.91	398.719804
506.4	399.158427
506.88	399.592458
507.35	400.023422
507.84	400.451221
508.32	400.874416
508.75	401.290631
509.28	401.696945
509.76	402.090203
510.24	402.46724
510.71	402.825037
511.2	403.160801
511.68	403.471973
512.16	403.756159
512.64	404.010967
513.12	404.233748
513.6	404.42129
514.0799	404.569629
514.56	404.674271
515.04	404.731191
515.52	404.738662
516.	404.699133
516.48	404.619881
516.96	404.511852
517.4399	404.387542
517.92	404.259137
518.4	404.137462
518.88	404.031617
519.36	403.948956
519.84	403.895196
520.3199	403.874521
520.8	403.889675
521.28	403.942039
521.76	404.0317
522.24	404.157477
522.72	404.316885
523.1	404.505958
523.68	404.718902
524.16	404.947597
524.64	405.181118
525.12	405.405654
525.6	405.605449
526.0799	405.765212
526.56	405.873713
527.04	405.926839
527.52	405.928215
528.	405.887127
528.48	405.815397
528.96	405.724821
529.4399	405.625771
529.92	405.526709
530.4	405.434239
530.88	405.353371
531.36	405.287835
531.84	405.240351
532.3199	405.21281
532.8	405.206341
533.28	405.221272
533.76	405.256953
534.24	405.311448
534.72	405.381085
535.1	405.459933
535.68	405.539392
536.16	405.608319
536.64	405.654308
537.12	405.666453
537.6	405.638789
538.0799	405.572374
538.56	405.474547
539.04	405.356109
539.52	405.228433
540.	405.101624
540.48	404.983792
540.96	404.880978
541.4399	404.797434
541.92	404.735975
542.4	404.698349
542.88	404.685525
543.36	404.697908
543.84	404.735443
544.3199	404.797578
544.8	404.883009
545.28	404.989134
545.76	405.111216
546.24	405.241423
546.72	405.368256
547.1	405.477152
547.68	405.552913
548.16	405.583519
548.64	405.563343
549.12	405.49375
549.6	405.38111
550.0799	405.234007
550.56	405.061116
551.04	404.870061
551.52	404.667014
552.	404.456738
552.48	404.242849
552.96	404.028186
553.4399	403.81514
553.92	403.605881
554.4	403.402379
554.88	403.206203
555.36	403.018116
555.84	402.837565
556.3199	402.662182
556.8	402.48739
557.28	402.306173
557.76	402.109165
558.24	401.88548
558.72	401.624837
559.1	401.320881
559.68	400.974188
560.16	400.592772
560.64	400.189828
561.12	399.780573
561.6	399.379919
562.0799	399.001372
562.56	398.6567
563.04	398.355919
563.52	398.107309
564.	397.917296
564.48	397.790221
564.9599	397.728051
565.4399	397.730212
565.92	397.793646
566.4	397.913093
566.88	398.081405
567.36	398.289668
567.84	398.527
568.3199	398.780093
568.8	399.032891
569.28	399.267175
569.76	399.465059
570.24	399.613473
570.72	399.708389
571.1	399.755501
571.68	399.76692
572.16	399.756817
572.64	399.738399
573.12	399.722584
573.6	399.717714
574.0799	399.729668
574.56	399.762097
575.04	399.816715
575.52	399.893678
