# Supplementary material for: Towards the engineering of a photon-only two-stroke rotary molecular motor
Source: Nat Commun. 2022 Oct 28;13:6433. doi: 10.1038/s41467-022-33695-x (PMC9616945; doi:10.1038/s41467-022-33695-x)
Supplement: Supplementary file 13 — Source Data [file 41467_2022_33695_MOESM13_ESM.zip › Figure 4C source data/traj-54.txt]

time(fs) , θ(deg.)
0.	183.543967
0.48	183.583894
0.96	183.652632
1.44	183.747746
1.92	183.86626
2.4	184.004572
2.88	184.158306
3.36	184.32218
3.84	184.490032
4.32	184.655203
4.8	184.811395
5.279	184.953847
5.76	185.080285
6.24	185.191106
6.72	185.288837
7.199	185.377455
7.68	185.461896
8.16	185.547645
8.64	185.640088
9.12	185.743642
9.6	185.861015
10.08	185.992975
10.559	186.138608
11.04	186.295844
11.52	186.461956
12.	186.633875
12.48	186.808309
12.959	186.981712
13.44	187.150156
13.92	187.309196
14.399	187.453823
14.879	187.578668
15.36	187.678547
15.84	187.749318
16.32	187.788699
16.8	187.796628
17.28	187.775022
17.758	187.727239
18.24	187.657614
18.72	187.5712
19.2	187.473527
19.68	187.370194
20.16	187.266248
20.64	187.165602
21.117	187.070755
21.598	186.982879
22.08	186.902132
22.56	186.827946
23.04	186.75918
23.52	186.694075
24.	186.630074
24.48	186.563614
24.96	186.490142
25.438	186.404597
25.918	186.302569
26.4	186.181814
26.88	186.043363
27.36	185.891449
27.84	185.732333
28.32	185.57284
28.797	185.419403
29.278	185.277799
29.758	185.153283
30.24	185.050705
30.72	184.974235
31.2	184.926753
31.68	184.909251
32.16	184.920623
32.64	184.957908
33.12	185.016787
33.6	185.092036
34.08	185.177814
34.56	185.267799
35.04	185.355361
35.516	185.433955
36.	185.497853
36.48	185.543026
36.96	185.567693
37.44	185.572116
37.92	185.557733
38.4	185.526169
38.875	185.47862
39.36	185.415768
39.836	185.338075
40.32	185.246237
40.8	185.141579
41.28	185.026175
41.76	184.902592
42.235	184.773311
42.72	184.640051
43.196	184.503298
43.68	184.362218
44.16	184.21488
44.64	184.058615
45.12	183.890363
45.6	183.70697
46.08	183.505604
46.555	183.28441
47.04	183.043341
47.516	182.784748
48.	182.513297
48.48	182.235203
48.96	181.957338
49.44	181.686424
49.92	181.426381
50.4	181.181679
50.875	180.957697
51.36	180.760014
51.836	180.594258
52.32	180.465385
52.8	180.376875
53.28	180.330292
53.76	180.324957
54.235	180.357841
54.72	180.423737
55.196	180.515593
55.68	180.624978
56.16	180.742782
56.64	180.860298
57.12	180.970598
57.594	181.069667
58.08	181.156569
58.555	181.232532
59.04	181.29958
59.516	181.359464
60.	181.41323
60.48	181.461306
60.96	181.503896
61.44	181.541467
61.915	181.57514
62.4	181.606844
62.875	181.639178
63.36	181.674
63.836	181.716839
64.32	181.766323
64.8	181.823657
65.28	181.887356
65.75	181.954203
66.24	182.019508
66.72	182.077684
67.2	182.123241
67.67	182.152082
68.16	182.1626
68.64	182.155956
69.12	182.135329
69.6	182.104679
70.08	182.067706
70.56	182.027374
71.03	181.98596
71.52	181.945457
72.	181.908103
72.48	181.876786
72.96	181.855134
73.44	181.847228
73.92	181.857022
74.39	181.887692
74.88	181.941053
75.36	182.017181
75.84	182.114236
76.32	182.228476
76.8	182.354507
77.28	182.485951
77.75	182.616733
78.24	182.742854
78.72	182.863776
79.2	182.982444
79.67	183.103821
80.16	183.23291
80.64	183.373265
81.11	183.526365
81.6	183.691724
82.08	183.867505
82.56	184.051399
83.03	184.241551
83.52	184.437224
84.	184.638963
84.47	184.848152
84.96	185.066178
85.44	185.2935
85.92	185.528828
86.39	185.768722
86.88	186.00768
87.36	186.238697
87.84	186.454242
88.32	186.647532
88.8	186.81385
89.28	186.951374
89.75	187.061095
90.24	187.145861
90.72	187.209154
91.2	187.254134
91.67	187.283169
92.16	187.297768
92.64	187.298798
93.11	187.286902
93.6	187.263049
94.08	187.229086
94.56	187.188088
95.03	187.144342
95.52	187.102871
96.	187.068636
96.47	187.045582
96.96	187.03584
97.44	187.039313
97.92	187.05377
98.39	187.075442
98.88	187.100062
99.36	187.124187
99.84	187.14645
100.32	187.168145
100.8	187.192826
101.28	187.225202
101.75	187.269923
102.24	187.33073
102.72	187.410066
103.2	187.509108
103.67	187.6281
104.16	187.766889
104.64	187.925572
105.11	188.104978
105.6	188.306841
106.08	188.533595
106.56	188.787824
107.03	189.071434
107.52	189.384685
108.	189.725309
108.47	190.088111
108.96	190.465329
109.44	190.847785
109.92	191.226313
110.39	191.592879
110.88	191.941038
111.36	192.265853
111.83	192.563568
112.32	192.831299
112.8	193.066823
113.28	193.26845
113.75	193.434965
114.24	193.565652
114.72	193.66039
115.19	193.719807
115.67	193.745425
116.16	193.739723
116.64	193.706072
117.11	193.648588
117.6	193.571919
118.08	193.480976
118.56	193.380523
119.03	193.274591
119.52	193.165914
120.	193.055711
120.47	192.944035
120.96	192.830509
121.44	192.714983
121.92	192.597808
122.39	192.479733
122.88	192.361614
123.36	192.244102
123.83	192.127438
124.32	192.011364
124.8	191.89523
125.28	191.778246
125.75	191.659814
126.24	191.539795
126.72	191.418562
127.19	191.296828
127.67	191.175342
128.16	191.054599
128.64	190.934749
129.12	190.815817
129.6	190.698247
130.07	190.583505
130.56	190.47429
131.04	190.373975
131.51	190.285493
132.	190.210329
132.48	190.148119
132.96	190.096851
133.44	190.053356
133.92	190.013797
134.4	189.974083
134.88	189.930222
135.35	189.878697
135.84	189.816915
136.32	189.743642
136.78	189.65927
137.28	189.565742
137.76	189.46613
138.24	189.364016
138.72	189.262919
139.2	189.165929
139.68	189.075664
140.16	188.994568
140.64	188.925467
141.12	188.872041
141.6	188.838737
142.07	188.826
142.56	188.849142
143.04	188.897724
143.51	188.975226
144.	189.079359
144.48	189.206479
144.96	189.352035
145.44	189.510986
145.92	189.678235
146.4	189.849101
146.88	190.019785
147.35	190.18769
147.84	190.351433
148.32	190.510513
148.78	190.664741
149.28	190.813646
149.76	190.956035
150.23	191.089918
150.72	191.213006
151.2	191.323837
151.68	191.4231
152.16	191.5142
152.64	191.60249
153.12	191.69361
153.6	191.79201
154.07	191.900227
154.56	192.018859
155.04	192.146898
155.51	192.282135
156.	192.421535
156.48	192.561597
156.96	192.698785
157.44	192.830048
157.92	192.953385
158.4	193.068201
158.88	193.175268
159.35	193.276213
159.84	193.372732
160.32	193.465812
160.78	193.555225
161.28	193.639446
161.76	193.716083
162.23	193.782733
162.72	193.837827
163.2	193.880913
163.68	193.912195
164.16	193.931785
164.64	193.93919
165.12	193.933244
165.6	193.91233
166.07	193.874682
166.56	193.818649
167.04	193.742895
167.51	193.646587
168.	193.529586
168.48	193.392632
168.95	193.237405
169.44	193.066349
169.92	192.88224
170.4	192.687569
170.88	192.483883
171.35	192.271279
171.84	192.048275
172.32	191.812361
172.78	191.561398
173.28	191.295463
173.76	191.017965
174.23	190.735168
174.72	190.454464
175.2	190.182613
175.68	189.924717
176.16	189.68393
176.64	189.461619
177.12	189.257648
177.6	189.070703
178.07	188.898628
178.56	188.738864
179.04	188.58897
179.51	188.447199
180.	188.312807
180.48	188.186072
180.95	188.067972
181.44	187.9597
181.92	187.862219
182.4	187.776081
182.88	187.701691
183.35	187.636
183.84	187.593221
184.32	187.565007
184.78	187.559605
185.28	187.580503
185.76	187.629352
186.23	187.705672
186.72	187.807237
187.2	187.930744
187.68	188.072436
188.16	188.228553
188.64	188.395651
189.12	188.570816
189.6	188.751862
190.07	188.937455
190.56	189.127112
191.04	189.32099
191.51	189.519502
192.	189.722864
192.48	189.930716
192.95	190.141964
193.44	190.354
193.92	190.568357
194.4	190.781764
194.88	190.987
195.35	191.217888
195.84	191.449299
196.32	191.695247
196.78	191.957531
197.28	192.235274
197.76	192.52539
198.23	192.823451
198.72	193.124512
199.2	193.423736
199.68	193.716806
200.16	194.000225
200.64	194.271466
201.12	194.528967
201.6	194.771918
202.07	194.904
202.56	195.21252
203.04	195.40912
203.51	195.588807
204.	195.750729
204.48	195.894622
204.95	196.021424
205.44	196.133633
205.92	196.235159
206.4	196.330634
206.88	196.424385
207.35	196.519395
207.84	196.616578
208.32	196.714569
208.78	196.810082
209.28	196.898625
209.76	196.975276
210.23	197.03536
210.72	197.074965
211.2	197.091268
211.67	197.082616
212.16	197.048348
212.64	196.988432
213.12	196.903053
213.6	196.792289
214.07	196.656032
214.56	196.494225
215.04	196.307428
215.51	196.097567
216.	195.868544
216.48	195.626367
216.95	195.378734
217.44	195.134225
217.92	194.901255
218.4	194.686945
218.88	194.496075
219.35	194.330455
219.84	194.188983
220.32	194.068421
220.78	193.964546
221.28	193.873278
221.76	193.791444
222.23	193.717057
222.72	193.649077
223.2	193.586822
223.67	193.529261
224.16	193.474471
224.64	193.419542
225.12	193.361109
225.6	193.296476
226.07	193.224893
226.56	193.148263
227.04	193.070882
227.51	192.504
228.	192.937339
228.48	192.893296
228.95	192.87141
229.44	192.875266
229.92	192.906421
230.38	192.963963
230.88	193.0445
231.35	193.14273
231.84	193.252477
232.32	193.36785
232.78	193.484152
233.28	193.598258
233.76	193.708397
234.23	193.813542
234.72	193.912737
235.2	194.004678
235.67	194.087715
236.16	194.16052
236.64	194.223228
237.12	194.278498
237.6	194.33176
238.07	194.390417
238.56	194.462531
239.04	194.555626
239.51	194.675919
240.	194.827929
240.48	195.014262
240.95	195.235518
241.44	195.490364
241.92	195.775872
242.38	196.088119
242.88	196.42289
243.35	196.776242
243.84	197.144718
244.32	197.525152
244.78	197.914188
245.28	198.307696
245.76	198.700293
246.23	199.085236
246.72	199.454933
247.2	199.802275
247.67	200.122446
248.16	200.414265
248.64	200.680143
249.12	200.924781
249.6	201.153578
250.07	201.371457
250.56	201.58225
251.04	201.788409
251.51	201.990887
252.	202.189179
252.48	202.38158
252.95	202.565672
253.44	202.738911
253.92	202.899144
254.38	203.044846
254.88	203.175037
255.35	203.288953
255.84	203.385631
256.32	203.463583
256.8	203.520684
257.28	203.554463
257.76	203.562778
258.24	203.544711
258.71	203.501188
259.2	203.434901
259.68	203.349597
260.15	203.249187
260.64	203.13707
261.12	203.015737
261.57	202.886556
262.08	202.749669
262.56	202.604016
263.03	202.447555
263.52	202.277711
264.	202.091979
264.48	201.888509
264.96	201.666479
265.44	201.426152
265.92	201.168664
266.4	200.895657
266.88	200.608917
267.36	200.310088
267.84	200.000624
268.32	199.682133
268.8	199.357108
269.28	199.029761
269.76	198.706428
270.24	198.395251
270.71	198.105314
271.2	197.845663
271.68	197.624465
272.15	197.44833
272.64	197.321764
273.12	197.246821
273.57	197.223114
274.08	197.248268
274.56	197.318638
275.03	197.430012
275.52	197.578004
276.	197.758085
276.48	197.965357
276.96	198.194232
277.44	198.438287
277.92	198.690428
278.4	198.943466
278.88	199.191016
279.36	199.428424
279.84	199.653264
280.32	199.865171
280.8	200.065218
281.28	200.255232
281.76	200.437323
282.24	200.613668
282.71	200.786396
283.2	200.957467
283.68	201.128461
284.15	201.300349
284.64	201.473336
285.12	201.646896
285.57	201.81995
286.08	201.991085
286.56	202.158681
287.03	202.320924
287.52	202.47574
288.	202.620752
288.47	202.753407
288.96	202.871427
289.44	202.973544
289.92	203.060264
290.4	203.134188
290.88	203.152
291.36	203.26187
291.84	203.326091
292.32	203.397071
292.8	203.478914
293.28	203.575114
293.76	203.688638
294.24	203.821911
294.71	203.976662
295.2	204.153636
295.68	204.352311
296.15	204.570768
296.64	204.805735
297.12	205.05276
297.57	205.306359
298.08	205.560156
298.56	205.807049
299.03	206.039671
299.52	206.251288
300.	206.437065
300.47	206.595092
300.96	206.726434
301.44	206.834138
301.92	206.921861
302.4	206.992858
302.88	207.049588
303.36	207.093749
303.84	207.126512
304.32	207.148772
304.8	207.161338
305.28	207.165034
305.76	207.160708
306.24	207.149145
306.71	207.130945
307.2	207.106385
307.68	207.075391
308.15	207.037521
308.64	206.99198
309.12	206.937615
309.57	206.872961
310.08	206.796458
310.56	206.706968
311.03	206.604558
311.52	206.491212
312.	206.370967
312.47	206.249333
312.96	206.132365
313.44	206.025874
313.92	205.934978
314.4	205.863973
314.88	205.816405
315.36	205.795244
315.84	205.803072
316.32	205.842229
316.8	205.914826
317.28	206.022611
317.76	206.166673
318.24	206.347128
318.71	206.56286
319.2	206.811334
319.68	207.08841
320.15	207.388204
320.64	207.703137
321.12	208.024523
321.57	208.34395
322.08	208.655128
322.56	208.955195
323.03	209.244549
323.52	209.525424
324.	209.800327
324.47	210.071084
324.96	210.338577
325.44	210.602936
325.92	210.863905
326.4	211.121238
326.88	211.375053
327.36	211.626028
327.84	211.875346
328.32	212.124339
328.8	212.373891
329.28	212.623827
329.76	212.872515
330.24	213.116794
330.71	213.352174
331.2	213.57328
331.68	213.774592
332.15	213.951448
332.64	214.101064
333.12	214.223018
333.57	214.318905
334.08	214.391399
334.56	214.443315
335.03	214.477052
335.52	214.494408
336.	214.496645
336.47	214.484688
336.96	214.459412
337.44	214.421964
337.91	214.374087
338.4	214.3183
338.88	214.257843
339.36	214.196263
339.84	214.136722
340.32	214.081228
340.8	214.030059
341.28	213.981544
341.76	213.932312
342.24	213.878046
342.71	213.814733
343.2	213.740113
343.68	213.654674
344.15	213.561589
344.64	213.46568
345.12	213.372062
345.57	213.285117
346.08	213.207974
346.56	213.142424
347.03	213.08909
347.52	213.047732
348.	213.01766
348.47	212.163
348.96	212.98889
349.44	212.990019
349.91	213.0021
350.4	213.025553
350.88	213.060049
351.36	213.104015
351.84	213.154532
352.32	213.20775
352.8	213.259818
353.28	213.308054
353.76	213.351822
354.24	213.39263
354.71	213.433447
355.2	213.477733
355.68	213.528686
356.15	213.588838
356.64	213.65994
357.12	213.742988
357.57	213.838319
358.08	213.945795
358.56	214.065051
359.03	214.195823
359.52	214.33824
360.	214.492953
360.47	214.660974
360.96	214.843225
361.44	215.039917
361.91	215.248
362.4	215.470812
362.88	215.698115
363.36	215.926545
363.84	216.150591
364.32	216.365866
364.8	216.570051
365.28	216.762989
365.76	216.945965
366.24	217.120778
366.71	217.28904
367.2	217.451858
367.68	217.609774
368.15	217.762845
368.64	217.910802
369.12	218.0533
369.57	218.190224
370.08	218.322052
370.56	218.450095
371.03	218.576454
371.52	218.703531
372.	218.833197
372.47	218.965909
372.96	219.100076
373.44	219.23194
373.91	219.356148
374.4	219.467141
374.88	219.561129
375.36	219.637663
375.84	219.606
376.32	219.752234
376.8	219.80048
377.28	219.848769
377.76	219.900094
378.24	219.956132
378.71	220.017432
379.2	220.083683
379.68	220.154022
380.15	220.227422
380.64	220.30314
381.12	220.38112
381.57	220.462153
382.08	220.547668
382.56	220.639145
383.03	220.737421
383.52	220.842123
384.	220.951403
384.47	221.061934
384.96	221.169231
385.44	221.268407
385.91	221.355425
386.4	221.428561
386.88	221.489243
387.36	221.541722
387.84	221.591806
388.32	221.645509
388.8	221.708151
389.28	221.783969
389.76	221.876083
390.24	221.986636
390.71	222.117066
391.2	222.268477
391.68	222.442096
392.15	222.639708
392.64	222.86382
393.12	223.117356
393.57	223.402858
394.08	223.721501
394.56	224.072341
395.03	224.452059
395.52	224.855166
396.	225.274634
396.47	225.702968
396.96	226.133655
397.44	226.562504
397.91	226.988122
398.4	227.411217
398.88	227.833238
399.36	228.255162
399.84	228.676865
400.32	229.097017
400.8	229.513334
401.28	229.923025
401.76	230.323404
402.24	230.712627
402.71	231.090448
403.2	231.458722
403.68	231.821325
404.15	232.183293
404.64	232.5494
405.12	232.922728
405.57	233.303844
406.08	233.690852
406.56	234.08015
407.03	234.467531
407.52	234.849296
408.	235.223031
408.47	235.587881
408.96	235.944256
409.44	236.293254
409.91	236.636084
410.4	236.97369
410.88	237.306582
411.35	237.634833
411.84	237.95817
412.32	238.276168
412.8	238.588566
413.28	238.895708
413.76	239.199063
414.24	239.501628
414.71	239.807946
415.2	240.123538
415.68	240.453776
416.15	240.802574
416.64	241.171391
417.12	241.55902
417.57	241.962224
418.08	242.376889
418.56	242.799113
419.03	243.225717
419.52	243.65415
420.	244.082083
420.47	244.507042
420.96	244.926207
421.44	245.336392
421.91	245.734124
422.4	246.115792
422.88	246.477854
423.35	246.817126
423.84	247.131173
424.32	247.418782
424.8	247.680347
425.28	247.917947
425.76	248.134928
426.24	248.334962
426.71	248.520909
427.2	248.694038
427.68	248.854039
428.15	248.923
428.64	249.131228
429.12	249.248761
429.57	249.354474
430.08	249.450828
430.56	249.540162
431.03	249.624324
431.52	249.704571
432.	249.781596
432.47	249.855573
432.96	249.926214
433.44	249.992807
433.91	250.054306
434.4	250.109516
434.88	250.157435
435.35	250.197733
435.84	250.231234
436.32	250.260163
436.8	250.287924
437.28	250.318387
437.76	250.354979
438.24	250.400088
438.71	250.455151
439.2	250.521305
439.68	250.6
440.15	250.693121
440.64	250.802637
441.12	250.930157
441.57	251.076663
442.08	251.242455
442.56	251.427199
443.03	251.630029
443.52	251.849637
444.	252.084382
444.47	252.33244
444.96	252.592032
445.44	252.861725
445.91	253.140778
446.4	253.42942
446.88	253.728875
447.35	254.040949
447.84	254.367189
448.32	254.707863
448.8	255.061275
449.28	255.423959
449.76	255.791954
450.24	256.162582
450.71	256.535616
451.2	256.913075
451.68	257.298037
452.15	257.693407
452.64	258.101141
453.12	258.522003
453.57	258.955587
454.08	259.400457
454.56	259.854323
455.03	260.314232
455.52	260.776787
456.	261.238433
456.47	261.695809
456.96	262.146137
457.44	262.587632
457.91	263.019697
458.4	263.4427
458.88	263.857284
459.35	264.263388
459.84	264.659534
460.32	265.043
460.75	265.410864
461.28	265.761354
461.76	266.09454
462.24	266.41206
462.71	266.716286
463.2	267.009591
463.68	267.293992
464.15	267.571094
464.64	267.84215
465.12	268.108106
465.57	268.369639
466.08	268.627219
466.56	268.881218
467.03	269.132074
467.52	269.380466
468.	269.627474
468.47	269.874606
468.96	270.123573
469.44	270.375766
469.91	270.631555
470.4	270.889723
470.88	271.147451
471.35	271.401054
471.84	271.647184
472.32	271.883859
472.75	272.110787
473.28	272.328985
473.76	272.540088
474.24	272.745715
474.71	272.947091
475.2	273.144909
475.68	273.339352
476.15	273.530177
476.64	273.716801
477.12	273.898377
477.57	274.073863
478.08	274.242083
478.56	274.401873
479.03	274.55225
479.52	274.692659
480.	274.823176
480.47	274.944673
480.96	275.058924
481.44	275.168648
481.91	275.277462
482.4	275.389582
482.88	275.50927
483.35	275.640215
483.84	275.785075
484.32	275.945298
484.75	276.121184
485.28	276.312058
485.76	276.516473
486.24	276.732374
486.71	276.95722
487.2	277.188083
487.68	277.421716
488.15	277.654609
488.64	277.883079
489.12	278.103408
489.57	278.312036
490.08	278.505809
490.56	278.682253
491.03	278.839863
491.52	278.978468
492.	279.047
492.47	279.207727
492.96	279.308796
493.44	279.410861
493.91	279.521894
494.4	279.648642
494.88	279.79599
495.35	279.966919
495.84	280.162812
496.32	280.3838
496.75	280.629076
497.28	280.897114
497.76	281.185801
498.24	281.492501
498.71	281.814085
499.2	282.14695
499.68	282.487049
500.15	282.821
500.64	283.171202
501.12	283.506139
501.57	283.830464
502.08	284.140085
502.56	284.431046
503.03	284.69956
503.52	284.942605
504.	285.159128
504.47	285.350989
504.96	285.522639
505.44	285.679649
505.91	285.827199
506.4	285.969281
506.88	286.108612
507.35	286.246898
507.84	286.385152
508.32	286.523948
508.75	286.663555
509.28	286.80399
509.76	286.945012
510.24	287.086075
510.71	287.22627
511.2	287.364261
511.68	287.498213
512.16	287.625705
512.64	287.743611
513.12	287.847922
513.6	287.933581
514.0799	287.994525
514.56	288.535234
515.04	289.065061
515.52	289.584329
516.	290.098205
516.48	290.615408
516.96	291.145451
517.4399	291.696284
517.92	292.273225
518.4	292.878934
518.88	293.513921
519.36	294.177143
519.84	294.866549
520.3199	295.57948
520.8	296.312961
521.28	297.0639
521.76	297.829238
522.24	298.606079
522.72	299.391783
523.1	300.184026
523.68	300.980701
524.16	301.779593
524.64	302.577814
525.12	303.371227
525.6	304.154449
526.0799	304.921981
526.56	305.670245
527.04	306.399105
527.52	307.111555
528.	307.811949
528.48	308.5042
528.96	309.190823
529.4399	309.872773
529.92	310.549697
530.4	311.220296
530.88	311.882659
531.36	312.53453
531.84	313.173517
532.3199	313.797244
532.8	314.403459
533.28	314.990069
533.76	315.555124
534.24	316.096688
534.72	316.612587
535.1	317.100031
535.68	317.555267
536.16	317.973556
536.64	318.346
537.12	318.681276
537.6	318.967842
538.0799	319.21463
538.56	319.429921
539.04	319.623083
539.52	319.802748
540.	319.975966
540.48	320.148152
540.96	320.323363
541.4399	320.504659
541.92	320.69439
542.4	320.894392
542.88	321.106081
543.36	321.330479
543.84	321.568181
544.3199	321.8193
544.8	322.083412
545.28	322.359496
545.76	322.645866
546.24	322.940076
546.72	323.238869
547.1	323.53839
547.68	323.834934
548.16	324.126297
548.64	324.413084
549.12	324.698
549.6	324.989789
550.0799	325.291617
550.56	325.609825
551.04	325.948428
551.52	326.310148
552.	326.696672
552.48	327.108955
552.96	327.547458
553.4399	328.012316
553.92	328.50344
554.4	329.020566
554.88	329.563245
555.36	330.130777
555.84	330.72205
556.3199	331.335266
556.8	331.967548
557.28	332.614511
557.76	333.270022
558.24	333.926515
558.72	334.57615
559.1	335.212652
559.68	335.832904
560.16	336.437274
560.64	337.028562
561.12	337.6105
561.6	338.186674
562.0799	338.76003
562.56	339.332793
563.04	339.906505
563.52	340.482111
564.	341.057
564.48	341.639946
564.9599	342.221229
565.4399	342.80251
565.92	343.3819
566.4	343.956944
566.88	344.524573
567.36	345.080991
567.84	345.621513
568.3199	346.1405
568.8	346.631606
569.28	347.088615
569.76	347.506874
570.24	347.884818
570.72	348.224681
571.1	348.531903
571.68	348.813577
572.16	349.076862
572.64	349.327919
573.12	349.571499
573.6	349.810956
574.0799	350.048467
574.56	350.285323
575.04	350.522199
575.52	350.759416
