# Supplementary material for: Towards the engineering of a photon-only two-stroke rotary molecular motor
Source: Nat Commun. 2022 Oct 28;13:6433. doi: 10.1038/s41467-022-33695-x (PMC9616945; doi:10.1038/s41467-022-33695-x)
Supplement: Supplementary file 13 — Source Data [file 41467_2022_33695_MOESM13_ESM.zip › Figure 4C source data/traj-55.txt]

time(fs) , θ(deg.)
0.	184.381221
0.48	184.462219
0.96	184.538296
1.44	184.606525
1.92	184.664204
2.4	184.709041
2.88	184.739456
3.36	184.754911
3.84	184.75609
4.32	184.744806
4.8	184.723647
5.279	184.695522
5.76	184.663275
6.24	184.629447
6.72	184.596217
7.199	184.565445
7.68	184.538784
8.16	184.517806
8.64	184.50407
9.12	184.499107
9.6	184.504216
10.08	184.520094
10.559	184.546364
11.04	184.581263
11.52	184.621689
12.	184.663665
12.48	184.703045
12.959	184.736285
13.44	184.761108
13.92	184.776879
14.399	184.784567
14.879	184.78632
15.36	184.784854
15.84	184.782879
16.32	184.782682
16.8	184.78591
17.28	184.793491
17.758	184.805653
18.24	184.822023
18.72	184.841822
19.2	184.864172
19.68	184.88854
20.16	184.915146
20.64	184.945062
21.117	184.979703
21.598	185.019855
22.08	185.064803
22.56	185.112202
23.04	185.158749
23.52	185.201249
24.	185.237571
24.48	185.267164
24.96	185.291047
25.438	185.311405
25.918	185.331027
26.4	185.352789
26.88	185.379289
27.36	185.41262
27.84	185.454262
28.32	185.505045
28.797	185.565156
29.278	185.634192
29.758	185.71129
30.24	185.795347
30.72	185.885367
31.2	185.980843
31.68	186.081969
32.16	186.189414
32.64	186.303627
33.12	186.424123
33.6	186.549339
34.08	186.677203
34.56	186.805
35.04	186.934941
35.516	187.06425
36.	187.194822
36.48	187.327794
36.96	187.464183
37.44	187.604657
37.92	187.74943
38.4	187.898219
38.875	188.050237
39.36	188.204211
39.836	188.358418
40.32	188.510786
40.8	188.659084
41.28	188.801253
41.76	188.935852
42.235	189.062445
42.72	189.181651
43.196	189.29461
43.68	189.402092
44.16	189.503801
44.64	189.598388
45.12	189.684059
45.6	189.759284
46.08	189.823205
46.555	189.875692
47.04	189.917182
47.516	189.948468
48.	189.97051
48.48	189.984269
48.96	189.990569
49.44	189.98995
49.92	189.982545
50.4	189.967974
50.875	189.945302
51.36	189.913145
51.836	189.866
52.32	189.81466
52.8	189.747335
53.28	189.670019
53.76	189.586824
54.235	189.503243
54.72	189.424761
55.196	189.355467
55.68	189.297356
56.16	189.25052
56.64	189.213884
57.12	189.185973
57.594	189.165441
58.08	189.151303
58.555	189.142953
59.04	189.140063
59.516	189.142421
60.	189.149713
60.48	189.161313
60.96	189.176081
61.44	189.192217
61.915	189.207263
62.4	189.218331
62.875	189.222652
63.36	189.218387
63.836	189.205513
64.32	189.186387
64.8	189.165678
65.28	189.149536
65.75	189.144181
66.24	189.154427
66.72	189.182771
67.2	189.229411
67.67	189.292928
68.16	189.371131
68.64	189.461673
69.12	189.562352
69.6	189.67114
70.08	189.78607
70.56	189.905021
71.03	190.025465
71.52	190.144213
72.	190.257203
72.48	190.359447
72.96	190.445269
73.44	190.508961
73.92	190.54592
74.39	190.554088
74.88	190.535195
75.36	190.495252
75.84	190.443861
76.32	190.392402
76.8	190.351646
77.28	190.329641
77.75	190.330671
78.24	190.355517
78.72	190.402572
79.2	190.469093
79.67	190.552105
80.16	190.648851
80.64	190.75688
81.11	190.87394
81.6	190.765
82.08	191.125852
82.56	191.255294
83.03	191.382733
83.52	191.504531
84.	191.61721
84.47	191.718148
84.96	191.806364
85.44	191.883109
85.92	191.952014
86.39	192.018629
86.88	192.089453
87.36	192.170665
87.84	192.26686
88.32	192.380119
88.8	192.509716
89.28	192.652538
89.75	192.803951
90.24	192.958721
90.72	193.111693
91.2	193.258149
91.67	193.39389
92.16	193.515125
92.64	193.618263
93.11	193.644
93.6	193.755349
94.08	193.781166
94.56	193.772945
95.03	193.727416
95.52	193.64344
96.	193.523265
96.47	193.373244
96.96	193.203605
97.44	193.027319
97.92	192.858467
98.39	192.710483
98.88	192.594461
99.36	192.517717
99.84	192.482973
100.32	192.488556
100.8	192.529516
101.28	192.599078
101.75	192.689865
102.24	192.794588
102.72	192.906296
103.2	193.01834
103.67	193.124267
104.16	193.21781
104.64	193.293079
105.11	193.345029
105.6	193.370106
106.08	193.366864
106.56	193.336308
107.03	193.281786
107.52	193.208443
108.	193.122459
108.47	193.030316
108.96	192.938209
109.44	192.851593
109.92	192.77473
110.39	192.710339
110.88	192.659523
111.36	192.622073
111.83	192.597015
112.32	192.58316
112.8	192.579395
113.28	192.58471
113.75	192.597989
114.24	192.617684
114.72	192.64149
115.19	192.666151
115.67	192.687537
116.16	192.701129
116.64	192.70292
117.11	192.690538
117.6	192.664236
118.08	192.627285
118.56	192.585641
119.03	192.547097
119.52	192.520349
120.	192.514213
120.47	192.536948
120.96	192.5955
121.44	192.694636
121.92	192.836177
122.39	193.01872
122.88	193.238016
123.36	193.487788
123.83	193.760558
124.32	194.048173
124.8	194.342011
125.28	194.633018
125.75	194.911849
126.24	195.169328
126.72	195.39736
127.19	195.590165
127.67	195.74544
128.16	195.864947
128.64	195.954216
129.12	196.021481
129.6	196.07632
130.07	196.128521
130.56	196.187333
131.04	196.260976
131.51	196.356125
132.	196.477309
132.48	196.626402
132.96	196.80254
133.44	197.002583
133.92	197.221881
134.4	197.454974
134.88	197.695952
135.35	197.938485
135.84	198.175673
136.32	198.349
136.78	198.603266
137.28	198.777768
137.76	198.916937
138.24	199.016928
138.72	199.077527
139.2	199.102219
139.68	199.097367
140.16	199.070967
140.64	199.031566
141.12	198.987629
141.6	198.947319
142.07	198.918476
142.56	198.908497
143.04	198.92388
143.51	198.969421
144.	199.047313
144.48	199.156646
144.96	199.293596
145.44	199.452134
145.92	199.624831
146.4	199.803425
146.88	199.979213
147.35	200.14349
147.84	200.288334
148.32	200.407791
148.78	200.499109
149.28	200.563422
149.76	200.605408
150.23	200.632116
150.72	200.651535
151.2	200.671519
151.68	200.699272
152.16	200.741265
152.64	200.803357
153.12	200.890854
153.6	201.008275
154.07	201.158784
154.56	201.343406
155.04	201.560446
155.51	201.805455
156.	202.071748
156.48	202.351152
156.96	202.634623
157.44	202.91264
157.92	203.17554
158.4	203.414022
158.88	203.616
159.35	203.787648
159.84	203.914301
160.32	204.000627
160.78	204.050082
161.28	204.067886
161.76	204.060005
162.23	204.032472
162.72	203.991084
163.2	203.941394
163.68	203.888846
164.16	203.838912
164.64	203.797077
165.12	203.768562
165.6	203.757684
166.07	203.766987
166.56	203.796383
167.04	203.842705
167.51	203.815
168.	203.959189
168.48	204.010762
168.95	204.043957
169.44	204.048955
169.92	204.018145
170.4	203.947403
170.88	203.836696
171.35	203.689759
171.84	203.512966
172.32	203.314
172.78	203.100756
173.28	202.880757
173.76	202.660978
174.23	202.447943
174.72	202.247874
175.2	202.066831
175.68	201.910645
176.16	201.784476
176.64	201.692151
177.12	201.635412
177.6	201.613348
178.07	201.622271
178.56	201.656086
179.04	201.707024
179.51	201.766599
180.	201.826704
180.48	201.880752
180.95	201.924632
181.44	201.957224
181.92	201.980318
182.4	201.982
182.88	202.015651
183.35	202.039247
183.84	202.074538
184.32	202.126791
184.78	202.200656
185.28	202.300167
185.76	202.428767
186.23	202.589244
186.72	202.783535
187.2	203.012365
187.68	203.274806
188.16	203.567895
188.64	203.886464
189.12	204.223325
189.6	204.569803
190.07	204.916566
190.56	205.25463
191.04	205.576381
191.51	205.876386
192.	206.151804
192.48	206.402337
192.95	206.629761
193.44	206.837224
193.92	207.028495
194.4	207.207384
194.88	207.377398
195.35	207.541643
195.84	207.702854
196.32	207.863486
196.78	208.025736
197.28	208.191457
197.76	208.361909
198.23	208.537395
198.72	208.716892
199.2	208.897825
199.68	209.076159
200.16	209.246852
200.64	209.404614
201.12	209.544797
201.6	209.664196
202.07	209.761564
202.56	209.837785
203.04	209.895699
203.51	209.939697
204.	209.975152
204.48	210.007812
204.95	210.043297
205.44	210.086756
205.92	210.1427
206.4	210.214971
206.88	210.306768
207.35	210.420625
207.84	210.558278
208.32	210.720368
208.78	210.90601
209.28	211.112408
209.76	211.334694
210.23	211.566181
210.72	211.799017
211.2	212.025052
211.67	212.236709
212.16	212.427709
212.64	212.593591
213.12	212.732029
213.6	212.842957
214.07	212.928414
214.56	212.992096
215.04	213.038735
215.51	213.073488
216.	213.101513
216.48	213.127744
216.95	213.156851
217.44	213.193262
217.92	213.241203
218.4	213.304669
218.88	213.387257
219.35	213.491818
219.84	213.612
220.32	213.771547
220.78	213.94438
221.28	214.134314
221.76	214.335807
222.23	214.542711
222.72	214.749017
223.2	214.949389
223.67	215.139537
224.16	215.316544
224.64	215.479158
225.12	215.627852
225.6	215.764515
226.07	215.891883
226.56	216.012942
227.04	216.130516
227.51	216.247094
228.	216.364832
228.48	216.485637
228.95	216.611266
229.44	216.743333
229.92	216.883188
230.38	217.031646
230.88	217.188627
231.35	217.352838
231.84	217.52169
232.32	217.691538
232.78	217.858168
233.28	218.017312
233.76	218.165055
234.23	218.298148
234.72	218.414381
235.2	218.513048
235.67	218.595302
236.16	218.664158
236.64	218.724047
237.12	218.780079
237.6	218.837329
238.07	218.900314
238.56	218.972739
239.04	219.057413
239.51	219.156302
240.	219.270611
240.48	219.400867
240.95	219.546975
241.44	219.708265
241.92	219.883535
242.38	220.071148
242.88	220.269183
243.35	220.475576
243.84	220.688185
244.32	220.904758
244.78	221.122896
245.28	221.340132
245.76	221.554225
246.23	221.763623
246.72	221.96788
247.2	222.167837
247.67	222.365421
248.16	222.563158
248.64	222.763622
249.12	222.968986
249.6	223.18077
250.07	223.369
250.56	223.626109
251.04	223.859382
251.51	224.098821
252.	224.34348
252.48	224.592406
252.95	224.844723
253.44	225.099596
253.92	225.356049
254.38	225.612705
254.88	225.867588
255.35	226.118101
255.84	226.361213
256.32	226.593843
256.8	226.813344
257.28	227.017948
257.76	227.207027
258.24	227.38108
258.71	227.541466
259.2	227.690033
259.68	227.828763
260.15	227.959525
260.64	228.083954
261.12	228.203421
261.57	228.319087
262.08	228.431985
262.56	228.543141
263.03	228.653711
263.52	228.76507
264.	228.878792
264.48	228.44
264.96	229.119214
265.44	229.247611
265.92	229.381241
266.4	229.518897
266.88	229.658859
267.36	229.799365
267.84	229.939097
268.32	230.077547
268.8	230.215112
269.28	230.352908
269.76	230.492362
270.24	230.634781
270.71	230.781004
271.2	230.931212
271.68	231.084914
272.15	231.241102
272.64	231.398548
273.12	231.556222
273.57	231.713699
274.08	231.871419
274.56	232.03061
275.03	232.192877
275.52	232.359614
276.	232.531515
276.48	232.708359
276.96	232.889109
277.44	233.072271
277.92	233.256395
278.4	233.440619
278.88	233.625088
279.36	233.811124
279.84	234.001092
280.32	234.198012
280.8	234.405096
281.28	234.625339
281.76	234.861246
282.24	235.114737
282.71	235.387186
283.2	235.679609
283.68	235.992968
284.15	236.328477
284.64	236.687822
285.12	237.073087
285.57	237.486362
286.08	237.929109
286.56	238.401489
287.03	238.901882
287.52	239.426712
288.	239.970601
288.47	240.526827
288.96	241.088035
289.44	241.647122
289.92	242.198146
290.4	242.736984
290.88	243.261494
291.36	243.771149
291.84	244.266344
292.32	244.747678
292.8	245.215466
293.28	245.669569
293.76	246.109555
294.24	246.535097
294.71	246.946426
295.2	247.344609
295.68	247.731452
296.15	248.109001
296.64	248.47887
297.12	248.84167
297.57	249.196731
298.08	249.542168
298.56	249.875201
299.03	250.192605
299.52	250.491233
300.	250.768557
300.47	251.023162
300.96	251.255099
301.44	251.46597
301.92	251.6587
302.4	251.837062
302.88	252.005119
303.36	252.166807
303.84	252.325749
304.32	252.485331
304.8	252.648981
305.28	252.820497
305.76	253.00422
306.24	253.204926
306.71	253.427433
307.2	253.676051
307.68	253.954064
308.15	254.263345
308.64	254.604157
309.12	254.975127
309.57	255.373368
310.08	255.794704
310.56	256.234009
311.03	256.685676
311.52	257.144182
312.	257.604677
312.47	258.063435
312.96	258.518031
313.44	258.967205
313.92	259.410538
314.4	259.848147
314.88	260.280563
315.36	260.708888
315.84	261.135041
316.32	261.561885
316.8	261.992989
317.28	262.432071
317.76	262.882222
318.24	263.345277
318.71	263.821434
319.2	264.309175
319.68	264.805413
320.15	265.305783
320.64	265.804982
321.12	266.29716
321.57	266.77633
322.08	267.236804
322.56	267.673555
323.03	268.082462
323.52	268.460334
324.	268.804793
324.47	269.114079
324.96	269.386969
325.44	269.622905
325.92	269.822356
326.4	269.987223
326.88	270.120
327.36	270.228547
327.84	270.315556
328.32	270.387825
328.8	270.450682
329.28	270.508562
329.76	270.5648
330.24	270.621614
330.71	270.680219
331.2	270.741011
331.68	270.803815
332.15	270.868158
332.64	270.933558
333.12	270.804
333.57	271.067166
334.08	271.136489
334.56	271.209164
335.03	271.287067
335.52	271.372583
336.	271.468803
336.47	271.579799
336.96	271.710719
337.44	271.867486
337.91	272.056087
338.4	272.281687
338.88	272.547878
339.36	272.856254
339.84	273.206331
340.32	273.595721
340.8	274.020426
341.28	274.475152
341.76	274.95359
342.24	275.448638
342.71	275.952589
343.2	276.457267
343.68	276.954185
344.15	277.434845
344.64	277.891267
345.12	278.316721
345.57	278.706361
346.08	279.057551
346.56	279.362
347.03	279.645578
347.52	279.888541
348.	280.104713
348.47	280.300905
348.96	280.483
349.44	280.660133
349.91	280.83413
350.4	281.009181
350.88	281.186741
351.36	281.3666
351.84	281.547015
352.32	281.724901
352.8	281.896035
353.28	282.055299
353.76	282.197005
354.24	282.315354
354.71	282.404987
355.2	282.461586
355.68	282.482378
356.15	282.466459
356.64	282.41498
357.12	282.331266
357.57	282.220827
358.08	282.091114
358.56	281.950845
359.03	281.808987
359.52	281.673714
360.	281.551632
360.47	281.44741
360.96	280.71666
361.44	280.014624
361.91	279.342292
362.4	278.700165
362.88	278.088528
363.36	277.507534
363.84	276.957153
364.32	276.437037
364.8	275.946378
365.28	275.483845
365.76	275.047655
366.24	274.635844
366.71	274.246749
367.2	273.879616
367.68	273.535259
368.15	273.216608
368.64	272.928877
369.12	272.679117
369.57	272.475203
370.08	272.324619
370.56	272.233457
371.03	272.20586
371.52	272.243906
372.	272.347734
372.47	272.515803
372.96	272.745136
373.44	273.03153
373.91	273.369694
374.4	273.753326
374.88	274.175177
375.36	274.62705
375.84	275.004
376.32	275.583399
376.8	276.06714
377.28	276.540211
377.76	276.992572
378.24	277.416131
378.71	277.805934
379.2	278.161013
379.68	278.484465
380.15	278.782605
380.64	279.06341
381.12	279.33483
381.57	279.603536
382.08	279.874353
382.56	280.150257
383.03	280.432688
383.52	280.721934
384.	281.017471
384.47	281.318197
384.96	281.622583
385.44	281.92872
385.91	282.234299
386.4	282.53654
386.88	282.832097
387.36	283.117039
387.84	283.386958
388.32	283.637323
388.8	283.864154
389.28	284.065001
389.76	284.240005
390.24	284.392583
390.71	284.529246
391.2	284.658479
391.68	284.789156
392.15	284.929202
392.64	285.084917
393.12	285.260922
393.57	285.46047
394.08	285.685865
394.56	285.938801
395.03	286.220576
395.52	286.532177
396.	286.874266
396.47	287.247088
396.96	287.650337
397.44	288.083021
397.91	288.543387
398.4	289.028978
398.88	289.536853
399.36	290.064007
399.84	290.607937
400.32	291.16725
400.8	291.742096
401.28	292.334197
401.76	292.946363
402.24	293.581634
402.71	294.242453
403.2	294.93019
403.68	295.645076
404.15	296.386391
404.64	297.152707
405.12	297.942098
405.57	298.752261
406.08	299.580583
406.56	300.424159
407.03	301.279766
407.52	302.14384
408.	303.012469
408.47	303.881441
408.96	304.746385
409.44	305.602973
409.91	306.44718
410.4	307.275582
410.88	308.085684
411.35	308.876311
411.84	309.647921
412.32	310.402593
412.8	311.143488
413.28	311.873901
413.76	312.596369
414.24	313.31219
414.71	314.021418
415.2	314.723119
415.68	315.415711
416.15	316.097235
416.64	316.765543
417.12	317.418403
417.57	318.053545
418.08	318.668684
418.56	319.261535
419.03	319.829875
419.52	320.371669
420.	320.885261
420.47	321.369596
420.96	321.824455
421.44	322.250696
421.91	322.650477
422.4	323.027391
422.88	323.386282
423.35	323.732664
423.84	324.071856
424.32	324.408293
424.8	324.745243
425.28	325.084871
425.76	325.428451
426.24	325.776572
426.71	326.129277
427.2	326.486144
427.68	326.846327
428.15	327.2086
428.64	327.571399
429.12	327.932889
429.57	328.291053
430.08	328.643806
430.56	328.989104
431.03	329.32506
431.52	329.650051
432.	329.962906
432.47	330.263245
432.96	330.55193
433.44	330.831403
433.91	331.105645
434.4	331.379651
434.88	331.658659
435.35	331.947467
435.84	332.25
436.32	332.569128
436.8	332.906645
437.28	333.263311
437.76	333.638923
438.24	334.032388
438.71	334.44182
439.2	334.864646
439.68	335.297729
440.15	335.737513
440.64	336.180194
441.12	336.621909
441.57	337.05893
442.08	337.487877
442.56	337.905966
443.03	338.311372
443.52	338.703626
444.	339.083843
444.47	339.454501
444.96	339.818805
445.44	340.179885
445.91	340.540211
446.4	340.901341
446.88	341.26395
447.35	341.628002
447.84	341.992941
448.32	342.357866
448.8	342.721665
449.28	343.083109
449.76	343.440913
450.24	343.793769
450.71	344.140345
451.2	344.479284
451.68	344.80917
452.15	345.128507
452.64	345.435705
453.12	345.729175
453.57	346.007592
454.08	346.270339
454.56	346.517986
455.03	346.75252
455.52	346.977105
456.	347.195452
456.47	347.411112
456.96	347.626958
457.44	347.844959
457.91	348.066171
458.4	348.290851
458.88	348.518615
459.35	348.748606
459.84	348.979668
460.32	349.210511
460.75	349.439891
461.28	349.666774
461.76	349.89048
462.24	350.110762
462.71	350.327801
463.2	350.542116
463.68	350.754452
464.15	350.965734
464.64	351.177153
465.12	351.390341
465.57	351.607453
466.08	351.830986
466.56	352.063364
467.03	352.306502
467.52	352.561542
468.	352.828809
468.47	353.107884
468.96	353.397728
469.44	353.696818
469.91	354.003277
470.4	354.315023
470.88	354.629898
471.35	354.945784
471.84	355.260667
472.32	355.572651
472.75	355.879864
473.28	356.180314
473.76	356.471682
474.24	356.751165
474.71	357.015546
475.2	357.261632
475.68	357.48701
476.15	357.690872
476.64	357.874468
477.12	358.040915
477.57	358.194453
478.08	358.339559
478.56	358.480269
479.03	358.619825
479.52	358.760588
480.	358.904133
480.47	359.051404
480.96	359.202905
481.44	359.358885
481.91	359.519499
482.4	359.684932
482.88	359.855451
483.35	360.031375
483.84	360.212931
484.32	360.400032
484.75	360.592066
485.28	360.787801
485.76	360.985529
486.24	361.183491
486.71	361.380436
487.2	361.576076
487.68	361.771154
488.15	361.967086
488.64	362.165357
489.12	362.366967
489.57	362.57206
490.08	362.779796
490.56	362.9884
491.03	363.195298
491.52	363.397318
492.	363.590871
492.47	363.772147
492.96	363.937271
493.44	364.082421
493.91	364.2039
494.4	364.298198
494.88	364.362056
495.35	364.392499
495.84	364.386657
496.32	364.342106
496.75	364.256864
497.28	364.130008
497.76	363.96224
498.24	363.756262
498.71	363.516757
499.2	363.249941
499.68	362.962898
500.15	362.66295
500.64	362.357214
501.12	362.052398
501.57	361.754737
502.08	361.469727
502.56	361.203116
503.03	360.960525
503.52	360.747491
504.	360.569459
504.47	360.431679
504.96	360.339035
505.44	360.295813
505.91	360.305412
506.4	360.370002
506.88	360.490191
507.35	360.66479
507.84	360.890881
508.32	361.164285
508.75	361.480278
509.28	361.834238
509.76	362.22193
510.24	362.639423
510.71	363.082858
511.2	363.548259
511.68	364.031531
512.16	364.528591
512.64	365.035586
513.12	365.549071
513.6	366.066107
514.0799	366.584251
514.56	367.1016
515.04	367.615806
515.52	368.124699
516.	368.62622
516.48	369.118182
516.96	369.598111
517.4399	370.063082
517.92	370.509801
518.4	370.934992
518.88	371.336012
519.36	371.711473
519.84	372.061547
520.3199	372.387809
520.8	372.692673
521.28	372.978712
521.76	373.248158
522.24	373.502666
522.72	373.743371
523.1	373.97113
523.68	374.186842
524.16	374.391714
524.64	374.587382
525.12	374.775878
525.6	374.959455
526.0799	375.140357
526.56	375.320559
527.04	375.501503
527.52	375.683853
528.	375.867303
528.48	376.050538
528.96	376.231454
529.4399	376.407637
529.92	376.576928
530.4	376.737789
530.88	376.889319
531.36	377.030971
531.84	377.162209
532.3199	377.2823
532.8	377.390317
533.28	377.485349
533.76	377.566828
534.24	377.634839
534.72	377.690311
535.1	377.735018
535.68	377.771388
536.16	377.802194
536.64	377.830192
537.12	377.857767
537.6	377.886601
538.0799	377.917387
538.56	377.949661
539.04	377.981877
539.52	378.01179
540.	378.037105
540.48	378.056129
540.96	378.068119
541.4399	378.073174
541.92	378.071771
542.4	378.064214
542.88	378.05023
543.36	378.028841
543.84	377.507
544.3199	377.9575
544.8	377.904405
545.28	377.838623
545.76	377.760741
546.24	377.672695
546.72	377.577701
547.1	377.471
547.68	377.384229
548.16	377.294
548.64	377.215674
549.12	377.147642
549.6	377.089792
550.0799	377.038867
550.56	376.990572
551.04	376.940933
551.52	376.887285
552.	376.828542
552.48	376.76487
552.96	376.697078
553.4399	376.626099
553.92	376.552807
554.4	376.478169
554.88	376.403173
555.36	376.329036
555.84	376.257823
556.3199	376.192506
556.8	376.13668
557.28	376.09408
557.76	376.067959
558.24	376.060406
558.72	376.071699
559.1	376.086
559.68	376.140775
560.16	376.188416
560.64	376.235964
561.12	376.276715
561.6	376.305075
562.0799	376.317175
562.56	376.310979
563.04	376.285878
563.52	376.242036
564.	376.179794
564.48	376.099318
564.9599	376.000554
565.4399	375.88344
565.92	375.748262
566.4	375.596006
566.88	375.428584
567.36	375.248827
567.84	375.06021
568.3199	374.866272
568.8	374.669821
569.28	374.472041
569.76	374.271847
570.24	374.065798
570.72	373.848655
571.1	373.614396
571.68	373.357421
572.16	373.073629
572.64	372.761117
573.12	372.420325
573.6	372.053648
574.0799	371.664772
574.56	371.258037
575.04	370.838068
575.52	370.4097
