# Supplementary material for: Towards the engineering of a photon-only two-stroke rotary molecular motor
Source: Nat Commun. 2022 Oct 28;13:6433. doi: 10.1038/s41467-022-33695-x (PMC9616945; doi:10.1038/s41467-022-33695-x)
Supplement: Supplementary file 13 — Source Data [file 41467_2022_33695_MOESM13_ESM.zip › Figure 4C source data/traj-6.txt]

time(fs) , θ(deg.)
0.	183.97823
0.48	184.141982
0.96	184.300758
1.44	184.45369
1.92	184.600658
2.4	184.742955
2.88	184.8837
3.36	185.027795
3.84	185.181281
4.32	185.350145
4.8	185.538849
5.279	185.749044
5.76	185.97899
6.24	186.223892
6.72	186.476933
7.199	186.730546
7.68	186.977583
8.16	187.212192
8.64	187.43032
9.12	187.629689
9.6	187.809288
10.08	187.968598
10.559	188.106871
11.04	188.222753
11.52	188.314395
12.	188.380049
12.48	188.418954
12.959	188.432154
13.44	188.42285
13.92	188.39616
14.399	188.358494
14.879	188.316883
15.36	188.278468
15.84	188.250039
16.32	188.237452
16.8	188.24481
17.28	188.273589
17.758	188.322206
18.24	188.386404
18.72	188.460422
19.2	188.538405
19.68	188.615416
20.16	188.687764
20.64	188.752742
21.117	188.808122
21.598	188.851801
22.08	188.881769
22.56	188.896386
23.04	188.894768
23.52	188.877081
24.	188.844581
24.48	188.79946
24.96	188.7446
25.438	188.683366
25.918	188.619455
26.4	188.556779
26.88	188.499255
27.36	188.450421
27.84	188.412852
28.32	188.387542
28.797	188.373574
29.278	188.368414
29.758	188.368762
30.24	188.371529
30.72	188.374436
31.2	188.376073
31.68	188.375639
32.16	188.372673
32.64	188.367003
33.12	188.358904
33.6	188.349347
34.08	188.340138
34.56	188.33381
35.04	188.333313
35.516	188.341634
36.	188.36152
36.48	188.395359
36.96	188.445174
37.44	188.512656
37.92	188.599131
38.4	188.705379
38.875	188.8313
39.36	188.975509
39.836	189.135089
40.32	189.305779
40.8	189.482607
41.28	189.660697
41.76	189.835805
42.235	190.004442
42.72	190.16376
43.196	190.311478
43.68	190.445923
44.16	190.566105
44.64	190.671708
45.12	190.762963
45.6	190.840458
46.08	190.904982
46.555	190.957424
47.04	190.76
47.516	191.030076
48.	191.052598
48.48	191.067681
48.96	191.076712
49.44	191.080894
49.92	191.080953
50.4	191.076852
50.875	191.067672
51.36	191.051751
51.836	191.027067
52.32	190.991645
52.8	190.943885
53.28	190.882757
53.76	190.807968
54.235	190.720093
54.72	190.62063
55.196	190.511898
55.68	190.396816
56.16	190.278591
56.64	190.160449
57.12	190.045428
57.594	189.936295
58.08	189.835524
58.555	189.745341
59.04	189.667754
59.516	189.604555
60.	189.557226
60.48	189.526739
60.96	189.513253
61.44	189.515808
61.915	189.532162
62.4	189.558949
62.875	189.592181
63.36	189.627988
63.836	189.663292
64.32	189.696244
64.8	189.726293
65.28	189.753938
65.75	189.780286
66.24	189.806594
66.72	189.83393
67.2	189.863
67.67	189.894105
68.16	189.927192
68.64	189.961947
69.12	189.887
69.6	190.034433
70.08	190.070941
70.56	190.106696
71.03	190.140855
71.52	190.172384
72.	190.191
72.48	190.222118
72.96	190.237038
73.44	190.243069
73.92	190.238899
74.39	190.223913
74.88	190.198411
75.36	190.163616
75.84	190.121472
76.32	190.074337
76.8	190.024709
77.28	189.975045
77.75	189.927676
78.24	189.884774
78.72	189.848346
79.2	189.82023
79.67	189.802082
80.16	189.795333
80.64	189.801135
81.11	189.820258
81.6	189.852959
82.08	189.898854
82.56	189.956852
83.03	190.025224
83.52	190.101877
84.	190.184818
84.47	190.272701
84.96	190.365199
85.44	190.463069
85.92	190.567849
86.39	190.68137
86.88	190.805297
87.36	190.940834
87.84	191.088617
88.32	191.248729
88.8	191.42075
89.28	191.603831
89.75	191.79673
90.24	191.827
90.72	192.20512
91.2	192.416194
91.67	192.628193
92.16	192.837814
92.64	193.041342
93.11	193.234795
93.6	193.414196
94.08	193.576001
94.56	193.717611
95.03	193.837801
95.52	193.936876
96.	194.016459
96.47	194.078982
96.96	194.127111
97.44	194.163292
97.92	194.189507
98.39	194.207197
98.88	194.217267
99.36	194.220138
99.84	194.215811
100.32	194.203944
100.8	194.183935
101.28	194.154
101.75	194.116215
102.24	194.06654
102.72	194.004788
103.2	193.9296
103.67	193.839467
104.16	193.73286
104.64	193.60857
105.11	193.466236
105.6	193.306966
106.08	193.13376
106.56	192.951465
107.03	192.766221
107.52	192.584606
108.	192.412812
108.47	192.256103
108.96	192.118592
109.44	192.003267
109.92	191.912125
110.39	191.846332
110.88	191.806351
111.36	191.791
111.83	191.802427
112.32	191.836092
112.8	191.890647
113.28	191.962881
113.75	192.048708
114.24	192.143273
114.72	192.241267
115.19	192.337448
115.67	192.427319
116.16	192.507723
116.64	192.577129
117.11	192.63548
117.6	192.683705
118.08	192.723155
118.56	192.755151
119.03	192.780736
119.52	192.800627
120.	192.815264
120.47	192.824899
120.96	192.829682
121.44	192.8297
121.92	192.824
122.39	192.815539
122.88	192.80116
123.36	192.781501
123.83	192.755931
124.32	192.723517
124.8	192.683071
125.28	192.633355
125.75	192.573455
126.24	192.503281
126.72	192.424018
127.19	192.338317
127.67	192.250114
128.16	192.164147
128.64	192.085379
129.12	192.018484
129.6	191.967524
130.07	191.935796
130.56	191.925819
131.04	191.939389
131.51	191.97766
132.	192.041209
132.48	192.130068
132.96	192.243724
133.44	192.381072
133.92	192.540358
134.4	192.719125
134.88	192.914238
135.35	193.12205
135.84	193.338796
136.32	193.561192
136.78	193.787101
137.28	194.015978
137.76	194.248819
138.24	194.487605
138.72	194.734509
139.2	194.991167
139.68	195.258236
140.16	195.535261
140.64	195.820752
141.12	196.112391
141.6	196.407265
142.07	196.702099
142.56	196.993423
143.04	197.277689
143.51	197.55133
144.	197.810779
144.48	198.052472
144.96	198.272886
145.44	198.468618
145.92	198.636607
146.4	198.774492
146.88	198.881104
147.35	198.956919
147.84	199.004309
148.32	199.027413
148.78	199.031683
149.28	199.023247
149.76	199.008283
150.23	198.992521
150.72	198.980881
151.2	198.977251
151.68	198.984364
152.16	199.003794
152.64	199.036016
153.12	199.080535
153.6	199.136044
154.07	199.200571
154.56	199.271629
155.04	199.346327
155.51	199.421523
156.	199.494011
156.48	199.560818
156.96	199.619603
157.44	199.669105
157.92	199.709509
158.4	199.742599
158.88	199.771588
159.35	199.800723
159.84	199.834748
160.32	199.878436
160.78	199.936192
161.28	200.011788
161.76	200.108145
162.23	200.227169
162.72	200.369635
163.2	200.535101
163.68	200.721905
164.16	200.927206
164.64	201.147101
165.12	201.376785
165.6	201.610758
166.07	201.843104
166.56	202.067855
167.04	202.279429
167.51	202.473118
168.	202.645484
168.48	202.794581
168.95	202.919928
169.44	203.022274
169.92	203.1033
170.4	203.165308
170.88	203.21099
171.35	203.243239
171.84	203.264982
172.32	203.278995
172.78	203.287677
173.28	203.292776
173.76	203.295126
174.23	203.294446
174.72	203.289277
175.2	203.277093
175.68	203.254555
176.16	203.217862
176.64	203.163163
177.12	203.086
177.6	202.986736
178.07	202.861002
178.56	202.709912
179.04	202.535133
179.51	202.339679
180.	202.127551
180.48	201.903341
180.95	201.671888
181.44	201.438036
181.92	201.206506
182.4	200.981828
182.88	200.76832
183.35	200.570038
183.84	200.390681
184.32	200.233429
184.78	200.100699
185.28	199.993898
185.76	199.91321
186.23	199.857532
186.72	199.824605
187.2	199.811352
187.68	199.814392
188.16	199.830658
188.64	199.857976
189.12	199.895458
189.6	199.943561
190.07	200.003841
190.56	200.078533
191.04	200.170136
191.51	200.281085
192.	200.413562
192.48	200.569394
192.95	200.750045
193.44	200.956647
193.92	201.190059
194.4	201.45088
194.88	201.739373
195.35	202.055212
195.84	202.397049
196.32	202.761972
196.78	203.145061
197.28	203.539291
197.76	203.935942
198.23	204.325464
198.72	204.698567
199.2	205.047213
199.68	205.365283
200.16	205.648772
200.64	205.895568
201.12	206.104
201.6	206.277331
202.07	206.413396
202.56	206.514306
203.04	206.581306
203.51	206.615711
204.	206.61889
204.48	206.592291
204.95	206.537494
205.44	206.456266
205.92	206.350611
206.4	206.222784
206.88	206.075247
207.35	205.910537
207.84	205.731077
208.32	205.538969
208.78	205.335902
209.28	205.123265
209.76	204.902468
210.23	204.675333
210.72	204.44434
211.2	204.212608
211.67	203.983674
212.16	203.761206
212.64	203.548746
213.12	203.349514
213.6	203.166302
214.07	203.001411
214.56	202.856648
215.04	202.733333
215.51	202.632324
216.	202.554046
216.48	202.498534
216.95	202.465495
217.44	202.454384
217.92	202.464479
218.4	202.494941
218.88	202.544828
219.35	202.613096
219.84	202.698582
220.32	202.800064
220.78	202.916377
221.28	203.046561
221.76	203.189942
222.23	203.346111
222.72	203.514836
223.2	203.695957
223.67	203.889323
224.16	204.094783
224.64	204.312195
225.12	204.541456
225.6	204.782516
226.07	205.035363
226.56	205.28
227.04	205.576293
227.51	205.864094
228.	206.162977
228.48	206.47226
228.95	206.790916
229.44	207.117533
229.92	207.450309
230.38	207.787129
230.88	208.125744
231.35	208.464004
231.84	208.800115
232.32	209.132804
232.78	209.461346
233.28	209.785472
233.76	210.105185
234.23	210.42056
234.72	210.731574
235.2	211.037
235.67	211.339327
236.16	211.634789
236.64	211.92334
237.12	212.2037
237.6	212.474398
238.07	212.733822
238.56	212.980277
239.04	213.212086
239.51	213.427737
240.	213.626107
240.48	213.806698
240.95	213.969812
241.44	214.116515
241.92	214.248306
242.38	214.366629
242.88	214.472486
243.35	214.566356
243.84	214.648365
244.32	214.718509
244.78	214.776773
245.28	214.823151
245.76	214.85758
246.23	214.879895
246.72	214.889797
247.2	214.886861
247.67	214.870547
248.16	214.840222
248.64	214.795196
249.12	214.734759
249.6	214.658255
250.07	214.56519
250.56	214.455401
251.04	214.329274
251.51	214.187976
252.	214.033588
252.48	213.869062
252.95	213.697923
253.44	213.523837
253.92	213.350225
254.38	213.180098
254.88	213.01616
255.35	212.861047
255.84	212.717551
256.32	212.588728
256.8	212.477873
257.28	212.388406
257.76	212.323695
258.24	212.286854
258.71	212.280514
259.2	212.3066
259.68	212.366126
260.15	212.459051
260.64	212.584251
261.12	212.739677
261.57	212.922712
262.08	213.130643
262.56	213.361083
263.03	213.612136
263.52	213.882224
264.	214.169687
264.48	214.472337
264.96	214.787177
265.44	215.110384
265.92	215.437543
266.4	215.764018
266.88	216.085315
267.36	216.397355
267.84	216.696634
268.32	216.980276
268.8	217.246006
269.28	217.492051
269.76	217.717019
270.24	217.919757
270.71	218.09925
271.2	218.254604
271.68	218.385151
272.15	218.490685
272.64	218.571765
273.12	218.628
273.57	218.668039
274.08	218.68968
274.56	218.699373
275.03	218.701965
275.52	218.702312
276.	218.70497
276.48	218.714029
276.96	218.733054
277.44	218.765122
277.92	218.812876
278.4	218.878566
278.88	218.964034
279.36	219.070684
279.84	219.199425
280.32	219.350609
280.8	219.524
281.28	219.718798
281.76	219.93375
282.24	220.167399
282.71	220.418451
283.2	220.686192
283.68	220.970839
284.15	221.273679
284.64	221.596974
285.12	221.943654
285.57	222.316888
286.08	222.7196
286.56	223.15399
287.03	223.621171
287.52	224.120
288.	224.652101
288.47	225.21206
288.96	225.797578
289.44	226.404652
289.92	227.028664
290.4	227.664445
290.88	228.306336
291.36	228.948254
291.84	229.583838
292.32	230.206661
292.8	230.810544
293.28	231.389912
293.76	231.940119
294.24	232.457655
294.71	232.940222
295.2	233.38668
295.68	233.797014
296.15	234.172305
296.64	234.514709
297.12	234.827306
297.57	235.11373
298.08	235.377684
298.56	235.622476
299.03	235.850771
299.52	236.064556
300.	236.265258
300.47	236.453891
300.96	236.631177
301.44	236.797625
301.92	236.95359
302.4	237.099346
302.88	237.23522
303.36	237.36178
303.84	237.480044
304.32	237.591617
304.8	237.698658
305.28	237.803686
305.76	237.909284
306.24	238.017874
306.71	238.131672
307.2	238.252863
307.68	238.383864
308.15	238.52748
308.64	238.686759
309.12	238.864596
309.57	239.06328
310.08	239.284192
310.56	239.527729
311.03	239.793392
311.52	240.072
312.	240.385706
312.47	240.708598
312.96	241.046545
313.44	241.397611
313.92	241.760187
314.4	242.133062
314.88	242.515348
315.36	242.90629
315.84	243.305001
316.32	243.710218
316.8	244.120138
317.28	244.532371
317.76	244.944027
318.24	245.351921
318.71	245.75286
319.2	246.143859
319.68	246.522237
320.15	246.885545
320.64	247.231443
321.12	247.557615
321.57	247.861775
322.08	248.141762
322.56	248.395674
323.03	248.622066
323.52	248.82017
324.	248.990145
324.47	249.13332
324.96	249.252341
325.44	249.351159
325.92	249.434814
326.4	249.509071
326.88	249.575
327.36	249.653318
327.84	249.734266
328.32	249.826839
328.8	249.933739
329.28	250.056442
329.76	250.195714
330.24	250.352335
330.71	250.527631
331.2	250.723514
331.68	250.942015
332.15	251.184659
332.64	251.451955
333.12	251.743194
333.57	252.056603
334.08	252.389799
334.56	252.740468
335.03	253.107026
335.52	253.489029
336.	253.887139
336.47	254.302727
336.96	254.737294
337.44	255.191958
337.91	255.850175
338.4	256.327099
338.88	256.821231
339.36	257.513888
339.84	258.196263
340.32	258.864759
340.8	259.515281
341.28	260.1438
341.76	260.746887
342.24	261.321937
342.71	261.867078
343.2	262.380906
343.68	262.862225
344.15	263.309947
344.64	263.72314
345.12	264.101206
345.57	264.444132
346.08	264.752702
346.56	265.028615
347.03	265.274473
347.52	265.493649
348.	265.690093
348.47	265.868143
348.96	266.032314
349.44	266.187122
349.91	266.336889
350.4	266.485536
350.88	266.636449
351.36	266.792443
351.84	266.955884
352.32	267.128857
352.8	267.313255
353.28	267.510699
353.76	267.722326
354.24	267.948546
354.71	268.188882
355.2	268.441976
355.68	268.705776
356.15	268.977929
356.64	269.25629
357.12	269.539397
357.57	269.826755
358.08	270.118785
358.56	270.416518
359.03	270.721131
359.52	271.033513
360.	271.353934
360.47	271.681869
360.96	272.015978
361.44	272.354265
361.91	272.694369
362.4	273.033886
362.88	273.370554
363.36	273.702167
363.84	274.026267
364.32	274.339727
364.8	274.638469
365.28	274.917382
365.76	275.170509
366.24	275.391475
366.71	275.574089
367.2	275.713024
367.68	275.804401
368.15	275.846132
368.64	275.837951
369.12	275.781172
369.57	275.678321
370.08	275.532735
370.56	275.348217
371.03	275.12876
371.52	274.878356
372.	274.600927
372.47	274.300469
372.96	273.981413
373.44	273.6491
373.91	273.310068
374.4	272.971924
374.88	272.64276
375.36	272.330406
375.84	272.041816
376.32	271.782736
376.8	271.557688
377.28	271.370171
377.76	271.222948
378.24	271.118267
378.71	271.057995
379.2	271.043557
379.68	271.075792
380.15	271.154739
380.64	271.279491
381.12	271.44812
381.57	271.65766
382.08	271.90412
382.56	272.18256
383.03	272.487341
383.52	272.812611
384.	273.153081
384.47	273.504868
384.96	273.86605
385.44	274.236656
385.91	274.618116
386.4	275.0125
386.88	275.421893
387.36	275.848057
387.84	276.292363
388.32	276.755908
388.8	277.239664
389.28	277.744593
389.76	278.271665
390.24	278.821786
390.71	279.395694
391.2	279.993807
391.68	280.616068
392.15	281.261736
392.64	281.929112
393.12	282.615212
393.57	283.315461
394.08	284.023544
394.56	284.73164
395.03	285.431163
395.52	286.113958
396.	286.773547
396.47	287.405915
396.96	288.009525
397.44	288.584746
397.91	289.133159
398.4	289.657075
398.88	290.159333
399.36	290.643296
399.84	291.112847
400.32	291.57231
400.8	292.026295
401.28	292.479473
401.76	292.936359
402.24	293.401065
402.71	293.87706
403.2	294.366904
403.68	294.87198
404.15	295.392253
404.64	295.926155
405.12	296.470667
405.57	297.02165
406.08	297.574378
406.56	298.124144
407.03	298.666743
407.52	299.198707
408.	299.717327
408.47	300.220614
408.96	300.70732
409.44	301.177062
409.91	301.630445
410.4	302.069086
410.88	302.495488
411.35	302.912811
411.84	303.324593
412.32	303.734502
412.8	304.146116
413.28	304.562693
413.76	304.986916
414.24	305.42061
414.71	305.864476
415.2	306.317951
415.68	306.779283
416.15	307.245852
416.64	307.714712
417.12	308.183205
417.57	308.649479
418.08	309.11277
418.56	309.573407
419.03	310.03262
419.52	310.492285
420.	310.954725
420.47	311.422587
420.96	311.898766
421.44	312.386311
421.91	312.888284
422.4	313.407583
422.88	313.946721
423.35	314.507604
423.84	315.09131
424.32	315.697866
424.8	316.326084
425.28	316.973468
425.76	317.636302
426.24	318.306
426.71	318.989612
427.2	319.670895
427.68	320.350885
428.15	321.028481
428.64	321.704373
429.12	322.380527
429.57	323.059476
430.08	323.743722
430.56	324.435367
431.03	325.135977
431.52	325.846597
432.	326.567829
432.47	327.209
432.96	328.042756
433.44	328.795974
433.91	329.558821
434.4	330.330111
434.88	331.108089
435.35	331.890255
435.84	332.673191
436.32	333.452433
436.8	334.222496
437.28	334.977148
437.76	335.71003
438.24	336.415633
438.71	337.090393
439.2	337.733492
439.68	338.34697
440.15	338.935118
440.64	339.503495
441.12	340.058012
441.57	340.60433
442.08	341.147567
442.56	341.692222
443.03	342.242182
443.52	342.800718
444.	343.370445
444.47	343.953235
444.96	344.550079
445.44	345.160931
445.91	345.784544
446.4	346.418332
446.88	347.058267
447.35	347.698856
447.84	348.33327
448.32	348.953729
448.8	349.552305
449.28	350.122132
449.76	350.65874
450.24	351.16096
450.71	351.630872
451.2	352.072889
451.68	352.492507
452.15	352.895264
452.64	353.286141
453.12	353.669341
453.57	354.048278
454.08	354.425648
454.56	354.80348
455.03	355.183137
455.52	355.565292
456.	355.949886
456.47	356.336069
456.96	356.722166
457.44	357.10563
457.91	357.483039
458.4	357.85014
458.88	358.202045
459.35	358.533616
459.84	358.840074
460.32	359.117692
460.75	359.364369
461.28	359.579824
461.76	359.765383
462.24	359.923527
462.71	360.057399
463.2	360.170448
463.68	360.266188
464.15	360.348056
464.64	360.41932
465.12	360.482993
465.57	360.541753
466.08	360.597857
466.56	360.653062
467.03	360.708555
467.52	360.764894
468.	360.821947
468.47	360.87887
468.96	360.934152
469.44	360.985812
469.91	361.031791
470.4	361.070554
470.88	361.101756
471.35	361.126745
471.84	361.148679
472.32	361.17224
472.75	361.203091
473.28	361.247333
473.76	361.311069
474.24	361.400112
474.71	361.519776
475.2	361.674709
475.68	361.868738
476.15	362.104708
476.64	362.384319
477.12	362.707946
477.57	363.074482
478.08	363.481207
478.56	363.92366
479.03	364.395525
479.52	364.888668
480.	365.393679
480.47	365.901525
480.96	366.403075
481.44	366.889711
481.91	367.354255
482.4	367.791263
482.88	368.196863
483.35	368.568417
483.84	368.904248
484.32	369.203529
484.75	369.46626
485.28	369.693282
485.76	369.886224
486.24	370.047363
486.71	370.179428
487.2	370.285368
487.68	370.368117
488.15	370.430386
488.64	370.474467
489.12	370.502073
489.57	370.514232
490.08	370.511299
490.56	370.493156
491.03	370.459663
491.52	370.411289
492.	370.349709
492.47	370.278087
492.96	370.200885
493.44	370.123292
493.91	370.050561
494.4	369.987483
494.88	369.938142
495.35	369.905782
495.84	369.892042
496.32	369.897763
496.75	369.923092
497.28	369.96734
497.76	370.029035
498.24	370.105995
498.71	370.195428
499.2	370.294015
499.68	370.397982
500.15	370.503178
500.64	370.605214
501.12	370.616
501.57	370.782779
502.08	370.851578
502.56	370.904984
503.03	370.943903
503.52	370.971147
504.	370.990887
504.47	371.007892
504.96	371.026792
505.44	371.05148
505.91	371.085147
506.4	371.130185
506.88	371.187914
507.35	371.258567
507.84	371.341411
508.32	371.434929
508.75	371.536994
509.28	371.645019
509.76	371.75603
510.24	371.866707
510.71	371.973419
511.2	372.072332
511.68	372.159679
512.16	372.232271
512.64	372.288183
513.12	372.327423
513.6	372.352241
514.0799	372.366919
514.56	372.37712
515.04	372.389098
515.52	372.409006
516.	372.442405
516.48	372.493957
516.96	372.567262
517.4399	372.664794
517.92	372.787932
518.4	372.937047
518.88	373.111628
519.36	373.310374
519.84	373.531245
520.3199	373.771445
520.8	374.027372
521.28	374.294762
521.76	374.569269
522.24	374.844305
522.72	375.112767
523.1	375.368719
523.68	375.608389
524.16	375.830545
524.64	376.036558
525.12	376.229823
525.6	376.414995
526.0799	376.597187
526.56	376.781281
527.04	376.971337
527.52	377.170188
528.	377.379239
528.48	377.598421
528.96	377.82643
529.4399	378.061039
529.92	378.299396
530.4	378.538314
530.88	378.774373
531.36	379.003924
531.84	379.223072
532.3199	379.427733
532.8	379.613822
533.28	379.777591
533.76	379.916991
534.24	380.033212
534.72	380.129545
535.1	380.210655
535.68	380.282211
536.16	380.350175
536.64	380.420192
537.12	380.497021
537.6	380.584046
538.0799	380.682987
538.56	380.793888
539.04	380.915351
539.52	381.044938
540.	381.179573
540.48	381.315901
540.96	381.450492
541.4399	381.579915
541.92	381.700708
542.4	381.809343
542.88	381.902288
543.36	381.976293
543.84	382.028963
544.3199	382.059492
544.8	382.069313
545.28	382.062323
545.76	382.044541
546.24	382.023328
546.72	382.006404
547.1	382.000884
547.68	382.012411
548.16	382.044493
548.64	382.098144
549.12	382.17197
549.6	382.262652
550.0799	382.365654
550.56	382.475872
551.04	382.58806
551.52	382.696993
552.	382.797422
552.48	382.883968
552.96	382.951132
553.4399	382.993536
553.92	383.006506
554.4	382.986894
554.88	382.933874
555.36	382.849336
555.84	382.737708
556.3199	382.605303
556.8	382.459488
557.28	382.307877
557.76	382.157601
558.24	382.01463
558.72	381.883219
559.1	381.765633
559.68	381.662262
560.16	381.57209
560.64	381.493336
561.12	381.423991
561.6	381.36213
562.0799	381.30594
562.56	381.253565
563.04	381.202872
563.52	381.151283
564.	381.095824
564.48	381.033498
564.9599	380.961989
565.4399	380.880519
565.92	380.790499
566.4	380.695601
566.88	380.601154
567.36	380.513049
567.84	380.436517
568.3199	380.375112
568.8	380.330116
569.28	380.300488
569.76	380.283284
570.24	380.274373
570.72	380.269197
571.1	380.26339
571.68	380.253162
572.16	380.235433
572.64	380.207791
573.12	380.168326
573.6	380.115446
574.0799	380.047771
574.56	379.964184
575.04	379.864122
575.52	379.748052
