# Supplementary material for: Towards the engineering of a photon-only two-stroke rotary molecular motor
Source: Nat Commun. 2022 Oct 28;13:6433. doi: 10.1038/s41467-022-33695-x (PMC9616945; doi:10.1038/s41467-022-33695-x)
Supplement: Supplementary file 13 — Source Data [file 41467_2022_33695_MOESM13_ESM.zip › Figure 4C source data/traj-7.txt]

time(fs) , θ(deg.)
0.	188.349494
0.48	188.148062
0.96	187.935599
1.44	187.713911
1.92	187.484534
2.4	187.248788
2.88	187.007823
3.36	186.762646
3.84	186.5141
4.32	186.262777
4.8	186.008841
5.279	185.751809
5.76	185.490329
6.24	185.222174
6.72	184.944678
7.199	184.655817
7.68	184.355693
8.16	184.047619
8.64	183.738027
9.12	183.435262
9.6	183.14802
10.08	182.884185
10.559	182.650206
11.04	182.450887
11.52	182.289405
12.	182.167409
12.48	182.085179
12.959	182.04181
13.44	182.035429
13.92	182.063399
14.399	182.122487
14.879	182.208965
15.36	182.318652
15.84	182.446911
16.32	182.588671
16.8	182.73853
17.28	182.891081
17.758	183.041537
18.24	183.186586
18.72	183.325124
19.2	183.458407
19.68	183.589459
20.16	183.722076
20.64	183.859873
21.117	184.005694
21.598	184.161321
22.08	184.327379
22.56	184.503343
23.04	184.687623
23.52	184.877716
24.	185.070429
24.48	185.26213
24.96	185.448975
25.438	185.627096
25.918	185.792709
26.4	185.942157
26.88	186.071897
27.36	186.17849
27.84	186.258671
28.32	186.309641
28.797	186.329666
29.278	186.318895
29.758	186.27
30.24	186.218069
30.72	186.140096
31.2	186.053711
31.68	185.966345
32.16	185.884594
32.64	185.81389
33.12	185.758331
33.6	185.720587
34.08	185.701885
34.56	185.70207
35.04	185.719775
35.516	185.752656
36.	185.797638
36.48	185.85113
36.96	185.909191
37.44	185.967653
37.92	186.02224
38.4	186.068751
38.875	186.103368
39.36	186.123118
39.836	186.126394
40.32	186.113321
40.8	186.08572
41.28	186.04668
41.76	185.924
42.235	185.949239
42.72	185.898096
43.196	185.849421
43.68	185.805477
44.16	185.767744
44.64	185.736833
45.12	185.712477
45.6	185.693616
46.08	185.678608
46.555	185.66542
47.04	185.651763
47.516	185.635216
48.	185.613292
48.48	185.583409
48.96	185.542866
49.44	185.488902
49.92	185.419063
50.4	185.331916
50.875	185.227907
51.36	185.109915
51.836	184.983077
52.32	184.853976
52.8	184.729623
53.28	184.616636
53.76	184.520716
54.235	184.446328
54.72	184.396532
55.196	184.372917
55.68	184.375679
56.16	184.403854
56.64	184.455653
57.12	184.528806
57.594	184.620832
58.08	184.729193
58.555	184.85128
59.04	184.984312
59.516	185.125164
60.	185.27029
60.48	185.41587
60.96	185.558293
61.44	185.694935
61.915	185.824921
62.4	185.94943
62.875	186.071337
63.36	186.194443
63.836	186.322702
64.32	186.459715
64.8	186.608487
65.28	186.771283
65.75	186.949438
66.24	187.143095
66.72	187.350978
67.2	187.570344
67.67	187.797242
68.16	188.026981
68.64	188.254662
69.12	188.475576
69.6	188.68539
70.08	188.880144
70.56	189.056108
71.03	189.209627
71.52	189.337123
72.	189.435438
72.48	189.502623
72.96	189.538847
73.44	189.546781
73.92	189.531223
74.39	189.498195
74.88	189.454083
75.36	189.405153
75.84	189.357427
76.32	189.316658
76.8	189.288174
77.28	189.276457
77.75	189.284529
78.24	189.313411
78.72	189.361987
79.2	189.427369
79.67	189.505556
80.16	189.592045
80.64	189.68223
81.11	189.771539
81.6	189.855475
82.08	189.929703
82.56	189.990356
83.03	190.034537
83.52	190.060851
84.	190.069629
84.47	190.062647
84.96	190.0425
85.44	190.011986
85.92	189.973731
86.39	189.930112
86.88	189.883379
87.36	189.835894
87.84	189.790377
88.32	189.750084
88.8	189.718813
89.28	189.700646
89.75	189.699356
90.24	189.717567
90.72	189.755956
91.2	189.812867
91.67	189.884495
92.16	189.965477
92.64	190.049575
93.11	190.130269
93.6	190.201348
94.08	190.257592
94.56	190.295522
95.03	190.313857
95.52	190.31337
96.	190.296224
96.47	190.265149
96.96	190.222873
97.44	190.171936
97.92	190.11479
98.39	190.054023
98.88	189.99257
99.36	189.93381
99.84	189.881466
100.32	189.839284
100.8	189.810551
101.28	189.797559
101.75	189.801191
102.24	189.820766
102.72	189.854129
103.2	189.897934
103.67	189.948058
104.16	190.000146
104.64	190.050283
105.11	190.095663
105.6	190.13499
106.08	190.168386
106.56	190.196892
107.03	190.221875
107.52	190.244629
108.	190.266263
108.47	190.287807
108.96	190.310418
109.44	190.335572
109.92	190.365189
110.39	190.401662
110.88	190.447773
111.36	190.506505
111.83	190.580732
112.32	190.672815
112.8	190.784154
113.28	190.914792
113.75	191.063146
114.24	191.225952
114.72	191.398434
115.19	191.574761
115.67	191.748782
116.16	191.91502
116.64	192.069612
117.11	192.210842
117.6	192.339029
118.08	192.455941
118.56	192.564171
119.03	192.666665
119.52	192.76654
120.	192.867046
120.47	192.971512
120.96	193.083218
121.44	193.205141
121.92	193.339561
122.39	193.48763
122.88	193.649021
123.36	193.821806
123.83	194.002579
124.32	194.186808
124.8	194.369301
125.28	194.544703
125.75	194.708029
126.24	194.85521
126.72	194.983583
127.19	195.092161
127.67	195.181535
128.16	195.253471
128.64	195.310386
129.12	195.354922
129.6	195.389711
130.07	195.417291
130.56	195.440119
131.04	195.460624
131.51	195.481268
132.	195.504596
132.48	195.533254
132.96	195.569946
133.44	195.617286
133.92	195.677506
134.4	195.752032
134.88	195.841025
135.35	195.943065
135.84	196.055149
136.32	196.173058
136.78	196.291985
137.28	196.407258
137.76	196.514965
138.24	196.612414
138.72	196.698321
139.2	196.772759
139.68	196.836912
140.16	196.892762
140.64	196.942795
141.12	196.989799
141.6	197.036761
142.07	197.086864
142.56	197.143522
143.04	197.210428
143.51	197.291504
144.	197.390665
144.48	197.511303
144.96	197.655523
145.44	197.823377
145.92	198.012442
146.4	198.218052
146.88	198.434172
147.35	198.654539
147.84	198.87369
148.32	199.087591
148.78	199.293813
149.28	199.491351
149.76	199.680282
150.23	199.861402
150.72	200.03595
151.2	200.205388
151.68	200.371258
152.16	200.535078
152.64	200.698289
153.12	200.862249
153.6	201.028273
154.07	201.1977
154.56	201.371948
155.04	201.552497
155.51	201.740716
156.	201.937508
156.48	202.142796
156.96	202.355004
157.44	202.570848
157.92	202.785607
158.4	202.993859
158.88	203.190367
159.35	203.370792
159.84	203.532024
160.32	203.672158
160.78	203.790261
161.28	203.886086
161.76	203.959818
162.23	204.011901
162.72	204.042924
163.2	204.053582
163.68	204.044699
164.16	204.017284
164.64	203.972627
165.12	203.912381
165.6	203.838603
166.07	203.753693
166.56	203.660175
167.04	203.560272
167.51	203.455368
168.	203.345582
168.48	203.229737
168.95	203.105859
169.44	202.971981
169.92	202.82686
170.4	202.670347
170.88	202.503396
171.35	202.327841
171.84	202.146115
172.32	201.960974
172.78	201.775294
173.28	201.591908
173.76	201.413496
174.23	201.242507
174.72	201.081118
175.2	200.931228
175.68	200.794491
176.16	200.672374
176.64	200.566213
177.12	200.477248
177.6	200.406558
178.07	200.354863
178.56	200.322202
179.04	200.307628
179.51	200.309177
180.	200.324236
180.48	200.350228
180.95	200.385261
181.44	200.428453
181.92	200.479883
182.4	200.540287
182.88	200.610675
183.35	200.691986
183.84	200.78484
184.32	200.889409
184.78	201.005382
185.28	201.131985
185.76	201.268057
186.23	201.41215
186.72	201.562669
187.2	201.718014
187.68	201.876743
188.16	202.03769
188.64	202.16
189.12	202.362752
189.6	202.524981
190.07	202.68486
190.56	202.839775
191.04	202.986631
191.51	203.122553
192.	203.245495
192.48	203.354532
192.95	203.449798
193.44	203.532216
193.92	203.603207
194.4	203.664443
194.88	203.717696
195.35	203.764762
195.84	203.807434
196.32	203.847492
196.78	203.886712
197.28	203.926865
197.76	203.969743
198.23	204.017187
198.72	204.071122
199.2	204.133564
199.68	204.206525
200.16	204.291756
200.64	204.390337
201.12	204.502315
201.6	204.626678
202.07	204.761853
202.56	204.90643
203.04	205.05972
203.51	205.221868
204.	205.393628
204.48	205.575983
204.95	205.769801
205.44	205.975598
205.92	206.193411
206.4	206.42277
206.88	206.662731
207.35	206.911961
207.84	207.168838
208.32	207.431583
208.78	207.698393
209.28	207.967614
209.76	208.237902
210.23	208.508342
210.72	208.778421
211.2	209.047733
211.67	209.315396
212.16	209.5794
212.64	209.836321
213.12	210.081675
213.6	210.310758
214.07	210.519467
214.56	210.70475
215.04	210.864659
215.51	210.167
216.	211.104924
216.48	211.185045
216.95	211.238968
217.44	211.267377
217.92	211.27116
218.4	211.251401
218.88	211.209379
219.35	211.146596
219.84	211.064842
220.32	210.966303
220.78	210.853731
221.28	210.730582
221.76	210.60105
222.23	210.469836
222.72	210.341525
223.2	210.219742
223.67	210.106477
224.16	210.002074
224.64	209.905916
225.12	209.817346
225.6	209.736361
226.07	209.663826
226.56	209.60136
227.04	209.551029
227.51	209.515035
228.	209.49544
228.48	209.493982
228.95	209.511959
229.44	209.550182
229.92	209.608986
230.38	209.688298
230.88	209.787763
231.35	209.906948
231.84	210.045571
232.32	210.203726
232.78	210.38197
233.28	210.581179
233.76	210.802093
234.23	211.044663
234.72	211.307507
235.2	211.587758
235.67	211.881364
236.16	212.183646
236.64	212.48982
237.12	212.795334
237.6	213.09602
238.07	213.388107
238.56	213.668189
239.04	213.933188
239.51	214.180346
240.	214.407248
240.48	214.611855
240.95	214.792561
241.44	214.948272
241.92	215.07853
242.38	215.183691
242.88	215.265142
243.35	215.325512
243.84	215.368783
244.32	215.400142
244.78	215.425499
245.28	215.450682
245.76	215.480508
246.23	215.518122
246.72	215.564865
247.2	215.620629
247.67	215.684468
248.16	215.755159
248.64	215.831551
249.12	215.912722
249.6	215.979
250.07	216.086793
250.56	216.178725
251.04	216.273391
251.51	216.370477
252.	216.469804
252.48	216.571442
252.95	216.675863
253.44	216.784081
253.92	216.897744
254.38	217.019097
254.88	217.150745
255.35	217.295204
255.84	217.454327
256.32	217.628773
256.8	217.817732
257.28	218.019006
257.76	218.229375
258.24	218.44507
258.71	218.662184
259.2	218.876948
259.68	219.085862
260.15	219.285729
260.64	219.473613
261.12	219.646781
261.57	219.802654
262.08	219.938795
262.56	220.052963
263.03	220.14323
263.52	220.208163
264.	220.247066
264.48	220.260259
264.96	220.249329
265.44	220.217275
265.92	220.168433
266.4	220.108117
266.88	220.041
267.36	219.975349
267.84	219.91236
268.32	219.855771
268.8	219.806831
269.28	219.765552
269.76	219.731055
270.24	219.701878
270.71	219.676199
271.2	219.651954
271.68	219.626925
272.15	219.59881
272.64	219.565352
273.12	219.524507
273.57	219.474699
274.08	219.415101
274.56	219.345908
275.03	219.26853
275.52	219.185643
276.	219.101077
276.48	219.01953
276.96	218.946146
277.44	218.886031
277.92	218.843797
278.4	218.823232
278.88	218.827159
279.36	218.857468
279.84	218.915286
280.32	219.00118
280.8	219.11534
281.28	219.257698
281.76	219.427986
282.24	219.625749
282.71	219.850335
283.2	220.100891
283.68	220.37639
284.15	220.675684
284.64	220.625
285.12	221.341221
285.57	221.705813
286.08	222.091216
286.56	222.497782
287.03	222.926356
287.52	223.3781
288.	223.85422
288.47	224.355602
288.96	224.88244
289.44	225.433958
289.92	226.008287
290.4	226.602526
290.88	227.212968
291.36	227.835363
291.84	228.465176
292.32	229.097783
292.8	229.728631
293.28	230.353375
293.76	230.968049
294.24	231.569273
294.71	232.15448
295.2	232.722112
295.68	233.27174
296.15	233.804063
296.64	234.320754
297.12	234.824218
297.57	235.317264
298.08	235.802768
298.56	236.283347
299.03	236.761075
299.52	237.23727
300.	237.712403
300.47	238.186115
300.96	238.657348
301.44	239.124519
301.92	239.585699
302.4	240.03874
302.88	240.481369
303.36	240.911234
303.84	241.325939
304.32	241.7231
304.8	242.100449
305.28	242.455
305.76	242.788261
306.24	243.096513
306.71	243.38101
307.2	243.643126
307.68	243.885349
308.15	244.111177
308.64	244.324911
309.12	244.531404
309.57	244.735752
310.08	244.942901
310.56	245.157169
311.03	245.381755
311.52	245.618336
312.	245.866901
312.47	246.125868
312.96	246.392428
313.44	246.662968
313.92	246.933448
314.4	247.186
314.88	247.457579
315.36	247.70334
315.84	247.933797
316.32	248.146809
316.8	248.341702
317.28	248.519564
317.76	248.68327
318.24	248.837186
318.71	248.986656
319.2	249.137435
319.68	249.295215
320.15	249.465265
320.64	249.652185
321.12	249.859748
321.57	250.090785
322.08	250.347117
322.56	250.629549
323.03	250.937918
323.52	251.271217
324.	251.627749
324.47	252.005313
324.96	252.401385
325.44	252.81329
325.92	253.238363
326.4	253.674101
326.88	254.118304
327.36	254.569212
327.84	255.025628
328.32	255.486
328.8	255.953431
329.28	256.425617
329.76	256.904689
330.24	257.392016
330.71	257.888
331.2	258.396846
331.68	258.916398
332.15	259.447956
332.64	259.991125
333.12	260.544703
333.57	261.106636
334.08	261.67403
334.56	262.243209
335.03	262.80981
335.52	263.368928
336.	263.915295
336.47	264.443519
336.96	264.94842
337.44	265.425434
337.91	265.871071
338.4	266.283341
338.88	266.662013
339.36	267.008616
339.84	267.326137
340.32	267.618508
340.8	267.89003
341.28	268.144877
341.76	268.38675
342.24	268.618694
342.71	268.843056
343.2	269.061502
343.68	269.275079
344.15	269.484271
344.64	269.689049
345.12	269.888907
345.57	270.082904
346.08	270.269691
346.56	270.447598
347.03	270.61473
347.52	270.769143
348.	270.909102
348.47	271.03343
348.96	271.141941
349.44	271.235817
349.91	271.317795
350.4	271.392026
350.88	271.463633
351.36	271.538082
351.84	271.620618
352.32	271.715819
352.8	271.827348
353.28	271.957829
353.76	272.108791
354.24	272.280641
354.71	272.472638
355.2	272.682876
355.68	272.908312
356.15	273.144887
356.64	273.387755
357.12	273.63155
357.57	273.870671
358.08	274.099544
358.56	274.312934
359.03	274.506387
359.52	274.676844
360.	274.823261
360.47	274.947008
360.96	275.05182
361.44	275.143278
361.91	275.228002
362.4	275.312836
362.88	275.404228
363.36	275.507836
363.84	275.628346
364.32	275.769393
364.8	275.933532
365.28	276.122243
365.76	276.335943
366.24	276.574048
366.71	276.835065
367.2	277.116752
367.68	277.416282
368.15	277.730409
368.64	278.055561
369.12	278.387848
369.57	278.723025
370.08	279.056452
370.56	279.383159
371.03	279.698143
371.52	279.907
372.	280.276083
372.47	280.533891
372.96	280.770195
373.44	280.986132
373.91	281.183516
374.4	281.364241
374.88	281.529864
375.36	281.681374
375.84	281.81913
376.32	281.942899
376.8	282.051961
377.28	282.14524
377.76	282.221477
378.24	282.27938
378.71	282.317727
379.2	282.335373
379.68	282.331144
380.15	282.303629
380.64	282.25099
381.12	282.170931
381.57	282.061008
382.08	281.919289
382.56	281.745233
383.03	281.540386
383.52	281.30857
384.	281.055464
384.47	280.787834
384.96	280.512751
385.44	280.237034
385.91	279.966935
386.4	279.708048
386.88	279.465329
387.36	279.243183
387.84	279.045609
388.32	278.87634
388.8	278.738995
389.28	278.637161
389.76	277.918828
390.24	277.246856
390.71	276.626762
391.2	276.063914
391.68	275.562934
392.15	275.127127
392.64	274.758024
393.12	274.455226
393.57	274.216665
394.08	274.039355
394.56	273.92041
395.03	273.857932
395.52	273.851297
396.	273.900761
396.47	274.006655
396.96	274.168596
397.44	274.384973
397.91	274.652782
398.4	274.967729
398.88	275.32453
399.36	275.717303
399.84	276.140015
400.32	276.586875
400.8	277.052624
401.28	277.532643
401.76	278.022859
402.24	278.519442
402.71	279.018418
403.2	279.515271
403.68	280.004771
404.15	280.481114
404.64	280.93855
405.12	281.372331
405.57	281.779706
406.08	282.160487
406.56	282.516908
407.03	282.852907
407.52	283.173206
408.	283.482565
408.47	283.785365
408.96	284.085439
409.44	284.38614
409.91	284.690493
410.4	285.001413
410.88	285.321907
411.35	285.655213
411.84	286.004783
412.32	286.374089
412.8	286.766194
413.28	287.183184
413.76	287.625576
414.24	288.091875
414.71	288.578476
415.2	289.08003
415.68	289.590367
416.15	290.103824
416.64	290.616597
417.12	291.127519
417.57	291.637927
418.08	292.150767
418.56	292.669478
419.03	293.197116
419.52	293.73589
420.	294.28706
420.47	294.851017
420.96	295.427436
421.44	296.015356
421.91	296.613169
422.4	297.218496
422.88	297.828015
423.35	298.437322
423.84	299.040941
424.32	299.632519
424.8	300.205206
425.28	300.752153
425.76	301.267088
426.24	301.744889
426.71	302.182044
427.2	302.576896
427.68	302.92955
428.15	303.24149
428.64	303.51507
429.12	303.753058
429.57	303.958341
430.08	304.133796
430.56	304.282317
431.03	304.406931
431.52	304.510964
432.	304.598202
432.47	304.672971
432.96	304.74011
433.44	304.804783
433.91	304.872149
434.4	304.946932
434.88	305.033018
435.35	305.133207
435.84	305.249199
436.32	305.381814
436.8	305.531355
437.28	305.698006
437.76	305.882148
438.24	306.08454
438.71	306.30633
439.2	306.548943
439.68	306.813894
440.15	307.102591
440.64	307.416197
441.12	307.755566
441.57	308.121264
442.08	308.513638
442.56	308.932899
443.03	309.379142
443.52	309.852291
444.	310.35191
444.47	310.876953
444.96	311.425511
445.44	311.994705
445.91	312.580792
446.4	313.179584
446.88	313.787097
447.35	314.400331
447.84	315.017895
448.32	315.64019
448.8	316.269061
449.28	316.907057
449.76	317.556617
450.24	318.219446
450.71	318.896176
451.2	319.586292
451.68	320.288257
452.15	320.771
452.64	321.718122
453.12	322.440573
453.57	323.164729
454.08	323.888803
454.56	324.611696
455.03	325.332833
455.52	326.051787
456.	326.767792
456.47	327.479383
456.96	328.184342
457.44	328.880038
457.91	329.5641
458.4	330.235204
458.88	330.893672
459.35	331.541565
459.84	332.182249
460.32	332.819609
460.75	333.457273
461.28	334.098057
461.76	334.743741
462.24	335.395108
462.71	336.052179
463.2	336.714557
463.68	337.381784
464.15	338.05361
464.64	338.730045
465.12	339.411087
465.57	340.096056
466.08	340.78268
466.56	341.466251
467.03	342.139263
467.52	342.791768
468.	343.412426
468.47	343.990084
468.96	344.515567
469.44	344.983161
469.91	345.391165
470.4	345.74132
470.88	346.037483
471.35	346.284265
471.84	346.486071
472.32	346.646659
472.75	346.769098
473.28	346.855956
473.76	346.909614
474.24	346.932601
474.71	346.927911
475.2	346.899226
475.68	346.850973
476.15	346.788143
476.64	346.715804
477.12	346.638363
477.57	346.55876
478.08	346.477985
478.56	346.395262
479.03	346.309033
479.52	346.218435
480.	346.124631
480.47	346.031308
480.96	345.944082
481.44	345.869188
481.91	345.812122
482.4	345.776766
482.88	345.765076
483.35	345.777218
483.84	345.811964
484.32	345.867224
484.75	345.940632
485.28	346.030092
485.76	346.1342
486.24	346.252445
486.71	346.385101
487.2	346.532834
487.68	346.696094
488.15	346.874558
488.64	347.066852
489.12	347.270712
489.57	347.483554
490.08	347.703256
490.56	347.928813
491.03	348.160538
491.52	348.318
492.	348.647953
492.47	348.906513
492.96	349.175932
493.44	349.455886
493.91	349.745295
494.4	350.04259
494.88	350.346065
495.35	350.654293
495.84	350.966518
496.32	351.282986
496.75	351.605079
497.28	351.935199
497.76	352.276286
498.24	352.631017
498.71	353.000844
499.2	353.385251
499.68	353.781554
500.15	354.185401
500.64	354.591814
501.12	354.433
501.57	355.396472
502.08	355.791028
502.56	356.18066
503.03	356.566558
503.52	356.949738
504.	357.330511
504.47	357.708295
504.96	358.0817
505.44	358.448787
505.91	358.807439
506.4	359.155762
506.88	359.492452
507.35	359.81699
507.84	360.129529
508.32	360.430384
508.75	360.719169
509.28	360.993924
509.76	361.250746
510.24	361.484253
510.71	361.688789
511.2	361.859868
511.68	361.995278
512.16	362.095414
512.64	362.16279
513.12	362.201099
513.6	362.214312
514.0799	362.206089
514.56	362.17954
515.04	362.137237
515.52	362.081375
516.	362.013
516.48	361.937254
516.96	361.853646
517.4399	361.766241
517.92	361.678795
518.4	361.595728
518.88	361.521859
519.36	361.46183
519.84	361.419295
520.3199	361.396116
520.8	361.391981
521.28	361.404835
521.76	361.429927
522.24	361.464549
522.72	361.507441
523.1	361.559188
523.68	361.621868
524.16	361.698293
524.64	361.791217
525.12	361.902888
525.6	362.033569
526.0799	362.184696
526.56	362.355872
527.04	362.546321
527.52	362.755156
528.	362.981618
528.48	363.225249
528.96	363.485872
529.4399	363.763293
529.92	364.056713
530.4	364.363981
530.88	364.681011
531.36	365.001701
531.84	365.318529
532.3199	365.623485
532.8	365.910292
533.28	366.175225
533.76	366.417541
534.24	366.638876
534.72	366.842066
535.1	367.030022
535.68	367.20505
536.16	367.368657
536.64	367.521673
537.12	367.664539
537.6	367.797654
538.0799	367.92171
538.56	368.037976
539.04	368.148484
539.52	368.256062
540.	368.36415
540.48	368.476129
540.96	368.594521
541.4399	368.720388
541.92	368.853004
542.4	368.989956
542.88	369.127757
543.36	369.262838
543.84	369.392753
544.3199	369.517106
544.8	369.637796
545.28	369.75846
545.76	369.883521
546.24	370.017331
546.72	370.163688
547.1	370.325721
547.68	370.506039
548.16	370.707049
548.64	370.928702
549.12	371.173661
549.6	371.444871
550.0799	371.746227
550.56	372.079666
551.04	372.445618
551.52	372.8418
552.	373.262279
552.48	373.69731
552.96	374.134053
553.4399	374.55804
553.92	374.955148
554.4	375.313742
554.88	375.626339
555.36	375.890071
555.84	376.105876
556.3199	376.277052
556.8	376.407977
557.28	376.50334
557.76	376.567877
558.24	376.606408
558.72	376.624014
559.1	376.626252
559.68	376.61942
560.16	376.610712
560.64	376.607877
561.12	376.618682
561.6	376.650045
562.0799	376.706836
562.56	376.790688
563.04	376.899352
563.52	377.026957
564.	377.165156
564.48	377.304844
564.9599	377.43807
565.4399	377.559667
565.92	377.667984
566.4	377.764436
566.88	377.852199
567.36	377.934829
567.84	378.015429
568.3199	378.096937
568.8	378.177702
569.28	378.25694
569.76	378.337835
570.24	378.42232
570.72	378.513126
571.1	378.613864
571.68	378.728684
572.16	378.861474
572.64	379.014705
573.12	379.188292
573.6	379.37898
574.0799	379.580529
574.56	379.784616
575.04	379.982215
575.52	380.16524
