# Supplementary material for: Towards the engineering of a photon-only two-stroke rotary molecular motor
Source: Nat Commun. 2022 Oct 28;13:6433. doi: 10.1038/s41467-022-33695-x (PMC9616945; doi:10.1038/s41467-022-33695-x)
Supplement: Supplementary file 13 — Source Data [file 41467_2022_33695_MOESM13_ESM.zip › Figure 4C source data/traj-8.txt]

time(fs) , θ(deg.)
0.	175.165
0.48	176.024957
0.96	176.091178
1.44	176.193963
1.92	176.329
2.4	176.494691
2.88	176.682525
3.36	176.887534
3.84	177.103735
4.32	177.325447
4.8	177.547616
5.279	177.766297
5.76	177.979275
6.24	178.186514
6.72	178.390057
7.199	178.593338
7.68	178.800269
8.16	179.014478
8.64	179.238868
9.12	179.475434
9.6	179.725219
10.08	179.988296
10.559	180.263709
11.04	180.549387
11.52	180.842044
12.	181.137125
12.48	181.428917
12.959	181.710897
13.44	181.976355
13.92	182.219166
14.399	182.434476
14.879	182.619058
15.36	182.77127
15.84	182.89082
16.32	182.978532
16.8	183.036193
17.28	183.066392
17.758	183.072295
18.24	183.057388
18.72	183.025267
19.2	182.979515
19.68	182.923645
20.16	182.861065
20.64	182.795024
21.117	182.72851
21.598	182.664082
22.08	182.603641
22.56	182.548211
23.04	182.49779
23.52	182.451375
24.	182.407231
24.48	182.363363
24.96	182.31804
25.438	182.270147
25.918	182.219208
26.4	182.165269
26.88	182.108818
27.36	182.050806
27.84	181.992719
28.32	181.936579
28.797	181.884812
29.278	181.84004
29.758	181.804866
30.24	181.781689
30.72	181.772553
31.2	181.779007
31.68	181.801941
32.16	181.841399
32.64	181.896351
33.12	181.964483
33.6	182.042059
34.08	182.123974
34.56	182.20413
35.04	182.276167
35.516	182.33443
36.	182.374836
36.48	182.395289
36.96	182.395548
37.44	182.376747
37.92	182.340823
38.4	182.29006
38.875	182.22678
39.36	182.153198
39.836	182.071375
40.32	181.983217
40.8	181.890505
41.28	181.794904
41.76	181.697943
42.235	181.600952
42.72	181.504961
43.196	181.410561
43.68	181.317768
44.16	181.22594
44.64	181.133825
45.12	181.039862
45.6	180.942758
46.08	180.842159
46.555	180.739229
47.04	180.63681
47.516	180.539131
48.	180.451217
48.48	180.37826
48.96	180.325113
49.44	180.295975
49.92	180.294258
50.4	180.322576
50.875	180.382817
51.36	180.476248
51.836	180.603589
52.32	180.76505
52.8	180.960276
53.28	181.188207
53.76	181.446859
54.235	181.73306
54.72	182.042199
55.196	182.368091
55.68	182.703096
56.16	183.038684
56.64	183.366467
57.12	183.67953
57.594	183.97358
58.08	184.247417
58.555	184.502523
59.04	184.742069
59.516	184.969827
60.	185.189364
60.48	185.403612
60.96	185.614757
61.44	185.824297
61.915	186.033168
62.4	186.241875
62.875	186.450566
63.36	186.659069
63.836	186.866867
64.32	187.073026
64.8	187.276116
65.28	187.474103
65.75	187.664271
66.24	187.843226
66.72	188.0071
67.2	188.152099
67.67	188.275358
68.16	188.375831
68.64	188.4548
69.12	188.515718
69.6	188.563503
70.08	188.603635
70.56	188.641441
71.03	188.681663
71.52	188.728321
72.	188.784738
72.48	188.853651
72.96	188.937324
73.44	189.037647
73.92	189.156148
74.39	189.293956
74.88	189.451643
75.36	189.629012
75.84	189.824813
76.32	190.036459
76.8	190.259831
77.28	190.48933
77.75	190.718366
78.24	190.940353
78.72	191.150059
79.2	191.344794
79.67	191.524857
80.16	191.693071
80.64	191.853688
81.11	192.011217
81.6	192.169584
82.08	192.331715
82.56	192.49945
83.03	192.673647
83.52	192.854343
84.	193.040917
84.47	193.232193
84.96	193.426486
85.44	193.621588
85.92	193.814706
86.39	194.002387
86.88	194.180448
87.36	194.343981
87.84	194.487495
88.32	194.605296
88.8	194.692167
89.28	194.744265
89.75	194.759944
90.24	194.740131
90.72	194.688039
91.2	194.608415
91.67	194.506671
92.16	194.38823
92.64	194.258156
93.11	194.121047
93.6	193.981069
94.08	193.842037
94.56	193.707504
95.03	193.580815
95.52	193.465105
96.	193.363252
96.47	193.277775
96.96	193.210706
97.44	193.163444
97.92	193.136657
98.39	193.130275
98.88	193.143627
99.36	193.175752
99.84	193.225797
100.32	193.293405
100.8	193.37889
101.28	193.483136
101.75	193.607255
102.24	193.752204
102.72	193.918498
103.2	194.106086
103.67	194.31436
104.16	194.542236
104.64	194.788247
105.11	195.050616
105.6	195.327291
106.08	195.615953
106.56	195.913
107.03	196.21854
107.52	196.526451
108.	196.83446
108.47	197.139333
108.96	197.438101
109.44	197.728302
109.92	198.008156
110.39	198.276635
110.88	198.533363
111.36	198.778383
111.83	199.011817
112.32	199.233545
112.8	199.44302
113.28	199.639253
113.75	199.820947
114.24	199.986664
114.72	200.134991
115.19	200.264628
115.67	200.374431
116.16	200.463399
116.64	200.530616
117.11	200.575184
117.6	200.596171
118.08	200.592588
118.56	200.56347
119.03	200.508048
119.52	200.426033
120.	200.317972
120.47	200.185573
120.96	200.031881
121.44	199.861215
121.92	199.678813
122.39	199.490229
122.88	199.300663
123.36	199.114422
123.83	198.934661
124.32	198.763386
124.8	198.60164
125.28	198.449747
125.75	198.307527
126.24	198.174441
126.72	198.04966
127.19	197.932058
127.67	197.820169
128.16	197.712154
128.64	197.605811
129.12	197.498733
129.6	197.38862
130.07	197.273743
130.56	197.153413
131.04	197.02833
131.51	196.900689
132.	196.774027
132.48	196.652813
132.96	196.54181
133.44	196.445314
133.92	196.366517
134.4	196.307189
134.88	196.267715
135.35	196.247385
135.84	196.244756
136.32	196.257959
136.78	196.284902
137.28	196.323338
137.76	196.370851
138.24	196.424782
138.72	196.482139
139.2	196.539553
139.68	196.593313
140.16	196.639562
140.64	196.674666
141.12	196.695745
141.6	196.701244
142.07	196.691388
142.56	196.66832
143.04	196.635836
143.51	196.598766
144.	196.562163
144.48	196.530545
144.96	196.507434
145.44	196.49523
145.92	196.495365
146.4	196.508579
146.88	196.535182
147.35	196.575218
147.84	196.628525
148.32	196.694685
148.78	196.772927
149.28	196.862001
149.76	196.96008
150.23	197.064777
150.72	197.173322
151.2	197.282978
151.68	197.391659
152.16	197.4986
152.64	197.60489
153.12	197.713622
153.6	197.829596
154.07	197.958585
154.56	198.106387
155.04	198.277837
155.51	198.476079
156.	198.702221
156.48	198.955429
156.96	199.233329
157.44	199.532514
157.92	199.84901
158.4	200.178571
158.88	200.516845
159.35	200.859411
159.84	201.201783
160.32	201.539406
160.78	201.867704
161.28	202.182204
161.76	202.478763
162.23	202.753891
162.72	203.005163
163.2	203.231636
163.68	203.434193
164.16	203.615629
164.64	203.780362
165.12	203.933772
165.6	204.081316
166.07	204.227691
166.56	204.376245
167.04	204.528762
167.51	204.685602
168.	204.846041
168.48	205.008633
168.95	205.171481
169.44	205.332394
169.92	205.488945
170.4	205.638493
170.88	205.778231
171.35	205.905286
171.84	206.016875
172.32	206.11053
172.78	206.184339
173.28	206.237228
173.76	206.269275
174.23	206.282003
174.72	206.278514
175.2	206.26331
175.68	206.241751
176.16	206.219272
176.64	206.200565
177.12	206.188951
177.6	206.186084
178.07	206.192026
178.56	206.205585
179.04	206.224739
179.51	206.246995
180.	206.269636
180.48	206.289866
180.95	206.304919
181.44	206.312174
181.92	206.309262
182.4	206.294135
182.88	206.265061
183.35	206.220599
183.84	206.159658
184.32	206.081744
184.78	205.987382
185.28	205.878548
185.76	205.758855
186.23	205.633292
186.72	205.507533
187.2	205.387
187.68	205.275968
188.16	205.176962
188.64	205.090597
189.12	205.015805
189.6	204.950283
190.07	204.89094
190.56	204.834242
191.04	204.776457
191.51	204.713861
192.	204.642978
192.48	204.560863
192.95	204.465358
193.44	204.355261
193.92	204.230352
194.4	204.091367
194.88	203.940052
195.35	203.77935
195.84	203.613658
196.32	203.44893
196.78	203.292418
197.28	203.151992
197.76	203.035207
198.23	202.948344
198.72	202.895698
199.2	202.879281
199.68	202.898962
200.16	202.952906
200.64	203.038109
201.12	203.150882
201.6	203.287294
202.07	203.443595
202.56	203.616639
203.04	203.8042
203.51	204.005023
204.	204.218533
204.48	204.444303
204.95	204.681572
205.44	204.929045
205.92	205.185138
206.4	205.448573
206.88	205.719048
207.35	205.624
207.84	206.286518
208.32	206.588311
208.78	206.904876
209.28	207.236494
209.76	207.581521
210.23	207.93664
210.72	208.297467
211.2	208.659202
211.67	209.017143
212.16	209.367019
212.64	209.705189
213.12	210.028742
213.6	210.335495
214.07	210.623885
214.56	210.892724
215.04	211.14091
215.51	211.367205
216.	211.570231
216.48	211.748807
216.95	211.902665
217.44	212.033374
217.92	212.145108
218.4	212.244754
218.88	212.341087
219.35	212.44317
219.84	212.558527
220.32	212.691766
220.78	212.844108
221.28	213.013775
221.76	213.196881
222.23	213.388388
222.72	213.582903
223.2	213.775313
223.67	213.961263
224.16	214.137498
224.64	214.30197
225.12	214.453658
225.6	214.592145
226.07	214.717152
226.56	214.828226
227.04	214.924746
227.51	215.006324
228.	215.073514
228.48	215.128593
228.95	215.176035
229.44	215.222331
229.92	215.275096
230.38	215.341731
230.88	215.428076
231.35	215.537493
231.84	215.670589
232.32	215.825587
232.78	215.083
233.28	216.186941
233.76	216.385122
234.23	216.590337
234.72	216.800437
235.2	217.01444
235.67	217.232257
236.16	217.454222
236.64	217.680597
237.12	217.911196
237.6	218.145166
238.07	218.380987
238.56	218.616708
239.04	218.850458
239.51	219.081169
240.	219.309282
240.48	219.537081
240.95	219.768362
241.44	220.007458
241.92	220.258036
242.38	220.522174
242.88	220.800093
243.35	221.090511
243.84	221.391401
244.32	221.700859
244.78	222.017834
245.28	222.342526
245.76	222.676355
246.23	223.021549
246.72	223.380528
247.2	223.755321
247.67	224.14712
248.16	224.556073
248.64	224.981281
249.12	225.421033
249.6	225.873241
250.07	226.336024
250.56	226.808277
251.04	227.28
251.51	227.781904
252.	228.285103
252.48	228.785
252.95	229.324698
253.44	229.856917
253.92	230.392212
254.38	230.925797
254.88	231.453172
255.35	231.970792
255.84	232.476376
256.32	232.968803
256.8	233.447704
257.28	233.91297
257.76	234.364347
258.24	234.801196
258.71	235.222423
259.2	235.626521
259.68	236.011743
260.15	236.376396
260.64	236.719279
261.12	237.040202
261.57	237.340398
262.08	237.622589
262.56	237.890516
263.03	238.148054
263.52	238.398286
264.	238.642957
264.48	238.882461
264.96	239.116233
265.44	239.343294
265.92	239.562738
266.4	239.774035
266.88	239.977139
267.36	240.172422
267.84	240.360505
268.32	240.54205
268.8	240.717551
269.28	240.887171
269.76	241.050649
270.24	241.207305
270.71	241.35617
271.2	241.496256
271.68	241.626933
272.15	241.748301
272.64	241.86138
273.12	241.967956
273.57	242.070133
274.08	242.169821
274.56	242.268428
275.03	242.366909
275.52	242.466091
276.	242.56705
276.48	242.67138
276.96	242.781215
277.44	242.899059
277.92	243.027507
278.4	243.168973
278.88	243.325468
279.36	243.498447
279.84	243.688669
280.32	243.89612
280.8	244.120006
281.28	244.358817
281.76	244.610533
282.24	244.872952
282.71	245.144119
283.2	245.422732
283.68	245.70833
284.15	246.001131
284.64	246.301625
285.12	246.610149
285.57	246.926757
286.08	247.251424
286.56	247.584453
287.03	247.926801
287.52	248.280143
288.	248.646638
288.47	249.028525
288.96	249.427743
289.44	249.845628
289.92	250.282736
290.4	250.738754
290.88	251.212495
291.36	251.701993
291.84	252.204652
292.32	252.717426
292.8	253.237008
293.28	253.760035
293.76	254.283292
294.24	254.803885
294.71	255.319339
295.2	255.827648
295.68	256.327262
296.15	256.817184
296.64	257.297213
297.12	257.768262
297.57	258.232557
298.08	258.693508
298.56	259.155227
299.03	259.621849
299.52	260.096933
300.	260.583061
300.47	261.081684
300.96	261.593118
301.44	262.116611
301.92	262.650381
302.4	263.191625
302.88	263.736507
303.36	264.280183
303.84	264.816911
304.32	265.340338
304.8	265.46295
305.28	265.536557
305.76	265.551972
306.24	265.504052
306.71	265.391121
307.2	265.21345
307.68	264.972707
308.15	264.671879
308.64	264.315214
309.12	263.908027
309.57	263.456364
310.08	262.966673
310.56	262.44551
311.03	261.899336
311.52	261.334375
312.	260.756503
312.47	260.171108
312.96	259.582943
313.44	258.995
313.92	258.413409
314.4	257.837523
314.88	257.270038
315.36	256.712302
315.84	256.16568
316.32	255.63186
316.8	255.112
317.28	254.611631
317.76	254.13047
318.24	253.672207
318.71	253.239414
319.2	252.834492
319.68	252.459607
320.15	252.116542
320.64	251.806533
321.12	251.530128
321.57	251.287134
322.08	251.076638
322.56	250.897089
323.03	250.746409
323.52	250.622076
324.	250.521146
324.47	250.440215
324.96	250.375319
325.44	250.321865
325.92	250.2746
326.4	250.227739
326.88	250.175222
327.36	250.111106
327.84	250.028
328.32	249.92747
328.8	249.800407
329.28	249.647278
329.76	249.468173
330.24	249.264585
330.71	249.038974
331.2	248.794304
331.68	248.533712
332.15	248.260344
332.64	247.977327
333.12	247.687812
333.57	247.395015
334.08	247.10223
334.56	246.81274
335.03	246.529609
335.52	246.255342
336.	245.991422
336.47	245.737845
336.96	245.492816
337.44	245.252862
337.91	245.013472
338.4	244.77019
338.88	244.519859
339.36	244.261575
339.84	243.97
340.32	243.729714
340.8	243.464494
341.28	243.205973
341.76	242.95808
342.24	242.723708
342.71	242.504732
343.2	242.302165
343.68	242.116374
344.15	241.947272
344.64	241.794464
345.12	241.657322
345.57	241.534962
346.08	241.426102
346.56	241.328796
347.03	241.24006
347.52	241.155515
348.	241.069165
348.47	240.973535
348.96	240.86032
349.44	240.721673
349.91	240.552018
350.4	240.349734
350.88	240.117769
351.36	239.862694
351.84	239.592764
352.32	239.316078
352.8	239.039457
353.28	238.768066
353.76	238.505481
354.24	238.253936
354.71	238.014605
355.2	237.787843
355.68	237.573372
356.15	237.370397
356.64	237.177632
357.12	236.993249
357.57	236.814734
358.08	236.638699
358.56	236.460709
359.03	236.275189
359.52	236.075535
360.	235.854553
360.47	235.605389
360.96	235.322917
361.44	235.005157
361.91	234.653902
362.4	234.274098
362.88	233.872405
363.36	233.455826
363.84	233.03091
364.32	232.603514
364.8	232.178891
365.28	231.761876
365.76	231.357041
366.24	230.968789
366.71	230.601339
367.2	230.258626
367.68	229.944108
368.15	229.660494
368.64	229.40945
369.12	229.191352
369.57	229.005145
370.08	228.848294
370.56	228.716784
371.03	228.6052
371.52	228.507113
372.	228.416007
372.47	228.326671
372.96	228.236458
373.44	228.145626
373.91	228.056567
374.4	227.972531
374.88	227.89655
375.36	227.830896
375.84	227.776
376.32	227.735601
376.8	227.706
377.28	227.691265
377.76	227.688417
378.24	227.698477
378.71	227.721447
379.2	227.757186
379.68	227.805202
380.15	227.864398
380.64	227.932831
381.12	228.007552
381.57	228.084627
382.08	228.159411
382.56	228.227083
383.03	228.283404
383.52	228.325477
384.	228.352196
384.47	228.364137
384.96	228.362974
385.44	228.350756
385.91	228.329372
386.4	228.300291
386.88	228.264533
387.36	228.222745
387.84	228.175307
388.32	228.122408
388.8	228.06408
389.28	228.000174
389.76	227.930318
390.24	227.853859
390.71	227.769828
391.2	227.676896
391.68	227.573288
392.15	227.456653
392.64	227.323982
393.12	227.171744
393.57	226.322
394.08	226.794694
394.56	226.565087
395.03	226.307304
395.52	226.022601
396.	225.713246
396.47	225.381
396.96	225.031679
397.44	224.664887
397.91	224.283831
398.4	223.890244
398.88	223.485345
399.36	223.069854
399.84	222.644048
400.32	222.207874
400.8	221.761104
401.28	221.303466
401.76	220.834713
402.24	220.354589
402.71	219.862775
403.2	219.358946
403.68	218.843037
404.15	218.315667
404.64	217.778487
405.12	217.234277
405.57	216.686704
406.08	216.139889
406.56	215.597
407.03	215.064912
407.52	214.544117
408.	214.038649
408.47	213.551097
408.96	213.083573
409.44	212.637648
409.91	212.214277
410.4	211.813726
410.88	211.435535
411.35	211.078548
411.84	210.740984
412.32	210.42047
412.8	210.114018
413.28	209.817975
413.76	209.528173
414.24	209.240452
414.71	208.951494
415.2	208.659627
415.68	208.365136
416.15	208.069907
416.64	207.776682
417.12	207.488298
417.57	207.207178
418.08	206.935109
418.56	206.673226
419.03	206.42208
419.52	206.181744
420.	205.951894
420.47	205.731891
420.96	205.520851
421.44	205.317709
421.91	205.121228
422.4	204.929883
422.88	204.741578
423.35	204.553237
423.84	204.360454
424.32	204.157453
424.8	203.937621
425.28	203.694687
425.76	203.424241
426.24	203.124874
426.71	202.798295
427.2	202.448419
427.68	202.080058
428.15	201.697883
428.64	201.305906
429.12	200.907393
429.57	200.504
430.08	200.100956
430.56	199.697289
431.03	199.295954
431.52	198.89901
432.	198.508761
432.47	198.127849
432.96	197.759229
433.44	197.405911
433.91	197.070482
434.4	196.754481
434.88	196.457826
435.35	196.178486
435.84	195.912692
436.32	195.655791
436.8	195.40382
437.28	195.155111
437.76	194.911183
438.24	194.676321
438.71	194.456181
439.2	194.256285
439.68	194.081032
440.15	193.933324
440.64	193.814671
441.12	193.725576
441.57	193.666058
442.08	193.636198
442.56	193.636524
443.03	193.668098
443.52	193.732228
444.	193.829903
444.47	193.961142
444.96	194.124417
445.44	194.316267
445.91	194.531124
446.4	194.761393
446.88	194.849
447.35	195.230446
447.84	195.449583
448.32	195.647611
448.8	195.820045
449.28	195.965899
449.76	196.08702
450.24	196.186894
450.71	196.269506
451.2	196.33864
451.68	196.397634
452.15	196.449506
452.64	196.497291
453.12	196.54442
453.57	196.595004
454.08	196.653839
454.56	196.726128
455.03	196.817005
455.52	196.931008
456.	197.071613
456.47	197.240893
456.96	197.439373
457.44	197.66611
457.91	197.91901
458.4	198.195287
458.88	198.49202
459.35	198.806657
459.84	199.137234
460.32	199.482218
460.75	199.84009
461.28	200.208905
461.76	200.586061
462.24	200.968357
462.71	201.352296
463.2	201.734471
463.68	202.111846
464.15	202.481849
464.64	202.842281
465.12	203.191144
465.57	203.526445
466.08	203.846047
466.56	204.147545
467.03	204.428209
467.52	204.684994
468.	204.914686
468.47	205.114161
468.96	205.280775
469.44	205.412771
469.91	205.509595
470.4	205.571989
470.88	205.601814
471.35	205.601669
471.84	205.574444
472.32	205.522936
472.75	205.449621
473.28	205.356413
473.76	205.245877
474.24	205.119759
474.71	204.980015
475.2	204.828692
475.68	204.667662
476.15	204.498249
476.64	204.3209
477.12	204.134913
477.57	203.938324
478.08	203.727986
478.56	203.419
479.03	203.249881
479.52	202.97404
480.	202.66958
480.47	202.33504
480.96	201.970329
481.44	201.576507
481.91	201.155492
482.4	200.709843
482.88	200.242707
483.35	199.757874
483.84	199.259832
484.32	198.753685
484.75	198.244877
485.28	197.738793
485.76	197.240353
486.24	196.75371
486.71	196.282081
487.2	195.827685
487.68	195.391769
488.15	194.974714
488.64	194.576211
489.12	194.195533
489.57	193.831906
490.08	193.484916
490.56	193.154884
491.03	192.843052
491.52	192.551524
492.	192.282974
492.47	192.040254
492.96	191.826045
493.44	191.64269
493.91	191.492188
494.4	191.376335
494.88	191.296857
495.35	191.25542
495.84	191.253493
496.32	191.292111
496.75	191.371615
497.28	191.491409
497.76	191.649801
498.24	191.843883
498.71	192.069515
499.2	192.321412
499.68	192.593395
500.15	192.878833
500.64	193.171215
501.12	193.464707
501.57	193.754488
502.08	194.03672
502.56	194.308259
503.03	194.566342
503.52	194.808469
504.	195.032527
504.47	195.237003
504.96	195.421079
505.44	195.584528
505.91	195.727439
506.4	195.849915
506.88	195.951836
507.35	196.032721
507.84	196.091672
508.32	196.127377
508.75	196.138151
509.28	196.122002
509.76	196.076722
510.24	196.000003
510.71	195.889608
511.2	195.743586
511.68	195.560534
512.16	195.339821
512.64	195.081716
513.12	194.787356
513.6	194.458651
514.0799	194.098194
514.56	193.70926
515.04	193.295862
515.52	192.862756
516.	192.41531
516.48	191.959243
516.96	191.500306
517.4399	191.044004
517.92	190.5954
518.4	190.158
518.88	189.738665
519.36	189.337611
519.84	188.958344
520.3199	188.602657
520.8	188.271627
521.28	187.965685
521.76	187.684765
522.24	187.428509
522.72	187.196473
523.1	186.988232
523.68	186.803406
524.16	186.641737
524.64	186.503328
525.12	186.389032
525.6	186.300737
526.0799	186.241289
526.56	186.214005
527.04	186.221
527.52	186.267593
528.	186.351968
528.48	186.475028
528.96	186.635422
529.4399	186.830622
529.92	187.057049
530.4	187.31023
530.88	187.58504
531.36	187.876028
531.84	188.177817
532.3199	188.485496
532.8	188.794877
533.28	189.102532
533.76	189.405605
534.24	189.701577
534.72	189.988191
535.1	190.263682
535.68	190.527262
536.16	190.779564
536.64	191.022726
537.12	191.25995
537.6	191.494731
538.0799	191.730066
538.56	191.96789
539.04	192.208773
539.52	192.451901
540.	192.695229
540.48	192.935751
540.96	193.16986
541.4399	193.393757
541.92	193.603863
542.4	193.797124
542.88	193.971129
543.36	194.123962
543.84	194.253903
544.3199	194.359082
544.8	194.43732
545.28	194.48631
545.76	194.504237
546.24	194.490731
546.72	194.447736
547.1	194.379797
547.68	194.293506
548.16	194.196348
548.64	194.095476
549.12	193.815
549.6	193.904603
550.0799	193.821298
550.56	193.747744
551.04	193.68349
551.52	193.627165
552.	193.576843
552.48	193.530334
552.96	193.485332
553.4399	193.439425
553.92	193.387
554.4	193.334039
554.88	193.268201
555.36	193.18873
555.84	193.091765
556.3199	192.97374
556.8	192.831898
557.28	192.665009
557.76	192.473805
558.24	192.260832
558.72	192.029803
559.1	191.784769
559.68	191.529425
560.16	191.266729
560.64	190.843
561.12	190.727276
561.6	190.452207
562.0799	190.172169
562.56	189.886537
563.04	189.596248
563.52	189.302538
564.	189.006253
564.48	188.707727
564.9599	188.406733
565.4399	188.102454
565.92	187.793483
566.4	187.477935
566.88	187.153737
567.36	186.819105
567.84	186.473172
568.3199	186.116476
568.8	185.751091
569.28	185.380277
569.76	185.007856
570.24	184.63759
570.72	184.272751
571.1	183.915964
571.68	183.569253
572.16	183.234253
572.64	182.912479
573.12	182.605524
573.6	182.315093
574.0799	182.042854
574.56	181.790151
575.04	181.557718
575.52	181.345443
