# Supplementary material for: Towards the engineering of a photon-only two-stroke rotary molecular motor
Source: Nat Commun. 2022 Oct 28;13:6433. doi: 10.1038/s41467-022-33695-x (PMC9616945; doi:10.1038/s41467-022-33695-x)
Supplement: Supplementary file 13 — Source Data [file 41467_2022_33695_MOESM13_ESM.zip › Figure 4C source data/traj-9.txt]

time(fs) , θ(deg.)
0.	180.341613
0.48	180.501171
0.96	180.64567
1.44	180.771982
1.92	180.881372
2.4	180.978979
2.88	181.071697
3.36	181.166129
3.84	181.267513
4.32	181.379479
4.8	181.504191
5.279	181.642563
5.76	181.794421
6.24	181.958587
6.72	182.132939
7.199	182.314506
7.68	182.449
8.16	182.68431
8.64	182.864208
9.12	183.034816
9.6	183.191064
10.08	183.32692
10.559	183.435227
11.04	183.508321
11.52	183.539662
12.	183.525
12.48	183.468654
12.959	183.372951
13.44	183.246289
13.92	183.096322
14.399	182.929956
14.879	182.753065
15.36	182.570551
15.84	182.386446
16.32	182.203955
16.8	182.02542
17.28	181.852262
17.758	181.685001
18.24	181.523445
18.72	181.367085
19.2	181.215543
19.68	181.068837
20.16	180.927214
20.64	180.790647
21.117	180.658254
21.598	180.528197
22.08	180.398455
22.56	180.268396
23.04	180.140269
23.52	180.0194
24.	179.912893
24.48	179.827889
24.96	179.770362
25.438	179.744669
25.918	179.75357
26.4	179.798439
26.88	179.879482
27.36	179.995895
27.84	180.145981
28.32	180.327287
28.797	180.536776
29.278	180.771052
29.758	181.026604
30.24	181.2
30.72	181.587231
31.2	181.884317
31.68	182.185926
32.16	182.485948
32.64	182.778296
33.12	183.058495
33.6	183.325051
34.08	183.579507
34.56	183.825168
35.04	184.06552
35.516	184.303218
36.	184.539765
36.48	184.775587
36.96	185.01022
37.44	185.242473
37.92	185.470538
38.4	185.692051
38.875	185.904184
39.36	186.103841
39.836	186.288035
40.32	186.454394
40.8	186.601623
41.28	186.729594
41.76	186.838904
42.235	186.930082
42.72	187.002983
43.196	187.056896
43.68	187.091477
44.16	187.107907
44.64	187.109304
45.12	187.100068
45.6	187.084758
46.08	187.06724
46.555	187.050354
47.04	187.035954
47.516	187.0251
48.	187.018268
48.48	187.015528
48.96	187.016672
49.44	187.021308
49.92	187.028941
50.4	187.039044
50.875	187.051079
51.36	187.064406
51.836	187.078014
52.32	187.090063
52.8	187.097469
53.28	187.095969
53.76	187.081117
54.235	187.05012
54.72	187.003402
55.196	186.94466
55.68	186.87943
56.16	186.813372
56.64	186.751209
57.12	186.696392
57.594	186.651189
58.08	186.616897
58.555	186.594029
59.04	186.58243
59.516	186.581323
60.	186.58933
60.48	186.604486
60.96	186.624329
61.44	186.646046
61.915	186.666661
62.4	186.683136
62.875	186.692252
63.36	186.69036
63.836	186.67336
64.32	186.637466
64.8	186.580747
65.28	186.504468
65.75	186.412987
66.24	186.312234
66.72	186.207974
67.2	186.104797
67.67	186.005871
68.16	185.913144
68.64	185.827645
69.12	185.74975
69.6	185.679363
70.08	185.616028
70.56	185.559025
71.03	185.50749
71.52	185.460586
72.	185.417689
72.48	185.378501
72.96	185.342939
73.44	185.310727
73.92	185.280848
74.39	185.251305
74.88	185.219802
75.36	185.185525
75.84	185.151044
76.32	185.122675
76.8	185.108847
77.28	185.117812
77.75	185.156127
78.24	185.228167
78.72	185.336292
79.2	185.481215
79.67	185.662371
80.16	185.87819
80.64	186.126299
81.11	186.403651
81.6	186.706644
82.08	187.031262
82.56	187.373264
83.03	187.728414
83.52	188.092659
84.	188.462167
84.47	188.833198
84.96	189.20199
85.44	189.56502
85.92	189.919808
86.39	190.265823
86.88	190.604622
87.36	190.938964
87.84	191.271569
88.32	191.604307
88.8	191.937992
89.28	192.272527
89.75	192.607155
90.24	192.940661
90.72	193.271513
91.2	193.597958
91.67	193.91809
92.16	194.229915
92.64	194.531404
93.11	194.82054
93.6	195.095325
94.08	195.353715
94.56	195.593419
95.03	195.811601
95.52	196.004703
96.	196.16878
96.47	196.300693
96.96	196.377
97.44	196.468755
97.92	196.513036
98.39	196.538949
98.88	196.552151
99.36	196.556878
99.84	196.555906
100.32	196.550849
100.8	196.542535
101.28	196.531292
101.75	196.517128
102.24	196.439
102.72	196.479045
103.2	196.454213
103.67	196.424657
104.16	196.389527
104.64	196.347757
105.11	196.297992
105.6	196.238527
106.08	196.167412
106.56	196.082993
107.03	195.984911
107.52	195.875078
108.	195.75775
108.47	195.638407
108.96	195.522228
109.44	195.413062
109.92	195.313199
110.39	195.223604
110.88	195.144323
111.36	195.07479
111.83	195.01404
112.32	194.960821
112.8	194.913647
113.28	194.870858
113.75	194.830681
114.24	194.791333
114.72	194.751136
115.19	194.708561
115.67	194.662155
116.16	194.610335
116.64	194.551248
117.11	194.483016
117.6	194.404673
118.08	194.317554
118.56	194.226118
119.03	194.137374
119.52	194.059254
120.	193.
120.47	193.962255
120.96	193.952854
121.44	193.972984
121.92	194.023483
122.39	194.104092
122.88	194.213634
123.36	194.35008
123.83	194.510548
124.32	194.691238
124.8	194.887361
125.28	195.093135
125.75	195.301838
126.24	195.505983
126.72	195.697667
127.19	195.869175
127.67	196.014044
128.16	196.128546
128.64	196.213046
129.12	196.272173
129.6	196.313303
130.07	196.344262
130.56	196.371539
131.04	196.399574
131.51	196.430878
132.	196.466544
132.48	196.506773
132.96	196.551305
133.44	196.573
133.92	196.651328
134.4	196.70566
134.88	196.761983
135.35	196.819498
135.84	196.877291
136.32	196.934307
136.78	196.989289
137.28	197.040647
137.76	197.086319
138.24	197.123881
138.72	197.151241
139.2	197.167924
139.68	197.176226
140.16	197.181171
140.64	197.189139
141.12	197.206171
141.6	197.236857
142.07	197.284018
142.56	197.348897
143.04	197.43151
143.51	197.530981
144.	197.645779
144.48	197.77386
144.96	197.912727
145.44	198.059421
145.92	198.210483
146.4	198.361859
146.88	198.508784
147.35	198.645619
147.84	198.765687
148.32	198.861253
148.78	198.923993
149.28	198.946402
149.76	198.924157
150.23	198.858295
150.72	198.755366
151.2	198.62514
151.68	198.477485
152.16	198.320222
152.64	198.158425
153.12	197.994709
153.6	197.829899
154.07	197.663701
154.56	197.495193
155.04	197.32314
155.51	197.14614
156.	196.962698
156.48	196.77124
156.96	196.570133
157.44	196.357706
157.92	196.132273
158.4	195.892111
158.88	195.63541
159.35	195.360324
159.84	195.065421
160.32	194.75072
160.78	194.418989
161.28	194.076284
161.76	193.730984
162.23	193.391819
162.72	193.066168
163.2	192.759294
163.68	192.474447
164.16	192.213386
164.64	191.976938
165.12	191.765428
165.6	191.57893
166.07	191.417379
166.56	191.280578
167.04	191.168158
167.51	191.079493
168.	191.013659
168.48	190.969392
168.95	190.945069
169.44	190.938666
169.92	190.947748
170.4	190.969697
170.88	191.002496
171.35	191.04612
171.84	191.103767
172.32	191.181663
172.78	191.287134
173.28	191.426198
173.76	191.602079
174.23	191.814
174.72	192.06279
175.2	192.341763
175.68	192.647424
176.16	192.974971
176.64	193.319551
177.12	193.676371
177.6	194.040718
178.07	194.407958
178.56	194.773557
179.04	195.13314
179.51	195.482602
180.	195.818266
180.48	196.137054
180.95	196.436694
181.44	196.716078
181.92	196.975837
182.4	197.218977
182.88	197.451008
183.35	197.679062
183.84	197.910281
184.32	198.15036
184.78	198.402854
185.28	198.669263
185.76	198.949532
186.23	199.242605
186.72	199.546856
187.2	199.860339
187.68	200.180905
188.16	200.506214
188.64	200.83371
189.12	201.160576
189.6	201.483699
190.07	201.781
190.56	202.104866
191.04	202.395374
191.51	202.667182
192.	202.916366
192.48	203.139717
192.95	203.335847
193.44	203.506337
193.92	203.655933
194.4	203.791244
194.88	203.918656
195.35	204.042787
195.84	204.166071
196.32	204.289213
196.78	204.41192
197.28	204.533528
197.76	204.653383
198.23	204.770984
198.72	204.885957
199.2	204.928
199.68	205.106343
200.16	205.210268
200.64	205.308202
201.12	205.397951
201.6	205.476614
202.07	205.54074
202.56	205.586793
203.04	205.611985
203.51	205.615378
204.	205.598743
204.48	205.566444
204.95	205.524189
205.44	205.47734
205.92	205.429717
206.4	205.383335
206.88	205.338809
207.35	205.296001
207.84	205.254569
208.32	205.214296
208.78	205.175205
209.28	205.137555
209.76	205.101747
210.23	205.06824
210.72	205.037482
211.2	205.009891
211.67	204.985893
212.16	204.966013
212.64	204.951005
213.12	204.94204
213.6	204.940989
214.07	204.950867
214.56	204.976287
215.04	205.023522
215.51	205.061
216.	205.211698
216.48	205.364133
216.95	205.559242
217.44	205.796645
217.92	206.073969
218.4	206.3875
218.88	206.732737
219.35	207.104739
219.84	207.498356
220.32	207.908359
220.78	208.329531
221.28	208.756751
221.76	209.185069
222.23	209.609755
222.72	210.026326
223.2	210.430528
223.67	210.818394
224.16	211.18657
224.64	211.533124
225.12	211.858693
225.6	212.167161
226.07	212.464951
226.56	212.759049
227.04	213.054871
227.51	213.355087
228.	213.659629
228.48	213.966437
228.95	214.272356
229.44	214.573853
229.92	214.867423
230.38	215.149763
230.88	215.417794
231.35	215.668626
231.84	215.899507
232.32	216.107781
232.78	216.290865
233.28	216.446253
233.76	216.571531
234.23	216.664468
234.72	216.723346
235.2	216.747696
235.67	216.739405
236.16	216.703581
236.64	216.648263
237.12	216.582818
237.6	216.515875
238.07	216.453869
238.56	216.400625
239.04	216.357782
239.51	216.325564
240.	216.303497
240.48	216.290878
240.95	216.286995
241.44	216.291159
241.92	216.302619
242.38	216.320442
242.88	216.343385
243.35	216.369776
243.84	216.397431
244.32	216.423621
244.78	216.445129
245.28	216.458636
245.76	216.461667
246.23	216.45416
246.72	216.439948
247.2	216.426884
247.67	216.425101
248.16	216.444324
248.64	216.491658
249.12	216.57058
249.6	216.681092
250.07	216.820592
250.56	216.98491
251.04	217.169164
251.51	217.368283
252.	217.577235
252.48	217.791073
252.95	218.004883
253.44	218.213734
253.92	218.412673
254.38	218.596792
254.88	218.761405
255.35	218.902329
255.84	219.016307
256.32	219.10164
256.8	219.159014
257.28	219.192166
257.76	219.207786
258.24	219.214315
258.71	219.220113
259.2	219.231827
259.68	219.253548
260.15	219.286875
260.64	219.33158
261.12	219.386469
261.57	219.450054
262.08	219.520922
262.56	219.597825
263.03	219.679581
263.52	219.764891
264.	219.852135
264.48	219.93921
264.96	220.023454
265.44	220.101658
265.92	220.17021
266.4	220.225419
266.88	220.264166
267.36	220.285055
267.84	220.28981
268.32	220.28412
268.8	220.27708
269.28	220.279339
269.76	220.300933
270.24	220.34967
270.71	220.430433
271.2	220.54531
271.68	220.694271
272.15	220.875965
272.64	221.088361
273.12	221.329095
273.57	221.595555
274.08	221.884769
274.56	222.193208
275.03	222.516545
275.52	222.849464
276.	223.185566
276.48	223.51753
276.96	223.837651
277.44	224.138926
277.92	224.416664
278.4	224.670143
278.88	224.903414
279.36	225.124607
279.84	225.344098
280.32	225.572433
280.8	225.818621
281.28	226.088941
281.76	226.386341
282.24	226.710534
282.71	227.058669
283.2	227.426281
283.68	227.808116
284.15	228.198652
284.64	228.592313
285.12	228.983459
285.57	229.366267
286.08	229.73462
286.56	230.082068
287.03	230.401973
287.52	230.68788
288.	230.934227
288.47	231.137414
288.96	231.297157
289.44	231.417566
289.92	231.507161
290.4	231.577546
290.88	231.641389
291.36	231.710528
291.84	231.794633
292.32	231.900421
292.8	232.031437
293.28	232.188413
293.76	232.370062
294.24	232.573977
294.71	232.797357
295.2	233.037401
295.68	233.291404
296.15	233.556636
296.64	233.830121
297.12	234.108416
297.57	234.387482
298.08	234.662757
298.56	234.929578
299.03	235.184065
299.52	235.424454
300.	235.652445
300.47	235.873705
300.96	236.097008
301.44	236.332518
301.92	236.590141
302.4	236.878398
302.88	237.203694
303.36	237.569786
303.84	237.977517
304.32	238.424982
304.8	238.908136
305.28	239.421599
305.76	239.959327
306.24	240.515008
306.71	241.082185
307.2	241.654223
307.68	242.224253
308.15	242.785195
308.64	243.32994
309.12	243.851717
309.57	244.344691
310.08	244.804787
310.56	245.230667
311.03	245.624408
311.52	245.991307
312.	246.338785
312.47	246.674983
312.96	247.007634
313.44	247.343251
313.92	247.686497
314.4	248.039667
314.88	248.402491
315.36	248.772449
315.84	249.14548
316.32	249.516792
316.8	249.881478
317.28	250.234819
317.76	250.572306
318.24	250.889462
318.71	251.181607
319.2	251.443635
319.68	251.663
320.15	251.854816
320.64	251.993096
321.12	252.081933
321.57	252.122498
322.08	252.120974
322.56	252.087873
323.03	252.036183
323.52	251.979488
324.	251.930576
324.47	251.900348
324.96	251.89679
325.44	251.924216
325.92	251.983158
326.4	252.071102
326.88	252.183687
327.36	252.315803
327.84	252.46225
328.32	252.617897
328.8	252.777527
329.28	252.935539
329.76	253.085702
330.24	253.221132
330.71	253.334636
331.2	253.419566
331.68	253.471238
332.15	253.488602
332.64	253.47532
333.12	253.439397
333.57	253.391531
334.08	253.343293
334.56	253.305918
335.03	253.289639
335.52	253.303114
336.	253.352683
336.47	253.441624
336.96	253.569865
337.44	253.734447
337.91	253.930533
338.4	254.152439
338.88	254.394282
339.36	254.650151
339.84	254.913916
340.32	255.178866
340.8	255.437405
341.28	255.681022
341.76	255.900793
342.24	256.088641
342.71	256.239296
343.2	256.352293
343.68	256.432873
344.15	256.49107
344.64	256.539671
345.12	256.592318
345.57	256.662389
346.08	256.762475
346.56	256.903825
347.03	257.095402
347.52	257.342615
348.	257.646351
348.47	258.002987
348.96	258.405462
349.44	258.844797
349.91	259.311316
350.4	259.795228
350.88	260.286605
351.36	260.775076
351.84	261.249511
352.32	261.698165
352.8	262.109636
353.28	262.474873
353.76	262.789671
354.24	263.056319
354.71	263.283061
355.2	263.481722
355.68	263.665055
356.15	263.84502
356.64	264.032114
357.12	264.235225
357.57	264.461469
358.08	264.715755
358.56	265.000182
359.03	265.313667
359.52	265.652167
360.	266.009525
360.47	266.378519
360.96	266.751659
361.44	267.121512
361.91	267.480585
362.4	267.820951
362.88	268.1339
363.36	268.410001
363.84	268.636
364.32	268.816652
364.8	268.937366
365.28	269.005413
365.76	269.029448
366.24	269.021341
366.71	268.99397
367.2	268.959902
367.68	268.930975
368.15	268.918284
368.64	268.932099
369.12	268.981381
369.57	269.072964
370.08	269.210752
370.56	269.395447
371.03	269.624966
371.52	269.895232
372.	270.200866
372.47	270.535493
372.96	270.891666
373.44	271.26057
373.91	271.631779
374.4	271.993383
374.88	272.332916
375.36	272.639394
375.84	272.906035
376.32	273.132211
376.8	273.323142
377.28	273.487607
377.76	273.635415
378.24	273.775925
378.71	273.917678
379.2	274.068512
379.68	274.235529
380.15	274.424568
380.64	274.639273
381.12	274.880196
381.57	275.144591
382.08	275.427068
382.56	275.72077
383.03	276.018448
383.52	276.313067
384.	276.59794
384.47	276.866541
384.96	277.112256
385.44	277.328305
385.91	277.508163
386.4	277.646819
386.88	277.742945
387.36	277.800967
387.84	277.831424
388.32	277.849028
388.8	277.869837
389.28	277.909182
389.76	277.980806
390.24	278.096646
390.71	278.266607
391.2	278.497952
391.68	278.794423
392.15	279.155579
392.64	279.57683
393.12	280.050156
393.57	280.565101
394.08	281.109617
394.56	281.670699
395.03	282.234976
395.52	282.789431
396.	283.322169
396.47	284.100709
396.96	284.86171
397.44	285.597688
397.91	286.303187
398.4	286.976533
398.88	287.621028
399.36	288.244484
399.84	288.857394
400.32	289.471136
400.8	290.096994
401.28	290.74584
401.76	291.427789
402.24	292.151351
402.71	292.922065
403.2	293.741236
403.68	294.605621
404.15	295.508347
404.64	296.440507
405.12	297.392622
405.57	298.35559
406.08	299.321149
406.56	300.282057
407.03	301.232002
407.52	302.165273
408.	303.076312
408.47	303.959582
408.96	304.810173
409.44	305.624989
409.91	306.403661
410.4	307.148439
410.88	307.863295
411.35	308.553047
411.84	309.222955
412.32	309.878557
412.8	310.525163
413.28	311.166556
413.76	311.803185
414.24	312.43093
414.71	313.041502
415.2	313.624326
415.68	314.168733
416.15	314.665554
416.64	315.107928
417.12	315.491566
417.57	315.814599
418.08	316.077064
418.56	316.280167
419.03	316.425724
419.52	316.51613
420.	316.554949
420.47	316.547732
420.96	316.502408
421.44	316.42894
421.91	316.338502
422.4	316.242738
422.88	316.153412
423.35	316.08236
423.84	316.041379
424.32	316.041586
424.8	316.091956
425.28	316.197326
425.76	316.356907
426.24	316.564414
426.71	316.80984
427.2	317.081881
427.68	317.370012
428.15	317.6657
428.64	317.962713
429.12	318.256752
429.57	318.544962
430.08	318.825751
430.56	319.099
431.03	319.366334
431.52	319.631024
432.	319.897495
432.47	320.170698
432.96	320.455728
433.44	320.757742
433.91	321.082111
434.4	321.434541
434.88	321.820843
435.35	322.246089
435.84	322.713128
436.32	323.221046
436.8	323.764588
437.28	324.335195
437.76	324.923182
438.24	325.519846
438.71	326.118506
439.2	326.714347
439.68	327.30361
440.15	327.882895
440.64	328.449072
441.12	328.819
441.57	329.534373
442.08	330.053923
442.56	330.561333
443.03	331.060418
443.52	331.555217
444.	332.04957
444.47	332.547053
444.96	333.051117
445.44	333.565242
445.91	334.092882
446.4	334.637054
446.88	335.199571
447.35	335.780227
447.84	336.376403
448.32	336.98342
448.8	337.595419
449.28	338.206207
449.76	338.80961
450.24	339.399328
450.71	339.968686
451.2	340.510816
451.68	341.01965
452.15	341.491586
452.64	341.926966
453.12	342.33032
453.57	342.709164
454.08	343.072202
454.56	343.427908
455.03	343.783871
455.52	344.146707
456.	344.522179
456.47	344.915177
456.96	345.329347
457.44	345.766346
457.91	346.22506
458.4	346.701353
458.88	347.188805
459.35	347.680216
459.84	348.169028
460.32	348.649884
460.75	349.118241
461.28	349.569497
461.76	349.315
462.24	350.398618
462.71	350.764544
463.2	351.092229
463.68	351.381585
464.15	351.636854
464.64	351.865561
465.12	352.076658
465.57	352.27899
466.08	352.480528
466.56	352.688171
467.03	352.907743
467.52	353.143835
468.	353.399372
468.47	353.675092
468.96	353.969372
469.44	354.27877
469.91	354.599097
470.4	354.926391
470.88	355.257221
471.35	355.5883
471.84	355.915681
472.32	356.233903
472.75	356.535413
473.28	356.810686
473.76	357.049623
474.24	357.244443
474.71	357.393036
475.2	357.500532
475.68	357.577821
476.15	357.638244
476.64	357.694684
477.12	357.758095
477.57	357.837209
478.08	357.938726
478.56	358.067459
479.03	358.226212
479.52	358.415542
480.	358.633843
480.47	358.878023
480.96	359.144533
481.44	359.430137
481.91	359.732073
482.4	360.047665
482.88	360.373684
483.35	360.705687
483.84	361.037582
484.32	361.361712
484.75	361.669838
485.28	361.955137
485.76	362.214514
486.24	362.449802
486.71	362.666965
487.2	362.873988
487.68	363.078923
488.15	363.288837
488.64	363.509645
489.12	363.746354
489.57	364.00333
490.08	364.284327
490.56	364.592287
491.03	364.929098
491.52	365.295546
492.	365.691437
492.47	366.115742
492.96	366.566627
493.44	367.041337
493.91	367.535977
494.4	368.045262
494.88	368.562335
495.35	369.078823
495.84	369.58538
496.32	370.073011
496.75	370.534977
497.28	370.96828
497.76	371.373791
498.24	371.754995
498.71	372.115703
499.2	372.462306
499.68	372.798721
500.15	373.128394
500.64	373.454584
501.12	373.780388
501.57	374.108356
502.08	374.43
502.56	374.775325
503.03	375.1134
503.52	375.452329
504.	375.789688
504.47	376.122394
504.96	376.441914
505.44	376.749574
505.91	377.040272
506.4	377.308493
506.88	377.549167
507.35	377.758871
507.84	377.936853
508.32	378.085282
508.75	378.208536
509.28	378.312002
509.76	378.400
510.24	378.480216
510.71	378.55369
511.2	378.625134
511.68	378.698332
512.16	378.77733
512.64	378.866284
513.12	378.969139
513.6	379.089324
514.0799	379.22959
514.56	379.391932
515.04	379.57755
515.52	379.786804
516.	380.019184
516.48	380.273389
516.96	380.547602
517.4399	380.840071
517.92	381.149875
518.4	381.477601
518.88	381.825541
519.36	382.197255
519.84	382.59673
520.3199	383.027513
520.8	383.492076
521.28	383.991516
521.76	384.525425
522.24	385.091935
522.72	385.688103
523.1	386.310644
523.68	386.956653
524.16	387.623931
524.64	388.310794
525.12	389.033427
525.6	389.772954
526.0799	390.525298
526.56	391.28484
527.04	392.044387
527.52	392.795588
528.	393.529897
528.48	394.239
528.96	394.921116
529.4399	395.571698
529.92	396.192859
530.4	396.787286
530.88	397.3581
531.36	397.908065
531.84	398.439028
532.3199	398.95144
532.8	399.443939
533.28	399.913342
533.76	400.355329
534.24	400.765564
534.72	401.140632
535.1	401.478307
535.68	401.777209
536.16	402.036228
536.64	402.253928
537.12	402.428056
537.6	402.555175
538.0799	402.630574
538.56	402.648721
539.04	402.604614
539.52	402.496023
540.	402.325678
540.48	402.101968
540.96	401.837536
541.4399	401.546686
541.92	401.242954
542.4	400.937392
542.88	400.637457
543.36	400.346566
543.84	400.064545
544.3199	399.789063
544.8	399.517516
545.28	399.248579
545.76	398.982837
546.24	398.722592
546.72	398.471159
547.1	398.232059
547.68	398.008281
548.16	397.801619
548.64	397.612031
549.12	397.437028
549.6	397.271333
550.0799	397.107479
550.56	396.938129
551.04	396.760073
551.52	396.577725
552.	396.403037
552.48	396.251613
552.96	396.137916
553.4399	396.07209
553.92	396.059015
554.4	396.099032
554.88	396.18958
555.36	396.326983
555.84	396.507791
556.3199	396.7294
556.8	396.990008
557.28	397.288197
557.76	397.622435
558.24	397.990656
558.72	398.389944
559.1	398.816282
559.68	399.264256
560.16	399.726685
560.64	400.194199
561.12	400.654923
561.6	401.094723
562.0799	401.498814
562.56	401.855206
563.04	402.158812
563.52	402.412949
564.	402.626211
564.48	402.807256
564.9599	402.961403
565.4399	403.0903
565.92	403.193438
566.4	403.268
566.88	403.319943
567.36	403.344808
567.84	403.347332
568.3199	403.33127
568.8	403.301001
569.28	403.261259
569.76	403.216
570.24	403.173284
570.72	403.135193
571.1	403.107486
571.68	403.094062
572.16	403.097072
572.64	403.11585
573.12	403.145995
573.6	403.179387
574.0799	403.20597
574.56	403.217334
575.04	403.210295
575.52	403.187881
