# Supplementary material for: Towards the engineering of a photon-only two-stroke rotary molecular motor
Source: Nat Commun. 2022 Oct 28;13:6433. doi: 10.1038/s41467-022-33695-x (PMC9616945; doi:10.1038/s41467-022-33695-x)
Supplement: Supplementary file 13 — Source Data [file 41467_2022_33695_MOESM13_ESM.zip › Figure 4D source data/traj-10.txt]

time(fs) , θ(deg.)
0.	3.685827
0.48	3.567468
0.96	3.458636
1.44	3.35865
1.92	3.267409
2.4	3.185073
2.88	3.11183
3.36	3.047768
3.84	2.99287
4.32	2.947083
4.8	2.910464
5.279	2.883383
5.76	2.866785
6.24	2.862476
6.72	2.873338
7.199	2.903334
7.68	2.957086
8.16	3.038888
8.64	3.151354
9.12	3.294254
9.6	3.464216
10.08	3.655464
10.559	3.86111
11.04	4.074332
11.52	4.289024
12.	4.452
12.48	4.702567
12.959	4.89271
13.44	5.066346
13.92	5.21939
14.399	5.347649
14.879	5.44687
15.36	5.512888
15.84	5.541866
16.32	5.53064
16.8	5.477153
17.28	5.38092
17.758	5.24346
18.24	5.06857
18.72	4.86228
19.2	4.632355
19.68	4.387276
20.16	4.134876
20.64	3.881127
21.117	3.629676
21.598	3.382299
22.08	3.139884
22.56	2.903352
23.04	2.674141
23.52	2.454254
24.	2.246036
24.48	2.051847
24.96	1.873766
25.438	1.713383
25.918	1.571719
26.4	1.449283
26.88	1.346268
27.36	1.262863
27.84	1.126
28.32	1.157826
28.797	1.139731
29.278	1.148697
29.758	1.189043
30.24	1.265567
30.72	1.382644
31.2	1.54303
31.68	1.746798
32.16	1.991032
32.64	2.270524
33.12	2.579073
33.6	2.910688
34.08	3.260221
34.56	3.623431
35.04	3.702
35.516	4.376659
36.	4.75984
36.48	5.14249
36.96	5.52052
37.44	5.889638
37.92	6.245623
38.4	6.584669
38.875	6.903724
39.36	7.200719
39.836	7.474661
40.32	7.725617
40.8	7.954616
41.28	8.163429
41.76	8.354169
42.235	8.528681
42.72	8.687863
43.196	8.831192
43.68	8.956756
44.16	9.061772
44.64	9.143293
45.12	9.198757
45.6	9.226239
46.08	9.224445
46.555	9.192588
47.04	9.130262
47.516	9.037417
48.	8.914474
48.48	8.762552
48.96	8.583751
49.44	8.381365
49.92	8.159923
50.4	7.925047
50.875	7.683213
51.36	7.441565
51.836	7.207788
52.32	6.99002
52.8	6.796621
53.28	6.635659
53.76	6.514077
54.235	6.436764
54.72	6.405971
55.196	6.421414
55.68	6.480988
56.16	6.581636
56.64	6.712
57.12	6.892548
57.594	7.095879
58.08	7.32639
58.555	7.580414
59.04	7.854314
59.516	8.144629
60.	8.448215
60.48	8.762278
60.96	9.084306
61.44	9.411973
61.915	9.74311
62.4	10.075791
62.875	10.408504
63.36	10.740303
63.836	11.070724
64.32	11.39941
64.8	11.725432
65.28	12.046517
65.75	12.358572
66.24	12.655796
66.72	12.931349
67.2	13.178217
67.67	13.389903
68.16	13.560838
68.64	13.686549
69.12	13.763768
69.6	13.790562
70.08	13.766458
70.56	13.692522
71.03	13.571302
71.52	13.406603
72.	13.203168
72.48	12.966368
72.96	12.702032
73.44	12.416428
73.92	12.116411
74.39	11.809595
74.88	11.504443
75.36	11.210128
75.84	10.936088
76.32	10.691242
76.8	10.483039
77.28	10.316632
77.75	10.194547
78.24	10.11689
78.72	10.081957
79.2	10.086951
79.67	10.128623
80.16	10.203746
80.64	10.309417
81.11	10.443198
81.6	10.603099
82.08	10.787454
82.56	10.994789
83.03	11.22373
83.52	11.473008
84.	11.741548
84.47	12.028614
84.96	12.333957
85.44	12.657888
85.92	13.001191
86.39	13.36483
86.88	13.749462
87.36	14.154839
87.84	14.579251
88.32	15.01923
88.8	15.46969
89.28	15.924482
89.75	16.377143
90.24	16.821617
90.72	17.252773
91.2	17.666703
91.67	18.060794
92.16	18.433643
92.64	18.78486
93.11	19.114819
93.6	19.424406
94.08	19.714808
94.56	19.987344
95.03	20.243359
95.52	20.484187
96.	20.711167
96.47	20.925674
96.96	21.129091
97.44	21.322658
97.92	21.507197
98.39	21.682795
98.88	21.848546
99.36	22.002475
99.84	22.141734
100.32	22.263063
100.8	22.363375
101.28	22.440317
101.75	22.492637
102.24	22.520324
102.72	22.524521
103.2	22.507322
103.67	22.471545
104.16	22.420537
104.64	22.358069
105.11	22.288294
105.6	22.215753
106.08	22.145364
106.56	22.082374
107.03	22.032219
107.52	22.000307
108.	21.991696
108.47	22.010691
108.96	22.060403
109.44	22.142403
109.92	22.25655
110.39	22.401043
110.88	22.572718
111.36	22.767471
111.83	22.980714
112.32	23.207724
112.8	23.443837
113.28	23.684529
113.75	23.925403
114.24	24.162192
114.72	24.390805
115.19	24.607448
115.67	24.80883
116.16	24.992421
116.64	25.156689
117.11	25.301228
117.6	25.426742
118.08	25.534868
118.56	25.627908
119.03	25.708476
119.52	25.779104
120.	25.841866
120.47	25.898137
120.96	25.948613
121.44	25.993608
121.92	26.0335
122.39	26.069155
122.88	26.102123
123.36	26.134541
123.83	26.168826
124.32	26.207281
124.8	26.251739
125.28	26.303324
125.75	26.362341
126.24	26.428311
126.72	26.500125
127.19	26.576282
127.67	26.655174
128.16	26.735351
128.64	26.815728
129.12	26.895704
129.6	26.975184
130.07	27.054493
130.56	27.134229
131.04	27.215082
131.51	27.297733
132.	27.382854
132.48	27.471189
132.96	27.563631
133.44	27.661251
133.92	27.76524
134.4	27.876812
134.88	27.065
135.35	28.126863
135.84	28.266738
136.32	28.416831
136.78	28.576872
137.28	28.746228
137.76	28.924022
138.24	29.109334
138.72	29.301458
139.2	29.500175
139.68	29.705934
140.16	29.91987
140.64	30.143576
141.12	30.37868
141.6	30.626285
142.07	30.886485
142.56	31.158161
143.04	31.439119
143.51	31.726513
144.	32.017359
144.48	32.308954
144.96	32.599097
145.44	32.886131
145.92	33.168852
146.4	33.446363
146.88	33.717923
147.35	33.982824
147.84	34.240307
148.32	34.489522
148.78	34.729541
149.28	34.959405
149.76	35.178201
150.23	35.385162
150.72	35.57978
151.2	35.761891
151.68	35.931724
152.16	36.089856
152.64	36.237086
153.12	36.374284
153.6	36.502281
154.07	36.62185
154.56	36.73376
155.04	36.83885
155.51	36.938093
156.	37.032611
156.48	37.12366
156.96	37.212571
157.44	37.300696
157.92	37.38934
158.4	37.479706
158.88	37.572852
159.35	37.669666
159.84	37.770864
160.32	37.877014
160.78	37.988625
161.28	38.106278
161.76	38.230822
162.23	38.363577
162.72	38.506462
163.2	38.661947
163.68	38.832751
164.16	39.021323
164.64	39.229316
165.12	39.457278
165.6	39.704678
166.07	39.970201
166.56	40.252104
167.04	40.548504
167.51	40.857522
168.	41.177311
168.48	41.50602
168.95	41.841735
169.44	42.182415
169.92	42.525841
170.4	42.869604
170.88	43.21112
171.35	43.547708
171.84	43.876735
172.32	44.19584
172.78	44.503219
173.28	44.797913
173.76	45.080007
174.23	45.350627
174.72	45.611674
175.2	45.865352
175.68	46.113621
176.16	46.357765
176.64	46.598184
177.12	46.834441
177.6	47.065474
178.07	47.289859
178.56	47.506042
179.04	47.712492
179.51	47.907783
180.	48.090621
180.48	48.259853
180.95	48.414479
181.44	48.553672
181.92	48.676845
182.4	48.783746
182.88	48.874636
183.35	48.950517
183.84	49.013393
184.32	49.066488
184.78	49.114305
185.28	49.162441
185.76	49.217138
186.23	49.284631
186.72	49.370475
187.2	49.478991
187.68	49.612985
188.16	49.77377
188.64	49.961412
189.12	50.175043
189.6	50.41315
190.07	50.673754
190.56	50.954482
191.04	51.252576
191.51	51.56488
192.	51.887833
192.48	52.217526
192.95	52.549821
193.44	52.880584
193.92	53.206001
194.4	53.522963
194.88	53.82943
195.35	54.124642
195.84	54.409094
196.32	54.68424
196.78	54.952033
197.28	55.21442
197.76	55.472956
198.23	55.728594
198.72	55.981654
199.2	56.231943
199.68	56.478931
200.16	56.72193
200.64	56.960238
201.12	57.193209
201.6	57.420271
202.07	57.640912
202.56	57.854637
203.04	58.06095
203.51	58.259357
204.	58.449437
204.48	58.63097
204.95	58.804146
205.44	58.96979
205.92	59.129555
206.4	59.285973
206.88	59.44232
207.35	59.602271
207.84	59.769424
208.32	59.946848
208.78	60.13677
209.28	60.340501
209.76	60.558581
210.23	60.791031
210.72	61.037619
211.2	61.29806
211.67	61.572115
212.16	61.859615
212.64	62.160436
213.12	62.474451
213.6	62.801479
214.07	63.141274
214.56	63.493559
215.04	63.858141
215.51	64.235096
216.	64.624973
216.48	65.028933
216.95	65.448747
217.44	65.886574
217.92	66.344566
218.4	66.824369
218.88	67.326693
219.35	67.851037
219.84	68.395656
220.32	68.957739
220.78	69.533711
221.28	70.119564
221.76	70.711126
222.23	71.304264
222.72	71.895007
223.2	72.479635
223.67	73.054726
224.16	73.617206
224.64	74.164415
225.12	74.694204
225.6	75.205079
226.07	75.696371
226.56	76.168403
227.04	76.622609
227.51	77.061535
228.	77.488647
228.48	77.907942
228.95	78.323383
229.44	78.738244
229.92	79.154534
230.38	79.572677
230.88	79.991545
231.35	80.408774
231.84	80.821215
232.32	81.225358
232.78	81.617625
233.28	81.994571
233.76	82.352983
234.23	82.689942
234.72	83.002877
235.2	83.28963
235.67	83.548587
236.16	83.778851
236.64	83.980508
237.12	84.154854
237.6	84.304503
238.07	84.433296
238.56	84.546027
239.04	84.648019
239.51	84.744617
240.	84.840702
240.48	84.940288
240.95	85.046284
241.44	85.160476
241.92	85.283693
242.38	85.416052
242.88	85.557175
243.35	85.7063
243.84	85.86231
244.32	86.023698
244.78	86.188606
245.28	86.354945
245.76	86.520622
246.23	86.683779
246.72	86.843052
247.2	86.815
247.67	87.148355
248.16	87.295914
248.64	87.442567
249.12	87.590964
249.6	87.744005
250.07	87.90448
250.56	88.074678
251.04	88.255955
251.51	88.448365
252.	88.650484
252.48	88.859515
252.95	89.071627
253.44	89.282419
253.92	89.48737
254.38	89.682185
254.88	89.863037
255.35	90.026717
255.84	90.170738
256.32	90.293432
256.8	90.394071
257.28	90.473008
257.76	90.531791
258.24	90.573213
258.71	90.601235
259.2	90.620769
259.68	90.637344
260.15	90.656739
260.64	90.684613
261.12	90.726185
261.57	90.785957
262.08	90.867542
262.56	90.973583
263.03	91.105777
263.52	91.264972
264.	91.451264
264.48	91.664072
264.96	91.902166
265.44	92.163663
265.92	92.44601
266.4	92.745987
266.88	93.059774
267.36	93.383095
267.84	93.711484
268.32	94.040635
268.8	94.366774
269.28	94.686959
269.76	94.249
270.24	95.302701
270.71	95.597249
271.2	95.883485
271.68	96.162343
272.15	96.434687
272.64	96.700838
273.12	96.960192
273.57	97.211053
274.08	97.450751
274.56	97.675967
275.03	97.883104
275.52	98.06863
276.	98.229289
276.48	98.362256
276.96	98.465255
277.44	98.536662
277.92	98.575629
278.4	98.582213
278.88	98.557499
279.36	98.503688
279.84	98.424105
280.32	98.323113
280.8	98.205934
281.28	98.078366
281.76	97.946449
282.24	97.816077
282.71	97.692595
283.2	97.580417
283.68	97.482726
284.15	97.40137
284.64	97.336961
285.12	97.289151
285.57	97.256943
286.08	97.627383
286.56	98.030912
287.03	98.465235
287.52	98.92767
288.	99.415063
288.47	99.923866
288.96	100.450356
289.44	100.990908
289.92	101.542264
290.4	102.101786
290.88	102.667637
291.36	103.2389
291.84	103.815601
292.32	104.398626
292.8	104.989527
293.28	105.590222
293.76	106.202639
294.24	106.828358
294.71	107.468382
295.2	108.123057
295.68	108.792136
296.15	109.474869
296.64	110.17007
297.12	110.876117
297.57	111.590974
298.08	112.312275
298.56	113.037479
299.03	113.764094
299.52	114.489907
300.	115.213176
300.47	115.93276
300.96	116.648171
301.44	117.359549
301.92	118.067582
302.4	118.773371
302.88	119.478249
303.36	120.183552
303.84	120.890358
304.32	121.599217
304.8	122.30991
305.28	123.021315
305.76	123.731392
306.24	124.437337
306.71	125.135828
307.2	125.823324
307.68	126.496331
308.15	127.151639
308.64	127.786508
309.12	128.398826
309.57	128.987248
310.08	129.551296
310.56	130.091423
311.03	130.609
311.52	131.106246
312.	131.586083
312.47	132.051939
312.96	132.507521
313.44	132.956549
313.92	133.402442
314.4	133.847943
314.88	134.294753
315.36	134.743266
315.84	135.192506
316.32	135.640281
316.8	136.083503
317.28	136.518559
317.76	136.941676
318.24	137.349236
318.71	137.738063
319.2	138.105671
319.68	138.450484
320.15	138.772
320.64	139.070872
321.12	139.348888
321.57	139.608816
322.08	139.854162
322.56	140.088895
323.03	140.317174
323.52	140.543126
324.	140.770644
324.47	141.003187
324.96	141.24355
325.44	141.49361
325.92	141.754118
326.4	142.024611
326.88	142.303514
327.36	142.588422
327.84	142.876463
328.32	143.164663
328.8	143.450193
329.28	143.730506
329.76	144.003357
330.24	144.266816
330.71	144.519306
331.2	144.759716
331.68	144.987519
332.15	145.202849
332.64	145.406505
333.12	145.595
333.57	145.784956
334.08	145.964091
334.56	146.140109
335.03	146.316086
335.52	146.494856
336.	146.678507
336.47	146.868104
336.96	147.063461
337.44	147.263144
337.91	147.464732
338.4	147.665264
338.88	147.861876
339.36	148.052615
339.84	148.233665
340.32	148.401868
340.8	148.554732
341.28	148.690462
341.76	148.808055
342.24	148.907407
342.71	148.989316
343.2	149.055361
343.68	149.107714
344.15	149.148922
344.64	149.181707
345.12	149.208798
345.57	149.232735
346.08	149.255626
346.56	149.278844
347.03	149.302738
347.52	149.32647
348.	149.348091
348.47	149.364852
348.96	149.373639
349.44	149.371384
349.91	149.35535
350.4	149.3233
350.88	149.273587
351.36	149.205245
351.84	149.118078
352.32	149.012755
352.8	148.890882
353.28	148.755007
353.76	148.608592
354.24	148.455898
354.71	148.301828
355.2	148.151734
355.68	148.011279
356.15	147.886304
356.64	147.782657
357.12	147.70589
357.57	147.660829
358.08	147.651101
358.56	147.678745
359.03	147.744056
359.52	147.845695
360.	147.980
360.47	148.146382
360.96	148.337733
361.44	148.550775
361.91	148.781405
362.4	149.026019
362.88	149.281762
363.36	149.546696
363.84	149.819841
364.32	150.101092
364.8	150.391076
365.28	150.690
365.76	151.002508
366.24	151.327597
366.71	151.668488
367.2	152.027452
367.68	152.406523
368.15	152.807071
368.64	153.22932
369.12	153.671939
369.57	154.131876
370.08	154.604522
370.56	155.084167
371.03	155.564605
371.52	156.039735
372.	156.504086
372.47	156.953238
372.96	157.384144
373.44	157.795362
373.91	158.187171
374.4	158.561497
374.88	158.921743
375.36	159.272438
375.84	159.618689
376.32	159.965897
376.8	160.319583
377.28	160.685226
377.76	161.068096
378.24	161.472971
378.71	161.90311
379.2	162.358633
379.68	162.844048
380.15	163.359938
380.64	163.904682
381.12	164.47484
381.57	165.065578
382.08	165.671047
382.56	166.284763
383.03	166.900013
383.52	167.510278
384.	168.109631
384.47	168.693055
384.96	169.256632
385.44	169.7976
385.91	170.314301
386.4	170.806083
386.88	171.273194
387.36	171.716688
387.84	172.138316
388.32	172.540382
388.8	172.925509
389.28	173.296291
389.76	173.654834
390.24	174.002267
390.71	174.33833
391.2	174.661172
391.68	174.967412
392.15	175.252485
392.64	175.511197
393.12	175.73825
393.57	175.928646
394.08	176.078042
394.56	176.1831
395.03	176.241798
395.52	176.253646
396.	176.219763
396.47	176.142815
396.96	176.026855
397.44	175.877183
397.91	175.700192
398.4	175.503193
398.88	175.29408
399.36	175.080302
399.84	174.869347
400.32	174.668856
400.8	174.485022
401.28	174.322586
401.76	174.184823
402.24	174.073734
402.71	173.990377
403.2	173.935206
403.68	173.908302
404.15	173.909502
404.64	173.938473
405.12	173.994825
405.57	174.078279
406.08	174.18887
406.56	174.327119
407.03	174.494057
407.52	174.691128
408.	174.919956
408.47	175.182057
408.96	175.478571
409.44	175.81005
409.91	176.176494
410.4	176.577109
410.88	177.009097
411.35	177.468904
411.84	177.951381
412.32	178.450006
412.8	178.957173
413.28	179.464599
413.76	179.963805
414.24	180.446624
414.71	180.90571
415.2	181.334
415.68	181.730043
416.15	182.088231
416.64	182.408749
417.12	182.692425
417.57	182.941439
418.08	183.159039
418.56	183.349288
419.03	183.516863
419.52	183.666856
420.	183.804509
420.47	183.93481
420.96	184.061961
421.44	184.189125
421.91	184.317984
422.4	184.447573
422.88	184.57483
423.35	184.695277
423.84	184.803735
424.32	184.89494
424.8	184.9639
425.28	185.00592
425.76	185.017711
426.24	184.975
426.71	184.947227
427.2	184.86779
427.68	184.763535
428.15	184.639403
428.64	184.500901
429.12	184.353734
429.57	184.203628
430.08	184.056316
430.56	183.917558
431.03	183.793116
431.52	183.688591
