# Supplementary material for: Towards the engineering of a photon-only two-stroke rotary molecular motor
Source: Nat Commun. 2022 Oct 28;13:6433. doi: 10.1038/s41467-022-33695-x (PMC9616945; doi:10.1038/s41467-022-33695-x)
Supplement: Supplementary file 13 — Source Data [file 41467_2022_33695_MOESM13_ESM.zip › Figure 4D source data/traj-11.txt]

time(fs) , θ(deg.)
0.	7.14669
0.48	7.031252
0.96	6.928351
1.44	6.840247
1.92	6.768172
2.4	6.712423
2.88	6.672508
3.36	6.647303
3.84	6.63515
4.32	6.633865
4.8	6.640642
5.279	6.651931
5.76	6.663461
6.24	6.670647
6.72	6.669376
7.199	6.656767
7.68	6.631417
8.16	6.593215
8.64	6.543414
9.12	6.485169
9.6	6.423798
10.08	6.366109
10.559	6.319139
11.04	6.289091
11.52	6.280845
12.	6.297905
12.48	6.342501
12.959	6.415682
13.44	6.517377
13.92	6.64641
14.399	6.800478
14.879	6.976039
15.36	7.168087
15.84	7.369836
16.32	7.572505
16.8	7.765617
17.28	7.938263
17.758	8.081302
18.24	8.189499
18.72	8.262333
19.2	8.303492
19.68	8.320028
20.16	8.321444
20.64	8.318299
21.117	8.320584
21.598	8.336554
22.08	8.372297
22.56	8.431777
23.04	8.51704
23.52	8.628422
24.	8.764786
24.48	8.923767
24.96	9.10205
25.438	9.295587
25.918	9.428
26.4	9.709248
26.88	9.918314
27.36	10.120531
27.84	10.309241
28.32	10.478231
28.797	10.622742
29.278	10.740241
29.758	10.830447
30.24	10.894649
30.72	10.935083
31.2	10.954908
31.68	10.958467
32.16	10.951085
32.64	10.93836
33.12	10.925462
33.6	10.916759
34.08	10.915718
34.56	10.924916
35.04	10.946037
35.516	10.97984
36.	11.026128
36.48	11.083716
36.96	11.150421
37.44	11.223051
37.92	11.297462
38.4	11.368808
38.875	11.432129
39.36	11.483238
39.836	11.519483
40.32	11.539675
40.8	11.543067
41.28	11.528212
41.76	11.493111
42.235	11.437261
42.72	11.364175
43.196	11.281828
43.68	11.200421
44.16	11.129645
44.64	11.077082
45.12	11.047787
45.6	11.044496
46.08	11.067962
46.555	11.117281
47.04	11.190139
47.516	11.282986
48.	11.391153
48.48	11.508993
48.96	11.630193
49.44	11.748464
49.92	11.858637
50.4	11.957724
50.875	12.045216
51.36	12.122174
51.836	12.189578
52.32	12.246755
52.8	12.290553
53.28	12.315772
53.76	12.317204
54.235	12.292758
54.72	12.245626
55.196	12.183526
55.68	12.115846
56.16	12.051036
56.64	11.995397
57.12	11.952951
57.594	11.92575
58.08	11.91421
58.555	11.917348
59.04	11.932903
59.516	11.957462
60.	11.986785
60.48	12.016567
60.96	12.043677
61.44	12.067382
61.915	12.089731
62.4	12.114665
62.875	12.14636
63.36	12.187653
63.836	12.239175
64.32	12.299476
64.8	12.36633
65.28	12.43889
65.75	12.519414
66.24	12.61303
66.72	12.72577
67.2	12.862519
67.67	13.025949
68.16	13.216339
68.64	13.431808
69.12	13.668616
69.6	13.921447
70.08	14.183728
70.56	14.448138
71.03	14.707539
71.52	14.956248
72.	15.191156
72.48	15.411
72.96	15.620577
73.44	15.819426
73.92	16.010643
74.39	16.195127
74.88	16.372186
75.36	16.539413
75.84	16.692986
76.32	16.828728
76.8	16.943937
77.28	17.039032
77.75	17.117679
78.24	17.185337
78.72	17.247447
79.2	17.308208
79.67	17.37006
80.16	17.43363
80.64	17.49794
81.11	17.56087
81.6	17.62003
82.08	17.674065
82.56	17.724039
83.03	17.774138
83.52	17.831118
84.	17.902796
84.47	17.375
84.96	18.117138
85.44	18.267577
85.92	18.4468
86.39	18.650263
86.88	18.870262
87.36	19.097907
87.84	19.326617
88.32	19.555357
88.8	19.788876
89.28	20.034597
89.75	20.298784
90.24	20.584206
90.72	20.889564
91.2	21.210053
91.67	21.538524
92.16	21.867067
92.64	22.188818
93.11	22.499426
93.6	22.797496
94.08	23.083867
94.56	23.360401
95.03	23.629043
95.52	23.891392
96.	24.148622
96.47	24.401499
96.96	24.650298
97.44	24.894557
97.92	25.132641
98.39	25.361224
98.88	25.574965
99.36	25.766917
99.84	25.930213
100.32	26.06081
100.8	26.15956
101.28	26.231728
101.75	26.284312
102.24	26.323303
102.72	26.352444
103.2	26.373551
103.67	26.387764
104.16	26.396843
104.64	26.403751
105.11	26.412395
105.6	26.426983
106.08	26.451489
106.56	26.489394
107.03	26.543624
107.52	26.616532
108.	26.709827
108.47	26.824399
108.96	26.951
109.44	27.114716
109.92	27.284686
110.39	27.4637
110.88	27.643729
111.36	27.816409
111.83	27.975262
112.32	28.117214
112.8	28.24206
113.28	28.350446
113.75	28.442357
114.24	28.517509
114.72	28.577102
115.19	28.625141
115.67	28.668048
116.16	28.713076
116.64	28.766795
117.11	28.834368
117.6	28.919515
118.08	29.024796
118.56	29.151961
119.03	29.302178
119.52	29.476094
120.	29.673679
120.47	29.893859
120.96	30.133987
121.44	30.389239
121.92	30.652141
122.39	30.912614
122.88	31.159063
123.36	31.38068
123.83	31.570073
124.32	31.724491
124.8	31.845042
125.28	31.935241
125.75	32.000193
126.24	32.046272
126.72	32.080616
127.19	32.110354
127.67	32.141958
128.16	32.180962
128.64	32.231
129.12	32.298968
129.6	32.385243
130.07	32.493766
130.56	32.627079
131.04	32.787243
131.51	32.975667
132.	33.192853
132.48	33.438046
132.96	33.708756
133.44	34.000229
133.92	34.304967
134.4	34.612726
134.88	34.911554
135.35	35.190279
135.84	35.441723
136.32	35.664933
136.78	35.865085
137.28	36.05147
137.76	36.234873
138.24	36.425391
138.72	36.631157
139.2	36.857941
139.68	37.109356
140.16	37.387308
140.64	37.692495
141.12	38.024805
141.6	38.383607
142.07	38.767883
142.56	39.176249
143.04	39.606875
143.51	40.057314
144.	40.524243
144.48	41.003132
144.96	41.487839
145.44	41.970145
145.92	42.439354
146.4	42.882145
146.88	43.283228
147.35	43.627633
147.84	43.905213
148.32	44.115406
148.78	44.267913
149.28	44.378093
149.76	44.46132
150.23	44.52988
150.72	44.592401
151.2	44.65443
151.68	44.719229
152.16	44.788462
152.64	44.862766
153.12	44.942221
153.6	45.026731
154.07	45.116281
154.56	45.211052
155.04	45.311387
155.51	45.417656
156.	45.530041
156.48	45.648365
156.96	45.772057
157.44	45.900247
157.92	46.03188
158.4	46.165593
158.88	46.299528
159.35	46.431745
159.84	46.561937
160.32	46.693743
160.78	46.835387
161.28	46.532
161.76	47.19009
162.23	47.420135
162.72	47.691345
163.2	48.00433
163.68	48.357237
164.16	48.746321
164.64	49.166381
165.12	49.611083
165.6	50.073185
166.07	50.544775
166.56	51.017661
167.04	51.48404
167.51	51.937499
168.	52.374085
168.48	52.792922
168.95	53.195882
169.44	53.586424
169.92	53.968084
170.4	54.343049
170.88	54.710875
171.35	55.06732
171.84	55.40374
172.32	55.708456
172.78	55.971656
173.28	56.192304
173.76	56.380883
174.23	56.55483
174.72	56.731673
175.2	56.924993
175.68	57.14356
176.16	57.39196
176.64	57.671513
177.12	57.981084
177.6	58.317808
178.07	58.67796
178.56	59.058021
179.04	59.455765
179.51	59.870829
180.	60.304465
180.48	60.75863
180.95	61.234943
181.44	61.733836
181.92	62.253935
182.4	62.791557
182.88	63.34022
183.35	63.89032
183.84	64.429518
184.32	64.94474
184.78	65.425991
185.28	65.869895
185.76	66.279635
186.23	66.661238
186.72	67.019636
187.2	67.356729
187.68	67.671273
188.16	67.959745
188.64	68.2178
189.12	68.442114
189.6	68.632079
190.07	68.79051
190.56	68.922
191.04	69.036434
191.51	69.13767
192.	69.232716
192.48	69.326535
192.95	69.423059
193.44	69.525221
193.92	69.634867
194.4	69.752462
194.88	69.876624
195.35	70.003585
195.84	70.126933
196.32	70.238271
196.78	70.329551
197.28	70.396592
197.76	70.441161
198.23	70.469513
198.72	70.488945
199.2	70.50539
199.68	70.523109
200.16	70.545699
200.64	70.577146
201.12	70.622157
201.6	70.685788
202.07	70.77284
202.56	70.887438
203.04	71.032894
203.51	71.211744
204.	71.425837
204.48	71.676393
204.95	71.963975
205.44	72.288333
205.92	72.648093
206.4	73.040247
206.88	73.459468
207.35	73.897403
207.84	74.342459
208.32	74.781013
208.78	75.200575
209.28	75.593507
209.76	75.958224
210.23	76.297174
210.72	76.614438
211.2	76.915008
211.67	77.204968
212.16	77.491227
212.64	77.780594
213.12	78.078827
213.6	78.390113
214.07	78.717021
214.56	79.060702
215.04	79.421172
215.51	79.797514
216.	80.187972
216.48	80.589938
216.95	80.831
217.44	81.412886
217.92	81.822803
218.4	82.221252
218.88	82.597266
219.35	82.936857
219.84	83.223676
220.32	83.441747
220.78	83.580136
221.28	83.636858
221.76	83.618903
222.23	83.538888
222.72	83.411228
223.2	83.249545
223.67	83.065507
224.16	82.868618
224.64	82.666514
225.12	82.465411
225.6	82.270524
226.07	82.086393
226.56	81.917095
227.04	81.766372
227.51	81.637652
228.	81.534006
228.48	81.457981
228.95	81.411371
229.44	81.394889
229.92	81.407773
230.38	81.447389
230.88	81.508964
231.35	81.585674
231.84	81.669355
232.32	81.752019
232.78	81.828134
233.28	81.897054
233.76	81.964165
234.23	82.039519
234.72	82.134641
235.2	82.25957
235.67	82.421442
236.16	82.624419
236.64	82.870253
237.12	83.15899
237.6	83.489565
238.07	83.860228
238.56	84.268799
239.04	84.71279
239.51	85.189387
240.	85.695349
240.48	86.226847
240.95	86.779326
241.44	87.347466
241.92	87.925419
242.38	88.507314
242.88	89.087883
243.35	89.662849
243.84	90.228901
244.32	90.783594
244.78	91.325683
245.28	91.855751
245.76	92.376265
246.23	92.890694
246.72	93.402147
247.2	93.912436
247.67	94.421768
248.16	94.928921
248.64	95.431593
249.12	95.926747
249.6	96.410865
250.07	96.880102
250.56	97.330328
251.04	97.75711
251.51	98.155694
252.	98.52109
252.48	98.848445
252.95	99.133792
253.44	99.374982
253.92	99.572266
254.38	99.727959
254.88	99.845221
255.35	99.926652
255.84	99.973597
256.32	99.986665
256.8	99.967242
257.28	99.91892
257.76	99.847718
258.24	99.761039
258.71	99.666294
259.2	99.570013
259.68	99.47752
260.15	99.393005
260.64	99.319648
261.12	99.259705
261.57	99.214454
262.08	99.184012
262.56	99.167163
263.03	99.161436
263.52	99.163761
264.	99.171785
264.48	99.185224
264.96	99.206211
265.44	99.238141
265.92	99.283789
266.4	99.343868
266.88	99.416866
267.36	99.500206
267.84	99.592104
268.32	99.69296
268.8	99.80538
269.28	99.932943
269.76	100.078776
270.24	100.244728
270.71	100.431165
271.2	100.637189
271.68	100.860904
272.15	101.099584
272.64	101.349672
273.12	101.606609
273.57	101.864603
274.08	102.116457
274.56	102.353785
275.03	102.567971
275.52	102.751936
276.	102.902092
276.48	103.019253
276.96	103.107698
277.44	103.172924
277.92	103.219381
278.4	103.249076
278.88	103.261354
279.36	103.253958
279.84	103.225159
280.32	103.176048
280.8	103.111465
281.28	103.038935
281.76	102.966615
282.24	102.901579
282.71	102.848
283.2	102.811981
283.68	102.791667
284.15	102.787329
284.64	102.796343
285.12	102.814075
285.57	102.833889
286.08	102.847736
286.56	102.847742
287.03	102.828711
287.52	102.790377
288.	102.737805
288.47	102.67953
288.96	102.624748
289.44	102.581074
289.92	102.553509
290.4	102.544542
290.88	102.555108
291.36	102.586016
291.84	102.639101
292.32	102.717351
292.8	102.824023
293.28	102.961524
293.76	103.130664
294.24	103.330451
294.71	103.558216
295.2	103.809838
295.68	104.07995
296.15	104.362124
296.64	104.64908
297.12	104.933025
297.57	105.206248
298.08	105.462013
298.56	105.695603
299.03	105.905125
299.52	106.091596
300.	106.258155
300.47	106.408718
300.96	106.546583
301.44	106.673351
301.92	106.788438
302.4	106.889487
302.88	106.973941
303.36	107.041362
303.84	107.095045
304.32	107.141608
304.8	107.188967
305.28	107.244274
305.76	107.312738
306.24	107.397258
306.71	107.498499
307.2	107.615102
307.68	107.74388
308.15	107.878
308.64	108.017204
309.12	108.148289
309.57	108.265955
310.08	108.364099
310.56	108.439144
311.03	108.490742
311.52	108.521399
312.	108.535221
312.47	108.536488
312.96	108.528571
313.44	108.513453
313.92	108.491902
314.4	108.464312
314.88	108.431945
315.36	108.397874
315.84	108.366917
316.32	108.344584
316.8	108.335854
317.28	108.344345
317.76	108.371
318.24	108.419057
318.71	108.484129
319.2	108.564326
319.68	108.655537
320.15	108.752967
320.64	108.851952
321.12	108.948928
321.57	109.042113
322.08	109.131563
322.56	109.218549
323.03	109.304635
323.52	109.39083
324.	109.476986
324.47	109.561436
324.96	109.640718
325.44	109.709445
325.92	109.760553
326.4	109.786472
326.88	109.781478
327.36	109.744223
327.84	109.678436
328.32	109.591137
328.8	109.489951
329.28	109.381239
329.76	109.269392
330.24	109.156862
330.71	109.044492
331.2	108.932027
331.68	108.818776
332.15	108.704444
332.64	108.582
333.12	108.478044
333.57	108.373163
334.08	108.280967
334.56	108.207369
335.03	108.157629
335.52	108.13563
336.	108.143397
336.47	107.666462
336.96	107.260239
337.44	106.919674
337.91	106.638892
338.4	106.412734
338.88	106.237863
339.36	106.112784
339.84	106.036883
340.32	106.009288
340.8	106.028073
341.28	106.089937
341.76	106.190188
342.24	106.322901
342.71	106.48127
343.2	106.658189
343.68	106.847154
344.15	107.043316
344.64	107.24436
345.12	107.450752
345.57	107.665182
346.08	107.891481
346.56	108.13349
347.03	108.394217
347.52	108.675405
348.	108.977565
348.47	109.30058
348.96	109.644877
349.44	110.012688
349.91	110.40855
350.4	110.838476
350.88	111.308367
351.36	111.822607
351.84	112.383339
352.32	112.990328
352.8	113.641142
353.28	114.331495
353.76	115.055689
354.24	115.807278
354.71	116.580012
355.2	117.368939
355.68	118.17127
356.15	118.986549
356.64	119.816019
357.12	120.661552
357.57	121.524633
358.08	122.405757
358.56	123.304262
359.03	124.218517
359.52	125.146235
360.	126.084691
360.47	127.030638
360.96	127.979
361.44	128.927466
361.91	129.86668
362.4	130.790256
362.88	131.690252
363.36	132.5585
363.84	133.386953
364.32	134.168021
364.8	134.895016
365.28	135.562699
365.76	136.167831
366.24	136.709523
366.71	137.189157
367.2	137.609894
367.68	137.975975
368.15	138.292056
368.64	138.562691
369.12	138.79198
369.57	138.983318
370.08	139.139273
370.56	139.261708
371.03	139.352192
371.52	139.412515
372.	139.444936
372.47	139.451927
372.96	139.435645
373.44	139.397414
373.91	139.337448
374.4	139.254825
374.88	139.147711
375.36	139.013841
375.84	138.851273
376.32	138.659254
376.8	138.438861
377.28	138.193123
377.76	137.92655
378.24	137.644366
378.71	137.351768
379.2	137.053422
379.68	136.753263
380.15	136.454647
380.64	136.160892
381.12	135.876139
381.57	135.606154
382.08	135.358535
382.56	135.142078
383.03	134.965595
383.52	134.836721
384.	134.761061
384.47	134.741741
384.96	134.779289
385.44	134.871885
385.91	135.016077
386.4	135.208022
386.88	135.444984
387.36	135.726511
387.84	136.054586
388.32	136.432664
388.8	136.864102
389.28	137.350713
389.76	137.891797
390.24	138.483727
390.71	139.120049
391.2	139.79219
391.68	140.490885
392.15	141.208053
392.64	141.938229
393.12	142.678724
393.57	143.428482
394.08	144.186574
394.56	144.951063
395.03	145.718476
395.52	146.483834
396.	147.241044
396.47	147.983508
396.96	148.704892
397.44	149.400146
397.91	150.066448
398.4	150.703503
398.88	151.312915
399.36	151.896994
399.84	152.457591
400.32	152.995487
400.8	153.510512
401.28	154.002295
401.76	154.471244
402.24	154.919174
402.71	155.349114
403.2	155.764465
403.68	156.167976
404.15	156.561017
404.64	156.943233
405.12	157.312471
405.57	157.664848
406.08	157.994885
406.56	158.295758
407.03	158.559797
407.52	158.779376
408.	158.948176
408.47	159.062508
408.96	159.122069
409.44	159.129736
409.91	159.090534
410.4	159.0104
410.88	158.895289
411.35	158.750588
411.84	158.582098
412.32	158.396688
412.8	158.202492
413.28	158.008355
413.76	157.822745
414.24	157.652665
414.71	157.502976
415.2	157.37618
415.68	157.272472
416.15	157.191013
416.64	157.128383
417.12	157.079881
417.57	157.040288
418.08	157.004159
418.56	156.966453
419.03	156.923254
419.52	156.872266
420.	156.812857
420.47	156.745687
420.96	156.67231
421.44	156.595022
421.91	156.516949
422.4	156.442087
422.88	156.375073
423.35	156.320723
423.84	156.28353
424.32	156.267271
424.8	156.274727
425.28	156.307507
425.76	156.36591
426.24	156.448857
426.71	156.553824
427.2	156.676825
427.68	156.812457
428.15	156.954133
428.64	157.094627
429.12	157.227032
429.57	157.345993
430.08	157.448786
430.56	157.535726
431.03	157.609741
431.52	157.675493
