# Supplementary material for: Towards the engineering of a photon-only two-stroke rotary molecular motor
Source: Nat Commun. 2022 Oct 28;13:6433. doi: 10.1038/s41467-022-33695-x (PMC9616945; doi:10.1038/s41467-022-33695-x)
Supplement: Supplementary file 13 — Source Data [file 41467_2022_33695_MOESM13_ESM.zip › Figure 4D source data/traj-12.txt]

time(fs) , θ(deg.)
0.	3.107906
0.48	2.854083
0.96	2.60802
1.44	2.374669
1.92	2.158073
2.4	1.960849
2.88	1.784209
3.36	1.628378
3.84	1.49315
4.32	1.378379
4.8	1.284267
5.279	1.211419
5.76	1.160691
6.24	1.132915
6.72	1.128595
7.199	1.147632
7.68	1.189111
8.16	1.251177
8.64	1.33101
9.12	1.424969
9.6	1.528984
10.08	1.639268
10.559	1.753256
11.04	1.870358
11.52	1.992025
12.	2.120936
12.48	2.259716
12.959	2.409846
13.44	2.571207
13.92	2.742274
14.399	2.920686
14.879	3.1039
15.36	3.289666
15.84	3.476278
16.32	3.662584
16.8	3.847859
17.28	4.031608
17.758	4.213376
18.24	4.39258
18.72	4.568398
19.2	4.739713
19.68	4.905139
20.16	5.063162
20.64	5.212444
21.117	5.352292
21.598	5.483138
22.08	5.606737
22.56	5.725826
23.04	5.843278
23.52	5.961152
24.	6.080079
24.48	6.199231
24.96	6.316774
25.438	6.430537
25.918	6.538585
26.4	6.639534
26.88	6.732606
27.36	6.817519
27.84	6.894305
28.32	6.963123
28.797	7.024125
29.278	7.077351
29.758	7.122664
30.24	7.159724
30.72	7.188042
31.2	7.207134
31.68	7.216867
32.16	7.21792
32.64	7.212198
33.12	7.202894
33.6	7.194047
34.08	7.189727
34.56	7.193189
35.04	7.20634
35.516	7.229679
36.	7.262666
36.48	7.304298
36.96	7.353631
37.44	7.410101
37.92	7.473593
38.4	7.544327
38.875	7.622635
39.36	7.708716
39.836	7.802405
40.32	7.902994
40.8	8.009131
41.28	8.118832
41.76	8.229663
42.235	8.339139
42.72	8.445296
43.196	8.547263
43.68	8.64553
44.16	8.741749
44.64	8.838106
45.12	8.936538
45.6	9.038086
46.08	9.142601
46.555	9.248872
47.04	9.355091
47.516	9.459422
48.	9.560436
48.48	9.657302
48.96	9.749753
49.44	9.837912
49.92	9.922053
50.4	10.002368
50.875	10.078753
51.36	10.150665
51.836	10.217076
52.32	10.276612
52.8	10.327906
53.28	10.370132
53.76	10.40353
54.235	10.429724
54.72	10.451633
55.196	10.473027
55.68	10.497865
56.16	10.529628
56.64	10.570802
57.12	10.622642
57.594	10.685279
58.08	10.758099
58.555	10.840189
59.04	10.930696
59.516	11.028
60.	11.134713
60.48	11.247567
60.96	11.36722
61.44	11.493071
61.915	11.624121
62.4	11.758943
62.875	11.895845
63.36	12.033255
63.836	12.170306
64.32	12.307443
64.8	12.446788
65.28	12.592077
65.75	12.748205
66.24	12.920507
66.72	13.113983
67.2	13.332527
67.67	13.578311
68.16	13.851433
68.64	14.148
69.12	14.470488
69.6	14.808468
70.08	15.159017
70.56	15.517121
71.03	15.877803
71.52	16.236129
72.	16.587168
72.48	16.925964
72.96	17.247583
73.44	17.547289
73.92	17.82088
74.39	18.065169
74.88	18.278495
75.36	18.46107
75.84	18.615041
76.32	18.74425
76.8	18.853795
77.28	18.949459
77.75	19.036994
78.24	19.121314
78.72	19.205728
79.2	19.291492
79.67	19.377865
80.16	19.462611
80.64	19.542693
81.11	19.614867
81.6	19.676027
82.08	19.723299
82.56	19.753972
83.03	19.765344
83.52	19.754612
84.	19.718923
84.47	19.655665
84.96	19.563055
85.44	19.440841
85.92	19.290862
86.39	19.117202
86.88	18.92591
87.36	18.724464
87.84	18.521153
88.32	18.324442
88.8	18.142261
89.28	17.981238
89.75	17.846026
90.24	17.738964
90.72	17.660216
91.2	17.608333
91.67	17.580909
92.16	17.575114
92.64	17.587959
93.11	17.616319
93.6	17.656821
94.08	17.70572
94.56	17.758886
95.03	17.812033
95.52	17.861242
96.	17.903724
96.47	17.938581
96.96	17.967266
97.44	17.993556
97.92	18.023126
98.39	18.06293
98.88	18.12056
99.36	18.203605
99.84	18.318963
100.32	18.472136
100.8	18.666647
101.28	18.903742
101.75	19.182511
102.24	19.500304
102.72	19.85326
103.2	20.236726
103.67	20.645499
104.16	21.073888
104.64	21.515689
105.11	21.964159
105.6	22.412086
106.08	22.85209
106.56	23.277199
107.03	23.681665
107.52	24.061769
108.	24.416292
108.47	24.746472
108.96	25.055534
109.44	25.348033
109.92	25.629194
110.39	25.904266
110.88	26.177886
111.36	26.45348
111.83	26.732871
112.32	27.016224
112.8	27.302335
113.28	27.58908
113.75	27.873839
114.24	28.153734
114.72	28.425676
115.19	28.686273
115.67	28.931696
116.16	29.157616
116.64	29.359319
117.11	29.532089
117.6	29.671847
118.08	29.775935
118.56	29.843789
119.03	29.877247
119.52	29.880412
120.	29.859176
120.47	29.820594
120.96	29.772191
121.44	29.721219
121.92	29.673883
122.39	29.634661
122.88	29.605909
123.36	29.5879
123.83	29.579244
124.32	29.577492
124.8	29.579662
125.28	29.582577
125.75	29.582983
126.24	29.57751
126.72	29.562607
127.19	29.534519
127.67	29.48944
128.16	29.423894
128.64	29.33533
129.12	29.222798
129.6	29.087423
130.07	28.932491
130.56	28.763086
131.04	28.585466
131.51	28.406333
132.	28.232099
132.48	28.068159
132.96	27.918262
133.44	27.784167
133.92	27.665715
134.4	27.561288
134.88	27.468436
135.35	27.384409
135.84	27.306464
136.32	27.231944
136.78	27.15819
137.28	27.082394
137.76	27.001472
138.24	26.912072
138.72	26.810783
139.2	26.694582
139.68	26.561462
140.16	26.411064
140.64	26.245112
141.12	26.067492
141.6	25.883
142.07	25.701859
142.56	25.529145
143.04	25.374077
143.51	25.244226
144.	25.145679
144.48	25.082396
144.96	25.055991
145.44	25.06601
145.92	25.110521
146.4	25.186731
146.88	25.291437
147.35	25.421236
147.84	25.572569
148.32	25.741679
148.78	25.924578
149.28	26.117112
149.76	26.315199
150.23	26.515288
150.72	26.714987
151.2	26.913714
151.68	27.113094
152.16	27.316892
152.64	27.530508
153.12	27.760185
153.6	28.01214
154.07	28.291716
154.56	28.602597
155.04	28.946257
155.51	29.321852
156.	29.726637
156.48	30.156741
156.96	30.607937
157.44	31.076185
157.92	31.557873
158.4	32.049835
158.88	32.549247
159.35	33.05348
159.84	33.551
160.32	34.066241
160.78	34.569886
161.28	35.068908
161.76	35.561971
162.23	36.048702
162.72	36.529822
163.2	37.007045
163.68	37.482777
164.16	37.959679
164.64	38.440167
165.12	38.925886
165.6	39.417233
166.07	39.913102
166.56	40.41093
167.04	40.907068
167.51	41.397301
168.	41.877335
168.48	42.343153
168.95	42.791219
169.44	43.218531
169.92	43.622579
170.4	44.00123
170.88	44.352608
171.35	44.675045
171.84	44.967211
172.32	45.228454
172.78	45.459348
173.28	45.662268
173.76	45.841737
174.23	46.004316
174.72	46.157994
175.2	46.31116
175.68	46.471365
176.16	46.644132
176.64	46.832138
177.12	47.035048
177.6	47.250047
178.07	47.472758
178.56	47.698169
179.04	47.9213
179.51	48.137581
180.	48.34301
180.48	48.534176
180.95	48.708227
181.44	48.862837
181.92	48.204
182.4	49.107122
182.88	49.195161
183.35	49.26094
183.84	49.306434
184.32	49.335195
184.78	49.352354
185.28	49.364308
185.76	49.378086
186.23	49.400484
186.72	49.43717
187.2	49.491988
187.68	49.566735
188.16	49.661398
188.64	49.774707
189.12	49.904679
189.6	50.049008
190.07	50.205253
190.56	50.37088
191.04	50.543224
191.51	50.719431
192.	50.896417
192.48	51.070875
192.95	51.239349
193.44	51.398407
193.92	51.544953
194.4	51.676661
194.88	51.792504
195.35	51.893241
195.84	51.981668
196.32	52.062508
196.78	52.141852
197.28	52.226224
197.76	52.321443
198.23	52.431623
198.72	52.558722
199.2	52.70279
199.68	52.862666
200.16	53.036688
200.64	53.223129
201.12	53.420342
201.6	53.626713
202.07	53.840521
202.56	54.059815
203.04	54.282311
203.51	54.50537
204.	54.72607
204.48	54.941409
204.95	55.148647
205.44	55.345749
205.92	55.531831
206.4	55.707455
206.88	55.874673
207.35	56.036771
207.84	56.197734
208.32	56.361485
208.78	56.53104
209.28	56.707845
209.76	56.891662
210.23	57.081051
210.72	57.274135
211.2	57.46924
211.67	57.66525
212.16	57.861687
212.64	58.058623
213.12	58.256491
213.6	58.455879
214.07	58.657314
214.56	58.861098
215.04	59.067222
215.51	59.2754
216.	59.485244
216.48	59.696557
216.95	59.909677
217.44	60.125778
217.92	60.346
218.4	60.576294
218.88	60.816989
219.35	61.072021
219.84	61.343142
220.32	61.630423
220.78	61.932291
221.28	62.246031
221.76	62.568437
222.23	62.896328
222.72	63.226802
223.2	63.55729
223.67	63.88547
224.16	64.209124
224.64	64.526
225.12	64.833713
225.6	65.129718
226.07	65.411392
226.56	65.676284
227.04	65.922553
227.51	66.149594
228.	66.358679
228.48	66.553418
228.95	66.739759
229.44	66.925361
229.92	67.118433
230.38	67.326274
230.88	67.55408
231.35	67.804457
231.84	68.077769
232.32	68.372918
232.78	68.688096
233.28	69.021219
233.76	69.370055
234.23	69.732173
234.72	70.104799
235.2	70.484713
235.67	70.868173
236.16	71.25093
236.64	71.628326
237.12	71.995517
237.6	72.347805
238.07	72.681086
238.56	72.992333
239.04	73.276
239.51	73.544071
240.	73.786113
240.48	74.008505
240.95	74.213796
241.44	74.404
241.92	74.58028
242.38	74.743115
242.88	74.892736
243.35	75.029561
243.84	75.154435
244.32	75.268656
244.78	75.373869
245.28	75.471893
245.76	75.56455
246.23	75.653524
246.72	75.740245
247.2	75.825844
247.67	75.911151
248.16	75.798
248.64	76.083387
249.12	76.171764
249.6	76.263332
250.07	76.360304
250.56	76.46578
251.04	76.583511
251.51	76.717348
252.	76.870588
252.48	77.045488
252.95	77.24318
253.44	77.463887
253.92	77.70724
254.38	77.972512
254.88	78.258715
255.35	78.564623
255.84	78.888758
256.32	79.229389
256.8	79.584541
257.28	79.952036
257.76	80.329546
258.24	80.71466
258.71	81.104985
259.2	81.498293
259.68	81.8927
260.15	82.286899
260.64	82.680353
261.12	83.073373
261.57	83.466961
262.08	83.862395
262.56	84.260644
263.03	84.661938
263.52	85.065686
264.	85.470758
264.48	85.875851
264.96	86.279769
265.44	86.681519
265.92	87.080259
266.4	87.475164
266.88	87.865295
267.36	88.249476
267.84	88.626238
268.32	88.9938
268.8	89.350135
269.28	89.693066
269.76	90.020468
270.24	90.33053
270.71	90.622099
271.2	90.895047
271.68	91.150532
272.15	91.390913
272.64	91.61921
273.12	91.838164
273.57	92.049301
274.08	92.252523
274.56	92.446404
275.03	92.628923
275.52	92.798114
276.	92.952447
276.48	93.090912
276.96	93.212961
277.44	93.31839
277.92	93.407239
278.4	93.479695
278.88	93.536025
279.36	93.576535
279.84	93.60155
280.32	93.611465
280.8	93.606836
281.28	93.588563
281.76	93.558096
282.24	93.517648
282.71	93.470289
283.2	93.419807
283.68	93.370355
284.15	93.325951
284.64	93.290086
285.12	93.26563
285.57	93.254947
286.08	93.260075
286.56	93.282798
287.03	93.324605
287.52	93.386612
288.	93.469482
288.47	93.573377
288.96	93.697955
289.44	93.842411
289.92	94.00554
290.4	94.185794
290.88	94.38138
291.36	94.590352
291.84	94.810762
292.32	95.040858
292.8	95.279314
293.28	95.525428
293.76	95.779198
294.24	96.04118
294.71	96.312092
295.2	96.592372
295.68	96.881886
296.15	97.179934
296.64	97.485448
297.12	97.79719
297.57	98.113841
298.08	98.433987
298.56	98.756053
299.03	99.078238
299.52	99.398503
300.	99.714593
300.47	100.024077
300.96	100.787425
301.44	101.570343
301.92	102.368926
302.4	103.17894
302.88	103.138
303.36	104.816644
303.84	105.637353
304.32	106.456205
304.8	107.272172
305.28	108.084805
305.76	108.893451
306.24	109.696544
306.71	110.491316
307.2	111.274049
307.68	112.0406
308.15	112.786911
308.64	113.509332
309.12	114.204778
309.57	114.870765
310.08	115.50539
310.56	116.107304
311.03	116.675685
311.52	117.21021
312.	117.711056
312.47	118.178913
312.96	118.615056
313.44	119.02147
313.92	119.401012
314.4	119.757584
314.88	120.096197
315.36	120.422775
315.84	120.743558
316.32	121.064174
316.8	121.388735
317.28	121.719389
317.76	122.05649
318.24	122.399171
318.71	122.745958
319.2	123.0952
319.68	123.445298
320.15	123.794784
320.64	124.142327
321.12	124.486709
321.57	124.826806
322.08	125.161584
322.56	125.49012
323.03	125.811649
323.52	126.125672
324.	126.432147
324.47	126.731769
324.96	127.026314
325.44	127.31893
325.92	127.614156
326.4	127.917449
326.88	128.234177
327.36	128.568403
327.84	128.92201
328.32	129.294512
328.8	129.683447
329.28	130.084969
329.76	130.494311
330.24	130.906036
330.71	131.314172
331.2	131.712296
331.68	132.093648
332.15	132.451303
332.64	132.778417
333.12	133.068557
333.57	133.316113
334.08	133.516811
334.56	133.668287
335.03	133.770674
335.52	133.827037
336.	133.843481
336.47	133.82871
336.96	133.792
337.44	133.746682
337.91	133.698603
338.4	133.655139
338.88	133.620218
339.36	133.596122
339.84	133.584473
340.32	133.586901
340.8	133.605294
341.28	133.641749
341.76	133.698409
342.24	133.777297
342.71	133.880208
343.2	134.008666
343.68	134.16392
344.15	134.347028
344.64	134.558968
345.12	134.800805
345.57	135.07385
346.08	135.379839
346.56	135.721071
347.03	136.100452
347.52	136.521343
348.	136.987021
348.47	137.407
348.96	138.059368
349.44	138.662861
349.91	139.303935
350.4	139.974026
350.88	140.663368
351.36	141.361901
351.84	142.059825
352.32	142.74789
352.8	143.417561
353.28	144.061173
353.76	144.672128
354.24	145.245106
354.71	145.776261
355.2	146.263375
355.68	146.705959
356.15	147.105298
356.64	147.464469
357.12	147.788312
357.57	148.083381
358.08	148.357785
358.56	148.620759
359.03	148.881726
359.52	149.14875
360.	149.426757
360.47	149.716411
360.96	150.014331
361.44	150.314465
361.91	150.609724
362.4	150.893194
362.88	151.158755
363.36	151.401318
363.84	151.616861
364.32	151.802404
364.8	151.95596
365.28	152.076453
365.76	152.163631
366.24	152.217966
366.71	152.240592
367.2	152.233324
367.68	152.198776
368.15	152.140546
368.64	152.063425
369.12	151.973516
369.57	151.878074
370.08	151.784841
370.56	151.700747
371.03	151.630317
371.52	151.574297
372.	151.532332
372.47	151.504058
372.96	151.486327
373.44	151.47684
373.91	151.474526
374.4	151.479503
374.88	151.492863
375.36	151.516405
375.84	151.552399
376.32	151.603384
376.8	151.672012
377.28	151.760947
377.76	151.872822
378.24	152.010282
378.71	152.176107
379.2	152.373401
379.68	152.605788
380.15	152.877514
380.64	153.193335
381.12	153.557974
381.57	153.975072
382.08	154.44585
382.56	154.968047
383.03	155.535748
383.52	156.140138
384.	156.770703
384.47	157.4164
384.96	158.066563
385.44	158.711593
385.91	159.343462
386.4	159.956017
386.88	160.545043
387.36	161.108109
387.84	161.644265
388.32	162.153712
388.8	162.637539
389.28	163.097586
389.76	163.536433
390.24	163.957525
390.71	164.365325
391.2	164.765384
391.68	165.164103
392.15	165.56799
392.64	165.982315
393.12	166.409572
393.57	166.848511
394.08	167.294403
394.56	167.740372
395.03	168.179045
395.52	168.603918
396.	169.010239
396.47	169.395498
396.96	169.759596
397.44	170.104656
397.91	170.434492
398.4	170.753859
398.88	171.06825
399.36	171.383357
399.84	171.704558
400.32	172.03683
400.8	172.384885
401.28	172.753442
401.76	173.147476
402.24	173.572227
402.71	174.032706
403.2	174.532599
403.68	175.072806
404.15	175.650298
404.64	176.257978
405.12	176.885655
405.57	177.521561
406.08	178.153787
406.56	178.771295
407.03	179.364493
407.52	179.925493
408.	180.44818
408.47	180.928196
408.96	181.362877
409.44	181.751116
409.91	182.093177
410.4	182.390485
410.88	182.645463
411.35	182.861472
411.84	183.042865
412.32	183.195079
412.8	183.324633
413.28	183.438705
413.76	183.543786
414.24	183.645104
414.71	183.74462
415.2	183.839508
415.68	183.923174
416.15	183.987328
416.64	184.024078
417.12	184.02726
417.57	183.991985
418.08	183.916266
418.56	183.721
419.03	183.643897
419.52	183.451277
420.	183.226319
420.47	182.975
420.96	182.704841
421.44	182.424663
421.91	182.14428
422.4	181.874187
422.88	181.625332
423.35	181.408908
423.84	181.236018
424.32	181.117047
424.8	181.060609
425.28	181.072319
425.76	181.154015
426.24	181.303949
426.71	181.517814
427.2	181.79
427.68	182.114504
428.15	182.485391
428.64	182.896862
429.12	183.343128
429.57	183.81819
430.08	184.315774
430.56	184.829453
431.03	185.352862
431.52	185.879951
