# Supplementary material for: Towards the engineering of a photon-only two-stroke rotary molecular motor
Source: Nat Commun. 2022 Oct 28;13:6433. doi: 10.1038/s41467-022-33695-x (PMC9616945; doi:10.1038/s41467-022-33695-x)
Supplement: Supplementary file 13 — Source Data [file 41467_2022_33695_MOESM13_ESM.zip › Figure 4D source data/traj-13.txt]

time(fs) , θ(deg.)
0.	9.44766
0.48	9.571083
0.96	9.710479
1.44	9.86095
1.92	10.015805
2.4	10.166387
2.88	10.301629
3.36	10.408117
3.84	10.471939
4.32	10.482859
4.8	10.438827
5.279	10.346754
5.76	10.218975
6.24	10.06891
6.72	9.908508
7.199	9.747509
7.68	9.593639
8.16	9.453073
8.64	9.330843
9.12	9.231098
9.6	9.157229
10.08	9.111881
10.559	9.096906
11.04	9.113285
11.52	9.161027
12.	9.23905
12.48	9.345004
12.959	9.475042
13.44	9.623573
13.92	9.78313
14.399	9.944609
14.879	10.098072
15.36	10.234072
15.84	10.345169
16.32	10.427442
16.8	10.481913
17.28	10.514
17.758	10.536893
18.24	10.558701
18.72	10.590089
19.2	10.638385
19.68	10.708699
20.16	10.804416
20.64	10.927665
21.117	11.07962
21.598	11.260589
22.08	11.466
22.56	11.706133
23.04	11.966209
23.52	12.245993
24.	12.539785
24.48	12.840351
24.96	13.139262
25.438	13.427538
25.918	13.696475
26.4	13.938227
26.88	14.145936
27.36	14.314437
27.84	14.442708
28.32	14.536461
28.797	14.607354
29.278	14.668866
29.758	14.732523
30.24	14.806391
30.72	14.895139
31.2	15.000648
31.68	15.122637
32.16	15.259216
32.64	15.407331
33.12	15.563101
33.6	15.722059
34.08	15.879272
34.56	16.029407
35.04	16.166831
35.516	16.285905
36.	16.381629
36.48	16.450591
36.96	16.491733
37.44	16.506207
37.92	16.496048
38.4	16.462294
38.875	16.403621
39.36	16.316591
39.836	16.198225
40.32	16.049768
40.8	15.878306
41.28	15.69472
41.76	15.510355
42.235	15.334824
42.72	15.175257
43.196	15.036316
43.68	14.920463
44.16	14.828267
44.64	14.758708
45.12	14.70948
45.6	14.677231
46.08	14.657798
46.555	14.646547
47.04	14.639008
47.516	14.631823
48.	14.623557
48.48	14.61465
48.96	14.606204
49.44	14.59809
49.92	14.587175
50.4	14.566569
50.875	14.527345
51.36	14.463703
51.836	14.378982
52.32	14.286249
52.8	14.202387
53.28	14.141974
53.76	14.114705
54.235	14.125452
54.72	14.175234
55.196	14.262168
55.68	14.382201
56.16	14.529575
56.64	14.69716
57.12	14.876872
57.594	15.060555
58.08	15.241455
58.555	15.415876
59.04	15.583985
59.516	15.749111
60.	15.916085
60.48	16.08966
60.96	16.273535
61.44	16.469861
61.915	16.678861
62.4	16.898315
62.875	17.122955
63.36	17.34446
63.836	17.553451
64.32	17.74414
64.8	17.918455
65.28	18.084931
65.75	18.253618
66.24	18.431924
66.72	18.623174
67.2	18.826835
67.67	19.039318
68.16	19.254979
68.64	19.467508
69.12	19.671781
69.6	19.865611
70.08	20.050451
70.56	20.230612
71.03	20.411651
71.52	20.598929
72.	20.796749
72.48	21.007955
72.96	21.233666
73.44	21.472931
73.92	21.722228
74.39	21.975056
74.88	22.222484
75.36	22.455799
75.84	22.670938
76.32	22.870938
76.8	23.063267
77.28	23.25479
77.75	23.448566
78.24	23.643125
78.72	23.833241
79.2	24.0116
79.67	24.171185
80.16	24.307853
80.64	24.421805
81.11	24.517081
81.6	24.524
82.08	24.675983
82.56	24.75136
83.03	24.830444
83.52	24.917111
84.	25.014776
84.47	25.126511
84.96	25.254981
85.44	25.402221
85.92	25.569293
86.39	25.755872
86.88	25.959719
87.36	26.175984
87.84	26.396326
88.32	26.608021
88.8	26.79394
89.28	26.934916
89.75	27.015394
90.24	27.029675
90.72	26.983695
91.2	26.891424
91.67	26.769846
92.16	26.635374
92.64	26.50218
93.11	26.38182
93.6	26.28352
94.08	26.214539
94.56	26.180337
95.03	26.184541
95.52	26.228822
96.	26.31288
96.47	26.434649
96.96	26.590674
97.44	26.776453
97.92	26.986545
98.39	27.214332
98.88	27.451489
99.36	27.687378
99.84	27.908877
100.32	28.101412
100.8	28.251766
101.28	28.352006
101.75	28.402269
102.24	28.410416
102.72	28.388902
103.2	28.351097
103.67	28.308842
104.16	28.271543
104.64	28.246311
105.11	28.23849
105.6	28.252165
106.08	28.290426
106.56	28.355409
107.03	28.448152
107.52	28.56842
108.	28.714658
108.47	28.884091
108.96	29.072918
109.44	29.276412
109.92	29.488894
110.39	29.703565
110.88	29.912406
111.36	30.106448
111.83	30.276679
112.32	30.415441
112.8	30.517666
113.28	30.581329
113.75	30.607365
114.24	30.519
114.72	30.564765
115.19	30.511715
115.67	30.450548
116.16	30.391444
116.64	30.343866
117.11	30.315872
117.6	30.313438
118.08	30.339948
118.56	30.396236
119.03	30.481213
119.52	30.592752
120.	30.728274
120.47	30.884859
120.96	31.058942
121.44	31.24581
121.92	31.439165
122.39	31.631138
122.88	31.813179
123.36	31.977
123.83	32.121882
124.32	32.246179
124.8	32.357045
125.28	32.463757
125.75	32.576567
126.24	32.705034
126.72	32.857185
127.19	33.039374
127.67	33.256528
128.16	33.512425
128.64	33.809805
129.12	34.15023
129.6	34.533798
130.07	34.958942
130.56	35.422474
131.04	35.919804
131.51	36.445075
132.	36.991118
132.48	37.549231
132.96	38.109064
133.44	38.65898
133.92	39.187124
134.4	39.682975
134.88	40.138623
135.35	40.549259
135.84	40.913186
136.32	41.231812
136.78	41.509337
137.28	41.75188
137.76	41.966363
138.24	42.15973
138.72	42.338686
139.2	42.509695
139.68	42.67883
140.16	42.851206
140.64	43.030145
141.12	43.216645
141.6	43.409563
142.07	43.606319
142.56	43.803515
143.04	43.081
143.51	44.182029
144.	44.352206
144.48	44.500531
144.96	44.614
145.44	44.704936
145.92	44.752351
146.4	44.762287
146.88	44.738448
147.35	44.688508
147.84	44.623474
148.32	44.555975
148.78	44.498322
149.28	44.461253
149.76	44.453542
150.23	44.482123
150.72	44.552322
151.2	44.66792
151.68	44.83099
152.16	45.04165
152.64	45.297912
153.12	45.595746
153.6	45.929291
154.07	46.291167
154.56	46.672932
155.04	47.065871
155.51	47.462178
156.	47.856031
156.48	48.243704
156.96	48.622417
157.44	48.988759
157.92	49.337978
158.4	49.664842
158.88	49.965934
159.35	50.242086
159.84	50.499194
160.32	50.746702
160.78	50.994932
161.28	51.252854
161.76	51.526857
162.23	51.820311
162.72	52.1336
163.2	52.46451
163.68	52.808916
164.16	53.161508
164.64	53.516368
165.12	53.86724
165.6	54.207648
166.07	54.531167
166.56	54.832196
167.04	55.107108
167.51	55.35497
168.	55.577031
168.48	55.775339
168.95	55.951566
169.44	56.106767
169.92	56.242029
170.4	56.359463
170.88	56.46277
171.35	56.556991
171.84	56.647619
172.32	56.739633
172.78	56.836819
173.28	56.941518
173.76	57.054687
174.23	57.176114
174.72	57.304588
175.2	57.437899
175.68	57.572619
176.16	57.70373
176.64	57.82443
177.12	57.926669
177.6	58.003029
178.07	58.049617
178.56	58.068052
179.04	58.0647
179.51	58.047815
180.	58.02488
180.48	58.001405
180.95	57.981142
181.44	57.96718
181.92	57.963312
182.4	57.974926
182.88	58.008775
183.35	58.071725
183.84	58.169292
184.32	58.304831
184.78	58.479581
185.28	58.693175
185.76	58.94415
186.23	59.230143
186.72	59.547785
187.2	59.892375
187.68	60.257588
188.16	60.635589
188.64	61.018025
189.12	61.398011
189.6	61.772169
190.07	62.141113
190.56	62.507885
191.04	62.875688
191.51	63.246418
192.	63.620454
192.48	63.365
192.95	64.376918
193.44	64.759785
193.92	65.147616
194.4	65.542494
194.88	65.946212
195.35	66.359764
195.84	66.783184
196.32	67.215623
196.78	67.655425
197.28	68.100091
197.76	68.546025
198.23	68.988143
198.72	69.419487
199.2	69.831266
199.68	70.21393
200.16	70.559535
200.64	70.864466
201.12	71.13048
201.6	71.363123
202.07	71.568873
202.56	71.752951
203.04	71.918541
203.51	72.06714
204.	72.104
204.48	72.317489
204.95	72.424196
205.44	72.525266
205.92	72.627525
206.4	72.737517
206.88	72.860208
207.35	72.493
207.84	73.15337
208.32	73.324264
208.78	73.509154
209.28	73.704487
209.76	73.90514
210.23	74.104901
210.72	74.297864
211.2	74.480523
211.67	74.653386
212.16	74.820774
212.64	74.988901
213.12	75.163704
213.6	75.349517
214.07	75.54873
214.56	75.762069
215.04	75.989158
215.51	76.22919
216.	76.481566
216.48	76.746343
216.95	77.024282
217.44	77.316529
217.92	77.624076
218.4	77.947256
218.88	78.285361
219.35	78.636368
219.84	78.687
220.32	79.360898
220.78	79.721623
221.28	80.06984
221.76	80.396099
222.23	80.692676
222.72	80.955723
223.2	81.185903
223.67	81.387072
224.16	81.564167
224.64	81.721593
225.12	81.862501
225.6	81.98869
226.07	82.100797
226.56	82.198634
227.04	82.28167
227.51	82.349662
228.	82.403303
228.48	82.444557
228.95	82.4764
229.44	82.50203
229.92	82.523971
230.38	82.543422
230.88	82.559939
231.35	82.571439
231.84	82.574586
232.32	82.565786
232.78	82.542923
233.28	82.507269
233.76	82.464253
234.23	82.4224
234.72	82.391136
235.2	82.378866
235.67	82.39199
236.16	82.434708
236.64	82.509234
237.12	82.616142
237.6	82.754731
238.07	82.923377
238.56	83.114
239.04	83.342384
239.51	83.589067
240.	83.859374
240.48	84.153617
240.95	84.47258
241.44	84.816653
241.92	85.184847
242.38	85.574028
242.88	85.978742
243.35	86.391
243.84	86.807131
244.32	87.220109
244.78	87.630909
245.28	88.043109
245.76	88.462179
246.23	88.893664
246.72	89.341915
247.2	89.809307
247.67	90.295745
248.16	90.798845
248.64	91.315426
249.12	91.842484
249.6	92.376602
250.07	92.913047
250.56	93.445271
251.04	93.965054
251.51	94.463402
252.	94.931895
252.48	95.3636
252.95	95.752802
253.44	96.093955
253.92	96.381118
254.38	96.608722
254.88	96.773298
255.35	96.87485
255.84	96.916763
256.32	96.904454
256.8	96.843811
257.28	96.740215
257.76	96.598234
258.24	96.421721
258.71	96.214044
259.2	95.97831
259.68	95.717495
260.15	95.434448
260.64	95.131797
261.12	94.811734
261.57	94.475754
262.08	94.124392
262.56	93.757128
263.03	93.372631
263.52	92.969473
264.	92.547121
264.48	92.106786
264.96	91.651919
265.44	91.188514
265.92	90.725361
266.4	90.273863
266.88	89.84696
267.36	89.45738
267.84	89.115934
268.32	88.83074
268.8	88.607503
269.28	88.450111
269.76	88.361109
270.24	88.341987
270.71	88.393304
271.2	88.514678
271.68	88.704644
272.15	88.960357
272.64	89.277122
273.12	89.647843
273.57	90.062589
274.08	90.508579
274.56	90.970915
275.03	91.434273
275.52	91.885303
276.	92.314742
276.48	92.718368
276.96	93.09657
277.44	93.453244
277.92	93.794273
278.4	94.125881
278.88	94.453282
279.36	94.780058
279.84	95.108299
280.32	95.439059
280.8	95.772855
281.28	96.110018
281.76	96.450862
282.24	96.795691
282.71	97.144696
283.2	97.497774
283.68	97.854298
284.15	98.212859
284.64	98.570987
285.12	98.924874
285.57	99.269092
286.08	99.596392
286.56	99.897726
287.03	100.162752
287.52	100.381109
288.	100.544448
288.47	100.64854
288.96	100.694337
289.44	100.995615
289.92	101.262556
290.4	101.504732
290.88	101.731409
291.36	101.951048
291.84	102.171361
292.32	102.399581
292.8	102.642717
293.28	102.907689
293.76	103.201294
294.24	103.530009
294.71	103.832
295.2	104.314829
295.68	104.778628
296.15	105.291947
296.64	105.853252
297.12	106.458447
297.57	107.101159
298.08	107.77352
298.56	108.467397
299.03	109.175847
299.52	109.894432
300.	110.621902
300.47	111.359767
300.96	112.1109
301.44	112.877909
301.92	113.662032
302.4	114.462732
302.88	115.277827
303.36	116.103816
303.84	116.936249
304.32	117.763
304.8	118.599244
305.28	119.417682
305.76	120.218105
306.24	120.992329
306.71	121.730985
307.2	122.42343
307.68	123.057805
308.15	123.621359
308.64	124.101254
309.12	124.486091
309.57	124.768132
310.08	124.945641
310.56	125.02423
311.03	125.016323
311.52	124.938859
312.	124.810398
312.47	124.64886
312.96	124.470357
313.44	124.288938
313.92	124.116777
314.4	123.96448
314.88	123.841297
315.36	123.755148
315.84	123.712466
316.32	123.717875
316.8	123.773814
317.28	123.880178
317.76	124.034049
318.24	124.229551
318.71	124.457976
319.2	124.708641
319.68	124.970862
320.15	125.236765
320.64	125.503627
321.12	125.774656
321.57	126.058247
322.08	126.366159
322.56	126.711189
323.03	127.105153
323.52	127.557717
324.	128.076068
324.47	128.665078
324.96	129.327627
325.44	130.064883
325.92	130.876443
326.4	131.760273
326.88	132.712425
327.36	133.726565
327.84	134.793378
328.32	135.900001
328.8	137.029562
329.28	138.160904
329.76	139.268581
330.24	140.323594
330.71	141.295569
331.2	142.156887
331.68	142.887756
332.15	143.47977
332.64	143.936133
333.12	144.268975
333.57	144.495482
334.08	144.6345
334.56	144.704501
335.03	144.722816
335.52	144.705635
336.	144.668243
336.47	144.625155
336.96	144.589939
337.44	144.574694
337.91	144.589264
338.4	144.640413
338.88	144.731237
339.36	144.860962
339.84	145.025121
340.32	145.216046
340.8	145.423824
341.28	145.63795
341.76	145.84957
342.24	146.051259
342.71	146.235436
343.2	146.39837
343.68	146.540233
344.15	146.664466
344.64	146.776297
345.12	146.881088
345.57	146.983266
346.08	147.086105
346.56	147.19201
347.03	147.303087
347.52	147.4189
348.	147.541292
348.47	147.670978
348.96	147.80778
349.44	147.950689
349.91	148.098039
350.4	148.247711
350.88	148.397298
351.36	148.544059
351.84	148.68465
352.32	148.81476
352.8	148.93003
353.28	149.021778
353.76	149.085321
354.24	149.11882
354.71	149.124454
355.2	149.10832
355.68	149.079104
356.15	149.046453
356.64	149.019795
357.12	149.007804
357.57	149.018206
358.08	149.057601
358.56	149.131071
359.03	149.241598
359.52	149.389509
360.	149.572272
360.47	149.784791
360.96	150.020072
361.44	150.265
361.91	150.526009
362.4	150.779806
362.88	151.024028
363.36	151.252869
363.84	151.462363
364.32	151.650552
364.8	151.818212
365.28	151.967
365.76	152.114648
366.24	152.263591
366.71	152.42835
367.2	152.618572
367.68	152.841145
368.15	153.100257
368.64	153.397848
369.12	153.734072
369.57	154.107618
370.08	154.515901
370.56	154.955283
371.03	155.421399
371.52	155.909636
372.	156.41559
372.47	156.935317
372.96	157.465221
373.44	158.001634
373.91	158.540394
374.4	159.076889
374.88	159.606642
375.36	160.125968
375.84	160.632544
376.32	161.126205
376.8	161.609762
377.28	162.089263
377.76	162.573184
378.24	163.070917
378.71	163.591678
379.2	164.143489
379.68	164.731738
380.15	165.359669
380.64	166.027984
381.12	166.734223
381.57	167.472406
382.08	168.233006
382.56	169.003413
383.03	169.769072
383.52	170.5154
384.	171.229953
384.47	171.903411
384.96	172.528487
385.44	173.097902
385.91	173.603309
386.4	174.035872
386.88	174.388159
387.36	174.656553
387.84	174.842939
388.32	174.954618
388.8	175.002546
389.28	174.089
389.76	174.956346
390.24	174.885249
390.71	174.795171
391.2	174.693745
391.68	174.586764
392.15	174.478197
392.64	174.370415
393.12	174.264574
393.57	174.161036
394.08	174.059622
394.56	173.95967
395.03	173.860055
395.52	173.759399
396.	173.656192
396.47	173.548531
396.96	173.433723
397.44	173.308462
397.91	173.169904
398.4	173.017266
398.88	172.852991
399.36	172.682618
399.84	172.51355
400.32	172.353575
400.8	172.209775
401.28	172.087906
401.76	171.992065
402.24	171.924473
402.71	171.885324
403.2	171.872761
403.68	171.883133
404.15	171.911816
404.64	171.954766
405.12	172.010136
405.57	172.078208
406.08	172.16098
406.56	172.259851
407.03	172.374231
407.52	172.500945
408.	172.634445
408.47	172.767944
408.96	172.895549
409.44	173.014686
409.91	173.127452
410.4	173.239931
410.88	173.360092
411.35	173.495565
411.84	173.652084
412.32	173.832573
412.8	174.03678
413.28	174.261474
413.76	174.501585
414.24	174.751617
414.71	175.004537
415.2	175.25531
415.68	175.501123
416.15	175.740752
416.64	175.973575
417.12	176.19876
417.57	176.414755
418.08	176.618954
418.56	176.8075
419.03	176.978666
419.52	177.121696
420.	177.23113
420.47	177.305358
420.96	177.348614
421.44	177.370676
421.91	177.384354
422.4	177.402348
422.88	177.434878
423.35	177.488531
423.84	177.566188
424.32	177.667744
424.8	177.791236
425.28	177.933903
425.76	178.092796
426.24	178.264882
426.71	178.447033
427.2	178.63611
427.68	178.829068
428.15	179.022928
428.64	179.214555
429.12	179.40025
429.57	179.575237
430.08	179.733226
430.56	179.866523
431.03	179.967249
431.52	180.030014
