# Supplementary material for: Towards the engineering of a photon-only two-stroke rotary molecular motor
Source: Nat Commun. 2022 Oct 28;13:6433. doi: 10.1038/s41467-022-33695-x (PMC9616945; doi:10.1038/s41467-022-33695-x)
Supplement: Supplementary file 13 — Source Data [file 41467_2022_33695_MOESM13_ESM.zip › Figure 4D source data/traj-14.txt]

time(fs) , θ(deg.)
0.	8.092275
0.48	8.190117
0.96	8.282715
1.44	8.374238
1.92	8.469728
2.4	8.574165
2.88	8.690849
3.36	8.819703
3.84	8.95673
4.32	9.09528
4.8	9.228357
5.279	9.350435
5.76	9.458079
6.24	9.549598
6.72	9.62438
7.199	9.682316
7.68	9.723438
8.16	9.747745
8.64	9.755128
9.12	9.745374
9.6	9.718165
10.08	9.673092
10.559	9.609717
11.04	9.527695
11.52	9.426968
12.	9.307974
12.48	9.171918
12.959	9.021084
13.44	8.859131
13.92	8.691178
14.399	8.523374
14.879	8.361709
15.36	8.210321
15.84	8.070192
16.32	7.93915
16.8	7.81313
17.28	7.687753
17.758	7.559434
18.24	7.425836
18.72	7.285839
19.2	7.13929
19.68	6.98667
20.16	6.828816
20.64	6.666701
21.117	6.5013
21.598	6.333504
22.08	6.164078
22.56	5.993657
23.04	5.822785
23.52	5.65206
24.	5.482429
24.48	5.315677
24.96	5.155021
25.438	5.005438
25.918	4.873158
26.4	4.764085
26.88	4.681905
27.36	4.627209
27.84	4.59811
28.32	4.591645
28.797	4.604949
29.278	4.635826
29.758	4.682828
30.24	4.745108
30.72	4.822182
31.2	4.913735
31.68	5.019462
32.16	5.138964
32.64	5.271681
33.12	5.41684
33.6	5.573424
34.08	5.740203
34.56	5.915883
35.04	6.099429
35.516	6.290614
36.	6.490747
36.48	6.703253
36.96	6.933595
37.44	7.188125
37.92	7.47213
38.4	7.788123
38.875	8.135321
39.36	8.510441
39.836	8.909007
40.32	9.326407
40.8	9.758412
41.28	10.201284
41.76	10.651655
42.235	11.106349
42.72	11.562217
43.196	12.015986
43.68	12.464134
44.16	12.902799
44.64	13.327729
45.12	13.734369
45.6	14.118155
46.08	14.475166
46.555	14.803165
47.04	15.102792
47.516	15.378236
48.	15.636608
48.48	15.88586
48.96	16.132075
49.44	16.377652
49.92	16.621333
50.4	16.859649
50.875	17.088612
51.36	17.304821
51.836	17.505872
52.32	17.690331
52.8	17.85751
53.28	18.007206
53.76	18.139469
54.235	18.254405
54.72	18.351985
55.196	18.431888
55.68	18.493403
56.16	18.535463
56.64	18.556949
57.12	18.55738
57.594	18.538043
58.08	18.503279
58.555	18.461282
59.04	18.423791
59.516	18.404488
60.	18.416436
60.48	18.469236
60.96	18.567146
61.44	18.709093
61.915	18.890392
62.4	19.104883
62.875	19.346448
63.36	19.609652
63.836	19.889775
64.32	20.182551
64.8	20.483816
65.28	20.78918
65.75	21.093757
66.24	21.391985
66.72	21.677588
67.2	21.943822
67.67	22.184128
68.16	22.393327
68.64	22.569097
69.12	22.713146
69.6	22.83147
70.08	22.933575
70.56	23.030862
71.03	23.13421
71.52	23.251061
72.	23.383181
72.48	23.526667
72.96	23.674234
73.44	23.818119
73.92	23.95203
74.39	24.071816
74.88	24.175301
75.36	24.26175
75.84	24.331262
76.32	24.384229
76.8	24.42087
77.28	24.440912
77.75	24.443474
78.24	24.427239
78.72	24.391069
79.2	24.335007
79.67	24.261337
80.16	24.175145
80.64	24.084105
81.11	23.794
81.6	23.927005
82.08	23.883274
82.56	23.878293
83.03	23.922704
83.52	24.024031
84.	24.184579
84.47	24.400826
84.96	24.664906
85.44	24.967082
85.92	25.29771
86.39	25.648145
86.88	26.010843
87.36	26.379067
87.84	26.74648
88.32	27.106746
88.8	27.453272
89.28	27.779284
89.75	28.078468
90.24	28.346169
90.72	28.580713
91.2	28.784026
91.67	28.961135
92.16	29.118944
92.64	29.265138
93.11	29.407666
93.6	29.554663
94.08	29.714248
94.56	29.893541
95.03	30.096737
95.52	30.323211
96.	30.567294
96.47	30.820098
96.96	31.072006
97.44	31.314375
97.92	31.540142
98.39	31.743717
98.88	31.920583
99.36	32.066871
99.84	32.179039
100.32	32.253858
100.8	32.288823
101.28	32.282936
101.75	32.237554
102.24	32.156793
102.72	32.047225
103.2	31.917077
103.67	31.775464
104.16	31.631975
104.64	31.496662
105.11	31.380137
105.6	31.293384
106.08	31.24676
106.56	31.24808
107.03	31.30049
107.52	31.401609
108.	31.544657
108.47	31.720791
108.96	31.921237
109.44	32.138493
109.92	32.366625
110.39	32.601034
110.88	32.83802
111.36	33.074471
111.83	33.307882
112.32	33.53673
112.8	33.760984
113.28	33.982283
113.75	34.203551
114.24	34.428198
114.72	34.659353
115.19	34.899484
115.67	35.150447
116.16	35.413821
116.64	35.691281
117.11	35.984709
117.6	36.295746
118.08	36.624688
118.56	36.969214
119.03	37.323855
119.52	37.680797
120.	38.03152
120.47	38.368288
120.96	38.684891
121.44	38.976671
121.92	39.240218
122.39	39.473048
122.88	39.673529
123.36	39.841084
123.83	39.976528
124.32	40.082251
124.8	40.162064
125.28	40.220731
125.75	40.263469
126.24	40.295628
126.72	40.322647
127.19	40.350255
127.67	40.384799
128.16	40.433471
128.64	40.504121
129.12	40.604294
129.6	40.739472
130.07	40.911347
130.56	41.117317
131.04	41.351574
131.51	41.60687
132.	41.875835
132.48	42.151529
132.96	42.427541
133.44	42.698146
133.92	42.958806
134.4	43.206968
134.88	43.44265
135.35	43.668349
135.84	43.88817
136.32	44.106693
136.78	44.328098
137.28	44.555816
137.76	44.792616
138.24	45.040
138.72	45.303692
139.2	45.584121
139.68	45.886534
140.16	46.215548
140.64	46.574934
141.12	46.966023
141.6	47.386679
142.07	47.831592
142.56	48.293573
143.04	48.764947
143.51	49.238343
144.	49.706852
144.48	50.163845
144.96	50.602854
145.44	51.017795
145.92	51.403634
146.4	51.757236
146.88	52.077843
147.35	52.366812
147.84	52.62678
148.32	52.860852
148.78	53.072185
149.28	53.26405
149.76	53.440233
150.23	53.605591
150.72	53.766576
151.2	53.9315
151.68	54.110152
152.16	54.312513
152.64	54.546607
153.12	54.816394
153.6	55.120988
154.07	55.455635
154.56	55.813571
155.04	56.187538
155.51	56.57052
156.	56.955959
156.48	57.337995
156.96	57.712061
157.44	58.075706
157.92	58.42908
158.4	58.774552
158.88	59.115615
159.35	59.455746
159.84	59.797756
160.32	60.143729
160.78	60.495324
161.28	60.85422
161.76	61.222477
162.23	61.602721
162.72	61.064
163.2	62.411717
163.68	62.846282
164.16	63.302872
164.64	63.780412
165.12	64.275504
165.6	64.782903
166.07	65.296269
166.56	65.808767
167.04	66.313371
167.51	66.802987
168.	67.270665
168.48	67.710122
168.95	68.11657
169.44	68.487536
169.92	68.823156
170.4	69.125774
170.88	69.399179
171.35	69.647936
171.84	69.877075
172.32	70.092073
172.78	70.298933
173.28	70.504201
173.76	70.714767
174.23	70.937357
174.72	71.177731
175.2	71.43982
175.68	71.725203
176.16	72.033156
176.64	72.361108
177.12	72.70513
177.6	73.060254
178.07	73.4206
178.56	73.77956
179.04	74.130296
179.51	74.466679
180.	74.784473
180.48	75.082145
180.95	75.360764
181.44	75.623137
181.92	75.87287
182.4	76.113877
182.88	76.350384
183.35	76.587123
183.84	76.829422
184.32	77.082
184.78	77.353325
185.28	77.644737
185.76	77.959477
186.23	78.297225
186.72	78.655359
187.2	79.029748
187.68	79.415612
188.16	79.808103
188.64	80.202481
189.12	80.593972
189.6	80.977531
190.07	81.347657
190.56	81.698475
191.04	82.024274
191.51	82.320488
192.	82.584712
192.48	82.817161
192.95	83.020368
193.44	83.198442
193.92	83.356406
194.4	83.453
194.88	83.634842
195.35	83.7678
195.84	83.905225
196.32	84.053025
196.78	84.215619
197.28	84.395235
197.76	84.591834
198.23	84.803677
198.72	85.028121
199.2	85.262162
199.68	85.502579
200.16	85.745745
200.64	85.987326
201.12	86.222028
201.6	86.443567
202.07	86.645074
202.56	86.820108
203.04	86.964224
203.51	87.076498
204.	87.160211
204.48	87.222261
204.95	87.27177
205.44	87.31868
205.92	87.372775
206.4	87.443111
206.88	87.537593
207.35	87.662515
207.84	87.822077
208.32	88.018141
208.78	88.250391
209.28	88.516865
209.76	88.814562
210.23	89.139901
210.72	89.488975
211.2	89.857627
211.67	90.241436
212.16	90.635668
212.64	91.03527
213.12	91.434936
213.6	91.82932
214.07	92.213449
214.56	92.58332
215.04	92.936476
215.51	93.272267
216.	93.59161
216.48	93.8964
216.95	94.188892
217.44	94.471273
217.92	94.7454
218.4	95.012586
218.88	95.273383
219.35	95.527425
219.84	95.773516
220.32	96.009943
220.78	96.234889
221.28	96.446722
221.76	96.644091
222.23	96.825873
222.72	96.991024
223.2	97.13845
223.67	97.266909
224.16	97.375066
224.64	97.461719
225.12	97.526202
225.6	97.568786
226.07	97.590897
226.56	97.594
227.04	97.584217
227.51	97.561955
228.	97.531536
228.48	97.495919
228.95	97.457377
229.44	97.417189
229.92	97.37544
230.38	97.331095
230.88	97.282296
231.35	97.226761
231.84	97.162195
232.32	97.086607
232.78	96.593
233.28	96.897561
233.76	96.783881
234.23	96.658901
234.72	96.524839
235.2	96.384557
235.67	96.241433
236.16	96.099433
236.64	95.9634
237.12	95.839399
237.6	95.212767
238.07	94.607074
238.56	94.031496
239.04	93.494805
239.51	93.004662
240.	92.566953
240.48	92.185266
240.95	91.860735
241.44	91.59226
241.92	91.377015
242.38	91.210995
242.88	91.089462
243.35	91.007303
243.84	90.959367
244.32	90.940777
244.78	90.947192
245.28	90.974917
245.76	91.020885
246.23	91.082703
246.72	91.158919
247.2	91.249551
247.67	91.356594
248.16	91.484087
248.64	91.637586
249.12	91.823258
249.6	92.046941
250.07	92.313244
250.56	92.624783
251.04	92.981707
251.51	93.381698
252.	93.8204
252.48	94.292063
252.95	94.790091
253.44	95.307416
253.92	95.83679
254.38	96.371109
254.88	96.903863
255.35	97.429701
255.84	97.94487
256.32	98.447335
256.8	98.936563
257.28	99.413174
257.76	99.878854
258.24	100.336843
258.71	100.792761
259.2	101.255091
259.68	101.734749
260.15	102.243754
260.64	102.79345
261.12	103.392732
261.57	104.046668
262.08	104.755876
262.56	105.516837
263.03	106.322848
263.52	107.165098
264.	108.033525
264.48	108.917431
264.96	109.805995
265.44	110.688848
265.92	111.556711
266.4	112.40193
266.88	113.218751
267.36	114.003163
267.84	114.752474
268.32	115.464922
268.8	116.139724
269.28	116.777656
269.76	117.381836
270.24	117.957932
270.71	118.513347
271.2	119.055605
271.68	119.590708
272.15	120.122055
272.64	120.650246
273.12	121.173581
273.57	121.688843
274.08	122.191957
274.56	122.678403
275.03	123.143509
275.52	123.582795
276.	123.992455
276.48	124.369927
276.96	124.714332
277.44	125.02652
277.92	125.308647
278.4	125.563487
278.88	125.79379
279.36	126.001988
279.84	126.19037
280.32	126.361666
280.8	126.519707
281.28	126.669655
281.76	126.817504
282.24	126.969
282.71	127.128468
283.2	127.298072
283.68	127.477725
284.15	127.665523
284.64	127.858354
285.12	128.052499
285.57	128.244205
286.08	128.430289
286.56	128.608746
287.03	128.779205
287.52	128.943003
288.	129.102794
288.47	129.261803
288.96	129.422
289.44	129.588458
289.92	129.759109
290.4	129.934986
290.88	130.115974
291.36	130.30287
291.84	130.498216
292.32	130.706336
292.8	130.932332
293.28	131.180572
293.76	131.453539
294.24	131.751502
294.71	132.072921
295.2	132.415089
295.68	132.774753
296.15	133.148675
296.64	133.534211
297.12	133.929837
297.57	134.335463
298.08	134.752291
298.56	135.182241
299.03	135.627164
299.52	136.088152
300.	136.565255
300.47	137.05775
300.96	137.564968
301.44	138.087353
301.92	138.627219
302.4	139.18866
302.88	139.776492
303.36	140.394571
303.84	141.044074
304.32	141.722343
304.8	142.422712
305.28	143.135242
305.76	143.84795
306.24	144.548137
306.71	145.223629
307.2	145.863883
307.68	146.460806
308.15	147.009029
308.64	147.505526
309.12	147.948737
309.57	148.33762
310.08	148.671026
310.56	148.947701
311.03	149.167029
311.52	149.330405
312.	149.44269
312.47	149.512892
312.96	149.553467
313.44	149.578278
313.92	149.537
314.4	149.626748
314.88	149.662297
315.36	149.704723
315.84	149.748771
316.32	149.787606
316.8	149.814419
317.28	149.823615
317.76	149.81165
318.24	149.777458
318.71	149.722314
319.2	149.6491
319.68	149.561241
320.15	149.461758
320.64	149.35279
321.12	149.235764
321.57	149.112146
322.08	148.984485
322.56	148.857236
323.03	148.736917
323.52	148.631589
324.	148.549925
324.47	148.500075
324.96	148.488406
325.44	148.518332
325.92	148.589663
326.4	148.698798
326.88	148.839641
327.36	149.004797
327.84	149.186661
328.32	149.378302
328.8	149.574138
329.28	149.770268
329.76	149.96434
330.24	150.155026
330.71	150.341426
331.2	150.522795
331.68	150.69867
332.15	150.869199
332.64	151.035315
333.12	151.198677
333.57	151.361507
334.08	151.526447
334.56	151.69635
335.03	151.873763
335.52	152.053
336.	152.254045
336.47	152.452021
336.96	152.647414
337.44	152.832144
337.91	152.798
338.4	153.136692
338.88	153.24266
339.36	153.311648
339.84	153.342098
340.32	153.335026
340.8	153.293751
341.28	153.223395
341.76	153.130421
342.24	153.022371
342.71	152.90777
343.2	152.796121
343.68	152.697938
344.15	152.624774
344.64	152.589216
345.12	152.604563
345.57	152.683881
346.08	152.838175
346.56	153.07401
347.03	153.391632
347.52	153.784701
348.	154.241807
348.47	154.748827
348.96	155.291099
349.44	155.85503
349.91	156.429194
350.4	157.005029
350.88	157.57709
351.36	158.142874
351.84	158.702284
352.32	159.256883
352.8	159.809019
353.28	160.361047
353.76	160.914892
354.24	161.472067
354.71	162.034022
355.2	162.602559
355.68	163.180016
356.15	163.769008
356.64	164.371628
357.12	164.988209
357.57	165.61612
358.08	166.249508
358.56	166.880143
359.03	167.49888
359.52	168.097067
360.	168.667633
360.47	169.205803
360.96	169.709422
361.44	170.178803
361.91	170.616127
362.4	171.024627
362.88	171.407868
363.36	171.769309
363.84	172.112131
364.32	172.439253
364.8	172.753468
365.28	173.057673
365.76	173.355156
366.24	173.649871
366.71	173.94655
367.2	174.250409
367.68	174.566219
368.15	174.896705
368.64	175.240754
369.12	175.592364
369.57	175.941019
370.08	176.273386
370.56	176.575599
371.03	176.835498
371.52	177.044476
372.	177.198733
372.47	177.212
372.96	177.352883
373.44	177.367211
373.91	177.352442
374.4	177.318279
374.88	177.273574
375.36	177.226145
375.84	177.182914
376.32	177.150147
376.8	177.133679
377.28	177.139002
377.76	177.171142
378.24	177.234225
378.71	177.330759
379.2	177.460794
379.68	177.621303
380.15	177.806192
380.64	178.007135
381.12	178.215196
381.57	178.422854
382.08	178.625839
382.56	178.824058
383.03	179.021225
383.52	179.223508
384.	179.43792
384.47	179.6711
384.96	179.928682
385.44	180.215157
385.91	180.534047
386.4	180.888197
386.88	181.280096
387.36	181.712102
387.84	182.186486
388.32	182.705184
388.8	183.269199
389.28	183.877627
389.76	184.526541
390.24	185.208144
390.71	185.910708
391.2	186.61959
391.68	187.319289
392.15	187.122
392.64	188.640664
393.12	189.248949
393.57	189.821954
394.08	190.363854
394.56	190.880044
395.03	191.375734
395.52	191.855266
396.	192.322057
396.47	192.778856
396.96	193.228095
397.44	193.6722
397.91	194.113761
398.4	194.555436
398.88	194.498
399.36	195.446914
399.84	195.896141
400.32	196.342033
400.8	196.775516
401.28	197.184408
401.76	197.555355
402.24	197.876375
402.71	198.139287
403.2	198.341264
403.68	198.485064
404.15	198.577987
404.64	198.630115
405.12	198.65252
405.57	198.655903
406.08	198.64981
406.56	198.642314
407.03	198.640019
407.52	198.648225
408.	198.671175
408.47	198.71229
408.96	198.774328
409.44	198.859371
409.91	198.968803
410.4	199.103221
410.88	199.261602
411.35	199.440176
411.84	199.631938
412.32	199.827178
412.8	200.015073
413.28	200.185798
413.76	200.332449
414.24	200.452235
414.71	200.546681
415.2	200.620874
415.68	200.68214
416.15	200.738646
416.64	200.798315
417.12	200.8682
417.57	200.954267
418.08	201.061441
418.56	201.193823
419.03	201.354941
419.52	201.547972
420.	201.775816
420.47	202.040937
420.96	202.344875
421.44	202.687361
421.91	203.065354
422.4	203.472517
422.88	203.899554
423.35	204.335378
423.84	204.768619
424.32	205.18902
424.8	205.588504
425.28	205.961855
425.76	206.306877
426.24	206.623917
426.71	206.914929
427.2	207.182458
427.68	207.428872
428.15	207.655977
428.64	207.864943
429.12	208.056442
429.57	208.230882
430.08	208.388643
430.56	208.53024
431.03	208.65635
431.52	208.767642
