# Supplementary material for: Towards the engineering of a photon-only two-stroke rotary molecular motor
Source: Nat Commun. 2022 Oct 28;13:6433. doi: 10.1038/s41467-022-33695-x (PMC9616945; doi:10.1038/s41467-022-33695-x)
Supplement: Supplementary file 13 — Source Data [file 41467_2022_33695_MOESM13_ESM.zip › Figure 4D source data/traj-16.txt]

time(fs) , θ(deg.)
0.	1.982538
0.48	2.17881
0.96	2.364127
1.44	2.539173
1.92	2.704388
2.4	2.860001
2.88	3.0062
3.36	3.143417
3.84	3.272706
4.32	3.396074
4.8	3.516567
5.279	3.637831
5.76	3.763109
6.24	3.893905
6.72	4.028878
7.199	4.163674
7.68	4.291994
8.16	4.407468
8.64	4.505325
9.12	4.583182
9.6	4.640827
10.08	4.679432
10.559	4.70074
11.04	4.706426
11.52	4.697735
12.	4.675292
12.48	4.639028
12.959	4.588221
13.44	4.521702
13.92	4.438292
14.399	4.337485
14.879	4.220253
15.36	4.089709
15.84	3.951349
16.32	3.8127
16.8	3.682347
17.28	3.568404
17.758	3.476856
18.24	3.410478
18.72	3.369009
19.2	3.35046
19.68	3.352607
20.16	3.373853
20.64	3.413288
21.117	3.470321
21.598	3.544206
22.08	3.633681
22.56	3.736784
23.04	3.850829
23.52	3.972564
24.	4.098511
24.48	4.225473
24.96	4.351093
25.438	4.474323
25.918	4.5956
26.4	4.716706
26.88	4.840378
27.36	4.969764
27.84	5.107765
28.32	5.256251
28.797	5.415277
29.278	5.582691
29.758	5.754518
30.24	5.926008
30.72	6.092784
31.2	6.251533
31.68	6.400134
32.16	6.537419
32.64	6.662784
33.12	6.7758
33.6	6.875882
34.08	6.96206
34.56	7.03292
35.04	7.086753
35.516	7.121933
36.	7.137418
36.48	7.133157
36.96	7.110275
37.44	7.071026
37.92	7.018718
38.4	6.957768
38.875	6.893925
39.36	6.834399
39.836	6.787483
40.32	6.761355
40.8	6.762308
41.28	6.793334
41.76	6.853882
42.235	6.940709
42.72	7.049084
43.196	7.173687
43.68	7.309021
44.16	7.449491
44.64	7.589371
45.12	7.722904
45.6	7.844655
46.08	7.950103
46.555	8.036352
47.04	8.102605
47.516	8.1502
48.	8.182161
48.48	8.20255
48.96	8.216053
49.44	8.227983
49.92	8.244603
50.4	8.273377
50.875	8.322598
51.36	8.400016
51.836	8.51085
52.32	8.656312
52.8	8.833562
53.28	9.036971
53.76	9.259743
54.235	9.49506
54.72	9.73653
55.196	9.978205
55.68	10.214434
56.16	10.439865
56.64	10.649689
57.12	10.840092
57.594	11.008674
58.08	11.15454
58.555	11.277977
59.04	11.379917
59.516	11.461562
60.	11.524439
60.48	11.570921
60.96	11.604991
61.44	11.632843
61.915	11.662841
62.4	11.704533
62.875	11.766765
63.36	11.855526
63.836	11.972552
64.32	12.115403
64.8	12.278802
65.28	12.456298
65.75	12.641472
66.24	12.828554
66.72	13.012657
67.2	13.186
67.67	13.358054
68.16	13.516062
68.64	13.664809
69.12	13.806333
69.6	13.943166
70.08	14.077641
70.56	14.211573
71.03	14.346501
71.52	14.484365
72.	14.628306
72.48	14.783167
72.96	14.955365
73.44	15.152044
73.92	15.379584
74.39	15.641821
74.88	15.938641
75.36	16.265682
75.84	16.615272
76.32	16.977912
76.8	17.343536
77.28	17.702261
77.75	18.044825
78.24	18.363012
78.72	18.6501
79.2	18.901192
79.67	19.113148
80.16	19.284115
80.64	19.412951
81.11	19.49891
81.6	19.5418
82.08	19.542567
82.56	19.504012
83.03	19.431324
83.52	19.33217
84.	19.216348
84.47	19.094995
84.96	18.97933
85.44	18.878898
85.92	18.749
86.39	18.742703
86.88	18.70451
87.36	18.678229
87.84	18.655497
88.32	18.627924
88.8	18.58814
89.28	18.530509
89.75	18.451539
90.24	18.349861
90.72	18.225758
91.2	18.080496
91.67	17.915826
92.16	17.733944
92.64	17.537829
93.11	17.331702
93.6	17.121285
94.08	16.913764
94.56	16.717566
95.03	16.542103
95.52	16.397548
96.	16.29444
96.47	16.242843
96.96	16.250853
97.44	16.322777
97.92	16.457895
98.39	16.65059
98.88	16.891775
99.36	17.170804
99.84	17.4771
100.32	17.801224
100.8	18.135333
101.28	18.473118
101.75	18.809469
102.24	19.140176
102.72	19.461888
103.2	19.772265
103.67	20.070131
104.16	20.355454
104.64	20.629149
105.11	20.892843
105.6	21.148763
106.08	21.388
106.56	21.649583
107.03	21.902657
107.52	22.164027
108.	22.438242
108.47	22.727752
108.96	23.031194
109.44	23.342687
109.92	23.652765
110.39	23.950545
110.88	24.225904
111.36	24.470763
111.83	24.679307
112.32	24.847544
112.8	24.97276
113.28	25.053264
113.75	25.088419
114.24	25.078801
114.72	25.026228
115.19	24.933582
115.67	24.804527
116.16	24.643244
116.64	24.454328
117.11	24.242819
117.6	24.014334
118.08	23.775228
118.56	23.532618
119.03	23.29411
119.52	23.067004
120.	22.856977
120.47	22.666696
120.96	22.49525
121.44	22.338958
121.92	22.193144
122.39	22.053776
122.88	21.918324
123.36	21.785937
123.83	21.65735
124.32	21.53474
124.8	21.421481
125.28	21.321728
125.75	21.239872
126.24	21.180033
126.72	21.14571
127.19	21.13964
127.67	21.16383
128.16	21.219705
128.64	21.308313
129.12	21.430536
129.6	21.587224
130.07	21.779148
130.56	22.006596
131.04	22.268584
131.51	22.561941
132.	22.88095
132.48	23.218038
132.96	23.565242
133.44	23.915608
133.92	24.263958
134.4	24.607149
134.88	24.944034
135.35	25.275253
135.84	25.602811
136.32	25.929486
136.78	26.258227
137.28	26.591658
137.76	26.931787
138.24	27.279893
138.72	27.636551
139.2	28.001761
139.68	28.375117
140.16	28.756015
140.64	29.143824
141.12	29.537965
141.6	29.937727
142.07	30.341729
142.56	30.747096
143.04	31.148823
143.51	31.539919
144.	31.912529
144.48	32.259498
144.96	32.575706
145.44	32.858819
145.92	33.109392
146.4	33.330422
146.88	33.52653
147.35	33.703087
147.84	33.865511
148.32	34.018843
148.78	34.167561
149.28	34.315565
149.76	34.466234
150.23	34.622517
150.72	34.787011
151.2	34.962054
151.68	35.149785
152.16	35.35223
152.64	35.571343
153.12	35.808986
153.6	36.066706
154.07	36.345259
154.56	36.644038
155.04	36.960869
155.51	37.292484
156.	37.635477
156.48	37.987118
156.96	38.345657
157.44	38.710145
157.92	39.080046
158.4	39.454878
158.88	39.833989
159.35	40.216465
159.84	40.601126
160.32	40.986577
160.78	41.371264
161.28	41.753551
161.76	42.131769
162.23	42.504287
162.72	42.869578
163.2	43.226299
163.68	43.573363
164.16	43.909931
164.64	44.235257
165.12	44.548342
165.6	44.847641
166.07	45.131146
166.56	45.396969
167.04	45.64406
167.51	45.872597
168.	46.083904
168.48	46.280092
168.95	46.463661
169.44	46.637176
169.92	46.803074
170.4	46.963566
170.88	47.120599
171.35	47.27585
171.84	47.430718
172.32	47.586316
172.78	47.74344
173.28	47.902545
173.76	48.06372
174.23	48.226737
174.72	48.391153
175.2	48.556515
175.68	48.722556
176.16	48.889304
176.64	49.057029
177.12	49.226183
177.6	49.39746
178.07	49.571949
178.56	49.751153
179.04	49.936835
179.51	50.130768
180.	50.334517
180.48	50.549315
180.95	50.776003
181.44	51.015033
181.92	51.266477
182.4	51.530047
182.88	51.805106
183.35	52.090681
183.84	52.385479
184.32	52.687923
184.78	52.236
185.28	53.308597
185.76	53.623424
186.23	53.939752
186.72	54.257618
187.2	54.578253
187.68	54.903951
188.16	55.237697
188.64	55.582788
189.12	55.942569
189.6	56.320192
190.07	56.718358
190.56	57.139061
191.04	57.5834
191.51	58.051499
192.	58.542499
192.48	59.054633
192.95	59.585313
193.44	60.131256
193.92	60.688595
194.4	61.25301
194.88	61.819856
195.35	62.384301
195.84	62.941505
196.32	63.486835
196.78	64.016142
197.28	64.526035
197.76	65.014098
198.23	65.478901
198.72	65.91988
199.2	66.337142
199.68	66.731333
200.16	67.103562
200.64	67.45524
201.12	67.787853
201.6	68.102745
202.07	68.401001
202.56	68.683418
203.04	68.950561
203.51	69.202817
204.	69.44046
204.48	69.663673
204.95	69.872551
205.44	70.067086
205.92	70.24715
206.4	70.412514
206.88	70.562937
207.35	70.698311
207.84	70.81886
208.32	70.925286
208.78	71.018783
209.28	71.100933
209.76	71.173616
210.23	71.239094
210.72	71.300175
211.2	71.360278
211.67	71.423211
212.16	71.492794
212.64	71.5725
213.12	71.665217
213.6	71.773139
214.07	71.897725
214.56	72.039693
215.04	72.199002
215.51	72.374874
216.	72.565829
216.48	72.7698
216.95	72.984325
217.44	73.206855
217.92	73.435107
218.4	73.667352
218.88	73.902495
219.35	74.139862
219.84	74.378827
220.32	74.618591
220.78	74.858413
221.28	75.098184
221.76	75.338921
222.23	75.5828
222.72	75.832756
223.2	76.09194
223.67	76.363263
224.16	76.64911
224.64	76.951185
225.12	77.270432
225.6	77.606
226.07	77.960214
226.56	78.328631
227.04	78.710087
227.51	79.101893
228.	79.501112
228.48	79.904908
228.95	80.310858
229.44	80.717042
229.92	81.12184
230.38	81.523507
230.88	81.91981
231.35	82.308092
231.84	82.685904
232.32	83.051858
232.78	83.406197
233.28	83.750745
233.76	84.088318
234.23	84.421933
234.72	84.754116
235.2	85.086457
235.67	85.419352
236.16	85.751949
236.64	86.082201
237.12	86.407019
237.6	86.722549
238.07	87.024577
238.56	87.309044
239.04	87.572615
239.51	87.81312
240.	88.029674
240.48	88.222351
240.95	88.391531
241.44	88.537268
241.92	88.659076
242.38	88.756344
242.88	88.829136
243.35	88.878872
243.84	88.908513
244.32	88.922187
244.78	88.924536
245.28	88.920059
245.76	88.912638
246.23	88.905266
246.72	88.83
247.2	88.897624
247.67	88.898454
248.16	88.901852
248.64	88.906909
249.12	88.912822
249.6	88.919383
250.07	88.927338
250.56	88.938418
251.04	88.954903
251.51	88.978767
252.	89.010698
252.48	89.04948
252.95	89.092088
253.44	89.134545
253.92	89.173186
254.38	89.205851
254.88	89.232525
255.35	89.255237
255.84	89.277339
256.32	89.302614
256.8	89.334505
257.28	89.375664
257.76	89.427775
258.24	89.491637
258.71	89.567416
259.2	89.654
259.68	89.754444
260.15	89.866445
260.64	89.992626
261.12	90.135534
261.57	90.298155
262.08	90.483026
262.56	90.691289
263.03	90.922201
263.52	91.173348
264.	91.441509
264.48	91.723742
264.96	92.018253
265.44	92.324707
265.92	92.643919
266.4	92.977176
266.88	93.32553
267.36	93.689308
267.84	94.067901
268.32	94.459763
268.8	94.862577
269.28	95.273508
269.76	95.689524
270.24	96.107824
270.71	96.526305
271.2	96.943957
271.68	97.361042
272.15	97.778791
272.64	98.198588
273.12	98.620818
273.57	99.043849
274.08	99.463694
274.56	99.87446
275.03	100.26937
275.52	100.642
276.	100.987444
276.48	101.303081
276.96	101.588701
277.44	101.845975
277.92	102.077571
278.4	102.286314
278.88	102.474638
279.36	102.644368
279.84	102.796767
280.32	102.932794
280.8	103.053511
281.28	103.160588
281.76	103.256767
282.24	103.346083
282.71	103.433602
283.2	103.524545
283.68	103.622967
284.15	103.730489
284.64	103.845727
285.12	103.964603
285.57	104.081333
286.08	104.189678
286.56	104.284266
287.03	104.361749
287.52	104.421384
288.	104.464762
288.47	104.49481
288.96	104.514641
289.44	104.526674
289.92	104.532245
290.4	104.531629
290.88	104.5244
291.36	104.510032
291.84	104.488613
292.32	104.461499
292.8	104.431678
293.28	104.40362
293.76	104.382556
294.24	104.37327
294.71	104.378764
295.2	104.399304
295.68	104.432294
296.15	104.472906
296.64	104.515125
297.12	104.552848
297.57	104.580947
298.08	104.596208
298.56	104.597852
299.03	104.587343
299.52	104.567553
300.	104.541662
300.47	104.512304
300.96	104.481131
301.44	104.448808
301.92	104.415347
302.4	104.38068
302.88	104.345381
303.36	104.311361
303.84	104.282311
304.32	104.263661
304.8	104.261938
305.28	104.283604
305.76	104.333702
306.24	104.414862
306.71	104.526989
307.2	104.667588
307.68	104.832392
308.15	105.016073
308.64	105.213081
309.12	105.418604
309.57	105.629405
310.08	105.844102
310.56	106.062654
311.03	106.285341
311.52	106.511774
312.	106.74027
312.47	106.967712
312.96	107.189865
313.44	107.402103
313.92	107.600512
314.4	107.783107
314.88	107.950755
315.36	108.107291
315.84	108.258515
316.32	108.410258
316.8	108.566222
317.28	108.726577
317.76	108.887882
318.24	109.044091
318.71	109.187919
319.2	109.312091
319.68	109.410357
320.15	109.47834
320.64	109.514027
321.12	109.517646
321.57	109.4909
322.08	109.435909
322.56	109.354325
323.03	109.246835
323.52	109.11309
324.	108.952042
324.47	108.762627
324.96	108.544746
325.44	108.300307
325.92	108.033907
326.4	107.752717
326.88	107.465413
327.36	107.180417
327.84	106.904138
328.32	106.639915
328.8	106.388034
329.28	106.146488
329.76	105.91203
330.24	105.681122
330.71	105.45082
331.2	105.219526
331.68	104.98743
332.15	104.756401
332.64	104.529354
333.12	104.309371
333.57	104.09894
334.08	103.899474
334.56	103.711158
335.03	103.533098
335.52	103.363814
336.	103.202021
336.47	103.047606
336.96	102.902458
337.44	102.770744
337.91	102.658317
338.4	102.571301
338.88	102.514296
339.36	102.488992
339.84	102.493778
340.32	102.524395
340.8	102.575152
341.28	102.640222
341.76	102.714833
342.24	102.796156
342.71	102.883648
343.2	102.978673
343.68	103.083651
344.15	103.201132
344.64	103.333096
345.12	103.480578
345.57	103.643548
346.08	103.821035
346.56	104.011522
347.03	104.213627
347.52	104.427076
348.	104.653656
348.47	104.897646
348.96	105.165161
349.44	105.462314
349.91	105.792912
350.4	106.156967
350.88	106.550769
351.36	106.968234
351.84	107.402609
352.32	107.847854
352.8	108.299412
353.28	108.754334
353.76	109.210817
354.24	109.667436
354.71	110.1224
355.2	110.573021
355.68	111.015449
356.15	111.444621
356.64	111.854397
357.12	112.237903
357.57	112.588137
358.08	112.898833
358.56	113.165467
359.03	113.386131
359.52	113.561928
360.	113.696678
360.47	113.795966
360.96	113.86579
361.44	113.911202
361.91	113.935435
362.4	113.93985
362.88	113.924591
363.36	113.889492
363.84	113.83471
364.32	113.760948
364.8	113.669362
365.28	113.561307
365.76	113.438066
366.24	113.300635
366.71	113.149542
367.2	112.984753
367.68	112.805708
368.15	112.611562
368.64	112.401696
369.12	112.176451
369.57	111.937905
370.08	111.690359
370.56	111.440329
371.03	111.195974
371.52	110.9661
372.	110.75892
372.47	110.580767
372.96	110.435081
373.44	110.32215
373.91	110.239723
374.4	110.184167
374.88	110.151558
375.36	110.138307
375.84	110.141274
376.32	110.157577
376.8	110.184338
377.28	110.218414
377.76	110.256218
378.24	110.293647
378.71	110.326201
379.2	110.349371
379.68	110.359381
380.15	110.354235
380.64	110.334745
381.12	110.305043
381.57	110.272217
382.08	110.24513
382.56	110.232803
383.03	110.242764
383.52	110.279827
384.	110.345669
384.47	110.439462
384.96	110.559239
385.44	110.703219
385.91	110.870406
386.4	111.060412
386.88	111.272895
387.36	111.507023
387.84	111.761126
388.32	112.032496
388.8	112.317291
389.28	112.610504
389.76	112.906057
390.24	113.197142
390.71	113.476921
391.2	113.739597
391.68	113.981569
392.15	114.202162
392.64	114.403518
393.12	114.589746
393.57	114.765727
394.08	114.936041
394.56	114.411785
395.03	113.933507
395.52	113.502038
396.	113.116772
396.47	112.776214
396.96	112.478514
397.44	112.221842
397.91	112.004574
398.4	111.825319
398.88	111.682823
399.36	111.575777
399.84	111.50255
400.32	111.460884
400.8	111.447651
401.28	111.458886
401.76	111.49031
402.24	111.538544
402.71	111.602737
403.2	111.685831
403.68	111.794562
404.15	111.938059
404.64	112.125825
405.12	112.365956
405.57	112.664052
406.08	113.022859
406.56	113.442537
407.03	113.921295
407.52	114.456025
408.	115.04273
408.47	115.676764
408.96	116.352957
409.44	117.065701
409.91	117.808953
410.4	118.576151
410.88	119.360054
411.35	120.15254
411.84	120.944492
412.32	121.725957
412.8	122.486858
413.28	123.218366
413.76	123.91459
414.24	124.573698
414.71	125.197695
415.2	125.791
415.68	126.358728
416.15	126.905413
416.64	127.43436
417.12	127.947457
417.57	128.445229
418.08	128.927026
418.56	129.391278
419.03	129.835775
419.52	130.257912
420.	130.654863
420.47	131.023661
420.96	131.361191
421.44	131.664121
421.91	131.928782
422.4	132.151055
422.88	132.326375
423.35	132.450069
423.84	132.51825
424.32	132.529285
424.8	132.48532
425.28	132.392953
425.76	132.262518
426.24	132.106421
426.71	131.937447
427.2	131.767619
427.68	131.60763
428.15	131.466662
428.64	131.352356
429.12	131.270891
429.57	131.227084
430.08	131.224498
430.56	131.265494
431.03	131.351208
431.52	131.481461
