# Supplementary material for: Towards the engineering of a photon-only two-stroke rotary molecular motor
Source: Nat Commun. 2022 Oct 28;13:6433. doi: 10.1038/s41467-022-33695-x (PMC9616945; doi:10.1038/s41467-022-33695-x)
Supplement: Supplementary file 13 — Source Data [file 41467_2022_33695_MOESM13_ESM.zip › Figure 4D source data/traj-17.txt]

time(fs) , θ(deg.)
0.	1.919628
0.48	2.144738
0.96	2.378432
1.44	2.619204
1.92	2.865984
2.4	3.118188
2.88	3.375934
3.36	3.640361
3.84	3.913768
4.32	4.199202
4.8	4.499559
5.279	4.816685
5.76	5.150905
6.24	5.501048
6.72	5.864776
7.199	6.238976
7.68	6.62007
8.16	7.004216
8.64	7.387383
9.12	7.765352
9.6	8.133709
10.08	8.487852
10.559	8.823104
11.04	9.13496
11.52	9.419431
12.	9.673375
12.48	9.89468
12.959	10.082311
13.44	10.236345
13.92	10.358118
14.399	10.450425
14.879	10.517457
15.36	10.564277
15.84	10.595987
16.32	10.616962
16.8	10.630433
17.28	10.638437
17.758	10.642012
18.24	10.64145
18.72	10.636514
19.2	10.626576
19.68	10.610688
20.16	10.587649
20.64	10.556107
21.117	10.514721
21.598	10.462362
22.08	10.39827
22.56	10.322104
23.04	10.233838
23.52	10.133653
24.	10.022065
24.48	9.90041
24.96	9.77147
25.438	9.639677
25.918	9.510536
26.4	9.389515
26.88	9.280983
27.36	9.187644
27.84	9.110522
28.32	9.049295
28.797	9.002761
29.278	8.969271
29.758	8.947054
30.24	8.934419
30.72	8.92989
31.2	8.932289
31.68	8.940823
32.16	8.955184
32.64	8.975632
33.12	9.003012
33.6	9.038646
34.08	9.084155
34.56	9.141289
35.04	9.211949
35.516	9.298323
36.	9.402954
36.48	9.528519
36.96	9.677323
37.44	9.850752
37.92	10.048908
38.4	10.270535
38.875	10.513154
39.36	10.7733
39.836	11.046751
40.32	11.328711
40.8	11.613913
41.28	11.896701
41.76	12.171119
42.235	12.431098
42.72	12.670813
43.196	12.885193
43.68	13.070491
44.16	13.224691
44.64	13.347646
45.12	13.440965
45.6	13.507845
46.08	13.552857
46.555	13.581659
47.04	13.600436
47.516	13.615168
48.	13.630932
48.48	13.651485
48.96	13.679203
49.44	13.715289
49.92	13.760069
50.4	13.813264
50.875	13.874143
51.36	13.941589
51.836	14.014096
52.32	14.089776
52.8	14.166409
53.28	14.241571
53.76	14.312821
54.235	14.377916
54.72	14.435011
55.196	14.48284
55.68	14.520944
56.16	14.543
56.64	14.572017
57.12	14.590543
57.594	14.610137
58.08	14.635733
58.555	14.671828
59.04	14.72183
59.516	14.787756
60.	14.870283
60.48	14.96905
60.96	15.083054
61.44	15.210988
61.915	15.351437
62.4	15.502915
62.875	15.663792
63.36	15.832137
63.836	16.00554
64.32	16.18099
64.8	16.354872
65.28	16.523153
65.75	16.681802
66.24	16.827439
66.72	16.95816
67.2	17.074285
67.67	17.178709
68.16	17.276533
68.64	17.37404
69.12	17.477368
69.6	17.591345
70.08	17.718722
70.56	17.859917
71.03	18.013192
71.52	18.175114
72.	18.341098
72.48	18.505884
72.96	18.663872
73.44	18.809337
73.92	18.936578
74.39	19.040075
74.88	19.114679
75.36	19.155862
75.84	19.160004
76.32	19.124681
76.8	19.048946
77.28	18.933644
77.75	18.781715
78.24	18.598343
78.72	18.390744
79.2	18.167472
79.67	17.937394
80.16	17.708618
80.64	17.48763
81.11	17.278789
81.6	17.084267
82.08	16.904411
82.56	16.738317
83.03	16.584437
83.52	16.441061
84.	16.306598
84.47	16.179704
84.96	16.059288
85.44	15.944472
85.92	15.834533
86.39	15.728858
86.88	15.626961
87.36	15.52863
87.84	15.434291
88.32	15.345565
88.8	15.265818
89.28	15.200331
89.75	15.155871
90.24	15.139756
90.72	15.158707
91.2	15.217779
91.67	15.319522
92.16	15.463535
92.64	15.646494
93.11	15.86265
93.6	16.104587
94.08	16.364006
94.56	16.632361
95.03	16.901304
95.52	17.162963
96.	17.410123
96.47	17.636335
96.96	17.835961
97.44	18.004199
97.92	18.137151
98.39	18.231
98.88	18.287316
99.36	18.303384
99.84	18.282285
100.32	18.227735
100.8	18.1447
101.28	18.038942
101.75	17.916583
102.24	17.783659
102.72	17.645594
103.2	17.506643
103.67	17.369406
104.16	17.234639
104.64	17.101418
105.11	16.967609
105.6	16.830447
106.08	16.687104
106.56	16.535084
107.03	16.372483
107.52	16.19805
108.	16.011147
108.47	15.811722
108.96	15.600417
109.44	15.378905
109.92	15.150302
110.39	14.919426
110.88	14.692636
111.36	14.477306
111.83	14.281128
112.32	14.111448
112.8	13.97469
113.28	13.875836
113.75	13.817926
114.24	13.801683
114.72	13.825415
115.19	13.885259
115.67	13.975754
116.16	14.090567
116.64	14.223227
117.11	14.367744
117.6	14.519017
118.08	14.672982
118.56	14.826495
119.03	14.977086
119.52	15.122815
120.	15.262387
120.47	15.395537
120.96	15.523451
121.44	15.64892
121.92	15.776092
122.39	15.909935
122.88	16.055639
123.36	16.218054
123.83	16.40121
124.32	16.60786
124.8	16.839101
125.28	17.094178
125.75	17.370608
126.24	17.664614
126.72	17.971755
127.19	18.287562
127.67	18.608011
128.16	18.929776
128.64	19.250251
129.12	19.567367
129.6	19.879329
130.07	20.184427
130.56	20.48109
131.04	20.768292
131.51	21.046204
132.	21.316796
132.48	21.584076
132.96	21.853833
133.44	22.133044
133.92	22.429161
134.4	22.749434
134.88	23.100208
135.35	23.486174
135.84	23.909621
136.32	24.364
136.78	24.863858
137.28	25.385704
137.76	25.928669
138.24	26.485522
138.72	27.049299
139.2	27.613663
139.68	28.173008
140.16	28.722388
140.64	29.257368
141.12	29.773963
141.6	30.26876
142.07	30.739217
142.56	31.184023
143.04	31.60331
143.51	31.575
144.	32.372349
144.48	32.72778
144.96	33.068252
145.44	33.397055
145.92	33.717033
146.4	34.030152
146.88	34.33702
147.35	34.636551
147.84	34.925962
148.32	35.201152
148.78	35.457324
149.28	35.689587
149.76	35.893362
150.23	36.064539
150.72	36.199418
151.2	36.29459
151.68	36.346852
152.16	36.353314
152.64	36.311731
153.12	36.221017
153.6	36.081725
154.07	35.89626
154.56	35.668736
155.04	35.404567
155.51	35.110004
156.	34.791727
156.48	34.456483
156.96	34.110681
157.44	33.75991
157.92	33.408516
158.4	33.059451
158.88	32.71452
159.35	32.374946
159.84	32.041965
160.32	31.717231
160.78	31.402936
161.28	31.101651
161.76	30.816034
162.23	30.548522
162.72	30.301142
163.2	30.075562
163.68	29.873361
164.16	29.696457
164.64	29.547441
165.12	29.429663
165.6	29.347001
166.07	29.303452
166.56	29.302707
167.04	29.347808
167.51	29.44085
168.	29.582685
168.48	29.772645
168.95	30.008404
169.44	30.286127
169.92	30.600904
170.4	30.947298
170.88	31.319796
171.35	31.713033
171.84	32.12179
172.32	32.540863
172.78	32.964903
173.28	33.388328
173.76	33.805365
174.23	34.210314
174.72	34.59801
175.2	34.964434
175.68	35.307253
176.16	35.626079
176.64	35.922354
177.12	36.198913
177.6	36.459385
178.07	36.707586
178.56	36.946942
179.04	37.180045
179.51	37.408434
180.	37.632702
180.48	37.852872
180.95	38.068845
181.44	38.280719
181.92	38.488897
182.4	38.69402
182.88	38.89676
183.35	39.0976
183.84	39.296667
184.32	39.493688
184.78	39.688078
185.28	39.879202
185.76	40.066769
186.23	40.251249
186.72	40.434155
187.2	40.618073
187.68	40.806446
188.16	41.003178
188.64	41.212165
189.12	41.436824
189.6	41.679649
190.07	41.9419
190.56	42.223548
191.04	42.52348
191.51	42.839887
192.	43.170582
192.48	43.513172
192.95	43.865064
193.44	44.223387
193.92	44.584878
194.4	44.945789
194.88	45.301861
195.35	45.648414
195.84	45.980609
196.32	46.293902
196.78	46.584639
197.28	46.850679
197.76	47.091846
198.23	47.310082
198.72	47.509267
199.2	47.694706
199.68	47.872346
200.16	48.047726
200.64	48.224858
201.12	48.405489
201.6	48.589138
202.07	48.773869
202.56	48.957309
203.04	49.137413
203.51	49.312758
204.	49.482488
204.48	49.646043
204.95	49.802856
205.44	49.952093
205.92	50.092511
206.4	50.222499
206.88	50.340304
207.35	50.444423
207.84	50.534063
208.32	50.609523
208.78	50.672344
209.28	50.725209
209.76	50.771669
210.23	50.815795
210.72	50.861836
211.2	50.913845
211.67	50.975306
212.16	51.048855
212.64	51.136253
213.12	51.23863
213.6	51.356801
214.07	51.49146
214.56	51.643199
215.04	51.812362
215.51	51.847
216.	52.201919
216.48	52.420073
216.95	52.651005
217.44	52.891725
217.92	53.138885
218.4	53.389299
218.88	53.64059
219.35	53.891741
219.84	54.143386
220.32	54.397757
220.78	54.658339
221.28	54.929339
221.76	55.214974
222.23	55.518616
222.72	55.842016
223.2	56.184973
223.67	56.54562
224.16	56.921092
224.64	57.30819
225.12	57.703778
225.6	58.104903
226.07	58.508755
226.56	58.912527
227.04	59.3133
227.51	59.707967
228.	60.09324
228.48	60.465803
228.95	60.822598
229.44	61.16123
229.92	61.480419
230.38	61.780372
230.88	62.062983
231.35	62.3318
231.84	62.591709
232.32	62.848304
232.78	63.106955
233.28	63.371771
233.76	63.644888
234.23	63.926408
234.72	64.214949
235.2	64.508412
235.67	64.80457
236.16	65.101371
236.64	65.396972
237.12	65.68964
237.6	65.977602
238.07	66.258905
238.56	66.531354
239.04	66.792555
239.51	67.040132
240.	67.272143
240.48	67.487667
240.95	67.687434
241.44	67.874316
241.92	68.053477
242.38	68.232016
242.88	68.418047
243.35	68.619218
243.84	68.841017
244.32	69.085517
244.78	69.351215
245.28	69.63396
245.76	69.928334
246.23	70.2288
246.72	70.530318
247.2	70.828526
247.67	71.119648
248.16	71.400305
248.64	71.667331
249.12	71.917661
249.6	72.148337
250.07	72.356655
250.56	72.540441
251.04	72.698476
251.51	72.830954
252.	72.939872
252.48	73.029238
252.95	73.104984
253.44	73.174562
253.92	73.24617
254.38	73.32772
254.88	73.425771
255.35	73.5448
255.84	73.687099
256.32	73.853225
256.8	74.042681
257.28	74.254482
257.76	74.487445
258.24	74.740242
258.71	75.011321
259.2	75.298753
259.68	75.60011
260.15	75.912389
260.64	76.232036
261.12	76.555133
261.57	76.877774
262.08	77.196651
262.56	77.509753
263.03	77.817001
263.52	78.120585
264.	78.424815
264.48	78.735416
264.96	79.058389
265.44	79.398697
265.92	79.759232
266.4	80.140447
266.88	80.540704
267.36	80.957016
267.84	81.385753
268.32	81.823088
268.8	82.265178
269.28	82.70819
269.76	83.148233
270.24	83.581283
270.71	84.003131
271.2	84.40938
271.68	84.79555
272.15	85.157283
272.64	85.490688
273.12	85.792799
273.57	86.062083
274.08	86.298876
274.56	86.505626
275.03	86.686808
275.52	86.848497
276.	86.616
276.48	87.140986
276.96	87.284442
277.44	87.432253
277.92	87.587019
278.4	87.749958
278.88	87.921338
279.36	88.100836
279.84	88.287736
280.32	88.480956
280.8	88.679003
281.28	88.879889
281.76	89.081096
282.24	89.279609
282.71	89.4721
283.2	89.655219
283.68	89.826015
284.15	89.982453
284.64	90.123957
285.12	90.251789
285.57	90.369185
286.08	90.481099
286.56	90.593511
287.03	90.71237
287.52	90.842428
288.	90.986443
288.47	91.145076
288.96	91.317459
289.44	91.50198
289.92	91.69688
290.4	91.900538
290.88	92.111501
291.36	92.328417
291.84	92.549952
292.32	92.774744
292.8	93.001392
293.28	93.228493
293.76	93.454703
294.24	93.67882
294.71	93.879
295.2	94.117277
295.68	94.330911
296.15	94.541287
296.64	94.74958
297.12	94.957594
297.57	95.167547
298.08	95.381716
298.56	95.601973
299.03	95.829375
299.52	96.063982
300.	96.30494
300.47	96.550751
300.96	96.799582
301.44	97.049459
301.92	97.298383
302.4	97.544349
302.88	97.785349
303.36	98.019355
303.84	98.244357
304.32	98.458393
304.8	98.659638
305.28	98.846523
305.76	99.017922
306.24	99.17339
306.71	99.313444
307.2	99.439822
307.68	99.555582
308.15	99.664929
308.64	99.772637
309.12	99.883172
309.57	99.759
310.08	100.123863
310.56	100.255326
311.03	100.392962
311.52	100.535236
312.	100.680737
312.47	100.828416
312.96	100.977655
313.44	101.128267
313.92	101.280463
314.4	101.434794
314.88	101.592047
315.36	101.753129
315.84	101.918909
316.32	102.090088
316.8	102.267116
317.28	102.450195
317.76	102.63935
318.24	102.834534
318.71	103.035723
319.2	103.242917
319.68	103.45601
320.15	103.674566
320.64	103.897598
321.12	104.123499
321.57	104.35017
322.08	104.575283
322.56	104.796533
323.03	105.011814
323.52	105.219259
324.	105.417227
324.47	105.604253
324.96	105.779031
325.44	105.94045
325.92	106.087687
326.4	106.220342
326.88	106.338568
327.36	106.443173
327.84	106.535655
328.32	106.618238
328.8	106.693893
329.28	106.766361
329.76	106.840057
330.24	106.919731
330.71	107.009832
331.2	107.113688
331.68	107.232839
332.15	107.366853
332.64	107.513601
333.12	107.669759
333.57	107.831238
334.08	107.993438
334.56	108.151365
335.03	108.201
335.52	108.432946
336.	108.545706
336.47	108.633168
336.96	108.691714
337.44	108.719529
337.91	108.716984
338.4	108.686645
338.88	108.632899
339.36	108.561382
339.84	108.478367
340.32	108.390246
340.8	108.303059
341.28	108.222021
341.76	108.15108
342.24	108.092622
342.71	108.04746
343.2	108.015134
343.68	107.99434
344.15	107.983306
344.64	107.97
345.12	107.982093
345.57	107.986982
346.08	107.991579
346.56	107.992319
347.03	107.985216
347.52	107.966084
348.	107.930893
348.47	107.876207
348.96	107.724
349.44	107.700136
349.91	107.578377
350.4	107.436797
350.88	107.279763
351.36	107.113548
351.84	106.946056
352.32	106.786082
352.8	106.642013
353.28	106.520324
353.76	106.424543
354.24	106.355285
354.71	106.311189
355.2	106.290077
355.68	106.289759
356.15	106.308345
356.64	106.344207
357.12	106.395783
357.57	106.461353
358.08	106.538922
358.56	106.626214
359.03	106.720817
359.52	106.820456
360.	106.923324
360.47	107.028369
360.96	107.135446
361.44	107.245335
361.91	107.359638
362.4	107.480631
362.88	107.611081
363.36	107.753944
363.84	107.911865
364.32	108.086411
364.8	108.277225
365.28	108.481438
365.76	108.693716
366.24	108.906935
366.71	109.113127
367.2	109.304287
367.68	109.472859
368.15	109.611932
368.64	109.715313
369.12	109.777609
369.57	109.794374
370.08	109.762361
370.56	109.679779
371.03	109.546488
371.52	109.364061
372.	109.135731
372.47	108.866226
372.96	108.561609
373.44	108.229087
373.91	107.876809
374.4	107.513563
374.88	107.148286
375.36	106.789309
375.84	106.443397
376.32	106.114933
376.8	105.805659
377.28	105.515168
377.76	105.241789
378.24	104.98341
378.71	104.737961
379.2	104.503581
379.68	104.278648
380.15	104.061774
380.64	103.85187
381.12	103.648258
381.57	103.450811
382.08	103.260048
382.56	103.077182
383.03	102.904083
383.52	102.743207
384.	102.597521
384.47	102.470436
384.96	102.365803
385.44	102.287896
385.91	102.241385
386.4	102.231183
386.88	102.262076
387.36	102.338064
387.84	102.461496
388.32	102.632308
388.8	102.847748
389.28	103.102734
389.76	103.390614
390.24	103.70399
390.71	104.035355
391.2	104.377528
391.68	104.723952
392.15	105.068898
392.64	105.407592
393.12	105.736257
393.57	106.052058
394.08	106.353007
394.56	106.637838
395.03	106.905952
395.52	107.157421
396.	107.393061
396.47	107.614547
396.96	107.824505
397.44	108.026465
397.91	108.224484
398.4	108.422308
398.88	108.622156
399.36	108.823657
399.84	109.023611
400.32	109.216784
400.8	109.397197
401.28	109.559249
401.76	109.698386
402.24	109.811386
402.71	109.896438
403.2	109.953089
403.68	109.982081
404.15	109.985101
404.64	109.964476
405.12	109.922884
405.57	109.863151
406.08	109.788146
406.56	109.700799
407.03	109.604221
407.52	109.501862
408.	109.397693
408.47	109.296329
408.96	109.203004
409.44	109.123239
409.91	109.062069
410.4	109.022854
410.88	109.006051
411.35	109.008653
411.84	109.024747
412.32	109.046901
412.8	109.067753
413.28	109.081284
413.76	109.083551
414.24	109.072878
414.71	109.049606
415.2	109.015544
415.68	108.973328
416.15	108.925853
416.64	108.875866
417.12	108.825727
417.57	108.777341
418.08	108.732208
418.56	108.691573
419.03	108.656663
419.52	108.628963
420.	108.610464
420.47	108.603747
420.96	108.611658
421.44	108.636357
421.91	108.677862
422.4	108.732925
422.88	108.795196
423.35	108.856737
423.84	108.909894
424.32	108.948627
424.8	108.969053
425.28	108.969443
425.76	108.949886
426.24	108.91182
426.71	108.85754
427.2	108.789744
427.68	108.711183
428.15	108.624443
428.64	108.531855
429.12	108.435514
429.57	108.33739
430.08	108.239482
430.56	108.144022
431.03	108.053702
431.52	107.971938
