# Supplementary material for: Towards the engineering of a photon-only two-stroke rotary molecular motor
Source: Nat Commun. 2022 Oct 28;13:6433. doi: 10.1038/s41467-022-33695-x (PMC9616945; doi:10.1038/s41467-022-33695-x)
Supplement: Supplementary file 13 — Source Data [file 41467_2022_33695_MOESM13_ESM.zip › Figure 4D source data/traj-19.txt]

time(fs) , θ(deg.)
0.	-0.820609
0.48	-0.84529
0.96	-0.869582
1.44	-0.887995
1.92	-0.891639
2.4	-0.868321
2.88	-0.804369
3.36	-0.688412
3.84	-0.51572
4.32	-0.290114
4.8	-0.021887
5.279	0.276431
5.76	0.593694
6.24	0.921947
6.72	1.256613
7.199	1.595682
7.68	1.938526
8.16	2.284819
8.64	2.633804
9.12	2.983914
9.6	3.332678
10.08	3.676793
10.559	4.012325
11.04	4.335017
11.52	4.64075
12.	4.926089
12.48	5.188818
12.959	5.428294
13.44	5.645618
13.92	5.843722
14.399	6.027404
14.879	6.203007
15.36	6.377121
15.84	6.554223
16.32	6.734531
16.8	6.914004
17.28	7.086524
17.758	7.24632
18.24	7.389193
18.72	7.512539
19.2	7.61481
19.68	7.694897
20.16	7.751616
20.64	7.783351
21.117	7.787921
21.598	7.762714
22.08	7.705134
22.56	7.613303
23.04	7.486699
23.52	7.326463
24.	7.135297
24.48	6.917258
24.96	6.677767
25.438	6.424037
25.918	6.165608
26.4	5.914401
26.88	5.683368
27.36	5.483602
27.84	5.321269
28.32	5.196685
28.797	5.106071
29.278	5.044228
29.758	5.006344
30.24	4.988535
30.72	4.987614
31.2	5.000573
31.68	5.024102
32.16	5.054327
32.64	5.086832
33.12	5.117012
33.6	5.140625
34.08	5.154286
34.56	5.155653
35.04	5.143256
35.516	5.116262
36.	5.074489
36.48	5.018853
36.96	4.952093
37.44	4.879474
37.92	4.809153
38.4	4.751922
38.875	4.719898
39.36	4.723775
39.836	4.769235
40.32	4.854728
40.8	4.972453
41.28	5.111594
41.76	5.261322
42.235	5.412307
42.72	5.557096
43.196	5.690092
43.68	5.807648
44.16	5.908205
44.64	5.992217
45.12	6.061587
45.6	6.118772
46.08	6.166024
46.555	6.205154
47.04	6.237878
47.516	6.266533
48.	6.294754
48.48	6.327822
48.96	6.372657
49.44	6.43763
49.92	6.532232
50.4	6.666323
50.875	6.848527
51.36	7.083778
51.836	7.371239
52.32	7.7042
52.8	8.07211
53.28	8.463146
53.76	8.865969
54.235	9.270458
54.72	9.667849
55.196	10.050638
55.68	10.412339
56.16	10.74722
56.64	11.050161
57.12	11.316888
57.594	11.544587
58.08	11.732587
58.555	11.882632
59.04	11.518
59.516	12.085355
60.	12.148924
60.48	12.195455
60.96	12.231874
61.44	12.266334
61.915	12.308709
62.4	12.370554
62.875	12.463758
63.36	12.597461
63.836	12.774211
64.32	12.98804
64.8	13.226304
65.28	13.474006
65.75	13.7178
66.24	13.947
66.72	14.158524
67.2	14.345678
67.67	14.506868
68.16	14.640034
68.64	14.743831
69.12	14.818084
69.6	14.863969
70.08	14.88379
70.56	14.880585
71.03	14.857863
71.52	14.819575
72.	14.770302
72.48	14.71551
72.96	14.661786
73.44	14.616914
73.92	14.589626
74.39	14.588782
74.88	14.621899
75.36	14.693424
75.84	14.803799
76.32	14.950085
76.8	15.127682
77.28	15.331826
77.75	15.558212
78.24	15.803132
78.72	16.063794
79.2	16.339007
79.67	16.629672
80.16	16.938461
80.64	17.268698
81.11	17.623069
81.6	18.002745
82.08	18.407087
82.56	18.833762
83.03	19.279098
83.52	19.73851
84.	20.206962
84.47	20.679442
84.96	21.151427
85.44	21.619296
85.92	22.08056
86.39	22.533704
86.88	22.977497
87.36	23.410009
87.84	23.827978
88.32	24.227088
88.8	24.602955
89.28	24.952246
89.75	25.273473
90.24	25.567316
90.72	25.836385
91.2	26.084503
91.67	26.315833
92.16	26.534186
92.64	26.742639
93.11	26.9434
93.6	27.137818
94.08	27.326449
94.56	27.509133
95.03	27.685071
95.52	27.852921
96.	28.010922
96.47	28.157098
96.96	28.289542
97.44	28.406721
97.92	28.507654
98.39	28.591739
98.88	28.658272
99.36	28.706039
99.84	28.733507
100.32	28.739684
100.8	28.72516
101.28	28.69261
101.75	28.646547
102.24	28.592588
102.72	28.536696
103.2	28.484659
103.67	28.441823
104.16	28.412968
104.64	28.402231
105.11	28.413024
105.6	28.447921
106.08	28.508532
106.56	28.595358
107.03	28.707684
107.52	28.843537
108.	28.781
108.47	29.172442
108.96	29.357217
109.44	29.548
109.92	29.747158
110.39	29.945811
110.88	30.143904
111.36	30.340535
111.83	30.53599
112.32	30.731457
112.8	30.928512
113.28	31.128656
113.75	31.333038
114.24	31.542341
114.72	31.756783
115.19	31.976151
115.67	32.156
116.16	32.426959
116.64	32.656182
117.11	32.885878
117.6	33.113976
118.08	33.337924
118.56	33.554658
119.03	33.760672
119.52	33.952231
120.	34.125784
120.47	34.278493
120.96	34.4087
121.44	34.516182
121.92	34.602179
122.39	34.669191
122.88	34.720576
123.36	34.76003
123.83	34.791115
124.32	34.816983
124.8	34.84026
125.28	34.863059
125.75	34.887029
126.24	34.913408
126.72	34.943073
127.19	34.976565
127.67	35.014084
128.16	35.055466
128.64	35.100118
129.12	35.146942
129.6	35.194277
130.07	35.239926
130.56	35.281372
131.04	35.316285
131.51	35.343286
132.	35.362716
132.48	35.376991
132.96	35.390271
133.44	35.407612
133.92	35.434082
134.4	35.474155
134.88	35.531462
135.35	35.608743
135.84	35.707913
136.32	35.830142
136.78	35.975926
137.28	36.145164
137.76	36.33721
138.24	36.550916
138.72	36.784666
139.2	37.036393
139.68	37.303604
140.16	37.583435
140.64	37.872766
141.12	38.168462
141.6	38.467756
142.07	38.768739
142.56	39.070783
143.04	39.374629
143.51	39.681956
144.	39.994556
144.48	40.31357
144.96	40.639205
145.44	40.970919
145.92	41.307848
146.4	41.649174
146.88	41.994357
147.35	42.343196
147.84	42.695798
148.32	43.052474
148.78	43.413612
149.28	43.779514
149.76	44.15023
150.23	44.52539
150.72	44.904057
151.2	45.284656
151.68	45.665063
152.16	46.042949
152.64	46.416464
153.12	46.785132
153.6	47.150594
154.07	47.51661
154.56	47.88797
155.04	48.268704
155.51	48.660584
156.	49.06271
156.48	49.472122
156.96	49.884827
157.44	50.296641
157.92	50.703668
158.4	51.102444
158.88	51.4899
159.35	51.863246
159.84	52.219846
160.32	52.557089
160.78	52.872297
161.28	53.16267
161.76	53.425291
162.23	53.657269
162.72	53.856053
163.2	54.012
163.68	54.149085
164.16	54.245724
164.64	54.315065
165.12	54.364701
165.6	54.403636
166.07	54.440848
166.56	54.483962
167.04	54.538484
167.51	54.607736
168.	54.693325
168.48	54.795809
168.95	54.915257
169.44	55.051571
169.92	55.204579
170.4	55.373955
170.88	55.559042
171.35	55.758622
171.84	55.970676
172.32	56.192188
172.78	56.419105
173.28	56.646599
173.76	56.869786
174.23	57.084897
174.72	57.290656
175.2	57.489365
175.68	57.687277
176.16	57.894091
176.64	58.121636
177.12	58.381905
177.6	58.684832
178.07	59.036457
178.56	59.43822
179.04	59.887552
179.51	60.379245
180.	60.906826
180.48	61.463432
180.95	62.042164
181.44	62.636072
181.92	63.237961
182.4	63.840183
182.88	64.434498
183.35	65.012101
183.84	65.563946
184.32	66.081422
184.78	66.557371
185.28	66.987184
185.76	67.369509
186.23	67.706235
186.72	68.001821
187.2	68.262351
187.68	68.494637
188.16	68.705507
188.64	68.901182
189.12	69.086749
189.6	69.265787
190.07	69.440323
190.56	69.611172
191.04	69.7785
191.51	69.942337
192.	70.102853
192.48	70.260357
192.95	70.415072
193.44	70.566783
193.92	70.714481
194.4	70.856147
194.88	70.988861
195.35	71.109367
195.84	71.215039
196.32	71.304856
196.78	71.379931
197.28	71.443423
197.76	71.500121
198.23	71.556061
198.72	71.618296
199.2	71.694675
199.68	71.793424
200.16	71.922281
200.64	72.087183
201.12	72.290877
201.6	72.532227
202.07	72.806647
202.56	73.107348
203.04	73.426616
203.51	73.756577
204.	74.089457
204.48	74.417501
204.95	74.732944
205.44	75.028248
205.92	75.29671
206.4	75.533371
206.88	75.735792
207.35	75.904349
207.84	76.041876
208.32	76.152963
208.78	76.243257
209.28	76.319002
209.76	76.386835
210.23	76.453803
210.72	76.527511
211.2	76.616314
211.67	76.729481
212.16	76.877144
212.64	77.069851
213.12	77.317588
213.6	77.628323
214.07	78.006542
214.56	78.452444
215.04	78.962202
215.51	79.529062
216.	80.144727
216.48	80.800608
216.95	81.488783
217.44	82.202546
217.92	82.936472
218.4	83.686064
218.88	84.447268
219.35	85.21612
219.84	85.988687
220.32	86.761224
220.78	87.530426
221.28	88.293616
221.76	89.048815
222.23	89.794716
222.72	90.530572
223.2	91.256
223.67	92.177707
224.16	93.058662
224.64	93.89722
225.12	94.69019
225.6	95.43326
226.07	96.12213
226.56	96.753855
227.04	97.327861
227.51	97.846406
228.	98.314371
228.48	98.738497
228.95	99.126373
229.44	99.485538
229.92	99.822887
230.38	100.144432
230.88	100.455289
231.35	100.759809
231.84	101.06176
232.32	101.364542
232.78	101.671412
233.28	101.985719
233.76	102.311143
234.23	102.651874
234.72	103.012597
235.2	103.398153
235.67	103.812645
236.16	104.258039
236.64	104.732811
237.12	105.231607
237.6	105.746475
238.07	106.269144
238.56	106.793098
239.04	107.314508
239.51	107.831971
240.	108.345621
240.48	108.856233
240.95	109.364642
241.44	109.871487
241.92	110.377213
242.38	110.882209
242.88	111.387013
243.35	111.892521
243.84	112.400176
244.32	112.912084
244.78	113.431008
245.28	113.960162
245.76	114.502615
246.23	115.060228
246.72	115.632234
247.2	116.214237
247.67	116.798673
248.16	117.377003
248.64	117.94261
249.12	118.492806
249.6	119.029064
250.07	119.555793
250.56	120.078613
251.04	120.602949
251.51	121.13322
252.	121.672537
252.48	122.222702
252.95	122.784352
253.44	123.35715
253.92	123.939
254.38	124.531187
254.88	125.128661
255.35	125.73012
255.84	126.333245
256.32	126.935937
256.8	127.536634
257.28	128.134716
257.76	128.730903
258.24	129.327388
258.71	129.927368
259.2	130.534062
259.68	131.141
260.15	131.777009
260.64	132.417083
261.12	133.072397
261.57	133.745306
262.08	134.437948
262.56	135.151914
263.03	135.888007
263.52	136.646107
264.	137.425092
264.48	138.22283
264.96	139.036193
265.44	139.861146
265.92	140.692882
266.4	141.526065
266.88	142.355149
267.36	143.174831
267.84	143.980624
268.32	144.769523
268.8	145.540513
269.28	146.294446
269.76	147.032904
270.24	147.756581
270.71	148.464593
271.2	149.155202
271.68	149.826929
272.15	150.479073
272.64	151.111571
273.12	151.724621
273.57	152.318343
274.08	152.892582
274.56	153.446826
275.03	153.980204
275.52	154.491506
276.	154.979222
276.48	155.441634
276.96	155.87691
277.44	156.283194
277.92	156.658725
278.4	157.002073
278.88	157.312638
279.36	157.591461
279.84	157.842146
280.32	158.071361
280.8	158.288166
281.28	158.502044
281.76	158.720637
282.24	158.94868
282.71	159.188485
283.2	159.44104
283.68	159.706835
284.15	159.986189
284.64	160.27927
285.12	160.585967
285.57	160.905757
286.08	161.237559
286.56	161.579597
287.03	161.929261
287.52	162.282953
288.	162.635982
288.47	162.982555
288.96	163.316037
289.44	163.629618
289.92	163.917599
290.4	164.177133
290.88	164.409887
291.36	164.622605
291.84	164.825765
292.32	165.030701
292.8	165.246802
293.28	165.480476
293.76	165.735818
294.24	166.015675
294.71	166.322337
295.2	166.657659
295.68	167.022926
296.15	167.418678
296.64	167.844568
297.12	168.299268
297.57	168.780414
298.08	169.284561
298.56	169.807206
299.03	170.342913
299.52	170.885671
300.	171.429604
300.47	171.970117
300.96	172.505294
301.44	173.037046
301.92	173.571211
302.4	174.115925
302.88	174.678559
303.36	175.262878
303.84	175.868295
304.32	176.491226
304.8	177.126972
305.28	177.770944
305.76	178.419093
306.24	179.067862
306.71	179.713972
307.2	180.354184
307.68	180.985081
308.15	181.602904
308.64	182.20343
309.12	182.781921
309.57	183.333224
310.08	183.852081
310.56	184.333789
311.03	184.775235
311.52	185.17621
312.	185.540551
312.47	185.876432
312.96	186.195036
313.44	186.507429
313.92	186.820971
314.4	187.137777
314.88	187.456278
315.36	187.774028
315.84	188.089604
316.32	188.403104
316.8	188.71585
317.28	189.029842
317.76	189.347255
318.24	189.670012
318.71	189.46
319.2	190.336087
319.68	190.679324
320.15	191.027458
320.64	191.37779
321.12	191.727176
321.57	192.073115
322.08	192.415339
322.56	192.757545
323.03	193.108456
323.52	193.481003
324.	193.888939
324.47	194.341955
324.96	194.842374
325.44	195.385687
325.92	195.963681
326.4	196.567599
326.88	197.189517
327.36	197.822448
327.84	198.460029
328.32	199.096165
328.8	199.724765
329.28	200.339595
329.76	200.934202
330.24	201.501924
330.71	202.03598
331.2	202.529719
331.68	202.977118
332.15	203.373679
332.64	203.717715
333.12	204.011794
333.57	204.263702
334.08	204.485965
334.56	204.693224
335.03	204.898001
335.52	205.107463
336.	205.32368
336.47	205.54644
336.96	205.775693
337.44	206.012427
337.91	206.258488
338.4	206.516046
338.88	206.787089
339.36	207.073031
339.84	207.374432
340.32	207.690786
340.8	208.020374
341.28	208.360182
341.76	208.705934
342.24	209.052293
342.71	209.393369
343.2	209.723565
343.68	210.038762
344.15	210.337614
344.64	210.62256
345.12	210.900152
345.57	211.18023
346.08	211.473544
346.56	211.788186
347.03	212.126905
347.52	212.487432
348.	212.864992
348.47	213.254565
348.96	213.651881
349.44	214.053485
349.91	214.456448
350.4	214.858035
350.88	215.255416
351.36	215.64545
351.84	216.02455
352.32	216.388637
352.8	216.733237
353.28	217.053777
353.76	217.346179
354.24	217.607722
354.71	217.83807
355.2	218.0401
355.68	218.220136
356.15	218.387221
356.64	218.551405
357.12	218.721481
357.57	218.903246
358.08	219.099246
358.56	219.309794
359.03	219.534175
359.52	219.771356
360.	220.020173
360.47	220.279275
360.96	220.546976
361.44	220.821129
361.91	221.099019
362.4	221.377305
362.88	221.652014
363.36	221.918628
363.84	222.172305
364.32	222.408294
364.8	222.622574
365.28	222.81267
365.76	222.978509
366.24	223.123019
366.71	223.25218
367.2	223.374213
367.68	223.497829
368.15	223.627
368.64	223.774207
369.12	223.930858
369.57	224.098358
370.08	224.274744
370.56	224.458445
371.03	224.648423
371.52	224.844003
372.	225.044605
372.47	225.249533
372.96	225.457824
373.44	225.668178
373.91	225.878954
374.4	226.088229
374.88	226.293951
375.36	226.494193
375.84	226.687572
376.32	226.873804
376.8	227.054304
377.28	227.232532
377.76	227.413621
378.24	227.602985
378.71	227.804354
379.2	228.018593
379.68	228.244171
380.15	228.47857
380.64	228.719414
381.12	228.964879
381.57	229.213638
382.08	229.464649
382.56	229.716927
383.03	229.969389
383.52	230.220746
384.	230.469453
384.47	230.713704
384.96	230.951461
385.44	231.180545
385.91	231.398788
386.4	231.604276
386.88	231.795709
387.36	231.972878
387.84	232.137194
388.32	232.292137
388.8	232.443245
389.28	232.597079
389.76	232.758764
390.24	232.929134
390.71	233.103847
391.2	233.275258
391.68	233.435136
392.15	233.576343
392.64	233.693318
393.12	233.781926
393.57	233.839169
394.08	233.862934
394.56	233.851859
395.03	233.805252
395.52	233.723085
396.	233.606012
396.47	233.455437
396.96	233.273615
397.44	233.063844
397.91	232.830709
398.4	232.580426
398.88	232.321203
399.36	232.063498
399.84	231.819691
400.32	231.602407
400.8	231.421244
401.28	231.279531
401.76	231.17396
402.24	231.097335
402.71	231.041753
403.2	231.000369
403.68	230.967773
404.15	230.939717
404.64	230.912698
405.12	230.883602
405.57	230.849477
406.08	230.807436
406.56	230.754681
407.03	230.68865
407.52	230.607256
408.	230.509234
408.47	230.39452
408.96	230.264666
409.44	230.123256
409.91	229.976336
410.4	229.832812
410.88	229.704435
411.35	229.604591
411.84	229.545112
412.32	229.531951
412.8	229.562739
413.28	229.628429
413.76	229.717239
414.24	229.817839
414.71	229.920685
415.2	230.018096
415.68	230.103864
416.15	230.172857
416.64	230.220747
417.12	230.243881
417.57	230.239292
418.08	230.204821
418.56	230.139348
419.03	230.04311
419.52	229.918066
420.	229.768254
420.47	229.600077
420.96	229.422418
421.44	229.24633
421.91	229.083773
422.4	228.944959
422.88	228.834925
423.35	228.751695
423.84	228.687772
424.32	228.633653
424.8	228.580678
425.28	228.522218
425.76	228.453643
426.24	228.371834
426.71	228.274647
427.2	228.160485
427.68	228.027995
428.15	227.875924
428.64	227.703105
429.12	227.508588
429.57	227.291903
430.08	227.053399
430.56	226.794627
431.03	226.518714
431.52	226.230744
