# Supplementary material for: Towards the engineering of a photon-only two-stroke rotary molecular motor
Source: Nat Commun. 2022 Oct 28;13:6433. doi: 10.1038/s41467-022-33695-x (PMC9616945; doi:10.1038/s41467-022-33695-x)
Supplement: Supplementary file 13 — Source Data [file 41467_2022_33695_MOESM13_ESM.zip › Figure 4D source data/traj-2.txt]

time(fs) , θ(deg.)
0.	8.267149
0.48	8.298185
0.96	8.328548
1.44	8.353865
1.92	8.370884
2.4	8.377982
2.88	8.375347
3.36	8.364772
3.84	8.349127
4.32	8.331751
4.8	8.315937
5.279	8.304604
5.76	8.30013
6.24	8.304298
6.72	8.318274
7.199	8.342578
7.68	8.377031
8.16	8.420676
8.64	8.4717
9.12	8.527387
9.6	8.584161
10.08	8.637686
10.559	8.683086
11.04	8.715243
11.52	8.7292
12.	8.72066
12.48	8.68653
12.959	8.625403
13.44	8.537786
13.92	8.425982
14.399	8.293625
14.879	8.145107
15.36	7.985059
15.84	7.818014
16.32	7.648236
16.8	7.479697
17.28	7.316092
17.758	7.160829
18.24	7.01697
18.72	6.887064
19.2	6.772928
19.68	6.675394
20.16	6.594116
20.64	6.52751
21.117	6.472843
21.598	6.426487
22.08	6.384311
22.56	6.342238
23.04	6.29693
23.52	6.246444
24.	6.190719
24.48	6.131599
24.96	6.072357
25.438	6.016979
25.918	5.969519
26.4	5.933684
26.88	5.912655
27.36	5.909088
27.84	5.925185
28.32	5.962754
28.797	6.023211
29.278	6.107494
29.758	6.215901
30.24	6.347891
30.72	6.501907
31.2	6.675288
31.68	6.864304
32.16	7.064325
32.64	7.270094
33.12	7.476113
33.6	7.677124
34.08	7.868677
34.56	8.047656
35.04	8.212564
35.516	8.363427
36.	8.501344
36.48	8.627923
36.96	8.744831
37.44	8.853542
37.92	8.955289
38.4	9.051102
38.875	9.141888
39.36	9.228481
39.836	9.311633
40.32	9.391915
40.8	9.469555
41.28	9.544208
41.76	9.614742
42.235	9.679114
42.72	9.734394
43.196	9.776968
43.68	9.802915
44.16	9.80852
44.64	9.79091
45.12	9.748698
45.6	9.682413
46.08	9.594484
46.555	9.488778
47.04	9.369898
47.516	9.242582
48.	9.111339
48.48	8.98032
48.96	8.853331
49.44	8.733864
49.92	8.62519
50.4	8.530354
50.875	8.452139
51.36	8.392946
51.836	8.354611
52.32	8.338182
52.8	8.343736
53.28	8.370323
53.76	8.416087
54.235	8.478546
54.72	8.55503
55.196	8.643238
55.68	8.741864
56.16	8.851071
56.64	8.972596
57.12	9.109383
57.594	9.264868
58.08	9.442249
58.555	9.643967
59.04	9.871469
59.516	10.125194
60.	10.404698
60.48	10.708816
60.96	11.035841
61.44	11.383641
61.915	11.749732
62.4	12.131279
62.875	12.52505
63.36	12.927349
63.836	13.333955
64.32	13.740122
64.8	14.140644
65.28	14.53004
65.75	14.902874
66.24	15.254295
66.72	15.580688
67.2	15.880235
67.67	16.15305
68.16	16.400794
68.64	16.625957
69.12	16.831184
69.6	17.018842
70.08	17.190869
70.56	17.348812
71.03	17.493933
71.52	17.627337
72.	17.750054
72.48	17.863045
72.96	17.967138
73.44	18.062887
73.92	18.150396
74.39	18.229138
74.88	18.29783
75.36	18.354413
75.84	18.396167
76.32	18.420057
76.8	18.423328
77.28	18.404271
77.75	18.362967
78.24	18.301663
78.72	18.224572
79.2	18.137238
79.67	18.04575
80.16	17.956147
80.64	17.87406
81.11	17.804568
81.6	17.75217
82.08	17.720802
82.56	17.713861
83.03	17.734204
83.52	17.784106
84.	17.865166
84.47	17.97818
84.96	18.122949
85.44	18.298063
85.92	18.500692
86.39	18.726446
86.88	18.969379
87.36	19.222251
87.84	19.47713
88.32	19.726325
88.8	19.963426
89.28	20.184054
89.75	20.386026
90.24	20.568956
90.72	20.733634
91.2	20.881493
91.67	21.01428
92.16	21.133943
92.64	21.242624
93.11	21.342695
93.6	21.436781
94.08	21.527726
94.56	21.618479
95.03	21.711884
95.52	21.810357
96.	21.915495
96.47	22.027713
96.96	22.145
97.44	22.267877
97.92	22.389741
98.39	22.507508
98.88	22.617561
99.36	22.71762
99.84	22.807153
100.32	22.887123
100.8	22.959271
101.28	23.0253
101.75	23.086306
102.24	23.142522
102.72	23.193377
103.2	23.237734
103.67	23.274296
104.16	23.302076
104.64	23.320844
105.11	23.331422
105.6	23.335699
106.08	23.33634
106.56	23.336267
107.03	23.338062
107.52	23.343452
108.	23.352977
108.47	23.365939
108.96	23.380655
109.44	23.395038
109.92	23.407374
110.39	23.417009
110.88	23.424611
111.36	23.431908
111.83	23.441094
112.32	23.454224
112.8	23.472815
113.28	23.497698
113.75	23.529081
114.24	23.566752
114.72	23.610368
115.19	23.659789
115.67	23.715352
116.16	23.777986
116.64	23.849107
117.11	23.930286
117.6	24.022811
118.08	24.127261
118.56	24.243235
119.03	24.369304
119.52	24.503275
120.	24.642789
120.47	24.786145
120.96	24.933031
121.44	25.084779
121.92	25.244011
122.39	25.413863
122.88	25.597177
123.36	25.795915
123.83	26.01086
124.32	26.241545
124.8	26.486338
125.28	26.742653
125.75	27.007308
126.24	27.277
126.72	27.548846
127.19	27.820799
127.67	28.091734
128.16	28.361168
128.64	28.628706
129.12	28.893458
129.6	29.153647
130.07	29.406589
130.56	29.649088
131.04	29.878195
131.51	30.092062
132.	30.290492
132.48	30.474904
132.96	30.647779
133.44	30.811898
133.92	30.969706
134.4	31.122925
134.88	31.272411
135.35	31.418166
135.84	31.559461
136.32	31.695032
136.78	31.823351
137.28	31.942927
137.76	32.052564
138.24	32.151484
138.72	32.239248
139.2	32.315522
139.68	32.379803
140.16	32.431221
140.64	32.468548
141.12	32.490457
141.6	32.496005
142.07	32.485187
142.56	32.459291
143.04	32.420847
143.51	32.373188
144.	32.319852
144.48	32.264085
144.96	32.208558
145.44	32.155315
145.92	32.105849
146.4	32.061281
146.88	32.022576
147.35	31.990789
147.84	31.96729
148.32	31.953952
148.78	31.953201
149.28	31.967891
149.76	32.000978
150.23	32.055055
150.72	32.13186
151.2	32.231889
151.68	32.354249
152.16	32.496862
152.64	32.657055
153.12	32.832392
153.6	33.021478
154.07	33.22433
154.56	33.442173
155.04	33.67682
155.51	33.929959
156.	34.202641
156.48	34.49504
156.96	34.806472
157.44	35.135559
157.92	35.480458
158.4	35.839103
158.88	36.209366
159.35	36.589137
159.84	36.976307
160.32	37.368659
160.78	37.763725
161.28	38.158646
161.76	38.550099
162.23	38.934343
162.72	39.30743
163.2	39.665589
163.68	40.00571
164.16	40.325757
164.64	40.624924
165.12	40.903459
165.6	41.162267
166.07	41.402499
166.56	41.625294
167.04	41.831717
167.51	42.022855
168.	42.185
168.48	42.364737
168.95	42.519177
169.44	42.665808
169.92	42.807473
170.4	42.947191
170.88	43.087944
171.35	43.232438
171.84	43.382861
172.32	43.540668
172.78	43.706423
173.28	43.879746
173.76	44.059421
174.23	44.243689
174.72	44.430703
175.2	44.619016
175.68	44.807924
176.16	44.522
176.64	45.188522
177.12	45.382018
177.6	45.57932
178.07	45.781934
178.56	45.991612
179.04	46.210393
179.51	46.440561
180.	46.684525
180.48	46.944638
180.95	47.223011
181.44	47.521325
181.92	47.840655
182.4	48.181307
182.88	48.542662
183.35	48.923067
183.84	49.319792
184.32	49.729143
184.78	50.146797
185.28	50.568373
185.76	50.990115
186.23	51.409422
186.72	51.824969
187.2	52.236382
187.68	52.643712
188.16	53.04699
188.64	53.446038
189.12	53.840507
189.6	54.230005
190.07	54.6142
190.56	54.992824
191.04	55.365598
191.51	55.732114
192.	56.091729
192.48	56.443475
192.95	56.786007
193.44	57.11758
193.92	57.436031
194.4	57.738789
194.88	58.022911
195.35	58.28521
195.84	58.522532
196.32	58.732219
196.78	58.912699
197.28	59.063964
197.76	59.187705
198.23	59.287023
198.72	59.365905
199.2	59.428765
199.68	59.480198
200.16	59.524919
200.64	59.567748
201.12	59.613525
201.6	59.666953
202.07	59.732403
202.56	59.813744
203.04	59.914207
203.51	60.03631
204.	60.181791
204.48	60.351552
204.95	60.54557
205.44	60.762795
205.92	61.001043
206.4	61.256962
206.88	61.526157
207.35	61.803606
207.84	62.08438
208.32	62.364544
208.78	62.641889
209.28	62.916171
209.76	63.188779
210.23	63.462112
210.72	63.738976
211.2	64.022192
211.67	64.314374
212.16	64.617834
212.64	64.934511
213.12	65.265925
213.6	65.613142
214.07	65.97676
214.56	66.356922
215.04	66.75334
215.51	67.165307
216.	67.591665
216.48	68.030739
216.95	68.48022
217.44	68.937039
217.92	69.39731
218.4	69.856448
218.88	70.309578
219.35	70.752231
219.84	71.181135
220.32	71.594774
220.78	71.993464
221.28	72.378961
221.76	72.753872
222.23	73.121104
222.72	73.483456
223.2	73.843343
223.67	74.20265
224.16	74.562631
224.64	74.923878
225.12	75.286308
225.6	75.649193
226.07	76.011168
226.56	76.370237
227.04	76.723771
227.51	77.06849
228.	77.400476
228.48	77.71526
228.95	78.007995
229.44	78.273833
229.92	78.50848
230.38	78.708908
230.88	78.874058
231.35	79.005244
231.84	79.106084
232.32	79.181972
232.78	79.239323
233.28	79.284892
233.76	79.325277
234.23	79.36662
234.72	79.414461
235.2	79.473625
235.67	79.548176
236.16	79.641364
236.64	79.755576
237.12	79.892305
237.6	80.052154
238.07	80.234827
238.56	80.439157
239.04	80.663124
239.51	80.903923
240.	81.158036
240.48	81.421402
240.95	81.689732
241.44	81.959028
241.92	82.22631
242.38	82.490399
242.88	82.752426
243.35	83.015769
243.84	83.285333
244.32	83.566483
244.78	83.863995
245.28	84.181303
245.76	84.520077
246.23	84.880072
246.72	85.25916
247.2	85.653463
247.67	86.057569
248.16	86.46483
248.64	86.867769
249.12	87.258486
249.6	87.629057
250.07	87.971884
250.56	88.273
251.04	88.547368
251.51	88.769324
252.	88.942909
252.48	89.067257
252.95	89.143855
253.44	89.176624
253.92	89.171715
254.38	89.13699
254.88	89.081191
255.35	89.013027
255.84	88.940377
256.32	88.869799
256.8	88.806314
257.28	88.753383
257.76	88.305386
258.24	88.168688
258.71	88.051691
259.2	87.954646
259.68	87.877488
260.15	87.820136
260.64	87.782703
261.12	87.765432
261.57	87.768352
262.08	87.790931
262.56	87.83199
263.03	87.889904
263.52	87.962808
264.	88.048775
264.48	88.145979
264.96	88.252948
265.44	88.368845
265.92	88.493691
266.4	88.628426
266.88	88.774849
267.36	88.93545
267.84	89.11321
268.32	89.311377
268.8	89.533221
269.28	89.78176
269.76	90.05948
270.24	90.368063
270.71	90.708136
271.2	91.079074
271.68	91.478893
272.15	91.904299
272.64	92.350917
273.12	92.813704
273.57	93.287492
274.08	93.767523
274.56	94.249784
275.03	94.731153
275.52	95.209329
276.	95.68272
276.48	96.150338
276.96	97.066547
277.44	97.991811
277.92	98.930088
278.4	99.885523
278.88	100.861416
279.36	101.859438
279.84	102.879279
280.32	103.918655
280.8	104.973535
281.28	106.038476
281.76	107.106986
282.24	108.171898
282.71	109.225746
283.2	110.261145
283.68	111.271198
284.15	112.249856
284.64	113.192209
285.12	114.094642
285.57	114.954865
286.08	115.771872
286.56	116.545892
287.03	117.278367
287.52	117.971899
288.	118.630101
288.47	119.257331
288.96	119.858356
289.44	120.438049
289.92	121.001154
290.4	121.552134
290.88	122.095068
291.36	122.633542
291.84	123.170529
292.32	123.708248
292.8	124.248025
293.28	124.790204
293.76	125.334122
294.24	125.878204
294.71	126.420149
295.2	126.957194
295.68	127.486386
296.15	128.004843
296.64	128.507
297.12	128.855
297.57	129.473238
298.08	129.929915
298.56	130.370512
299.03	130.796184
299.52	131.208133
300.	131.607135
300.47	131.993187
300.96	132.365323
301.44	132.721582
301.92	133.059099
302.4	133.374289
302.88	133.66312
303.36	133.92141
303.84	134.145164
304.32	134.330869
304.8	134.475795
305.28	134.578282
305.76	134.638112
306.24	134.656
306.71	134.639144
307.2	134.591623
307.68	134.524186
308.15	134.448396
308.64	134.376337
309.12	134.319364
309.57	134.287272
310.08	134.287921
310.56	134.327239
311.03	134.409396
311.52	134.537044
312.	134.711546
312.47	134.933138
312.96	135.201057
313.44	135.51362
313.92	135.868297
314.4	136.2618
314.88	136.69018
315.36	137.148947
315.84	137.633201
316.32	138.137806
316.8	138.657683
317.28	139.188252
317.76	139.72593
318.24	140.268435
318.71	140.814677
319.2	141.364287
319.68	141.916994
320.15	142.472163
320.64	143.02857
321.12	143.58436
321.57	144.137049
322.08	144.683601
322.56	145.22054
323.03	145.744119
323.52	146.250457
324.	146.735683
324.47	147.196126
324.96	147.628536
325.44	148.030361
325.92	148.400029
326.4	148.737285
326.88	149.043585
327.36	149.322653
327.84	149.580973
328.32	149.827785
328.8	150.074184
329.28	150.331569
329.76	150.610084
330.24	150.917584
330.71	151.25923
331.2	151.637538
331.68	152.052677
332.15	152.502828
332.64	152.98451
333.12	153.492831
333.57	154.021667
334.08	154.563788
334.56	155.111022
335.03	155.654513
335.52	156.185156
336.	156.694228
336.47	157.174168
336.96	157.619302
337.44	158.026246
337.91	158.393818
338.4	158.722429
338.88	159.013246
339.36	159.26743
339.84	159.485626
340.32	159.667731
340.8	159.812905
341.28	159.919751
341.76	159.986587
342.24	160.01173
342.71	159.993743
343.2	159.93161
343.68	159.824819
344.15	159.67333
344.64	159.477477
345.12	159.237791
345.57	158.954847
346.08	158.629249
346.56	158.261831
347.03	157.854191
347.52	157.409431
348.	156.932864
348.47	156.432321
348.96	155.917893
349.44	155.40118
349.91	154.894329
350.4	154.409095
350.88	153.956061
351.36	153.544097
351.84	153.180076
352.32	152.86885
352.8	152.613388
353.28	152.414976
353.76	152.273391
354.24	152.187013
354.71	152.152902
355.2	152.166887
355.68	152.223718
356.15	152.317382
356.64	152.441601
357.12	152.590546
357.57	152.759596
358.08	152.94598
358.56	153.14907
359.03	153.370214
359.52	153.612181
360.	153.878375
360.47	154.172031
360.96	154.495526
361.44	154.849909
361.91	155.234656
362.4	155.647676
362.88	156.085538
363.36	156.543849
363.84	157.017703
364.32	157.502098
364.8	157.992237
365.28	158.483684
365.76	158.97239
366.24	159.454636
366.71	159.926954
367.2	160.386108
367.68	160.829166
368.15	161.253694
368.64	161.658052
369.12	162.041672
369.57	162.405234
370.08	162.750617
370.56	163.080652
371.03	163.398706
371.52	163.708204
372.	164.012155
372.47	164.312739
372.96	164.611054
373.44	164.906
373.91	165.199344
374.4	165.485925
374.88	165.763874
375.36	166.029882
375.84	166.280371
376.32	166.511555
376.8	166.71949
377.28	166.900161
377.76	167.049625
378.24	167.164309
378.71	167.241452
379.2	167.279648
379.68	167.279312
380.15	167.24291
380.64	167.17486
381.12	167.081133
381.57	166.968671
382.08	166.844743
382.56	166.716352
383.03	166.589735
383.52	166.470018
384.	166.361049
384.47	166.265389
384.96	166.184438
385.44	166.118616
385.91	166.067543
386.4	166.030185
386.88	166.004989
387.36	165.99006
387.84	165.983438
388.32	165.983522
388.8	165.989596
389.28	166.00231
389.76	166.023948
390.24	166.058334
390.71	166.110403
391.2	166.185535
391.68	166.288828
392.15	166.424443
392.64	166.59509
393.12	166.80169
393.57	167.043012
394.08	167.316249
394.56	167.617195
395.03	167.940886
395.52	168.281799
396.	168.63414
396.47	168.992258
396.96	169.351001
397.44	169.705993
397.91	170.053842
398.4	170.392349
398.88	170.720696
399.36	171.039649
399.84	171.351736
400.32	171.661326
400.8	171.974541
401.28	172.298938
401.76	172.643005
402.24	173.015514
402.71	173.424854
403.2	173.878366
403.68	174.38176
404.15	174.938671
404.64	175.550405
405.12	176.215898
405.57	176.931889
406.08	177.693182
406.56	178.492969
407.03	179.32313
407.52	180.174499
408.	181.03715
408.47	181.900705
408.96	182.754716
409.44	183.589155
409.91	184.394977
410.4	185.164792
410.88	185.893476
411.35	186.578554
411.84	187.220161
412.32	187.820576
412.8	188.383405
413.28	188.912674
413.76	189.411905
414.24	189.883513
414.71	190.328721
415.2	190.747082
415.68	191.133958
416.15	191.486458
416.64	191.801486
417.12	192.075891
417.57	192.306827
418.08	192.491984
418.56	192.629742
419.03	192.719252
419.52	192.760495
420.	192.754312
420.47	192.702507
420.96	192.6081
421.44	192.475739
421.91	192.312158
422.4	192.126412
422.88	191.929679
423.35	191.734523
423.84	191.553741
424.32	191.399046
424.8	191.279825
425.28	191.202274
425.76	191.169083
426.24	191.179726
426.71	191.231152
427.2	191.318629
427.68	191.436483
428.15	191.578698
428.64	191.739353
429.12	191.912949
429.57	192.094582
430.08	192.279922
430.56	192.465037
431.03	192.646206
431.52	192.819906
