# Supplementary material for: Towards the engineering of a photon-only two-stroke rotary molecular motor
Source: Nat Commun. 2022 Oct 28;13:6433. doi: 10.1038/s41467-022-33695-x (PMC9616945; doi:10.1038/s41467-022-33695-x)
Supplement: Supplementary file 13 — Source Data [file 41467_2022_33695_MOESM13_ESM.zip › Figure 4D source data/traj-20.txt]

time(fs) , θ(deg.)
0.	-0.785247
0.48	-0.864285
0.96	-0.930658
1.44	-0.98772
1.92	-1.037884
2.4	-1.082884
2.88	-1.124184
3.36	-1.163242
3.84	-1.201612
4.32	-1.240837
4.8	-1.282219
5.279	-1.326527
5.76	-1.373748
6.24	-1.422921
6.72	-1.472123
7.199	-1.518559
7.68	-1.558752
8.16	-1.588817
8.64	-1.604857
9.12	-1.603552
9.6	-1.582926
10.08	-1.543066
10.559	-1.48639
11.04	-1.417176
11.52	-1.340504
12.	-1.26117
12.48	-1.183054
12.959	-1.10902
13.44	-1.041122
13.92	-0.980894
14.399	-0.929539
14.879	-0.888003
15.36	-0.856922
15.84	-0.836473
16.32	-0.826196
16.8	-0.824856
17.28	-0.830395
17.758	-0.839
18.24	-0.850223
18.72	-0.857154
19.2	-0.856587
19.68	-0.844247
20.16	-0.816115
20.64	-0.768923
21.117	-0.700723
21.598	-0.611344
22.08	-0.502466
22.56	-0.377269
23.04	-0.239862
23.52	-0.094764
24.	0.053438
24.48	0.200308
24.96	0.341739
25.438	0.474146
25.918	0.594678
26.4	0.701355
26.88	0.793124
27.36	0.869773
27.84	0.931764
28.32	0.980031
28.797	1.015811
29.278	1.040549
29.758	1.055879
30.24	1.063673
30.72	1.066107
31.2	1.065699
31.68	1.065201
32.16	1.067258
32.64	1.073817
33.12	1.085476
33.6	1.101135
34.08	1.118136
34.56	1.13283
35.04	1.141288
35.516	1.139926
36.	1.125981
36.48	1.097826
36.96	1.055117
37.44	0.784
37.92	0.930847
38.4	0.854147
38.875	0.772022
39.36	0.688017
39.836	0.605647
40.32	0.528239
40.8	0.458841
41.28	0.400213
41.76	0.354901
42.235	0.325371
42.72	0.314123
43.196	0.323606
43.68	0.355755
44.16	0.411277
44.64	0.488976
45.12	0.585599
45.6	0.696272
46.08	0.815396
46.555	0.937662
47.04	1.058887
47.516	1.176465
48.	1.289373
48.48	1.397831
48.96	1.502738
49.44	1.60521
49.92	1.706243
50.4	1.806552
50.875	1.906497
51.36	2.006112
51.836	2.105225
52.32	2.203659
52.8	2.301486
53.28	2.399229
53.76	2.497873
54.235	2.598577
54.72	2.702129
55.196	2.808363
55.68	2.915821
56.16	3.021839
56.64	3.123032
57.12	3.215977
57.594	3.297844
58.08	3.366794
58.555	3.422066
59.04	3.463831
59.516	3.492924
60.	3.51059
60.48	3.518273
60.96	3.517486
61.44	3.509737
61.915	3.496494
62.4	3.479226
62.875	3.459533
63.36	3.439414
63.836	3.421623
64.32	3.409944
64.8	3.409165
65.28	3.424549
65.75	3.460912
66.24	3.521622
66.72	3.607961
67.2	3.719094
67.67	3.852645
68.16	4.005584
68.64	4.175066
69.12	4.358945
69.6	4.555866
70.08	4.765044
70.56	4.985906
71.03	5.217738
71.52	5.459422
72.	5.709288
72.48	5.965094
72.96	6.224145
73.44	6.483564
73.92	6.740691
74.39	6.993509
74.88	7.240967
75.36	7.483058
75.84	7.720606
76.32	7.954882
76.8	8.187179
77.28	8.418506
77.75	8.649479
78.24	8.880397
78.72	9.111438
79.2	9.342856
79.67	9.575086
80.16	9.808716
80.64	10.04436
81.11	10.282478
81.6	10.523213
82.08	10.766227
82.56	11.010595
83.03	11.254754
83.52	11.496558
84.	11.733486
84.47	11.963054
84.96	12.183372
85.44	12.393704
85.92	12.594787
86.39	12.788729
86.88	12.978516
87.36	13.167334
87.84	13.357963
88.32	13.552419
88.8	13.751892
89.28	13.956902
89.75	14.167566
90.24	14.383829
90.72	14.6056
91.2	14.832765
91.67	15.06512
92.16	15.30225
92.64	15.543417
93.11	15.787465
93.6	16.032801
94.08	16.277491
94.56	16.519483
95.03	16.756926
95.52	16.988503
96.	17.213634
96.47	17.432467
96.96	17.645657
97.44	17.854054
97.92	18.058431
98.39	18.259314
98.88	18.456914
99.36	18.651125
99.84	18.84154
100.32	19.027472
100.8	19.207981
101.28	19.381927
101.75	19.548025
102.24	19.704896
102.72	19.851111
103.2	19.985192
103.67	20.105605
104.16	20.210752
104.64	20.299029
105.11	20.368986
105.6	20.419633
106.08	20.450841
106.56	20.463721
107.03	20.460805
107.52	20.445921
108.	20.423817
108.47	20.353
108.96	20.378545
109.44	20.365235
109.92	20.363869
110.39	20.377868
110.88	20.409862
111.36	20.461662
111.83	20.534284
112.32	20.627985
112.8	20.742277
113.28	20.875932
113.75	21.026945
114.24	21.192497
114.72	21.368964
115.19	21.552027
115.67	21.73694
116.16	21.918963
116.64	22.093866
117.11	22.258354
117.6	22.410281
118.08	22.548624
118.56	22.673322
119.03	22.785115
119.52	22.885426
120.	22.976197
120.47	23.059631
120.96	23.137859
121.44	23.212624
121.92	23.285061
122.39	23.355617
122.88	23.424075
123.36	23.489652
123.83	23.551095
124.32	23.606767
124.8	23.65467
125.28	23.692442
125.75	23.717324
126.24	23.726155
126.72	23.715463
127.19	23.681721
127.67	23.621825
128.16	23.533745
128.64	23.417173
129.12	23.273935
129.6	23.108024
130.07	22.925282
130.56	22.732879
131.04	22.538719
131.51	22.350847
132.	22.176906
132.48	22.023698
132.96	21.896899
133.44	21.800944
133.92	21.739057
134.4	21.713342
134.88	21.724889
135.35	21.773803
135.84	21.859176
136.32	21.979016
136.78	22.130191
137.28	22.30847
137.76	22.508675
138.24	22.725019
138.72	22.951574
139.2	23.18285
139.68	23.414388
140.16	23.643292
140.64	23.868578
141.12	24.091253
141.6	24.314026
142.07	24.540719
142.56	24.775551
143.04	25.022479
143.51	25.284741
144.	25.564598
144.48	25.863253
144.96	26.180883
145.44	26.516734
145.92	26.86923
146.4	27.236054
146.88	27.614197
147.35	27.975
147.84	28.389029
148.32	28.776368
148.78	29.156478
149.28	29.523575
149.76	29.872014
150.23	30.196858
150.72	30.494491
151.2	30.76314
151.68	31.003121
152.16	31.21671
152.64	31.407701
153.12	31.580769
153.6	31.740797
154.07	31.892282
154.56	32.038851
155.04	32.182941
155.51	32.325671
156.	32.46692
156.48	32.60556
156.96	32.739764
157.44	32.867311
157.92	32.98582
158.4	33.092917
158.88	33.186355
159.35	33.264119
159.84	33.324549
160.32	33.366512
160.78	33.389607
161.28	33.394423
161.76	33.38278
162.23	33.357874
162.72	33.324207
163.2	33.287284
163.68	33.253137
164.16	33.227784
164.64	33.216744
165.12	33.224655
165.6	33.255003
166.07	33.309956
166.56	33.390292
167.04	33.495412
167.51	33.623453
168.	33.771433
168.48	33.935436
168.95	34.110795
169.44	34.292279
169.92	34.474342
170.4	34.651422
170.88	34.818367
171.35	34.970914
171.84	35.106176
172.32	35.22299
172.78	35.322051
173.28	35.405801
173.76	35.47813
174.23	35.543974
174.72	35.608861
175.2	35.678413
175.68	35.757811
176.16	35.851227
176.64	35.96135
177.12	36.089126
177.6	36.233822
178.07	36.393354
178.56	36.564728
179.04	36.744418
179.51	36.928644
180.	37.113591
180.48	37.29563
180.95	37.471628
181.44	37.639319
181.92	37.797676
182.4	37.947142
182.88	38.089635
183.35	38.228317
183.84	38.367209
184.32	38.510773
184.78	38.663552
185.28	38.829912
185.76	39.013888
186.23	39.219055
186.72	39.448419
187.2	39.704268
187.68	39.987989
188.16	40.204
188.64	40.639162
189.12	41.003727
189.6	41.390463
190.07	41.795284
190.56	42.213359
191.04	42.639388
191.51	43.067936
192.	43.493824
192.48	43.912515
192.95	44.320439
193.44	44.715184
193.92	45.09555
194.4	45.461483
194.88	45.81391
195.35	46.154527
195.84	46.485553
196.32	46.809499
196.78	47.128891
197.28	47.445952
197.76	47.762169
198.23	48.077845
198.72	48.39177
199.2	48.701206
199.68	49.002212
200.16	49.290152
200.64	49.560201
201.12	49.807714
201.6	50.028473
202.07	50.218893
202.56	50.376263
203.04	50.499024
203.51	50.587013
204.	50.641573
204.48	50.665459
204.95	50.662569
205.44	50.637596
205.92	50.59569
206.4	50.542211
206.88	50.482549
207.35	50.421993
207.84	50.36559
208.32	50.317948
208.78	50.282993
209.28	50.263729
209.76	50.262052
210.23	50.278693
210.72	50.313245
211.2	50.364266
211.67	50.429412
212.16	50.505622
212.64	50.589423
213.12	50.677365
213.6	50.766582
214.07	50.855304
214.56	50.943178
215.04	51.031266
215.51	51.12181
216.	51.217869
216.48	51.322986
216.95	51.440935
217.44	51.57554
217.92	51.730515
218.4	51.909262
218.88	52.114555
219.35	52.348128
219.84	52.610253
220.32	52.899469
220.78	53.212598
221.28	53.545037
221.76	53.891205
222.23	54.24496
222.72	54.555
223.2	54.947
223.67	55.289264
224.16	55.613055
224.64	55.917957
225.12	56.202348
225.6	56.466449
226.07	56.712115
226.56	56.94241
227.04	57.161134
227.51	57.372427
228.	57.580498
228.48	57.78948
228.95	58.003338
229.44	58.225782
229.92	58.460134
230.38	58.709124
230.88	58.974662
231.35	59.257644
231.84	59.557859
232.32	59.874021
232.78	60.203872
233.28	60.54436
233.76	60.891858
234.23	61.242457
234.72	61.592365
235.2	61.938381
235.67	62.278334
236.16	62.611353
236.64	62.937879
237.12	63.259423
237.6	63.57822
238.07	63.896888
238.56	64.218182
239.04	64.544872
239.51	64.879654
240.	65.225057
240.48	65.583248
240.95	65.955716
241.44	66.342874
241.92	66.743728
242.38	67.155774
242.88	67.575199
243.35	67.278
243.84	68.416849
244.32	68.82872
244.78	69.228012
245.28	69.610417
245.76	69.972418
246.23	70.311406
246.72	70.625705
247.2	70.91448
247.67	71.177587
248.16	71.415409
248.64	71.628739
249.12	71.818723
249.6	71.986861
250.07	72.135047
250.56	72.265554
251.04	72.38098
251.51	72.484052
252.	72.577338
252.48	72.66289
252.95	72.741946
253.44	72.814805
253.92	72.880896
254.38	72.939037
254.88	72.987767
255.35	73.025727
255.84	73.052014
256.32	73.066478
256.8	73.069909
257.28	73.064086
257.76	73.051686
258.24	73.036105
258.71	73.021247
259.2	73.011323
259.68	73.010691
260.15	73.023733
260.64	73.054779
261.12	73.107965
261.57	73.187027
262.08	73.294966
262.56	73.433585
263.03	73.603023
263.52	73.801464
264.	74.025198
264.48	74.269064
264.96	74.527172
265.44	74.79371
265.92	75.063676
266.4	75.33344
266.88	75.601035
267.36	75.866155
267.84	76.129879
268.32	76.394205
268.8	76.661563
269.28	76.934407
269.76	77.214934
270.24	77.504971
270.71	77.805959
271.2	78.119012
271.68	78.445007
272.15	78.784614
272.64	79.138271
273.12	79.506013
273.57	79.887183
274.08	80.280112
274.56	80.681893
275.03	81.088409
275.52	81.494674
276.	81.895409
276.48	82.285733
276.96	82.661742
277.44	83.020941
277.92	83.362394
278.4	83.686634
278.88	83.995412
279.36	84.291294
279.84	84.577302
280.32	84.856623
280.8	85.13242
281.28	85.40771
281.76	85.68536
282.24	85.968113
282.71	86.258644
283.2	86.559564
283.68	86.87325
284.15	87.201407
284.64	87.544348
285.12	87.900164
285.57	88.264211
286.08	88.629308
286.56	88.986703
287.03	89.327484
287.52	89.643851
288.	89.929895
288.47	90.181836
288.96	90.397884
289.44	90.577873
289.92	90.72282
290.4	90.834511
290.88	90.915162
291.36	90.967197
291.84	90.993134
292.32	90.995555
292.8	90.977145
293.28	90.940755
293.76	90.889505
294.24	90.826868
294.71	90.756678
295.2	90.682959
295.68	90.609516
296.15	90.539316
296.64	90.473877
297.12	90.412978
297.57	90.354931
298.08	90.29729
298.56	90.2377
299.03	90.174531
299.52	90.107169
300.	90.035984
300.47	89.962118
300.96	89.887188
301.44	89.81301
301.92	89.741397
302.4	89.67404
302.88	89.612509
303.36	89.558308
303.84	89.513023
304.32	89.478505
304.8	89.457071
305.28	89.451696
305.76	89.466082
306.24	89.504512
306.71	89.571357
307.2	89.670256
307.68	89.803238
308.15	89.970252
308.64	90.169436
309.12	90.397956
309.57	90.652939
310.08	90.932019
310.56	91.23345
311.03	91.555917
311.52	91.898223
312.	92.259015
312.47	92.636589
312.96	93.028756
313.44	93.4328
313.92	93.845478
314.4	94.263049
314.88	94.681326
315.36	95.09565
315.84	95.500496
316.32	95.887301
316.8	96.242899
317.28	96.566625
317.76	96.858979
318.24	97.119741
318.71	97.347984
319.2	97.541873
319.68	97.698763
320.15	97.815793
320.64	97.890685
321.12	97.922414
321.57	97.911555
322.08	97.86031
322.56	97.772322
323.03	97.652382
323.52	97.506117
324.	97.33968
324.47	97.159468
324.96	96.971882
325.44	96.783143
325.92	96.599162
326.4	96.425482
326.88	96.267262
327.36	96.129288
327.84	96.015955
328.32	95.931162
328.8	95.878031
329.28	95.858443
329.76	95.872581
330.24	95.918728
330.71	95.99354
331.2	96.092702
331.68	96.211663
332.15	96.34613
332.64	96.492291
333.12	96.646804
333.57	96.80667
334.08	96.969117
334.56	97.131505
335.03	97.291277
335.52	97.44595
336.	97.593135
336.47	97.730596
336.96	97.85636
337.44	97.968879
337.91	98.067244
338.4	98.151404
338.88	98.222312
339.36	98.281878
339.84	98.332697
340.32	98.377512
340.8	98.418597
341.28	98.45736
341.76	98.494478
342.24	98.530416
342.71	98.566023
343.2	98.602866
343.68	98.643254
344.15	98.690032
344.64	98.746308
345.12	98.815196
345.57	98.813
346.08	99.002155
346.56	99.125032
347.03	99.270015
347.52	99.438457
348.	99.631314
348.47	99.849184
348.96	100.092356
349.44	100.360857
349.91	100.65448
350.4	100.972735
350.88	101.314681
351.36	102.219052
351.84	103.169086
352.32	104.160731
352.8	105.189322
353.28	106.250154
353.76	107.338953
354.24	108.45203
354.71	109.586115
355.2	110.738035
355.68	111.904412
356.15	113.081505
356.64	114.265191
357.12	115.451037
357.57	116.634431
358.08	117.810725
358.56	118.975386
359.03	120.124132
359.52	121.253052
360.	122.358701
360.47	123.43816
360.96	124.489024
361.44	125.509296
361.91	126.497168
362.4	127.450732
362.88	128.367736
363.36	129.245567
363.84	130.081518
364.32	130.873209
364.8	131.618938
365.28	132.317783
365.76	132.969503
366.24	133.574334
366.71	134.132796
367.2	134.645562
367.68	135.113402
368.15	135.537168
368.64	135.917817
369.12	136.256426
369.57	136.554208
370.08	136.812499
370.56	137.032757
371.03	137.216537
371.52	137.36549
372.	137.481367
372.47	137.566095
372.96	137.621921
373.44	137.651644
373.91	137.658859
374.4	137.648071
374.88	137.624584
375.36	137.594167
375.84	137.562619
376.32	137.535406
376.8	137.517451
377.28	137.513076
377.76	137.526056
378.24	137.559702
378.71	137.61695
379.2	137.700421
379.68	137.812437
380.15	137.955
380.64	138.129738
381.12	138.337806
381.57	138.579775
382.08	138.855516
382.56	139.164118
383.03	139.503928
383.52	139.872726
384.	140.268051
384.47	140.687567
384.96	141.129285
385.44	141.591529
385.91	142.072655
386.4	142.570702
386.88	143.083166
387.36	143.606967
387.84	144.138608
388.32	144.674425
388.8	145.210874
389.28	145.744777
389.76	146.273504
390.24	146.795058
390.71	147.308085
391.2	147.811781
391.68	148.305722
392.15	148.789657
392.64	149.263271
393.12	149.726012
393.57	150.177046
394.08	150.615407
394.56	151.040406
395.03	151.452178
395.52	151.852159
396.	152.243204
396.47	152.62927
396.96	153.014798
397.44	153.404073
397.91	153.800746
398.4	154.207588
398.88	154.626453
399.36	155.058358
399.84	155.503617
400.32	155.961976
400.8	156.432726
401.28	156.914775
401.76	157.406662
402.24	157.906503
402.71	158.411878
403.2	158.919648
403.68	159.425775
404.15	159.925219
404.64	160.412053
405.12	160.879873
405.57	161.322548
406.08	161.735101
406.56	162.114406
407.03	162.459384
407.52	162.770676
408.	163.050018
408.47	163.211
408.96	163.521697
409.44	163.718329
409.91	163.891314
410.4	164.042236
410.88	164.172517
411.35	164.283474
411.84	164.376351
412.32	164.45231
412.8	164.512366
413.28	164.557277
413.76	164.587399
414.24	164.602543
414.71	164.601898
415.2	164.58409
415.68	164.547457
416.15	164.490529
416.64	164.412625
417.12	164.314349
417.57	164.197738
418.08	164.066013
418.56	163.923079
419.03	163.772995
419.52	163.619616
420.	163.466439
420.47	163.316625
420.96	163.173124
421.44	163.038826
421.91	162.916661
422.4	162.809724
422.88	162.721362
423.35	162.655186
423.84	162.615005
424.32	162.604413
424.8	162.626502
425.28	162.683499
425.76	162.776638
426.24	162.906156
426.71	163.071384
427.2	163.271032
427.68	163.503582
428.15	163.767657
428.64	164.062227
429.12	164.386584
429.57	164.740148
430.08	165.1222
430.56	165.531645
431.03	165.966841
431.52	166.4255
