# Supplementary material for: Towards the engineering of a photon-only two-stroke rotary molecular motor
Source: Nat Commun. 2022 Oct 28;13:6433. doi: 10.1038/s41467-022-33695-x (PMC9616945; doi:10.1038/s41467-022-33695-x)
Supplement: Supplementary file 13 — Source Data [file 41467_2022_33695_MOESM13_ESM.zip › Figure 4D source data/traj-21.txt]

time(fs) , θ(deg.)
0.	4.074023
0.48	4.071695
0.96	4.044422
1.44	3.991899
1.92	3.91516
2.4	3.816856
2.88	3.7012
3.36	3.573559
3.84	3.43987
4.32	3.306126
4.8	3.178048
5.279	3.060903
5.76	2.959341
6.24	2.877154
6.72	2.81691
7.199	2.779555
7.68	2.764168
8.16	2.768039
8.64	2.787093
9.12	2.816503
9.6	2.851275
10.08	2.886656
10.559	2.918334
11.04	2.942549
11.52	2.956259
12.	2.957477
12.48	2.945727
12.959	2.922398
13.44	2.890712
13.92	2.855282
14.399	2.821482
14.879	2.794905
15.36	2.781047
15.84	2.785194
16.32	2.812379
16.8	2.867287
17.28	2.954017
17.758	3.075663
18.24	3.233812
18.72	3.428116
19.2	3.656117
19.68	3.913391
20.16	4.193901
20.64	4.490399
21.117	4.794734
21.598	5.098124
22.08	5.391534
22.56	5.666335
23.04	5.915206
23.52	6.132923
24.	6.316624
24.48	6.465405
24.96	6.579562
25.438	6.659903
25.918	6.707365
26.4	6.722925
26.88	6.707693
27.36	6.663062
27.84	6.590835
28.32	6.493256
28.797	6.372961
29.278	6.232844
29.758	6.075901
30.24	5.905071
30.72	5.723093
31.2	5.532383
31.68	5.334938
32.16	5.132313
32.64	4.925802
33.12	4.716935
33.6	4.508226
34.08	4.303873
34.56	4.109928
35.04	3.93371
35.516	3.782782
36.	3.663964
36.48	3.582741
36.96	3.543064
37.44	3.547409
37.92	3.596936
38.4	3.691615
38.875	3.830308
39.36	4.010783
39.836	4.229712
40.32	4.482732
40.8	4.764593
41.28	5.069409
41.76	5.390876
42.235	5.722404
42.72	6.057157
43.196	6.388192
43.68	6.708912
44.16	7.01389
44.64	7.234
45.12	7.565514
45.6	7.812459
46.08	8.043173
46.555	8.260839
47.04	8.468703
47.516	8.669862
48.	8.867215
48.48	9.063456
48.96	9.261032
49.44	9.46202
49.92	9.667954
50.4	9.879608
50.875	10.09682
51.36	10.318346
51.836	10.541819
52.32	10.763776
52.8	10.979758
53.28	11.184462
53.76	11.372001
54.235	11.536346
54.72	11.672008
55.196	11.774863
55.68	11.842824
56.16	11.875
56.64	11.876284
57.12	11.846673
57.594	11.790647
58.08	11.711839
58.555	11.613947
59.04	11.500795
59.516	11.376439
60.	11.245242
60.48	11.111893
60.96	10.981343
61.44	10.85862
61.915	10.748532
62.4	10.655248
62.875	10.581843
63.36	10.529878
63.836	10.499163
64.32	10.487794
64.8	10.492558
65.28	10.509734
65.75	10.536184
66.24	10.570343
66.72	10.612636
67.2	10.665107
67.67	10.73054
68.16	10.811594
68.64	10.910224
69.12	11.027454
69.6	11.163382
70.08	11.317315
70.56	11.487963
71.03	11.673635
71.52	11.872423
72.	12.082327
72.48	12.30128
72.96	12.527023
73.44	12.756814
73.92	12.987057
74.39	13.212971
74.88	13.428523
75.36	13.626835
75.84	13.801205
76.32	13.946554
76.8	14.060737
77.28	14.14501
77.75	14.20342
78.24	14.241575
78.72	14.265442
79.2	14.280595
79.67	14.291861
80.16	14.303254
80.64	14.318009
81.11	14.338662
81.6	14.367126
82.08	14.404798
82.56	14.452701
83.03	14.511673
83.52	14.582567
84.	14.666366
84.47	14.764108
84.96	14.876619
85.44	15.004148
85.92	15.146203
86.39	15.301811
86.88	15.470213
87.36	15.651607
87.84	15.847416
88.32	16.059859
88.8	16.291151
89.28	16.542779
89.75	16.815103
90.24	17.107281
90.72	17.417381
91.2	17.742574
91.67	18.079351
92.16	18.423735
92.64	18.771505
93.11	19.118417
93.6	19.460421
94.08	19.793822
94.56	20.11533
95.03	20.421964
95.52	20.710835
96.	20.978915
96.47	21.222967
96.96	21.439792
97.44	21.626806
97.92	21.782721
98.39	21.907952
98.88	22.004499
99.36	22.075432
99.84	22.124282
100.32	22.154629
100.8	22.169895
101.28	22.173283
101.75	22.167763
102.24	22.156049
102.72	22.140556
103.2	22.123357
103.67	22.106154
104.16	22.090291
104.64	22.076805
105.11	22.066453
105.6	22.059693
106.08	22.056545
106.56	22.056373
107.03	22.057729
107.52	22.05843
108.	22.056031
108.47	22.048623
108.96	22.035574
109.44	22.017801
109.92	21.443
110.39	21.977226
110.88	21.959865
111.36	21.947689
111.83	21.942473
112.32	21.945422
112.8	21.957217
113.28	21.97812
113.75	22.008111
114.24	22.047056
114.72	22.09487
115.19	22.151639
115.67	22.217622
116.16	22.293076
116.64	22.377923
117.11	22.471368
117.6	22.571687
118.08	22.676418
118.56	22.783061
119.03	22.890045
119.52	22.418
120.	23.10682
120.47	23.220771
120.96	23.341754
121.44	23.4715
121.92	23.610657
122.39	23.758761
122.88	23.91439
123.36	24.075368
123.83	24.239012
124.32	24.402357
124.8	24.562375
125.28	24.716191
125.75	24.861276
126.24	24.995561
126.72	25.117437
127.19	25.225599
127.67	25.318822
128.16	25.395818
128.64	25.455423
129.12	25.497202
129.6	25.522266
130.07	25.533779
130.56	25.536698
131.04	25.536858
131.51	25.539921
132.	25.550646
132.48	25.57262
132.96	25.60829
133.44	25.659134
133.92	25.725857
134.4	25.808571
134.88	25.90695
135.35	26.020363
135.84	26.147977
136.32	26.288831
136.78	26.441858
137.28	26.605847
137.76	26.779337
138.24	26.960508
138.72	27.147146
139.2	27.336819
139.68	27.527351
140.16	27.717511
140.64	27.907584
141.12	28.099354
141.6	28.29547
142.07	28.49852
142.56	28.710304
143.04	28.931503
143.51	29.161697
144.	29.39956
144.48	29.643122
144.96	29.890025
145.44	30.137751
145.92	30.383799
146.4	30.625841
146.88	30.86182
147.35	31.09
147.84	31.308941
148.32	31.517402
148.78	31.71418
149.28	31.897938
149.76	32.06715
150.23	32.220302
150.72	32.356484
151.2	32.476145
151.68	32.581591
152.16	32.676728
152.64	32.766086
153.12	32.85365
153.6	32.942033
154.07	33.032206
154.56	33.123657
155.04	33.214771
155.51	33.303261
156.	33.386522
156.48	33.461907
156.96	33.526877
157.44	33.579054
157.92	33.616179
158.4	33.636014
158.88	33.636216
159.35	33.614241
159.84	33.567356
160.32	33.492831
160.78	33.388418
161.28	33.253113
161.76	33.088005
162.23	32.896783
162.72	32.685601
163.2	32.46229
163.68	32.235306
164.16	32.012769
164.64	31.801804
165.12	31.60818
165.6	31.436219
166.07	31.288897
166.56	31.168085
167.04	31.074861
167.51	31.009806
168.	30.973238
168.48	30.965313
168.95	30.986009
169.44	31.035003
169.92	31.111525
170.4	31.214271
170.88	31.341517
171.35	31.491451
171.84	31.662725
172.32	31.85497
172.78	32.069038
173.28	32.306828
173.76	32.570823
174.23	32.863506
174.72	33.186852
175.2	33.541912
175.68	33.928473
176.16	34.3448
176.64	34.787573
177.12	35.252073
177.6	35.732635
178.07	36.223241
178.56	36.718038
179.04	37.211669
179.51	37.69935
180.	38.17677
180.48	38.639916
180.95	39.084917
181.44	39.508046
181.92	39.905945
182.4	40.276082
182.88	40.617278
183.35	40.925
183.84	41.216182
184.32	41.478707
184.78	41.720678
185.28	41.944929
185.76	42.153779
186.23	42.349017
186.72	42.531
187.2	42.703766
187.68	42.865157
188.16	43.016853
188.64	43.159411
189.12	43.293243
189.6	43.418578
190.07	43.5354
190.56	43.643373
191.04	43.741757
191.51	43.829348
192.	43.904479
192.48	43.965223
192.95	44.009905
193.44	44.037937
193.92	44.050701
194.4	44.051977
194.88	44.047567
195.35	44.044306
195.84	44.048957
196.32	44.067402
196.78	44.10423
197.28	44.162652
197.76	44.244602
198.23	44.350944
198.72	44.481715
199.2	44.636373
199.68	44.814003
200.16	45.01342
200.64	45.233163
201.12	45.471341
201.6	45.725387
202.07	45.9918
202.56	46.265948
203.04	46.542074
203.51	46.813669
204.	47.074315
204.48	47.318902
204.95	47.544731
205.44	47.751848
205.92	47.9424
206.4	48.119462
206.88	48.286005
207.35	48.444319
207.84	48.595861
208.32	48.741354
208.78	48.88101
209.28	49.014791
209.76	49.142661
210.23	49.264814
210.72	49.381835
211.2	49.494772
211.67	49.605078
212.16	49.714443
212.64	49.824517
213.12	49.936576
213.6	50.051202
214.07	50.168085
214.56	50.286095
215.04	50.403815
215.51	50.520526
216.	50.637276
216.48	50.757393
216.95	50.886049
217.44	51.029164
217.92	51.192253
218.4	51.37969
218.88	51.594436
219.35	51.838122
219.84	52.111333
220.32	52.413959
220.78	52.745535
221.28	53.105476
221.76	53.493185
222.23	53.907985
222.72	54.348929
223.2	54.814511
223.67	55.302346
224.16	55.808894
224.64	56.329316
225.12	56.85761
225.6	57.387197
226.07	57.912019
226.56	58.42784
227.04	58.933134
227.51	59.428
228.	59.91816
228.48	60.403706
228.95	60.888086
229.44	61.372631
229.92	61.857452
230.38	62.341624
230.88	62.823511
231.35	63.301182
231.84	63.772815
232.32	64.236993
232.78	64.69283
233.28	65.139907
233.76	65.578045
234.23	66.007009
234.72	66.426229
235.2	66.834621
235.67	67.230616
236.16	67.61249
236.64	67.978981
237.12	68.330014
237.6	68.667131
238.07	68.993362
238.56	69.312561
239.04	69.628581
239.51	69.944589
240.	70.262618
240.48	70.583376
240.95	70.906289
241.44	71.229828
241.92	71.55207
242.38	71.871364
242.88	72.186855
243.35	72.498669
243.84	72.807728
244.32	73.115311
244.78	73.422577
245.28	73.730137
245.76	74.037801
246.23	74.344592
246.72	74.649094
247.2	74.950158
247.67	75.247791
248.16	75.543785
248.64	75.841672
249.12	76.14605
249.6	76.461623
250.07	76.792407
250.56	77.141242
251.04	77.509568
251.51	77.89739
252.	78.303355
252.48	78.724977
252.95	79.158982
253.44	79.601765
253.92	80.049815
254.38	80.426
254.88	80.949149
255.35	81.394463
255.84	81.832366
256.32	82.258569
256.8	82.668005
257.28	83.055287
257.76	83.41562
258.24	83.745891
258.71	84.045405
259.2	84.315837
259.68	84.560484
260.15	84.783185
260.64	84.987409
261.12	85.175633
261.57	85.349003
262.08	85.507208
262.56	85.648568
263.03	85.77037
263.52	85.869549
264.	85.943634
264.48	85.991725
264.96	86.015019
265.44	86.016587
265.92	86.000463
266.4	85.970484
266.88	85.929362
267.36	85.878385
267.84	85.817866
268.32	85.748221
268.8	85.671231
269.28	85.590765
269.76	85.512574
270.24	85.443362
270.71	85.389707
271.2	85.357292
271.68	85.350497
272.15	85.372246
272.64	85.423946
273.12	85.505462
273.57	85.615116
274.08	85.749771
274.56	85.905067
275.03	86.075844
275.52	86.256721
276.	86.442648
276.48	86.629231
276.96	86.812707
277.44	86.989697
277.92	87.15701
278.4	87.311814
278.88	87.45229
279.36	87.5785
279.84	87.692926
280.32	87.800245
280.8	87.906399
281.28	88.017452
281.76	88.138659
282.24	88.273908
282.71	88.425429
283.2	88.593689
283.68	88.777393
284.15	88.973573
284.64	89.177826
285.12	89.384699
285.57	89.588252
286.08	89.782784
286.56	89.963564
287.03	90.127334
287.52	90.272346
288.	90.397895
288.47	90.503643
288.96	90.589175
289.44	90.654083
289.92	90.69853
290.4	90.723966
290.88	90.733471
291.36	90.731531
291.84	90.723386
292.32	90.714383
292.8	90.709496
293.28	90.713096
293.76	90.728803
294.24	90.75938
294.71	90.80663
295.2	90.871321
295.68	91.384947
296.15	91.910395
296.64	92.444401
297.12	92.982362
297.57	93.518797
298.08	94.047986
298.56	94.564716
299.03	95.064897
299.52	95.545987
300.	96.007285
300.47	96.450338
300.96	96.879377
301.44	97.301366
301.92	97.725339
302.4	98.161285
302.88	98.618989
303.36	99.107209
303.84	99.633121
304.32	100.201916
304.8	100.816466
305.28	101.477144
305.76	102.181812
306.24	102.926074
306.71	103.703687
307.2	104.507058
307.68	105.327757
308.15	106.157007
308.64	106.986168
309.12	107.807159
309.57	108.612711
310.08	109.396572
310.56	110.153815
311.03	110.881524
311.52	111.579536
312.	112.25074
312.47	112.900502
312.96	113.53544
313.44	114.162137
313.92	114.786239
314.4	115.411984
314.88	116.04202
315.36	116.677359
315.84	117.317429
316.32	117.960216
316.8	118.602509
317.28	119.240214
317.76	119.868702
318.24	120.483135
318.71	121.078782
319.2	121.651298
319.68	122.196909
320.15	122.712448
320.64	123.195307
321.12	123.643553
321.57	124.056499
322.08	124.435649
322.56	124.785411
323.03	125.112891
323.52	125.426781
324.	125.735972
324.47	126.048523
324.96	126.371116
325.44	126.708874
325.92	127.065343
326.4	127.442545
326.88	127.841074
327.36	128.260195
327.84	128.697975
328.32	129.151462
328.8	129.616995
329.28	130.09065
329.76	130.568737
330.24	131.048074
330.71	131.52586
331.2	131.191
331.68	132.464672
332.15	132.918637
332.64	133.358271
333.12	133.783215
333.57	134.196604
334.08	134.604732
334.56	135.015575
335.03	135.437119
335.52	135.876132
336.	136.337436
336.47	136.823498
336.96	137.334237
337.44	137.867019
337.91	138.416952
338.4	138.977583
338.88	139.542035
339.36	140.104432
339.84	140.661064
340.32	141.210666
340.8	141.753622
341.28	142.290595
341.76	142.821244
342.24	143.343524
342.71	143.853717
343.2	144.347302
343.68	144.820539
344.15	145.272206
344.64	145.704521
345.12	146.122612
345.57	146.532895
346.08	146.941307
346.56	147.352007
347.03	147.766704
347.52	148.184548
348.	148.602522
348.47	149.016283
348.96	149.421275
349.44	149.813737
349.91	150.191213
350.4	150.552406
350.88	150.896565
351.36	151.222786
351.84	151.529449
352.32	151.813855
352.8	152.072079
353.28	152.299118
353.76	152.489545
354.24	152.638757
354.71	152.74455
355.2	152.808237
355.68	152.834594
356.15	152.83062
356.64	152.803875
357.12	152.761135
357.57	152.707655
358.08	152.647
358.56	152.581266
359.03	152.511518
359.52	152.438284
360.	152.361947
360.47	152.282931
360.96	152.20174
361.44	152.118876
361.91	152.034716
362.4	151.949357
362.88	151.862458
363.36	151.773155
363.84	151.680162
364.32	151.582195
364.8	151.478802
365.28	151.371405
365.76	151.264045
366.24	151.163256
366.71	151.077083
367.2	151.013825
367.68	150.981198
368.15	150.985528
368.64	151.03091
369.12	151.11914
369.57	151.250103
370.08	151.422368
370.56	151.633791
371.03	151.881958
371.52	152.164352
372.	152.478291
372.47	152.820716
372.96	153.187932
373.44	153.575335
373.91	153.977186
374.4	154.386567
374.88	154.795721
375.36	155.197
375.84	155.584363
376.32	155.954886
376.8	156.309385
377.28	156.65174
377.76	156.98733
378.24	157.321458
378.71	157.658326
379.2	158.000662
379.68	158.349862
380.15	158.706405
380.64	159.070327
381.12	159.441579
381.57	159.820192
382.08	160.20629
382.56	160.600014
383.03	161.001426
383.52	161.410388
384.	161.826341
384.47	162.247809
384.96	162.671799
385.44	163.093729
385.91	163.508112
386.4	163.909905
386.88	164.296424
387.36	164.668935
387.84	165.032766
388.32	165.395729
388.8	165.765864
389.28	166.14964
389.76	166.551062
390.24	166.971549
390.71	167.410282
391.2	167.864789
391.68	168.33162
392.15	168.806963
392.64	169.287
393.12	169.767899
393.57	170.245717
394.08	170.71627
394.56	171.174958
395.03	171.616505
395.52	172.034635
396.	172.421738
396.47	172.7688
396.96	173.066004
397.44	173.304463
397.91	173.4789
398.4	173.589868
398.88	173.643733
399.36	173.650302
399.84	173.6199
400.32	173.561553
400.8	173.482679
401.28	173.389769
401.76	173.289227
402.24	173.1878
402.71	173.092429
403.2	173.009875
403.68	172.946415
404.15	172.908517
404.64	172.900896
405.12	172.927314
405.57	172.990536
406.08	173.092199
406.56	173.232537
407.03	173.406
407.52	173.62075
408.	173.85863
408.47	174.115513
408.96	174.382957
409.44	174.654566
409.91	174.927789
410.4	175.203934
410.88	175.48683
411.35	175.781415
411.84	176.092638
412.32	176.424428
412.8	176.778831
413.28	177.155637
413.76	177.552379
414.24	177.96471
414.71	178.387137
415.2	178.813682
415.68	179.238373
416.15	179.655569
416.64	180.060095
417.12	180.447223
417.57	180.812455
418.08	181.151141
418.56	181.458009
419.03	181.726787
419.52	181.950116
420.	182.120545
420.47	182.233313
420.96	182.287525
421.44	182.289518
421.91	182.251019
422.4	182.185991
422.88	182.107581
423.35	182.026443
423.84	181.950339
424.32	181.884498
424.8	181.832203
425.28	181.795366
425.76	181.77499
426.24	181.771482
426.71	181.784855
427.2	181.814833
427.68	181.860861
428.15	181.922052
428.64	181.043
429.12	182.08382
429.57	182.179519
430.08	182.280368
430.56	182.381872
431.03	182.479369
431.52	182.568948
