# Supplementary material for: Towards the engineering of a photon-only two-stroke rotary molecular motor
Source: Nat Commun. 2022 Oct 28;13:6433. doi: 10.1038/s41467-022-33695-x (PMC9616945; doi:10.1038/s41467-022-33695-x)
Supplement: Supplementary file 13 — Source Data [file 41467_2022_33695_MOESM13_ESM.zip › Figure 4D source data/traj-22.txt]

time(fs) , θ(deg.)
0.	3.370615
0.48	3.613575
0.96	3.87019
1.44	4.136186
1.92	4.407014
2.4	4.678066
2.88	4.944
3.36	5.204152
3.84	5.453028
4.32	5.690599
4.8	5.91715
5.279	6.133667
5.76	6.34108
6.24	6.539752
6.72	6.729352
7.199	6.908
7.68	7.077494
8.16	7.233555
8.64	7.375925
9.12	7.503411
9.6	7.614855
10.08	7.709072
10.559	7.7848
11.04	7.840664
11.52	7.87519
12.	7.886826
12.48	7.874005
12.959	7.835233
13.44	7.769317
13.92	7.675803
14.399	7.555657
14.879	7.41183
15.36	7.249294
15.84	7.074328
16.32	6.893396
16.8	6.712169
17.28	6.535084
17.758	6.365359
18.24	6.205324
18.72	6.056785
19.2	5.921343
19.68	5.800556
20.16	5.695969
20.64	5.609048
21.117	5.541074
21.598	5.493033
22.08	5.465534
22.56	5.45878
23.04	5.472594
23.52	5.506538
24.	5.560137
24.48	5.63324
24.96	5.726508
25.438	5.841809
25.918	5.982238
26.4	6.151507
26.88	6.352899
27.36	6.588311
27.84	6.857768
28.32	7.159462
28.797	7.490095
29.278	7.845328
29.758	8.220186
30.24	8.609351
30.72	9.007352
31.2	9.408703
31.68	9.808019
32.16	10.20016
32.64	10.580418
33.12	10.944692
33.6	11.289649
34.08	11.612779
34.56	11.912412
35.04	12.187735
35.516	12.43888
36.	12.667072
36.48	12.874657
36.96	13.064857
37.44	13.241242
37.92	13.407096
38.4	13.56493
38.875	13.716264
39.36	13.861626
39.836	14.000744
40.32	14.132811
40.8	14.256768
41.28	14.371488
41.76	14.475828
42.235	14.5686
42.72	14.648511
43.196	14.714118
43.68	14.763863
44.16	14.796191
44.64	14.809772
45.12	14.803825
45.6	14.778544
46.08	14.735607
46.555	14.678608
47.04	14.613173
47.516	14.546503
48.	14.486457
48.48	14.440473
48.96	14.41471
49.44	14.413573
49.92	14.439625
50.4	14.493781
50.875	14.575621
51.36	14.683741
51.836	14.816003
52.32	14.969692
52.8	15.14156
53.28	15.327857
53.76	15.524436
54.235	15.726961
54.72	15.931171
55.196	16.13315
55.68	16.32961
56.16	16.518196
56.64	16.697818
57.12	16.868926
57.594	17.033556
58.08	17.194984
58.555	17.357068
59.04	17.523477
59.516	17.697065
60.	17.879516
60.48	18.071267
60.96	18.271658
61.44	18.479222
61.915	18.691
62.4	18.907773
62.875	19.124219
63.36	19.338876
63.836	19.549045
64.32	19.751633
64.8	19.943029
65.28	20.119043
65.75	20.274
66.24	20.40601
66.72	20.507506
67.2	20.57596
67.67	20.609661
68.16	20.609269
68.64	20.577815
69.12	20.520123
69.6	20.441864
70.08	20.348635
70.56	20.245232
71.03	20.13525
71.52	20.020922
72.	19.903204
72.48	19.782005
72.96	19.656514
73.44	19.525522
73.92	19.387676
74.39	19.241638
74.88	19.086167
75.36	18.920146
75.84	18.742588
76.32	18.552634
76.8	18.349598
77.28	18.133131
77.75	17.903602
78.24	17.662665
78.72	17.413786
79.2	17.162373
79.67	16.915321
80.16	16.680135
80.64	16.464031
81.11	16.273233
81.6	16.11253
82.08	15.985057
82.56	15.892255
83.03	15.833968
83.52	15.808647
84.	15.813613
84.47	15.845323
84.96	15.814
85.44	15.97188
85.92	16.057223
86.39	16.150572
86.88	16.246825
87.36	16.341037
87.84	16.428731
88.32	16.506347
88.8	16.571838
89.28	16.625177
89.75	16.66851
90.24	16.705784
90.72	16.741991
91.2	16.78235
91.67	16.831651
92.16	16.893841
92.64	16.971776
93.11	17.06705
93.6	17.179907
94.08	17.309248
94.56	17.452801
95.03	17.60743
95.52	17.769525
96.	17.935387
96.47	18.101533
96.96	18.26487
97.44	18.422742
97.92	18.572876
98.39	18.713363
98.88	18.842757
99.36	18.960382
99.84	19.066689
100.32	19.163408
100.8	19.25334
101.28	19.33983
101.75	19.426193
102.24	19.515309
102.72	19.609421
103.2	19.710096
103.67	19.818236
104.16	19.934078
104.64	20.057152
105.11	20.186254
105.6	20.319459
106.08	20.454248
106.56	20.587718
107.03	20.716832
107.52	20.838662
108.	20.95055
108.47	21.050226
108.96	21.135949
109.44	21.206783
109.92	21.263043
110.39	21.306802
110.88	21.342171
111.36	21.375115
111.83	21.412806
112.32	21.462763
112.8	21.53211
113.28	21.627022
113.75	21.752366
114.24	21.911492
114.72	22.106093
115.19	22.336152
115.67	22.58
116.16	22.894377
116.64	23.214906
117.11	23.556224
117.6	23.912407
118.08	24.277176
118.56	24.64402
119.03	25.006266
119.52	25.357285
120.	25.690961
120.47	26.002444
120.96	26.28892
121.44	26.546
121.92	26.787443
122.39	27.004446
122.88	27.20472
123.36	27.391819
123.83	27.568728
124.32	27.737688
124.8	27.900164
125.28	28.056845
125.75	28.207667
126.24	28.35184
126.72	28.487891
127.19	28.613731
127.67	28.726739
128.16	28.823887
128.64	28.901854
129.12	28.957172
129.6	28.986419
130.07	28.986549
130.56	28.955418
131.04	28.892448
131.51	28.799171
132.	28.679349
132.48	28.538571
132.96	28.383497
133.44	28.221081
133.92	28.058004
134.4	27.900348
134.88	27.753421
135.35	27.621632
135.84	27.508356
136.32	27.415759
136.78	27.344657
137.28	27.294451
137.76	27.263249
138.24	27.248125
138.72	27.245544
139.2	27.251793
139.68	27.26333
140.16	27.277039
140.64	27.290421
141.12	27.301853
141.6	27.310907
142.07	27.318629
142.56	27.327537
143.04	27.341282
143.51	27.364086
144.	27.400234
144.48	27.453759
144.96	27.528344
145.44	27.627349
145.92	27.753848
146.4	27.910603
146.88	28.031
147.35	28.323447
147.84	28.58175
148.32	28.87413
148.78	29.19842
149.28	29.551053
149.76	29.927397
150.23	30.322246
150.72	30.730388
151.2	31.14713
151.68	31.568714
152.16	31.992589
152.64	32.417477
153.12	32.84318
153.6	33.270177
154.07	33.699133
154.56	34.130515
155.04	34.564389
155.51	35.000399
156.	35.437874
156.48	35.875977
156.96	36.313852
157.44	36.750714
157.92	37.185871
158.4	37.618628
158.88	38.048123
159.35	38.473096
159.84	38.891703
160.32	39.301419
160.78	39.699107
161.28	40.081247
161.76	40.444293
162.23	40.785112
162.72	41.101424
163.2	41.392175
163.68	41.657681
164.16	41.899476
164.64	42.119914
165.12	42.32169
165.6	42.507448
166.07	42.679556
166.56	42.840031
167.04	42.990554
167.51	43.132526
168.	43.267106
168.48	43.39523
168.95	43.517587
169.44	43.634572
169.92	43.746229
170.4	43.852186
170.88	43.951611
171.35	44.043208
171.84	44.125297
172.32	44.196009
172.78	44.253608
173.28	44.296894
173.76	44.325567
174.23	44.340378
174.72	44.342995
175.2	44.33568
175.68	44.320908
176.16	44.301082
176.64	44.278381
177.12	44.254736
177.6	44.231869
178.07	44.211371
178.56	44.194775
179.04	44.183609
179.51	44.179424
180.	44.183789
180.48	44.198256
180.95	44.224331
181.44	44.263447
181.92	44.316987
182.4	44.386371
182.88	44.473228
183.35	44.579643
183.84	44.70844
184.32	44.86339
184.78	45.049231
185.28	45.271403
185.76	45.535535
186.23	45.846842
186.72	46.209591
187.2	46.626751
187.68	47.033
188.16	47.628887
188.64	48.212589
189.12	48.848371
189.6	49.532534
190.07	50.26031
190.56	51.025878
191.04	51.822355
191.51	52.641792
192.	53.475226
192.48	54.312847
192.95	55.14432
193.44	55.959349
193.92	56.748466
194.4	57.503952
194.88	58.220645
195.35	58.896333
195.84	59.531561
196.32	60.128949
196.78	60.692294
197.28	61.22579
197.76	61.733484
198.23	62.219001
198.72	62.685437
199.2	63.135346
199.68	63.57075
200.16	63.993145
200.64	64.403464
201.12	64.801967
201.6	65.18807
202.07	65.560128
202.56	65.915257
203.04	66.249312
203.51	66.557137
204.	66.833149
204.48	67.072188
204.95	67.270409
205.44	67.425984
205.92	67.539345
206.4	67.612932
206.88	67.65058
207.35	67.656847
207.84	67.636473
208.32	67.594078
208.78	67.534049
209.28	67.460533
209.76	67.377481
210.23	67.288698
210.72	67.197871
211.2	67.108561
211.67	67.024149
212.16	66.947738
212.64	66.882017
213.12	66.829105
213.6	66.790416
214.07	66.766584
214.56	66.757497
215.04	66.762524
215.51	66.780917
216.	66.812321
216.48	66.85716
216.95	66.916725
217.44	66.992928
217.92	67.087812
218.4	67.203078
218.88	67.33971
219.35	67.497808
219.84	67.676568
220.32	67.874369
220.78	68.088943
221.28	68.317564
221.76	68.557247
222.23	68.804939
222.72	69.057667
223.2	69.312668
223.67	69.56746
224.16	69.819803
224.64	70.067546
225.12	70.30842
225.6	70.539947
226.07	70.759674
226.56	70.965723
227.04	71.157404
227.51	71.335543
228.	71.502383
228.48	71.661146
228.95	71.815496
229.44	71.969081
229.92	72.125222
230.38	72.286746
230.88	72.455947
231.35	72.634618
231.84	72.824136
232.32	73.025555
232.78	73.239688
233.28	73.467118
233.76	73.708187
234.23	73.962933
234.72	74.231016
235.2	74.511688
235.67	74.803843
236.16	75.10623
236.64	75.4178
237.12	75.738109
237.6	76.067578
238.07	76.407471
238.56	76.759567
239.04	77.125698
239.51	77.507311
240.	77.905168
240.48	78.31921
240.95	78.74855
241.44	79.191562
241.92	79.64604
242.38	80.109379
242.88	80.578809
243.35	81.05157
243.84	81.525061
244.32	81.908
244.78	82.464955
245.28	82.927209
245.76	83.381719
246.23	83.826513
246.72	84.259618
247.2	84.679271
247.67	85.084264
248.16	85.474298
248.64	85.850168
249.12	86.213667
249.6	86.56736
250.07	86.914268
250.56	87.257466
251.04	87.539
251.51	87.943283
252.	88.289479
252.48	88.638802
252.95	88.990784
253.44	89.344046
253.92	89.696342
254.38	90.044599
254.88	90.384937
255.35	90.712659
255.84	91.022264
256.32	91.307492
256.8	91.561512
257.28	91.777324
257.76	91.948393
258.24	92.069447
258.71	92.137205
259.2	92.15083
259.68	92.111985
260.15	92.024572
260.64	91.482399
261.12	90.908118
261.57	90.308761
262.08	89.691481
262.56	89.063287
263.03	88.430889
263.52	87.800605
264.	87.178297
264.48	86.56927
264.96	85.978152
265.44	85.408741
265.92	84.863784
266.4	84.344773
266.88	83.851785
267.36	83.383511
267.84	82.937586
268.32	82.511294
268.8	82.102485
269.28	81.710428
269.76	81.336246
270.24	80.98284
270.71	80.654421
271.2	80.355907
271.68	80.092301
272.15	79.868192
272.64	79.68743
273.12	79.55297
273.57	79.466841
274.08	79.430209
274.56	79.443454
275.03	79.50625
275.52	79.617563
276.	79.775574
276.48	79.977517
276.96	80.219439
277.44	80.495936
277.92	80.759
278.4	81.122793
278.88	81.454455
279.36	81.784582
279.84	82.103794
280.32	82.405153
280.8	82.685171
281.28	82.944097
281.76	83.185421
282.24	83.414956
282.71	83.639814
283.2	83.867531
283.68	84.105416
284.15	84.360129
284.64	84.637453
285.12	84.942168
285.57	85.277986
286.08	85.647479
286.56	86.05197
287.03	86.491352
287.52	86.963842
288.	87.465704
288.47	87.991027
288.96	88.531651
289.44	89.077419
289.92	89.616918
290.4	90.138761
290.88	90.633162
291.36	91.093287
291.84	91.515834
292.32	91.900678
292.8	92.249904
293.28	92.566713
293.76	92.85461
294.24	93.116976
294.71	93.356965
295.2	93.577561
295.68	93.7817
296.15	93.972363
296.64	94.152586
297.12	94.325386
297.57	94.493592
298.08	94.659587
298.56	94.824968
299.03	94.990164
299.52	95.15408
300.	95.313845
300.47	95.464851
300.96	95.601246
301.44	95.716978
301.92	95.807282
302.4	95.870058
302.88	95.90648
303.36	95.920566
303.84	95.917
304.32	95.904865
304.8	95.886745
305.28	95.868213
305.76	95.852738
306.24	95.842774
306.71	95.834
307.2	95.845411
307.68	95.859773
308.15	95.883467
308.64	95.91659
309.12	95.958752
309.57	96.008718
310.08	96.063974
310.56	96.120297
311.03	96.171498
311.52	96.209612
312.	96.225752
312.47	96.211724
312.96	96.162078
313.44	96.075699
313.92	95.956106
314.4	95.81034
314.88	95.647195
315.36	95.475646
315.84	95.303904
316.32	95.139019
316.8	94.986864
317.28	94.852282
317.76	94.739252
318.24	94.651027
318.71	94.590165
319.2	94.558478
319.68	94.556852
320.15	94.584992
320.64	94.641113
321.12	94.721631
321.57	94.820989
322.08	94.931741
322.56	95.045122
323.03	95.152262
323.52	95.245932
324.	95.322277
324.47	95.381628
324.96	95.427904
325.44	95.467026
325.92	95.505277
326.4	95.548222
326.88	95.600324
327.36	95.664989
327.84	95.744845
328.32	95.842046
328.8	95.958541
329.28	96.096214
329.76	96.256918
330.24	96.442341
330.71	96.653737
331.2	96.891499
331.68	97.154703
332.15	97.440625
332.64	97.744445
333.12	98.05922
333.57	98.376442
334.08	98.687294
334.56	98.984585
335.03	99.264688
335.52	99.528491
336.	99.780781
336.47	100.028503
336.96	100.278943
337.44	100.538539
337.91	100.812442
338.4	101.104588
338.88	101.417976
339.36	101.754982
339.84	102.117625
340.32	102.507707
340.8	102.926812
341.28	103.376171
341.76	103.856443
342.24	104.367421
342.71	104.907784
343.2	105.474928
343.68	106.06497
344.15	106.672941
344.64	107.293341
345.12	107.920958
345.57	108.55186
346.08	109.184146
346.56	109.81804
347.03	110.45524
347.52	111.097841
348.	111.747408
348.47	112.404503
348.96	113.06866
349.44	113.738618
349.91	114.412645
350.4	115.088843
350.88	115.765381
351.36	116.440632
351.84	117.113174
352.32	117.781671
352.8	118.444672
353.28	119.100363
353.76	119.74637
354.24	120.379645
354.71	120.537
355.2	121.593095
355.68	122.165684
356.15	122.711843
356.64	123.231127
357.12	123.725527
357.57	124.199229
358.08	124.657784
358.56	125.107066
359.03	125.552415
359.52	125.17
360.	126.447551
360.47	126.902764
360.96	127.365169
361.44	127.835401
361.91	128.313356
362.4	128.798053
362.88	129.287347
363.36	129.777573
363.84	130.263196
364.32	130.736613
364.8	131.188227
365.28	131.606972
365.76	131.981365
366.24	132.301064
366.71	132.558629
367.2	132.751008
367.68	132.880124
368.15	132.952346
368.64	132.977083
369.12	132.965205
369.57	132.927836
370.08	132.875717
370.56	132.818993
371.03	132.767204
371.52	132.729284
372.	132.713454
372.47	132.726972
372.96	132.77574
373.44	132.863816
373.91	132.992954
374.4	133.162266
374.88	133.368145
375.36	133.604549
375.84	133.863719
376.32	134.137368
376.8	134.41827
377.28	134.701911
377.76	134.987657
378.24	135.278893
378.71	135.581957
379.2	135.904333
379.68	136.252899
380.15	136.632812
380.64	137.047153
381.12	137.497102
381.57	137.982356
382.08	138.501578
382.56	139.052748
383.03	139.633362
383.52	140.240461
384.	140.870502
384.47	141.519153
384.96	142.18107
385.44	142.849795
385.91	143.517822
386.4	144.176881
386.88	144.818385
387.36	145.433986
387.84	146.016361
388.32	146.560202
388.8	147.062666
389.28	147.523845
389.76	147.946859
390.24	148.336991
390.71	148.700404
391.2	149.043118
391.68	149.370514
392.15	149.687264
392.64	149.48
393.12	150.304928
393.57	150.613166
394.08	150.925572
394.56	151.245207
395.03	151.574527
395.52	151.914972
396.	152.266563
396.47	152.627641
396.96	152.994901
397.44	153.363741
397.91	153.728773
398.4	154.0843
398.88	154.424767
399.36	154.74544
399.84	155.043424
400.32	155.318553
400.8	155.573431
401.28	155.812476
401.76	156.040571
402.24	156.261
402.71	156.479942
403.2	156.696506
403.68	156.912856
404.15	157.129389
404.64	157.345823
405.12	157.561251
405.57	157.774254
406.08	157.983149
406.56	158.186389
407.03	158.382956
407.52	158.57267
408.	158.751671
408.47	158.922489
408.96	159.083238
409.44	159.228782
409.91	159.35287
410.4	159.448459
410.88	159.509747
411.35	159.534508
411.84	159.525013
412.32	159.486783
412.8	159.426362
413.28	159.34959
413.76	159.260808
414.24	159.162717
414.71	159.056614
415.2	158.942957
415.68	158.82222
416.15	158.695947
416.64	158.567646
417.12	158.443053
417.57	158.329585
418.08	158.23531
418.56	158.167881
419.03	158.133709
419.52	158.13737
420.	158.181188
420.47	158.265002
420.96	158.3863
421.44	158.541023
421.91	158.725218
422.4	158.936937
422.88	159.177282
423.35	159.449779
423.84	159.75869
424.32	160.10749
424.8	160.499291
425.28	160.936546
425.76	161.421709
426.24	161.957683
426.71	162.547613
427.2	163.194262
427.68	163.899316
428.15	164.662
428.64	165.483943
429.12	166.359234
429.57	167.28447
430.08	168.25373
430.56	169.259417
431.03	170.292607
431.52	171.342228
