# Supplementary material for: Towards the engineering of a photon-only two-stroke rotary molecular motor
Source: Nat Commun. 2022 Oct 28;13:6433. doi: 10.1038/s41467-022-33695-x (PMC9616945; doi:10.1038/s41467-022-33695-x)
Supplement: Supplementary file 13 — Source Data [file 41467_2022_33695_MOESM13_ESM.zip › Figure 4D source data/traj-23.txt]

time(fs) , θ(deg.)
0.	-0.565109
0.48	-0.525521
0.96	-0.481621
1.44	-0.428779
1.92	-0.363475
2.4	-0.28345
2.88	-0.187589
3.36	-0.075508
3.84	0.053124
4.32	0.199206
4.8	0.364288
5.279	0.549908
5.76	0.756578
6.24	0.983062
6.72	1.226178
7.199	1.481053
7.68	1.741663
8.16	2.001556
8.64	2.25473
9.12	2.496466
9.6	2.723839
10.08	2.935704
10.559	3.132214
11.04	3.31418
11.52	3.482576
12.	3.638244
12.48	3.781781
12.959	3.913469
13.44	4.03321
13.92	4.140453
14.399	4.234194
14.879	4.313196
15.36	4.376484
15.84	4.423898
16.32	4.456269
16.8	4.475003
17.28	4.481353
17.758	4.475849
18.24	4.458127
18.72	4.427148
19.2	4.381758
19.68	4.321443
20.16	4.247051
20.64	4.161152
21.117	4.067896
21.598	3.972449
22.08	3.880308
22.56	3.796721
23.04	3.726305
23.52	3.672836
24.	3.639159
24.48	3.627179
24.96	3.637954
25.438	3.671863
25.918	3.728798
26.4	3.808249
26.88	3.909181
27.36	4.029759
27.84	4.167117
28.32	4.317336
28.797	4.475732
29.278	4.637384
29.758	4.797804
30.24	4.953513
30.72	5.1023
31.2	5.243064
31.68	5.375373
32.16	5.498982
32.64	5.613523
33.12	5.718371
33.6	5.812643
34.08	5.895235
34.56	5.964884
35.04	6.020237
35.516	6.053
36.	6.082
36.48	6.088673
36.96	6.07699
37.44	6.048536
37.92	6.004228
38.4	5.944931
38.875	5.871149
39.36	5.782933
39.836	5.680058
40.32	5.562414
40.8	5.430482
41.28	5.285698
41.76	5.130529
42.235	4.968248
42.72	4.802561
43.196	4.637238
43.68	4.47586
44.16	4.321705
44.64	4.177724
45.12	4.046609
45.6	3.930909
46.08	3.833186
46.555	3.756119
47.04	3.702474
47.516	3.674854
48.	3.675228
48.48	3.704369
48.96	3.761394
49.44	3.843558
49.92	3.946406
50.4	4.064429
50.875	4.192245
51.36	4.326039
51.836	4.46463
52.32	4.609498
52.8	4.763795
53.28	4.930988
53.76	5.113791
54.235	5.313654
54.72	5.530656
55.196	5.76362
55.68	6.010314
56.16	6.267735
56.64	6.53251
57.12	6.801453
57.594	7.072152
58.08	7.343324
58.555	7.614678
59.04	7.886315
59.516	8.157946
60.	8.428305
60.48	8.694953
60.96	8.954508
61.44	9.203214
61.915	9.43767
62.4	9.655483
62.875	9.855535
63.36	10.037797
63.836	10.202859
64.32	10.351429
64.8	10.484007
65.28	10.600721
65.75	10.701314
66.24	10.785288
66.72	10.852216
67.2	10.902236
67.67	10.936619
68.16	10.958137
68.64	10.971006
69.12	10.980333
69.6	10.991294
70.08	11.008365
70.56	11.034795
71.03	11.072376
71.52	11.121461
72.	11.181256
72.48	11.250449
72.96	11.328157
73.44	11.414938
73.92	11.513363
74.39	11.627813
74.88	11.763609
75.36	11.925946
75.84	12.119029
76.32	12.345547
76.8	12.606429
77.28	12.900854
77.75	13.226496
78.24	13.580057
78.72	13.958045
79.2	14.357556
79.67	14.776688
80.16	15.214336
80.64	15.669448
81.11	16.140161
81.6	16.623184
82.08	17.113641
82.56	17.605448
83.03	18.092099
83.52	18.567622
84.	19.027341
84.47	19.468122
84.96	19.888049
85.44	20.285811
85.92	20.660095
86.39	21.009183
86.88	21.330775
87.36	21.622025
87.84	21.879789
88.32	22.101116
88.8	22.283942
89.28	22.427808
89.75	22.534245
90.24	22.606565
90.72	22.649104
91.2	22.666255
91.67	22.661675
92.16	22.637873
92.64	22.596228
93.11	22.537401
93.6	22.46205
94.08	22.371657
94.56	22.269131
95.03	22.158921
95.52	22.046581
96.	21.938066
96.47	21.839032
96.96	21.754338
97.44	21.687751
97.92	21.641796
98.39	21.617676
98.88	21.615264
99.36	21.633199
99.84	21.669197
100.32	21.720589
100.8	21.784969
101.28	21.860683
101.75	21.946912
102.24	22.043323
102.72	22.149583
103.2	22.265122
103.67	22.389264
104.16	22.521611
104.64	22.662348
105.11	22.812237
105.6	22.972299
106.08	23.143406
106.56	23.325974
107.03	23.519824
107.52	23.724178
108.	23.937701
108.47	24.158563
108.96	24.384498
109.44	24.612884
109.92	24.840866
110.39	25.065548
110.88	25.284227
111.36	25.494641
111.83	25.695132
112.32	25.88466
112.8	26.062662
113.28	26.228836
113.75	26.383027
114.24	26.525358
114.72	26.656582
115.19	26.778445
115.67	26.893791
116.16	27.006292
116.64	27.119939
117.11	27.238547
117.6	27.365418
118.08	27.50319
118.56	27.653793
119.03	27.818463
119.52	27.763
120.	28.191597
120.47	28.399226
120.96	28.619308
121.44	28.849
121.92	29.08898
122.39	29.333816
122.88	29.581915
123.36	29.830776
123.83	30.078159
124.32	30.322456
124.8	30.563258
125.28	30.801805
125.75	31.04089
126.24	31.284081
126.72	31.534627
127.19	31.794639
127.67	32.064759
128.16	32.344243
128.64	32.63126
129.12	32.92322
129.6	33.217072
130.07	33.509529
130.56	33.797248
131.04	34.076966
131.51	34.345637
132.	34.600551
132.48	34.839435
132.96	35.060529
133.44	35.26258
133.92	35.444788
134.4	35.606731
134.88	35.748419
135.35	35.870555
135.84	35.974985
136.32	36.065097
136.78	36.145836
137.28	36.223229
137.76	36.303663
138.24	36.393219
138.72	36.497231
139.2	36.620044
139.68	36.76492
140.16	36.93403
140.64	37.12848
141.12	37.348358
141.6	37.592778
142.07	37.859908
142.56	38.14698
143.04	38.450297
143.51	38.765233
144.	39.086252
144.48	39.406987
144.96	39.720411
145.44	40.019241
145.92	40.296729
146.4	40.547927
146.88	40.771124
147.35	40.96867
147.84	41.146565
148.32	41.31294
148.78	41.476231
149.28	41.64377
149.76	41.820
150.23	42.011243
150.72	42.215893
151.2	42.43482
151.68	42.666868
152.16	42.910277
152.64	43.162979
153.12	43.42272
153.6	43.68705
154.07	43.953212
154.56	44.21799
155.04	44.477536
155.51	44.727276
156.	44.962003
156.48	45.176309
156.96	45.365453
157.44	45.526492
157.92	45.659202
158.4	45.76626
158.88	45.852624
159.35	45.924487
159.84	45.988343
160.32	46.050349
160.78	46.115967
161.28	46.189764
161.76	46.275308
162.23	46.375132
162.72	46.490772
163.2	46.622867
163.68	46.771286
164.16	46.935237
164.64	47.113312
165.12	47.303474
165.6	47.502985
166.07	47.708345
166.56	47.915343
167.04	48.11936
167.51	48.316053
168.	48.502365
168.48	48.677535
168.95	48.843584
169.44	49.004976
169.92	49.167668
170.4	49.338024
170.88	49.521942
171.35	49.724284
171.84	49.948561
172.32	50.196781
172.78	50.469501
173.28	50.76605
173.76	51.084851
174.23	51.423758
174.72	51.780287
175.2	52.151724
175.68	52.535126
176.16	52.927265
176.64	53.324587
177.12	53.723278
177.6	54.119495
178.07	54.509805
178.56	54.891727
179.04	55.264175
179.51	55.627557
180.	55.983515
180.48	56.334469
180.95	56.683205
181.44	57.032608
181.92	57.38546
182.4	57.74422
182.88	58.110698
183.35	58.485695
183.84	58.868749
184.32	59.258134
184.78	59.651117
185.28	60.044353
185.76	60.434256
186.23	60.817222
186.72	61.189697
187.2	61.548145
187.68	61.889005
188.16	62.208782
188.64	62.504367
189.12	62.773614
189.6	63.016011
190.07	63.23312
190.56	63.428581
191.04	63.607684
191.51	63.776771
192.	63.942646
192.48	64.112024
192.95	64.290942
193.44	64.484067
193.92	64.694089
194.4	64.921455
194.88	65.164665
195.35	65.420949
195.84	65.687003
196.32	65.95946
196.78	66.235016
197.28	66.510301
197.76	66.781672
198.23	67.045124
198.72	67.296511
199.2	67.532134
199.68	67.749602
200.16	67.948545
200.64	68.130761
201.12	68.292
201.6	68.459562
202.07	68.614619
202.56	68.768755
203.04	68.925432
203.51	69.087804
204.	69.258802
204.48	69.441081
204.95	69.636817
205.44	69.84742
205.92	70.073392
206.4	70.314396
206.88	70.569474
207.35	70.837258
207.84	71.116038
208.32	71.403663
208.78	71.69745
209.28	71.994253
209.76	72.290915
210.23	72.585118
210.72	72.876379
211.2	73.166617
211.67	73.459926
212.16	73.761641
212.64	74.077263
213.12	74.411679
213.6	74.768834
214.07	75.151763
214.56	75.562719
215.04	76.003187
215.51	76.473671
216.	76.973348
216.48	77.484
216.95	78.049596
217.44	78.61788
217.92	79.199587
218.4	79.789136
218.88	80.380378
219.35	80.966311
219.84	81.538911
220.32	82.089287
220.78	82.608434
221.28	83.088586
221.76	83.524743
222.23	83.915577
222.72	84.263153
223.2	84.571671
223.67	84.846044
224.16	85.090924
224.64	85.310344
225.12	85.507822
225.6	85.686633
226.07	85.850089
226.56	86.001594
227.04	86.144446
227.51	86.281531
228.	86.415023
228.48	86.546275
228.95	86.675808
229.44	86.803312
229.92	86.927587
230.38	87.046551
230.88	87.157449
231.35	87.257462
231.84	87.344781
232.32	87.419792
232.78	87.485773
233.28	87.548576
233.76	87.615481
234.23	87.693893
234.72	87.79046
235.2	87.910724
235.67	88.05914
236.16	88.239188
236.64	88.453387
237.12	88.703052
237.6	88.987918
238.07	89.305923
238.56	89.653459
239.04	90.026082
239.51	90.419238
240.	90.828637
240.48	91.250121
240.95	91.679161
241.44	92.110307
241.92	92.537024
242.38	92.952192
242.88	93.349106
243.35	93.722657
243.84	94.070145
244.32	94.391417
244.78	94.688309
245.28	94.963846
245.76	95.221542
246.23	95.464992
246.72	95.697712
247.2	95.923056
247.67	96.144126
248.16	96.363587
248.64	96.583411
249.12	97.158617
249.6	97.747626
250.07	98.351631
250.56	98.971405
251.04	99.607312
251.51	100.25903
252.	100.925115
252.48	101.602684
252.95	102.287446
253.44	102.974293
253.92	103.658354
254.38	104.3361
254.88	105.005964
255.35	105.66825
255.84	106.324527
256.32	106.977033
256.8	107.628335
257.28	108.281264
257.76	108.938909
258.24	109.604373
258.71	110.280076
259.2	110.966688
259.68	111.662311
260.15	112.362713
260.64	113.062714
261.12	113.757905
261.57	114.445676
262.08	115.125221
262.56	115.79683
263.03	116.46102
263.52	117.117964
264.	117.767428
264.48	118.409191
264.96	119.043674
265.44	119.672336
265.92	120.297546
266.4	120.92203
266.88	121.548247
267.36	122.178029
267.84	122.812562
268.32	123.452552
268.8	124.098394
269.28	124.750116
269.76	125.407065
270.24	126.067487
270.71	126.728379
271.2	127.385892
271.68	128.036122
272.15	128.675807
272.64	129.302593
273.12	129.914813
273.57	130.511073
274.08	131.083
274.56	131.65018
275.03	132.191099
275.52	132.713522
276.	133.220144
276.48	133.715421
276.96	134.204935
277.44	134.694628
277.92	135.190232
278.4	135.696976
278.88	136.219471
279.36	136.761591
279.84	137.326208
280.32	137.914751
280.8	138.526777
281.28	139.15991
281.76	139.81036
282.24	140.473735
282.71	141.145623
283.2	141.82159
283.68	142.49676
284.15	143.165348
284.64	143.8206
285.12	144.455315
285.57	145.062877
286.08	145.638389
286.56	146.179301
287.03	146.685237
287.52	147.157215
288.	147.596781
288.47	148.005392
288.96	148.384172
289.44	148.733897
289.92	149.0551
290.4	149.348207
290.88	149.613741
291.36	149.85271
291.84	150.067248
292.32	150.261278
292.8	150.440802
293.28	150.613488
293.76	150.7876
294.24	150.970659
294.71	151.168376
295.2	151.384271
295.68	151.620187
296.15	151.877521
296.64	152.158595
297.12	152.467418
297.57	152.809397
298.08	153.190273
298.56	153.614934
299.03	154.086605
299.52	154.606515
300.	155.173897
300.47	155.786127
300.96	156.438832
301.44	157.125864
301.92	157.83923
302.4	158.569252
302.88	159.305304
303.36	160.037107
303.84	160.756029
304.32	161.455666
304.8	162.131468
305.28	162.779831
305.76	163.397307
306.24	163.980374
306.71	164.525878
307.2	165.031928
307.68	165.498777
308.15	165.929138
308.64	166.327747
309.12	166.700469
309.57	167.053394
310.08	167.392226
310.56	167.721936
311.03	168.046556
311.52	168.368902
312.	168.690194
312.47	169.00968
312.96	169.324541
313.44	169.630449
313.92	169.922814
314.4	170.198301
314.88	170.455835
315.36	170.696552
315.84	170.922845
316.32	171.137206
316.8	171.341496
317.28	171.536966
317.76	171.724932
318.24	171.907721
318.71	172.089326
319.2	172.275385
319.68	172.472555
320.15	172.68767
320.64	172.927085
321.12	173.196285
321.57	173.401
322.08	173.839779
322.56	174.217256
323.03	174.629305
323.52	175.069483
324.	175.527912
324.47	175.992619
324.96	176.451793
325.44	176.896288
325.92	177.32119
326.4	177.725487
326.88	178.110313
327.36	178.47715
327.84	178.827085
328.32	179.161185
328.8	179.480826
329.28	179.785346
329.76	180.087798
330.24	180.393924
330.71	180.709459
331.2	181.039506
331.68	181.388133
332.15	181.758088
332.64	182.150538
333.12	182.564836
333.57	182.398
334.08	183.446697
334.56	183.903388
335.03	184.360577
335.52	184.809471
336.	185.242829
336.47	185.64638
336.96	186.014809
337.44	186.345793
337.91	186.639108
338.4	186.895526
338.88	187.116531
339.36	187.305042
339.84	187.466408
340.32	187.60874
340.8	187.742244
341.28	187.87791
341.76	188.026409
342.24	188.19723
342.71	188.397993
343.2	188.63404
343.68	188.908114
344.15	189.220169
344.64	189.567372
345.12	189.944287
345.57	190.343091
346.08	190.753789
346.56	191.164604
347.03	191.562863
347.52	191.936556
348.	192.27615
348.47	192.575678
348.96	192.832513
349.44	193.046569
349.91	193.220027
350.4	193.357788
350.88	193.467753
351.36	193.560122
351.84	193.645888
352.32	193.73523
352.8	193.836369
353.28	193.955005
353.76	194.094305
354.24	194.255237
354.71	194.437056
355.2	194.637695
355.68	194.853941
356.15	195.081409
356.64	195.3144
357.12	195.545876
357.57	195.767858
358.08	195.972413
358.56	196.152568
359.03	196.302613
359.52	196.417959
360.	196.494792
360.47	196.530411
360.96	196.523754
361.44	196.478213
361.91	196.417124
362.4	196.33897
362.88	196.254404
363.36	196.173536
363.84	196.104273
364.32	196.051372
364.8	196.016424
365.28	195.521
365.76	195.995219
366.24	196.003332
366.71	196.01938
367.2	196.039719
367.68	196.060588
368.15	196.078347
368.64	196.090112
369.12	196.094696
369.57	196.093315
370.08	196.089461
370.56	196.087891
371.03	196.093506
371.52	196.111045
372.	196.145778
372.47	196.204507
372.96	196.295714
373.44	196.428501
373.91	196.610762
374.4	196.847421
374.88	197.139488
375.36	197.484964
375.84	197.879493
376.32	198.316827
376.8	198.789343
377.28	199.288552
377.76	199.805369
378.24	200.329932
378.71	200.851648
379.2	201.360014
379.68	201.845877
380.15	202.302577
380.64	202.726185
381.12	203.114781
381.57	203.467486
382.08	203.784192
382.56	204.066812
383.03	204.32046
383.52	204.553078
384.	204.774719
384.47	204.995911
384.96	205.22576
385.44	205.470567
385.91	205.733302
386.4	206.01383
386.88	206.309544
387.36	206.615991
387.84	206.927252
388.32	207.236064
388.8	207.533834
389.28	207.810893
389.76	208.057338
390.24	208.264606
390.71	208.427242
391.2	208.5438
391.68	208.616214
392.15	208.648191
392.64	208.643861
393.12	208.607428
393.57	208.543734
394.08	208.459003
394.56	208.360925
395.03	208.25773
395.52	208.156662
396.	208.062686
396.47	207.978004
396.96	207.902378
397.44	207.833847
397.91	207.769388
398.4	207.705292
398.88	207.637236
399.36	207.560233
399.84	207.468715
400.32	207.357052
400.8	207.220561
401.28	207.056659
401.76	206.865753
402.24	206.651229
402.71	206.418401
403.2	206.172506
403.68	205.918158
404.15	205.660115
404.64	205.403989
405.12	205.156509
405.57	204.925076
406.08	204.716882
406.56	204.538074
407.03	204.393326
407.52	204.285808
408.	204.217348
408.47	204.188573
408.96	204.198912
409.44	204.246414
409.91	204.32751
410.4	204.436867
410.88	204.567673
411.35	204.712608
411.84	204.865445
412.32	205.02253
412.8	205.183169
413.28	205.348695
413.76	205.521011
414.24	205.701635
414.71	205.891586
415.2	206.091744
415.68	206.303074
416.15	206.526384
416.64	206.761777
417.12	207.008244
417.57	207.2636
418.08	207.524678
418.56	207.787534
419.03	208.047627
419.52	208.241
420.	208.539028
420.47	208.759041
420.96	208.953846
421.44	209.117369
421.91	209.244313
422.4	209.331135
422.88	209.376888
423.35	209.383382
423.84	209.354463
424.32	209.294839
424.8	209.209103
425.28	209.101329
425.76	208.975181
426.24	208.834233
426.71	208.682167
427.2	208.522737
427.68	208.359633
428.15	208.196394
428.64	208.036383
429.12	207.882748
429.57	207.738335
430.08	207.605525
430.56	207.486041
431.03	207.380798
431.52	207.289838
