# Supplementary material for: Towards the engineering of a photon-only two-stroke rotary molecular motor
Source: Nat Commun. 2022 Oct 28;13:6433. doi: 10.1038/s41467-022-33695-x (PMC9616945; doi:10.1038/s41467-022-33695-x)
Supplement: Supplementary file 13 — Source Data [file 41467_2022_33695_MOESM13_ESM.zip › Figure 4D source data/traj-24.txt]

time(fs) , θ(deg.)
0.	5.797922
0.48	6.023257
0.96	6.238624
1.44	6.443662
1.92	6.637821
2.4	6.813
2.88	6.988328
3.36	7.14058
3.84	7.274498
4.32	7.388322
4.8	7.480
5.279	7.552389
5.76	7.60371
6.24	7.638013
6.72	7.660242
7.199	7.676583
7.68	7.693432
8.16	7.716492
8.64	7.750287
9.12	7.798038
9.6	7.861735
10.08	7.942262
10.559	8.039464
11.04	8.15211
11.52	8.277731
12.	8.412419
12.48	8.550724
12.959	8.685845
13.44	8.810262
13.92	8.916715
14.399	8.185
14.879	9.053428
15.36	9.076905
15.84	9.068483
16.32	9.028405
16.8	8.958564
17.28	8.862623
17.758	8.745571
18.24	8.612846
18.72	8.469484
19.2	8.319653
19.68	8.166579
20.16	8.01271
20.64	7.85995
21.117	7.709861
21.598	7.563758
22.08	7.422649
22.56	7.287044
23.04	7.156686
23.52	7.03033
24.	6.905758
24.48	6.780105
24.96	6.650366
25.438	6.513708
25.918	6.367425
26.4	6.208741
26.88	6.034964
27.36	5.844206
27.84	5.636362
28.32	5.41368
28.797	5.180519
29.278	4.942552
29.758	4.705917
30.24	4.476627
30.72	4.260265
31.2	4.061835
31.68	3.885655
32.16	3.735205
32.64	3.612915
33.12	3.519918
33.6	3.455848
34.08	3.41884
34.56	3.40585
35.04	3.413303
35.516	3.43781
36.	3.476551
36.48	3.527113
36.96	3.587065
37.44	3.653797
37.92	3.724
38.4	3.799538
38.875	3.878189
39.36	3.963537
39.836	4.059216
40.32	4.168929
40.8	4.295746
41.28	4.441824
41.76	4.608447
42.235	4.796211
42.72	5.005211
43.196	5.235159
43.68	5.485407
44.16	5.75489
44.64	6.042059
45.12	6.344869
45.6	6.660891
46.08	6.987475
46.555	7.321807
47.04	7.660709
47.516	8.000301
48.	8.335767
48.48	8.661546
48.96	8.972054
49.44	9.262815
49.92	9.531466
50.4	9.778081
50.875	10.004631
51.36	10.213984
51.836	10.408
52.32	10.591974
52.8	10.764503
53.28	10.927457
53.76	11.081077
54.235	11.225039
54.72	11.358534
55.196	11.480402
55.68	11.589437
56.16	11.684886
56.64	11.766986
57.12	11.837179
57.594	11.8977
58.08	11.95067
58.555	11.228
59.04	12.037168
59.516	12.069212
60.	12.091739
60.48	12.103611
60.96	12.104699
61.44	12.09591
61.915	12.078827
62.4	12.05526
62.875	12.026895
63.36	11.995107
63.836	11.960862
64.32	11.924665
64.8	11.8865
65.28	11.845798
65.75	11.801445
66.24	11.751975
66.72	11.695969
67.2	11.632643
67.67	11.56233
68.16	11.4865
68.64	11.407199
69.12	11.32621
69.6	11.244407
70.08	11.161636
70.56	11.077156
71.03	10.990443
71.52	10.901926
72.	10.81327
72.48	10.727088
72.96	10.646335
73.44	10.573714
73.92	10.511289
74.39	10.460301
74.88	10.421124
75.36	10.393263
75.84	10.37537
76.32	10.365303
76.8	10.360319
77.28	10.357526
77.75	10.354627
78.24	10.350741
78.72	10.346859
79.2	10.345554
79.67	10.350041
80.16	10.363076
80.64	10.386287
81.11	10.42025
81.6	10.4652
82.08	10.521899
82.56	10.592059
83.03	10.678074
83.52	10.782327
84.	10.906516
84.47	11.051225
84.96	11.215772
85.44	11.398229
85.92	11.595531
86.39	11.803631
86.88	12.017698
87.36	12.232435
87.84	12.442551
88.32	12.64337
88.8	12.831434
89.28	13.004787
89.75	13.162761
90.24	13.305317
90.72	13.432263
91.2	13.542787
91.67	13.635569
92.16	13.709529
92.64	13.764992
93.11	13.804669
93.6	13.833889
94.08	13.859895
94.56	13.890599
95.03	13.9334
95.52	13.994385
96.	14.07796
96.47	14.186772
96.96	14.321827
97.44	14.482736
97.92	14.668086
98.39	14.875928
98.88	15.10429
99.36	15.351564
99.84	15.616576
100.32	15.898272
100.8	16.19511
101.28	16.5044
101.75	16.821885
102.24	17.14177
102.72	17.457363
103.2	17.762289
103.67	18.051836
104.16	18.32375
104.64	18.577985
105.11	18.815728
105.6	19.038339
106.08	19.246688
106.56	19.440953
107.03	19.620716
107.52	19.785204
108.	19.933605
108.47	20.065402
108.96	20.180691
109.44	20.280398
109.92	20.366291
110.39	20.440725
110.88	20.506165
111.36	20.564582
111.83	20.616902
112.32	20.662645
112.8	20.683
113.28	20.72564
113.75	20.736736
114.24	20.730812
114.72	20.707067
115.19	20.66628
115.67	20.610193
116.16	20.540648
116.64	20.458938
117.11	20.365508
117.6	20.256
118.08	20.141308
118.56	20.008286
119.03	19.859868
119.52	19.69576
120.	19.516867
120.47	19.325561
120.96	19.125639
121.44	18.921953
121.92	18.719822
122.39	18.524343
122.88	18.339773
123.36	18.169067
123.83	18.013749
124.32	17.874239
124.8	17.750655
125.28	17.643872
125.75	17.556285
126.24	17.491821
126.72	17.455151
127.19	17.450587
127.67	17.481151
128.16	17.548126
128.64	17.651094
129.12	17.788364
129.6	17.957638
130.07	18.156767
130.56	18.384359
131.04	18.640042
131.51	18.924286
132.	19.237926
132.48	19.581567
132.96	19.955054
133.44	20.357102
133.92	20.785108
134.4	21.235183
134.88	21.702468
135.35	22.181773
135.84	22.66837
136.32	23.15867
136.78	23.650405
137.28	24.142236
137.76	24.633023
138.24	25.121125
138.72	25.603977
139.2	26.078014
139.68	26.538911
140.16	26.982098
140.64	27.40341
141.12	27.711
141.6	28.169244
142.07	28.511586
142.56	28.82727
143.04	29.117259
143.51	29.382461
144.	29.623372
144.48	29.839855
144.96	30.031047
145.44	30.195426
145.92	30.331108
146.4	30.436405
146.88	30.510542
147.35	30.554211
147.84	30.569636
148.32	30.560075
148.78	30.529051
149.28	30.479715
149.76	30.414609
150.23	30.335842
150.72	30.245605
151.2	30.146743
151.68	30.043124
152.16	29.939581
152.64	29.841457
153.12	29.75395
153.6	29.681554
154.07	29.627691
154.56	29.594547
155.04	29.583052
155.51	29.592922
156.	29.622793
156.48	29.670497
156.96	29.733559
157.44	29.809848
157.92	29.898156
158.4	29.384
158.88	30.111164
159.35	30.237125
159.84	30.376189
160.32	30.52721
160.78	30.688072
161.28	30.856139
161.76	31.028853
162.23	31.204201
162.72	31.380883
163.2	31.558185
163.68	31.735692
164.16	31.913005
164.64	32.089524
165.12	32.264294
165.6	32.435891
166.07	32.602316
166.56	32.760916
167.04	32.908402
167.51	33.041069
168.	33.155296
168.48	33.248282
168.95	33.318701
169.44	33.366912
169.92	33.394552
170.4	33.403767
170.88	33.396591
171.35	33.374804
171.84	33.340317
172.32	33.295753
172.78	33.244845
173.28	33.192389
173.76	33.143799
174.23	33.104527
174.72	33.079547
175.2	33.073045
175.68	33.088263
176.16	33.127451
176.64	33.191845
177.12	33.28165
177.6	33.396014
178.07	33.533022
178.56	33.689768
179.04	33.862573
179.51	34.047409
180.	34.240479
180.48	34.43879
180.95	34.640482
181.44	34.844809
181.92	35.051902
182.4	35.262572
182.88	35.478236
183.35	35.700875
183.84	35.932924
184.32	36.177037
184.78	36.435828
185.28	36.711665
185.76	37.006528
186.23	37.321945
186.72	37.658935
187.2	38.017945
187.68	38.398753
188.16	38.800328
188.64	39.220672
189.12	39.656678
189.6	40.104076
190.07	40.557525
190.56	41.01092
191.04	41.457909
191.51	41.89251
192.	42.30967
192.48	42.705642
192.95	43.078184
193.44	43.426587
193.92	43.751528
194.4	44.054729
194.88	44.338499
195.35	44.605336
195.84	44.857659
196.32	45.097704
196.78	45.327549
197.28	45.549186
197.76	45.764583
198.23	45.975684
198.72	46.184334
199.2	46.392111
199.68	46.600071
200.16	46.808454
200.64	47.016458
201.12	47.222188
201.6	47.422903
202.07	47.615577
202.56	47.79769
203.04	47.968
203.51	48.127023
204.	48.27702
204.48	48.421504
204.95	48.564497
205.44	48.709841
205.92	48.860738
206.4	49.019578
206.88	49.187949
207.35	49.366774
207.84	49.556462
208.32	49.757027
208.78	49.968116
209.28	50.18895
209.76	50.418182
210.23	50.653707
210.72	50.892462
211.2	51.130303
211.67	51.362049
212.16	51.581817
212.64	51.783646
213.12	51.962366
213.6	52.114457
214.07	52.238642
214.56	52.335953
215.04	52.409289
215.51	52.46269
216.	52.500655
216.48	52.527666
216.95	52.547982
217.44	52.565585
217.92	52.584214
218.4	52.607417
218.88	52.63858
219.35	52.6809
219.84	52.737269
220.32	52.810097
220.78	52.901063
221.28	53.010861
221.76	53.138979
222.23	53.283623
222.72	53.441885
223.2	53.610257
223.67	53.785466
224.16	53.965427
224.64	54.149944
225.12	54.340797
225.6	54.541152
226.07	54.754627
226.56	54.984439
227.04	55.232911
227.51	55.501345
228.	55.790143
228.48	56.099029
228.95	56.427295
229.44	56.774017
229.92	57.138207
230.38	57.518882
230.88	57.915036
231.35	58.325488
231.84	58.748602
232.32	59.18191
232.78	59.621693
233.28	60.062658
233.76	60.497938
234.23	60.919669
234.72	61.320288
235.2	61.694362
235.67	62.040276
236.16	62.360899
236.64	62.662879
237.12	62.954987
237.6	63.246354
238.07	63.545238
238.56	63.858418
239.04	64.191084
239.51	64.546959
240.	64.928509
240.48	65.337134
240.95	65.773279
241.44	66.236456
241.92	66.725163
242.38	67.236714
242.88	67.767029
243.35	68.310458
243.84	68.859726
244.32	69.40614
244.78	69.940182
245.28	70.452475
245.76	70.934911
246.23	71.381526
246.72	71.788794
247.2	72.155427
247.67	72.482046
248.16	72.771032
248.64	73.026455
249.12	73.253864
249.6	73.459798
250.07	73.651127
250.56	73.834459
251.04	74.015723
251.51	74.126
252.	74.391055
252.48	74.59203
252.95	74.80466
253.44	75.029602
253.92	75.266324
254.38	75.51315
254.88	75.767475
255.35	76.02625
255.84	76.286703
256.32	76.54709
256.8	76.807171
257.28	77.068099
257.76	77.331787
258.24	77.600053
258.71	77.873901
259.2	78.153092
259.68	78.436091
260.15	78.72037
260.64	79.003109
261.12	79.282154
261.57	79.556918
262.08	79.828744
262.56	80.100505
263.03	80.375658
263.52	80.657193
264.	80.946879
264.48	81.244874
264.96	81.549694
265.44	81.858442
265.92	82.167393
266.4	82.472874
266.88	82.772221
267.36	83.064416
267.84	83.350045
268.32	83.630607
268.8	83.907569
269.28	84.181599
269.76	84.452201
270.24	84.717728
270.71	84.975658
271.2	85.223057
271.68	85.457089
272.15	85.675436
272.64	85.876523
273.12	86.059527
273.57	86.224146
274.08	86.370231
274.56	86.497345
275.03	86.604393
275.52	86.689472
276.	86.750069
276.48	86.783681
276.96	86.788803
277.44	86.76591
277.92	86.718
278.4	86.65036
278.88	86.569705
279.36	86.483111
279.84	86.397149
280.32	86.317384
280.8	86.248236
281.28	86.193181
281.76	86.155318
282.24	86.033023
282.71	85.954046
283.2	85.913273
283.68	85.906468
284.15	85.929885
284.64	85.979618
285.12	86.051052
285.57	86.138548
286.08	86.235284
286.56	86.333439
287.03	86.424759
287.52	86.501563
288.	86.557944
288.47	86.590708
288.96	86.599516
289.44	86.586198
289.92	86.553669
290.4	86.505028
290.88	86.443128
291.36	86.37066
291.84	86.29054
292.32	86.206502
292.8	86.123559
293.28	86.048194
293.76	85.988143
294.24	85.95182
294.71	85.947543
295.2	85.982753
295.68	86.063343
296.15	86.19315
296.64	86.373608
297.12	86.603609
297.57	86.879627
298.08	87.196228
298.56	87.54703
299.03	87.925862
299.52	88.327638
300.	88.748536
300.47	89.185462
300.96	89.635237
301.44	90.093954
301.92	90.556683
302.4	91.017478
302.88	91.469574
303.36	91.905804
303.84	92.319201
304.32	92.703853
304.8	93.055908
305.28	93.374363
305.76	93.661213
306.24	93.920749
306.71	94.158315
307.2	94.379017
307.68	94.586788
308.15	94.78395
308.64	94.971356
309.12	95.149155
309.57	95.318064
310.08	95.480709
310.56	95.642257
311.03	95.809904
311.52	95.991495
312.	96.194061
312.47	96.422806
312.96	96.680639
313.44	96.968053
313.92	97.283226
314.4	97.622234
314.88	97.979462
315.36	98.348352
315.84	98.722469
316.32	99.096669
316.8	99.467797
317.28	99.834549
317.76	100.196586
318.24	100.553519
318.71	100.904184
319.2	101.246417
319.68	101.57734
320.15	101.894105
320.64	102.195029
321.12	102.480675
321.57	102.754308
322.08	103.021458
322.56	103.288871
323.03	103.563479
323.52	103.851698
324.	104.159056
324.47	104.481
324.96	104.847587
325.44	105.233605
325.92	105.648242
326.4	106.090429
326.88	106.558309
327.36	107.049947
327.84	107.563818
328.32	108.098732
328.8	108.653193
329.28	109.224534
329.76	109.808226
330.24	110.397663
330.71	110.984575
331.2	111.560203
331.68	112.117068
332.15	112.650695
332.64	113.160386
333.12	113.648667
333.57	114.119916
334.08	114.579023
334.56	115.03053
335.03	115.478255
335.52	115.92522
336.	116.373719
336.47	116.825502
336.96	117.282115
337.44	117.745394
337.91	118.217991
338.4	118.703578
338.88	119.206449
339.36	119.730613
339.84	120.278765
340.32	120.851491
340.8	121.44688
341.28	122.060619
341.76	122.686718
342.24	123.318954
342.71	123.952674
343.2	124.586109
343.68	125.220338
344.15	125.857994
344.64	126.501569
345.12	127.152138
345.57	127.808736
346.08	128.468221
346.56	129.125442
347.03	129.773688
347.52	130.405591
348.	131.014598
348.47	131.596763
348.96	132.151956
349.44	132.683648
349.91	133.197261
350.4	133.698002
350.88	134.189106
351.36	134.670917
351.84	135.14081
352.32	135.593955
352.8	136.024838
353.28	136.429204
353.76	136.805548
354.24	137.155354
354.71	137.481982
355.2	137.78904
355.68	138.079051
356.15	138.35275
356.64	138.608979
357.12	138.845177
357.57	139.058493
358.08	139.247426
358.56	139.413361
359.03	139.56111
359.52	139.698056
360.	139.832476
360.47	139.971959
360.96	140.12242
361.44	140.287629
361.91	140.469056
362.4	140.665925
362.88	140.875571
363.36	141.094324
363.84	141.318922
364.32	141.547982
364.8	141.782597
365.28	142.02558
365.76	142.27982
366.24	142.546723
366.71	142.825367
367.2	143.112517
367.68	143.403322
368.15	143.69246
368.64	143.975378
369.12	144.249169
369.57	144.512698
370.08	144.766073
370.56	145.009863
371.03	145.24445
371.52	145.469615
372.	145.684306
372.47	145.886499
372.96	146.073134
373.44	146.240264
373.91	146.383608
374.4	146.465
374.88	146.587129
375.36	146.647933
375.84	146.687187
376.32	146.711944
376.8	146.729556
377.28	146.746362
377.76	146.76714
378.24	146.795272
378.71	146.833479
379.2	146.884726
379.68	146.952807
380.15	147.042237
380.64	147.157552
381.12	147.30244
381.57	147.479105
382.08	147.68792
382.56	147.927308
383.03	148.193706
383.52	148.481596
384.	148.783667
384.47	149.091295
384.96	149.395539
385.44	149.688659
385.91	149.965667
386.4	150.225124
386.88	150.468686
387.36	150.623
387.84	150.92189
388.32	151.138255
388.8	151.351213
389.28	151.562927
389.76	151.775833
390.24	151.992773
390.71	152.216644
391.2	152.449821
391.68	152.693695
392.15	152.948442
392.64	153.213005
393.12	153.485152
393.57	153.761515
394.08	154.037581
394.56	154.307692
395.03	154.565266
395.52	154.803489
396.	155.016597
396.47	155.20147
396.96	155.358723
397.44	155.492569
397.91	155.609472
398.4	155.716468
398.88	155.82002
399.36	155.925707
399.84	156.038482
400.32	156.16298
400.8	156.30353
401.28	156.463881
401.76	156.646901
402.24	156.854379
402.71	157.086894
403.2	157.34369
403.68	157.622562
404.15	157.919764
404.64	158.221
405.12	158.546486
405.57	158.861349
406.08	159.166188
406.56	159.453224
407.03	159.716755
407.52	159.954469
408.	160.167887
408.47	160.361622
408.96	160.541934
409.44	160.715337
409.91	160.887719
410.4	161.064028
410.88	161.248413
411.35	161.444617
411.84	161.65632
412.32	161.88725
412.8	162.141062
413.28	162.421108
413.76	162.730176
414.24	163.070197
414.71	163.441941
415.2	163.844714
415.68	164.276046
416.15	164.731441
416.64	165.204327
417.12	165.686456
417.57	166.168954
418.08	166.643912
418.56	167.105815
419.03	167.551968
419.52	167.981619
420.	168.394566
420.47	168.790117
420.96	169.167065
421.44	169.524656
421.91	169.863756
422.4	170.187705
422.88	170.501634
423.35	170.811481
423.84	171.122932
424.32	171.440733
424.8	171.768324
425.28	172.107598
425.76	172.458708
426.24	172.819871
426.71	173.187175
427.2	173.554538
427.68	173.914071
428.15	174.2571
428.64	174.575922
429.12	174.865692
429.57	175.125393
430.08	175.357359
430.56	175.565923
431.03	175.756327
431.52	175.934282
