# Supplementary material for: Towards the engineering of a photon-only two-stroke rotary molecular motor
Source: Nat Commun. 2022 Oct 28;13:6433. doi: 10.1038/s41467-022-33695-x (PMC9616945; doi:10.1038/s41467-022-33695-x)
Supplement: Supplementary file 13 — Source Data [file 41467_2022_33695_MOESM13_ESM.zip › Figure 4D source data/traj-25.txt]

time(fs) , θ(deg.)
0.	1.510383
0.48	1.365507
0.96	1.236268
1.44	1.125672
1.92	1.036438
2.4	0.971086
2.88	0.931949
3.36	0.921066
3.84	0.939885
4.32	0.988729
4.8	1.066085
5.279	1.167962
5.76	1.28776
6.24	1.416936
6.72	1.546378
7.199	1.66803
7.68	1.77617
8.16	1.867913
8.64	1.942981
9.12	2.003026
9.6	2.050873
10.08	2.089871
10.559	2.123421
11.04	2.154708
11.52	2.186587
12.	2.221594
12.48	2.262006
12.959	2.309938
13.44	2.367398
13.92	2.43628
14.399	2.518216
14.879	2.614244
15.36	2.724307
15.84	2.846707
16.32	2.9778
16.8	3.112213
17.28	3.243709
17.758	3.366453
18.24	3.476219
18.72	3.571082
19.2	3.651467
19.68	3.719708
20.16	3.779384
20.64	3.834646
21.117	3.889674
21.598	3.948321
22.08	4.013948
22.56	4.089391
23.04	4.177024
23.52	4.278858
24.	4.396657
24.48	4.532003
24.96	4.686297
25.438	4.860621
25.918	5.055428
26.4	5.270077
26.88	5.502355
27.36	5.748251
27.84	6.002271
28.32	6.258368
28.797	6.511055
29.278	6.756178
29.758	6.991116
30.24	7.214493
30.72	7.425709
31.2	7.624532
31.68	7.81084
32.16	7.984533
32.64	8.145549
33.12	8.293936
33.6	8.429944
34.08	8.55412
34.56	8.667374
35.04	8.771028
35.516	8.866779
36.	8.956592
36.48	9.042448
36.96	9.125961
37.44	9.207932
37.92	9.288038
38.4	9.364879
38.875	9.436506
39.36	9.501212
39.836	9.55818
40.32	9.607725
40.8	9.651156
41.28	9.690451
41.76	9.727923
42.235	9.765962
42.72	9.806852
43.196	9.852654
43.68	9.905133
44.16	9.965722
44.64	10.035498
45.12	10.115187
45.6	10.205178
46.08	10.305532
46.555	10.415987
47.04	10.535918
47.516	10.664259
48.	10.79943
48.48	10.939351
48.96	11.081671
49.44	11.224254
49.92	11.365738
50.4	11.505861
50.875	11.64536
51.36	11.785576
51.836	11.928006
52.32	12.073993
52.8	12.22458
53.28	12.380488
53.76	12.542165
54.235	12.70985
54.72	12.883644
55.196	13.063561
55.68	13.249566
56.16	13.441582
56.64	13.639459
57.12	13.842894
57.594	14.051309
58.08	14.263691
58.555	14.478484
59.04	14.693612
59.516	14.906796
60.	15.116194
60.48	15.321142
60.96	15.522598
61.44	15.722948
61.915	15.925298
62.4	16.1327
62.875	16.347624
63.36	16.571772
63.836	16.806107
64.32	17.05098
64.8	17.306259
65.28	17.571408
65.75	17.84552
66.24	18.127312
66.72	18.415097
67.2	18.706738
67.67	18.635
68.16	19.290722
68.64	19.576519
69.12	19.853227
69.6	20.116916
70.08	20.363815
70.56	20.590746
71.03	20.795653
71.52	20.978075
72.	21.139224
72.48	21.281533
72.96	21.407853
73.44	21.520721
73.92	21.621962
74.39	21.712629
74.88	21.793137
75.36	21.863462
75.84	21.923317
76.32	21.972288
76.8	22.009941
77.28	22.035877
77.75	22.049773
78.24	22.051383
78.72	22.040524
79.2	22.017027
79.67	21.980697
80.16	21.93128
80.64	21.868529
81.11	21.792423
81.6	21.703592
82.08	21.603803
82.56	21.496197
83.03	21.385012
83.52	21.274871
84.	21.170018
84.47	21.073841
84.96	20.98876
85.44	20.916331
85.92	20.857426
86.39	20.8124
86.88	20.781205
87.36	20.763444
87.84	20.758385
88.32	20.764963
88.8	20.781771
89.28	20.807056
89.75	20.838703
90.24	20.874213
90.72	20.910676
91.2	20.944777
91.67	20.972906
92.16	20.991486
92.64	20.559
93.11	20.989477
93.6	20.967324
94.08	20.932754
94.56	20.888314
95.03	20.836649
95.52	20.771
96.	20.719876
96.47	20.657411
96.96	20.593226
97.44	20.527734
97.92	20.461223
98.39	20.393929
98.88	20.326092
99.36	20.257991
99.84	20.188
100.32	20.122602
100.8	20.056421
101.28	19.992138
101.75	19.930412
102.24	19.871798
102.72	19.816783
103.2	19.766061
103.67	19.721038
104.16	19.684321
104.64	19.6598
105.11	19.652143
105.6	19.665931
106.08	19.704919
106.56	19.771685
107.03	19.86763
107.52	19.99317
108.	20.147954
108.47	20.331052
108.96	20.541105
109.44	20.776451
109.92	21.035285
110.39	21.315835
110.88	21.616567
111.36	21.936345
111.83	22.274498
112.32	22.630707
112.8	23.004736
113.28	23.396088
113.75	23.803736
114.24	24.226122
114.72	24.661486
115.19	25.108395
115.67	25.566075
116.16	26.034265
116.64	26.51264
117.11	27.000202
117.6	27.494937
118.08	27.993802
118.56	28.492895
119.03	28.987688
119.52	29.473224
120.	29.944285
120.47	30.395575
120.96	30.821952
121.44	31.218757
121.92	31.582218
122.39	31.909822
122.88	32.200523
123.36	32.454662
123.83	32.673626
124.32	32.859425
124.8	33.014424
125.28	33.141389
125.75	33.243765
126.24	33.325887
126.72	33.392812
127.19	33.449762
127.67	33.501465
128.16	33.551727
128.64	33.603317
129.12	33.658076
129.6	33.717113
130.07	33.780969
130.56	33.849732
131.04	33.923113
131.51	34.000513
132.	34.081116
132.48	34.164038
132.96	34.248512
133.44	34.334089
133.92	34.420766
134.4	34.508974
134.88	34.599457
135.35	34.69314
135.84	34.791173
136.32	34.895251
136.78	35.008073
137.28	35.133554
137.76	35.276458
138.24	35.441542
138.72	35.632665
139.2	35.852252
139.68	36.101192
140.16	36.379029
140.64	36.684254
141.12	37.014582
141.6	37.367135
142.07	37.738566
142.56	38.125123
143.04	38.522725
143.51	38.927046
144.	39.333653
144.48	39.738168
144.96	40.136387
145.44	40.524327
145.92	40.898192
146.4	41.254393
146.88	41.589794
147.35	41.902274
147.84	42.191426
148.32	42.458907
148.78	42.70809
149.28	42.943127
149.76	43.167951
150.23	43.385625
150.72	43.598133
151.2	43.806475
151.68	44.010893
152.16	44.211111
152.64	44.406547
153.12	44.5965
153.6	44.78033
154.07	44.957647
154.56	45.128494
155.04	45.293495
155.51	45.453899
156.	45.611463
156.48	45.768161
156.96	45.92578
157.44	46.085547
157.92	46.248055
158.4	46.413659
158.88	46.583333
159.35	46.759499
159.84	46.946148
160.32	47.148057
160.78	47.369613
161.28	47.613915
161.76	47.882434
162.23	48.175099
162.72	48.490596
163.2	48.826707
163.68	49.180624
164.16	49.549241
164.64	49.929415
165.12	50.318217
165.6	50.713125
166.07	51.112137
166.56	51.513747
167.04	51.916771
167.51	52.320052
168.	52.722091
168.48	53.12075
168.95	53.513192
169.44	53.896265
169.92	54.267282
170.4	54.624806
170.88	54.968852
171.35	55.300359
171.84	55.620353
172.32	55.929348
172.78	56.22715
173.28	56.51297
173.76	56.785668
174.23	57.044023
174.72	57.286
175.2	57.51398
175.68	57.72495
176.16	57.920612
176.64	58.102404
177.12	58.272404
177.6	58.433149
178.07	58.587366
178.56	58.737662
179.04	58.886164
179.51	59.034173
180.	59.181933
180.48	59.328734
180.95	59.473546
181.44	59.616111
181.92	59.757912
182.4	59.902318
182.88	60.053806
183.35	60.216851
183.84	60.395129
184.32	60.591235
184.78	60.806776
185.28	61.042639
185.76	61.299309
186.23	61.577142
186.72	61.876552
187.2	62.198085
187.68	62.542364
188.16	62.909945
188.64	63.30109
189.12	63.715541
189.6	64.152292
190.07	64.609405
190.56	65.083922
191.04	65.571963
191.51	66.069149
192.	66.57133
192.48	67.075334
192.95	67.579245
193.44	68.081922
193.92	68.582077
194.4	69.0775
194.88	69.564748
195.35	70.039303
195.84	70.495
196.32	70.929566
196.78	71.335219
197.28	71.709122
197.76	72.048716
198.23	72.352827
198.72	72.621566
199.2	72.856124
199.68	73.058492
200.16	73.231196
200.64	73.377039
201.12	73.498821
201.6	73.599044
202.07	73.679614
202.56	73.741663
203.04	73.785728
203.51	73.812432
204.	73.823493
204.48	73.822496
204.95	73.81485
205.44	73.806929
205.92	73.805006
206.4	73.814507
206.88	73.83977
207.35	73.88415
207.84	73.950291
208.32	74.040357
208.78	74.156173
209.28	74.299218
209.76	74.470541
210.23	74.67064
210.72	74.899358
211.2	75.15581
211.67	75.438334
212.16	75.744435
212.64	76.070773
213.12	76.413209
213.6	76.76703
214.07	77.127435
214.56	77.490233
215.04	77.852515
215.51	78.2129
216.	78.57121
216.48	78.927808
216.95	79.283014
217.44	79.636831
217.92	79.988982
218.4	80.339096
218.88	80.686932
219.35	81.03252
219.84	81.37622
220.32	81.718698
220.78	82.06084
221.28	82.403648
221.76	82.748129
222.23	83.095149
222.72	83.445269
223.2	83.798528
223.67	84.1542
224.16	84.510597
224.64	84.864993
225.12	85.213834
225.6	85.55326
226.07	85.879845
226.56	86.191249
227.04	86.486425
227.51	86.765356
228.	87.028557
228.48	87.276735
228.95	87.510694
229.44	87.731399
229.92	87.940086
230.38	88.138312
230.88	88.327931
231.35	88.511
231.84	88.689648
232.32	88.865926
232.78	89.041663
233.28	89.218323
233.76	89.396893
234.23	89.57779
234.72	89.760826
235.2	89.945267
235.67	90.13
236.16	90.313833
236.64	90.495861
237.12	90.675802
237.6	90.854198
238.07	91.032415
238.56	91.212474
239.04	91.396832
239.51	91.588138
240.	91.789069
240.48	92.002169
240.95	92.229726
241.44	92.473636
241.92	92.73527
242.38	93.015354
242.88	93.313883
243.35	93.630031
243.84	93.962094
244.32	94.307442
244.78	94.662508
245.28	95.022858
245.76	95.383395
246.23	95.738723
246.72	96.08366
247.2	96.413784
247.67	96.725868
248.16	97.018068
248.64	97.289849
249.12	97.541735
249.6	97.775011
250.07	97.991492
250.56	98.193366
251.04	98.383093
251.51	98.5633
252.	98.736665
252.48	98.905776
252.95	99.07299
253.44	99.240279
253.92	99.409106
254.38	99.580298
254.88	99.753954
255.35	99.929381
255.84	100.105086
256.32	100.278869
256.8	100.448013
257.28	100.609612
257.76	100.760947
258.24	100.889
258.71	101.025193
259.2	101.136632
259.68	101.234
260.15	101.321988
260.64	101.400083
261.12	101.472414
261.57	101.542626
262.08	101.614717
262.56	101.692851
263.03	101.781181
263.52	101.883668
264.	102.003935
264.48	102.145091
264.96	102.309555
265.44	102.498824
265.92	102.713232
266.4	102.951731
266.88	103.211786
267.36	103.489458
267.84	103.779756
268.32	104.077255
268.8	104.376858
269.28	104.674496
269.76	104.967488
270.24	105.254456
270.71	105.534932
271.2	105.808927
271.68	106.07666
272.15	106.338449
272.64	106.594728
273.12	106.84608
273.57	107.093273
274.08	107.337273
274.56	107.579228
275.03	107.82044
275.52	108.06227
276.	108.305995
276.48	108.552578
276.96	108.802366
277.44	109.054762
277.92	109.307964
278.4	109.558825
278.88	109.802933
279.36	110.03495
279.84	110.249164
280.32	110.440137
280.8	110.603276
281.28	110.735206
281.76	110.833904
282.24	110.898662
282.71	110.923
283.2	110.929448
283.68	110.899557
284.15	110.84354
284.64	110.765144
285.12	110.66844
285.57	110.557666
286.08	110.437105
286.56	110.310989
287.03	110.183397
287.52	110.05811
288.	109.938374
288.47	109.826597
288.96	109.724002
289.44	109.630371
289.92	109.543976
290.4	109.461832
290.88	109.380185
291.36	109.295119
291.84	109.203041
292.32	109.100952
292.8	108.986495
293.28	108.857884
293.76	108.713826
294.24	108.553454
294.71	108.376278
295.2	108.182173
295.68	107.97137
296.15	107.744476
296.64	107.502488
297.12	107.246829
297.57	106.979352
298.08	106.702328
298.56	106.418382
299.03	106.130378
299.52	105.841267
300.	105.5539
300.47	105.270875
300.96	104.994442
301.44	104.726521
301.92	104.468818
302.4	104.222957
302.88	103.990587
303.36	103.773436
303.84	103.573343
304.32	103.392265
304.8	103.232282
305.28	103.095556
305.76	102.984221
306.24	102.900247
306.71	102.845268
307.2	102.820438
307.68	102.826319
308.15	102.862858
308.64	102.929387
309.12	103.024659
309.57	103.146887
310.08	103.293775
310.56	103.462569
311.03	103.650125
311.52	103.853035
312.	104.067804
312.47	104.29104
312.96	104.519568
313.44	104.750456
313.92	104.980989
314.4	105.208688
314.88	105.431414
315.36	105.647517
315.84	105.855968
316.32	106.056413
316.8	106.249121
317.28	106.434854
317.76	106.61471
318.24	106.786
318.71	106.961941
319.2	107.131886
319.68	107.300889
320.15	107.469802
320.64	107.639163
321.12	107.809147
321.57	107.979545
322.08	108.149773
322.56	108.318914
323.03	108.48577
323.52	108.64888
324.	108.80651
324.47	108.956644
324.96	109.097046
325.44	109.225418
325.92	109.339632
326.4	109.437995
326.88	109.519472
327.36	109.583825
327.84	109.63164
328.32	109.664271
328.8	109.683722
329.28	109.6925
329.76	109.693457
330.24	109.689631
330.71	109.684071
331.2	109.679651
331.68	109.67891
332.15	109.683893
332.64	109.696087
333.12	109.716473
333.57	109.745688
334.08	109.784221
334.56	109.832537
335.03	109.891021
335.52	109.959809
336.	110.038628
336.47	110.126746
336.96	110.223093
337.44	110.326456
337.91	110.435664
338.4	110.549683
338.88	110.667643
339.36	110.788759
339.84	110.912261
340.32	111.037318
340.8	111.162995
341.28	111.288226
341.76	111.411818
342.24	111.532467
342.71	111.648799
343.2	111.759454
343.68	111.863185
344.15	111.958958
344.64	112.046007
345.12	112.123787
345.57	112.191843
346.08	112.249676
346.56	112.853377
347.03	113.482886
347.52	114.136775
348.	114.813721
348.47	115.512736
348.96	116.233309
349.44	116.975371
349.91	117.73914
350.4	118.524904
350.88	119.332814
351.36	120.162748
351.84	121.01424
352.32	121.88646
352.8	122.778227
353.28	123.688015
353.76	124.613968
354.24	125.553876
354.71	126.505142
355.2	127.464679
355.68	128.428766
356.15	129.392896
356.64	130.351712
357.12	131.299098
357.57	132.228429
358.08	133.132958
358.56	134.006231
359.03	134.842458
359.52	135.636763
360.	136.385303
360.47	137.08525
360.96	137.734716
361.44	138.332638
361.91	138.878698
362.4	139.373272
362.88	139.817411
363.36	140.212857
363.84	140.562049
364.32	140.868122
364.8	141.134857
365.28	141.366546
365.76	141.567727
366.24	141.742804
366.71	141.895638
367.2	142.029242
367.68	142.145693
368.15	142.246291
368.64	142.331785
369.12	142.402179
369.57	142.453347
370.08	142.490902
370.56	142.521335
371.03	142.549458
371.52	142.579348
372.	142.614561
372.47	142.658028
372.96	142.711945
373.44	142.777709
373.91	142.855945
374.4	142.946632
374.88	143.049349
375.36	143.16358
375.84	143.288995
376.32	143.425566
376.8	143.573395
377.28	143.732352
377.76	143.901717
378.24	144.080104
378.71	144.265737
379.2	144.456951
379.68	144.652717
380.15	144.852971
380.64	145.058697
381.12	145.271771
381.57	145.494655
382.08	145.730048
382.56	145.98055
383.03	146.248394
383.52	146.535276
384.	146.842311
384.47	147.170117
384.96	147.519029
385.44	147.889372
385.91	148.281666
386.4	148.696581
386.88	149.13461
387.36	149.595546
387.84	150.077979
388.32	150.578908
388.8	151.093658
389.28	151.616173
389.76	152.13958
390.24	152.656878
390.71	153.161531
391.2	153.647721
391.68	154.110317
392.15	154.544725
392.64	154.946706
393.12	155.312277
393.57	155.637703
394.08	155.919662
394.56	156.155622
395.03	156.34443
395.52	156.487002
396.	156.586885
396.47	156.650412
396.96	156.686276
397.44	156.704615
397.91	156.715825
398.4	156.729386
398.88	156.752927
399.36	156.791704
399.84	156.848589
400.32	156.924504
400.8	157.019055
401.28	157.131094
401.76	157.259034
402.24	157.400946
402.71	157.554575
403.2	157.717447
403.68	157.88717
404.15	158.06187
404.64	158.240625
405.12	158.423657
405.57	158.612203
406.08	158.808103
406.56	159.013339
407.03	159.229617
407.52	159.457803
408.	159.69855
408.47	159.949128
408.96	160.207376
409.44	160.470778
409.91	160.73594
410.4	160.627
410.88	161.254238
411.35	161.498787
411.84	161.731137
412.32	161.946303
412.8	162.14024
413.28	162.30957
413.76	162.451763
414.24	162.565319
414.71	162.649882
415.2	162.706187
415.68	162.735841
416.15	162.741028
416.64	162.724222
417.12	162.687978
417.57	162.634802
418.08	162.567066
418.56	162.48693
419.03	162.396244
419.52	162.296401
420.	162.188203
420.47	162.071758
420.96	161.946514
421.44	161.811427
421.91	161.665281
422.4	161.507103
422.88	161.336641
423.35	161.154865
423.84	160.964326
424.32	160.769272
424.8	160.575333
425.28	160.388904
425.76	160.216341
426.24	160.063405
426.71	159.934987
427.2	159.835027
427.68	159.766508
428.15	159.731469
428.64	159.730974
429.12	159.765036
429.57	159.83254
430.08	159.931218
430.56	160.057761
431.03	160.2081
431.52	160.377826
