# Supplementary material for: Towards the engineering of a photon-only two-stroke rotary molecular motor
Source: Nat Commun. 2022 Oct 28;13:6433. doi: 10.1038/s41467-022-33695-x (PMC9616945; doi:10.1038/s41467-022-33695-x)
Supplement: Supplementary file 13 — Source Data [file 41467_2022_33695_MOESM13_ESM.zip › Figure 4D source data/traj-26.txt]

time(fs) , θ(deg.)
0.	2.029526
0.48	2.153736
0.96	2.265895
1.44	2.358316
1.92	2.424692
2.4	2.461662
2.88	2.469451
3.36	2.451218
3.84	2.411725
4.32	2.356216
4.8	2.28992
5.279	2.218039
5.76	2.145866
6.24	2.078655
6.72	2.02107
7.199	1.976254
7.68	1.944968
8.16	1.925362
8.64	1.913704
9.12	1.905748
9.6	1.898039
10.08	1.888567
10.559	1.876653
11.04	1.862349
11.52	1.845763
12.	1.826673
12.48	1.804603
12.959	1.779384
13.44	1.751898
13.92	1.724535
14.399	1.701044
14.879	1.685966
15.36	1.684044
15.84	1.666
16.32	1.737705
16.8	1.801393
17.28	1.894008
17.758	2.01729
18.24	2.170909
18.72	2.351977
19.2	2.555313
19.68	2.774543
20.16	3.00352
20.64	3.237241
21.117	3.471845
21.598	3.703908
22.08	3.929566
22.56	4.14398
23.04	4.341479
23.52	4.516593
24.	4.665782
24.48	4.789031
24.96	4.890253
25.438	4.976219
25.918	5.054828
26.4	5.133706
26.88	5.219552
27.36	5.318063
27.84	5.434064
28.32	5.571556
28.797	5.733496
29.278	5.921322
29.758	6.134457
30.24	6.370179
30.72	6.624037
31.2	6.89061
31.68	7.164168
32.16	7.439
32.64	7.709438
33.12	7.969731
33.6	8.214109
34.08	8.437171
34.56	8.634574
35.04	8.803724
35.516	8.944013
36.	9.056446
36.48	9.142896
36.96	9.205477
37.44	9.246256
37.92	9.267271
38.4	9.270707
38.875	9.259075
39.36	9.235236
39.836	9.202208
40.32	9.162735
40.8	9.118775
41.28	9.071199
41.76	9.019953
42.235	8.964598
42.72	8.904842
43.196	8.840699
43.68	8.77228
44.16	8.699441
44.64	8.621605
45.12	8.537962
45.6	8.44805
46.08	8.352445
46.555	8.253133
47.04	8.153341
47.516	8.056982
48.	7.968029
48.48	7.890102
48.96	7.826298
49.44	7.779208
49.92	7.751006
50.4	7.743545
50.875	7.758402
51.36	7.796701
51.836	7.858739
52.32	7.943602
52.8	8.048674
53.28	8.169528
53.76	8.300265
54.235	8.434074
54.72	8.563823
55.196	8.682613
55.68	8.784335
56.16	8.864193
56.64	8.919074
57.12	8.947591
57.594	8.949794
58.08	8.926699
58.555	8.879859
59.04	8.811101
59.516	8.722413
60.	8.615962
60.48	8.494173
60.96	8.359856
61.44	8.216378
61.915	8.067824
62.4	7.919073
62.875	7.775594
63.36	7.642806
63.836	7.525105
64.32	7.425019
64.8	7.342933
65.28	7.27751
65.75	7.226518
66.24	7.187735
66.72	7.159724
67.2	7.14231
67.67	7.136621
68.16	7.14473
68.64	7.169055
69.12	7.211741
69.6	7.274208
70.08	7.356879
70.56	7.459076
71.03	7.579048
71.52	7.714107
72.	7.860894
72.48	8.015791
72.96	8.175465
73.44	8.337452
73.92	8.50056
74.39	8.664863
74.88	8.831199
75.36	9.000393
75.84	9.172633
76.32	9.347401
76.8	9.524036
77.28	9.702508
77.75	9.883927
78.24	10.070525
78.72	10.26526
79.2	10.471283
79.67	10.691513
80.16	10.928366
80.64	11.183601
81.11	11.458221
81.6	11.752376
82.08	12.065261
82.56	12.395042
83.03	12.738872
83.52	13.093118
84.	13.453867
84.47	13.817709
84.96	14.182488
85.44	14.547611
85.92	14.913549
86.39	15.280637
86.88	15.647834
87.36	16.01223
87.84	16.369593
88.32	16.715573
88.8	17.04679
89.28	17.361379
89.75	17.658993
90.24	17.940516
90.72	18.207697
91.2	18.462823
91.67	18.708438
92.16	18.947135
92.64	19.18139
93.11	19.413476
93.6	19.645404
94.08	19.878919
94.56	20.115506
95.03	20.356378
95.52	20.602405
96.	20.853969
96.47	21.110751
96.96	21.371592
97.44	21.634574
97.92	21.897471
98.39	22.158426
98.88	22.416476
99.36	22.671551
99.84	22.923973
100.32	23.173848
100.8	23.420646
101.28	23.663079
101.75	23.899168
102.24	24.126408
102.72	24.341933
103.2	24.542671
103.67	24.725488
104.16	24.887345
104.64	25.025472
105.11	25.137604
105.6	25.222268
106.08	25.279106
106.56	25.309154
107.03	25.315029
107.52	25.300927
108.	25.272365
108.47	25.235568
108.96	25.196514
109.44	25.159818
109.92	25.127884
110.39	25.100745
110.88	25.076616
111.36	25.052799
111.83	25.026494
112.32	24.995314
112.8	24.957492
113.28	24.911912
113.75	24.858048
114.24	24.795895
114.72	24.725908
115.19	24.648941
115.67	24.566194
116.16	24.479116
116.64	24.389294
117.11	24.298305
117.6	24.207619
118.08	24.118633
118.56	24.032901
119.03	23.952592
119.52	23.881016
120.	23.822967
120.47	23.784479
120.96	23.771974
121.44	23.791079
121.92	23.845637
122.39	23.937286
122.88	24.065636
123.36	24.228799
123.83	24.423961
124.32	24.647825
124.8	24.896888
125.28	25.167549
125.75	25.456167
126.24	25.759037
126.72	26.072385
127.19	26.392354
127.67	26.714995
128.16	27.036328
128.64	27.352498
129.12	27.660077
129.6	27.956534
130.07	28.240726
130.56	28.513289
131.04	28.776666
131.51	29.034687
132.	29.291725
132.48	29.551598
132.96	29.816507
133.44	30.086413
133.92	30.359112
134.4	30.630903
134.88	30.897513
135.35	31.154897
135.84	31.322
136.32	31.629547
136.78	31.842771
137.28	32.038428
137.76	32.215918
138.24	32.374749
138.72	32.514376
139.2	32.634195
139.68	32.733734
140.16	32.813039
140.64	32.873172
141.12	32.91661
141.6	32.947384
142.07	32.970878
142.56	32.993352
143.04	33.021356
143.51	33.061096
144.	33.117836
144.48	33.195405
144.96	33.295931
145.44	33.41988
145.92	33.566391
146.4	33.733772
146.88	33.916
147.35	34.122869
147.84	34.340422
148.32	34.57055
148.78	34.811017
149.28	35.059326
149.76	35.312773
150.23	35.568696
150.72	35.824891
151.2	36.080048
151.68	36.334005
152.16	36.587708
152.64	36.842923
153.12	37.101867
153.6	37.366868
154.07	37.640028
154.56	37.92283
155.04	38.215624
155.51	38.517167
156.	38.824466
156.48	39.133167
156.96	39.43846
157.44	39.736151
157.92	40.023473
158.4	40.299398
158.88	40.564406
159.35	40.819901
159.84	41.067548
160.32	41.308741
160.78	41.544332
161.28	41.774693
161.76	42.000027
162.23	42.220817
162.72	42.438178
163.2	42.653978
163.68	42.870708
164.16	43.091227
164.64	43.318478
165.12	43.555215
165.6	43.803712
166.07	44.065414
166.56	44.340562
167.04	44.627947
167.51	44.924932
168.	45.227817
168.48	45.532388
168.95	45.834424
169.44	46.121
169.92	46.415366
170.4	46.687102
170.88	46.941725
171.35	47.175952
171.84	47.38709
172.32	47.573699
172.78	47.736185
173.28	47.877004
173.76	48.00034
174.23	48.111448
174.72	48.216002
175.2	48.31968
175.68	48.428005
176.16	48.546285
176.64	48.679413
177.12	48.831307
177.6	49.004016
178.07	49.19687
178.56	49.406302
179.04	49.626647
179.51	49.851566
180.	50.075334
180.48	50.293516
180.95	50.502984
181.44	50.701577
181.92	50.887771
182.4	51.060598
182.88	51.219833
183.35	51.366257
183.84	51.501765
184.32	51.629182
184.78	51.751887
185.28	51.873423
185.76	51.257
186.23	52.126709
186.72	52.264994
187.2	52.415259
187.68	52.580476
188.16	52.763107
188.64	52.96456
189.12	53.18468
189.6	53.42159
190.07	53.672044
190.56	53.932081
191.04	54.197621
191.51	54.464807
192.	54.73011
192.48	54.990396
192.95	55.243097
193.44	55.4865
193.92	55.72002
194.4	55.944272
194.88	56.160857
195.35	56.371976
195.84	56.580073
196.32	56.78765
196.78	56.292
197.28	57.211816
197.76	57.434399
198.23	57.668476
198.72	57.917192
199.2	58.182383
199.68	58.463426
200.16	58.756674
200.64	59.056023
201.12	59.35437
201.6	59.645217
202.07	59.923785
202.56	60.187423
203.04	60.435481
203.51	60.668944
204.	60.890067
204.48	61.102128
204.95	61.309231
205.44	61.51604
205.92	61.727475
206.4	61.948407
206.88	62.183442
207.35	62.436822
207.84	62.712395
208.32	63.013627
208.78	63.343546
209.28	63.704594
209.76	64.098303
210.23	64.524853
210.72	64.982633
211.2	65.468049
211.67	65.975729
212.16	66.499056
212.64	67.030825
213.12	67.563855
213.6	68.09148
214.07	68.607944
214.56	69.108796
215.04	69.591245
215.51	70.054368
216.	70.498987
216.48	70.927212
216.95	71.341808
217.44	71.745634
217.92	72.141311
218.4	72.53113
218.88	72.917133
219.35	73.301213
219.84	73.685112
220.32	74.070129
220.78	74.456495
221.28	74.842572
221.76	75.224319
222.23	75.595477
222.72	75.948447
223.2	76.275519
223.67	76.570007
224.16	76.827147
224.64	77.044656
225.12	77.223001
225.6	77.365313
226.07	77.476967
226.56	77.564886
227.04	77.636708
227.51	77.700036
228.	77.761907
228.48	77.82851
228.95	77.905111
229.44	77.102
229.92	78.105113
230.38	78.235123
230.88	78.38848
231.35	78.566728
231.84	78.770217
232.32	78.581
232.78	79.245378
233.28	79.508213
233.76	79.779357
234.23	80.051648
234.72	80.318474
235.2	80.574649
235.67	80.817073
236.16	81.045024
236.64	81.259956
237.12	81.464836
237.6	81.663261
238.07	81.858663
238.56	82.053908
239.04	82.251349
239.51	82.453088
240.	82.661256
240.48	82.878194
240.95	83.106485
241.44	83.3488
241.92	83.607474
242.38	83.883865
242.88	84.177665
243.35	84.486545
243.84	84.806293
244.32	85.131288
244.78	85.455088
245.28	85.77104
245.76	86.073083
246.23	86.356715
246.72	86.619921
247.2	86.863597
247.67	87.091151
248.16	87.307389
248.64	87.51722
249.12	87.724667
249.6	87.932389
250.07	88.141665
250.56	88.35262
251.04	88.56457
251.51	88.776352
252.	88.986601
252.48	89.193899
252.95	89.396688
253.44	89.592922
253.92	89.77947
254.38	89.951568
254.88	90.102621
255.35	90.224473
255.84	90.308097
256.32	90.344636
256.8	90.326819
257.28	90.250563
257.76	90.116286
258.24	89.929228
258.71	89.698589
259.2	89.435842
259.68	89.153035
260.15	88.861582
260.64	88.571687
261.12	88.292249
261.57	88.031035
262.08	87.794972
262.56	87.590421
263.03	87.42333
263.52	87.299111
264.	87.222132
264.48	87.194932
264.96	87.217487
265.44	87.287038
265.92	87.398515
266.4	87.545248
266.88	87.719696
267.36	87.914233
267.84	88.122138
268.32	88.338606
268.8	88.561473
269.28	89.366739
269.76	90.166712
270.24	90.963096
270.71	91.75794
271.2	92.552972
271.68	93.349262
272.15	94.147264
272.64	94.947145
273.12	95.749225
273.57	96.554486
274.08	97.364899
274.56	98.18333
275.03	99.012759
275.52	99.854842
276.	100.708477
276.48	101.569192
276.96	102.429722
277.44	103.281206
277.92	104.114481
278.4	104.921227
278.88	105.695057
279.36	106.432458
279.84	107.133325
280.32	107.800816
280.8	108.44055
281.28	109.059467
281.76	109.664799
282.24	110.263363
282.71	110.861231
283.2	111.463716
283.68	112.075537
284.15	112.701073
284.64	113.344537
285.12	114.009863
285.57	114.700028
286.08	115.415742
286.56	116.153995
287.03	116.907396
287.52	117.664866
288.	118.413259
288.47	119.139133
288.96	119.830318
289.44	120.477287
289.92	121.07424
290.4	121.619636
290.88	122.115952
291.36	122.568738
291.84	122.985326
292.32	123.373639
292.8	123.741338
293.28	124.095388
293.76	124.441945
294.24	124.786457
294.71	125.133872
295.2	125.488834
295.68	125.85575
296.15	126.238529
296.64	126.639856
297.12	127.060059
297.57	127.496138
298.08	127.941705
298.56	128.388127
299.03	128.826336
299.52	129.248602
300.	129.649866
300.47	130.028439
300.96	130.38597
301.44	130.726731
301.92	131.05652
302.4	131.381596
302.88	131.707919
303.36	132.040768
303.84	132.384657
304.32	132.743453
304.8	133.120581
305.28	133.519257
305.76	133.942686
306.24	134.394125
306.71	134.876656
307.2	135.392479
307.68	135.941678
308.15	136.520872
308.64	137.122542
309.12	137.735613
309.57	138.347224
310.08	138.945134
310.56	139.520064
311.03	140.067204
311.52	140.586317
312.	141.080559
312.47	141.55476
312.96	142.013965
313.44	142.462527
313.92	142.903727
314.4	143.339716
314.88	143.771637
315.36	144.117
315.84	144.623974
316.32	145.043407
316.8	145.457106
317.28	145.863753
317.76	146.261584
318.24	146.648127
318.71	147.020015
319.2	147.373197
319.68	147.703699
320.15	148.008613
320.64	148.286875
321.12	148.539602
321.57	148.769
322.08	148.982686
322.56	149.18325
323.03	149.377221
323.52	149.569712
324.	149.765129
324.47	149.967117
324.96	150.178603
325.44	150.401872
325.92	150.638629
326.4	150.89003
326.88	151.1567
327.36	151.438798
327.84	151.736167
328.32	152.048545
328.8	152.375679
329.28	152.716968
329.76	153.070564
330.24	153.432498
330.71	153.796811
331.2	154.156894
331.68	154.507243
332.15	154.844698
332.64	155.16865
333.12	155.480439
333.57	155.78241
334.08	156.077073
334.56	156.366547
335.03	156.652241
335.52	156.934695
336.	157.213456
336.47	157.486982
336.96	157.752602
337.44	158.006736
337.91	158.245653
338.4	158.466995
338.88	158.671684
339.36	158.864958
339.84	159.055123
340.32	159.25012
340.8	159.453793
341.28	159.664201
341.76	159.874966
342.24	160.078499
342.71	160.269008
343.2	160.443963
343.68	160.603953
344.15	160.751614
344.64	160.89037
345.12	161.023425
345.57	161.153079
346.08	161.280287
346.56	161.404408
347.03	161.523185
347.52	161.633187
348.	161.731015
348.47	161.815301
348.96	161.888847
349.44	161.959663
349.91	162.040113
350.4	162.144406
350.88	162.285009
351.36	162.469093
351.84	162.69618
352.32	162.958721
352.8	163.24539
353.28	163.545098
353.76	163.849616
354.24	164.154263
354.71	164.457187
355.2	164.75813
355.68	165.057333
356.15	165.354823
356.64	165.650048
357.12	165.941797
357.57	166.228379
358.08	166.508128
358.56	166.780235
359.03	167.045742
359.52	167.308281
360.	167.574162
360.47	167.851795
360.96	168.150586
361.44	168.479188
361.91	168.843268
362.4	169.243401
362.88	169.674355
363.36	170.125738
363.84	170.584989
364.32	171.04097
364.8	171.486167
365.28	171.916909
365.76	172.332315
366.24	172.73288
366.71	173.119323
367.2	173.491912
367.68	173.850198
368.15	174.19311
368.64	174.519347
369.12	174.827979
369.57	175.119071
370.08	175.39402
370.56	175.655537
371.03	175.907389
371.52	176.154089
372.	176.400479
372.47	176.650622
372.96	176.905827
373.44	177.162853
373.91	177.413669
374.4	177.64752
374.88	177.85431
375.36	178.027357
375.84	178.164346
376.32	178.266624
376.8	178.337695
377.28	178.381781
377.76	178.402836
378.24	178.404111
378.71	178.388184
379.2	178.357359
379.68	178.314234
380.15	178.262226
380.64	178.205805
381.12	178.150443
381.57	178.102464
382.08	178.068947
382.56	178.057629
383.03	178.07642
383.52	178.132111
384.	178.22818
384.47	178.362664
384.96	178.52778
385.44	178.712059
385.91	178.903698
386.4	179.093123
386.88	179.273842
387.36	179.441981
387.84	179.595358
388.32	179.732684
388.8	179.853115
389.28	179.956205
389.76	180.042121
390.24	180.111961
390.71	180.16816
391.2	180.211662
391.68	180.24522
392.15	180.272303
392.64	180.296854
393.12	180.32336
393.57	180.356737
394.08	180.401603
394.56	180.460794
395.03	180.533558
395.52	180.614758
396.	180.696121
396.47	180.769092
396.96	180.827537
397.44	180.868915
397.91	180.893899
398.4	180.905195
398.88	180.906393
399.36	180.901304
399.84	180.894108
400.32	180.887791
400.8	180.887511
401.28	180.898
401.76	180.932509
402.24	180.994354
402.71	181.09436
403.2	181.241532
403.68	181.444743
404.15	181.712636
404.64	182.05319
405.12	182.472591
405.57	182.973344
406.08	183.552456
406.56	184.20109
407.03	184.90637
407.52	185.654321
408.	186.432203
408.47	187.229373
408.96	188.036993
409.44	188.847363
409.91	189.653495
410.4	190.449318
410.88	191.230053
411.35	191.992317
411.84	192.733818
412.32	193.453426
412.8	194.15075
413.28	194.826188
413.76	195.481414
414.24	196.117896
414.71	196.739151
415.2	197.350017
415.68	197.95578
416.15	198.560606
416.64	199.165649
417.12	199.767993
417.57	200.361538
418.08	200.939633
418.56	201.49786
419.03	202.035409
419.52	202.554684
420.	203.059831
420.47	203.555186
420.96	204.04428
421.44	204.52956
421.91	205.012561
422.4	205.494126
422.88	205.974477
423.35	206.453224
423.84	206.929473
424.32	207.402084
424.8	207.870073
425.28	208.333051
425.76	208.791532
426.24	209.246828
426.71	209.700207
427.2	210.151275
427.68	210.596221
428.15	211.027305
428.64	211.43437
429.12	211.807566
429.57	212.139484
430.08	212.42575
430.56	212.66456
431.03	212.856361
431.52	213.00418
