# Supplementary material for: Towards the engineering of a photon-only two-stroke rotary molecular motor
Source: Nat Commun. 2022 Oct 28;13:6433. doi: 10.1038/s41467-022-33695-x (PMC9616945; doi:10.1038/s41467-022-33695-x)
Supplement: Supplementary file 13 — Source Data [file 41467_2022_33695_MOESM13_ESM.zip › Figure 4D source data/traj-27.txt]

time(fs) , θ(deg.)
0.	1.251908
0.48	0.902651
0.96	0.576225
1.44	0.278727
1.92	0.014752
2.4	-0.212298
2.88	-0.338
3.36	-0.546419
3.84	-0.650663
4.32	-0.712276
4.8	-0.731623
5.279	-0.709901
5.76	-0.649243
6.24	-0.55281
6.72	-0.424878
7.199	-0.270833
7.68	-0.096944
8.16	0.090312
8.64	0.285453
9.12	0.485383
9.6	0.69016
10.08	0.902561
10.559	1.126738
11.04	1.366734
11.52	1.625391
12.	1.903801
12.48	2.201235
12.959	2.515463
13.44	2.843279
13.92	3.181094
14.399	3.525414
14.879	3.873155
15.36	4.221779
15.84	4.569274
16.32	4.91401
16.8	5.254494
17.28	5.589056
17.758	5.915473
18.24	6.230657
18.72	6.530588
19.2	6.810826
19.68	7.067871
20.16	7.301048
20.64	7.513879
21.117	7.713802
21.598	7.910285
22.08	8.112465
22.56	8.32742
23.04	8.559432
23.52	8.81014
24.	9.079186
24.48	9.365036
24.96	9.665682
25.438	9.979105
25.918	10.303482
26.4	10.637199
26.88	10.978744
27.36	11.326529
27.84	11.678696
28.32	12.032941
28.797	12.386386
29.278	12.735578
29.758	13.076691
30.24	13.406014
30.72	13.720719
31.2	14.019645
31.68	14.303646
32.16	14.575237
32.64	14.837677
33.12	15.093932
33.6	15.345894
34.08	15.593
34.56	15.837215
35.04	16.073383
35.516	16.269
36.	16.513063
36.48	16.710756
36.96	16.890368
37.44	17.05002
37.92	17.188304
38.4	17.304161
38.875	17.396732
39.36	17.465171
39.836	17.508525
40.32	17.52575
40.8	17.516044
41.28	17.479611
41.76	17.418659
42.235	17.338129
42.72	17.245558
43.196	17.150032
43.68	17.060672
44.16	16.985199
44.64	16.928923
45.12	16.894331
45.6	16.88126
46.08	16.887508
46.555	16.909606
47.04	16.943485
47.516	16.984912
48.	17.029728
48.48	17.073915
48.96	17.113592
49.44	17.144993
49.92	17.164435
50.4	17.168331
50.875	17.153304
51.36	17.116481
51.836	17.056025
52.32	16.971789
52.8	16.865763
53.28	16.741975
53.76	16.605853
54.235	16.463378
54.72	16.320326
55.196	16.181735
55.68	16.051535
56.16	15.93237
56.64	15.825634
57.12	15.731694
57.594	15.650229
58.08	15.58058
58.555	15.521979
59.04	15.473644
59.516	15.434721
60.	15.404095
60.48	15.380118
60.96	15.360283
61.44	15.340922
61.915	15.317095
62.4	15.282985
62.875	15.233083
63.36	15.164133
63.836	15.077059
64.32	14.977676
64.8	14.875672
65.28	14.782503
65.75	14.709262
66.24	14.665113
66.72	14.656444
67.2	14.686695
67.67	14.756773
68.16	14.865802
68.64	15.011917
69.12	15.192853
69.6	15.406254
70.08	15.649743
70.56	15.920836
71.03	16.216784
71.52	16.5344
72.	16.869941
72.48	17.219068
72.96	17.576946
73.44	17.938557
73.92	18.29932
74.39	18.655958
74.88	19.007366
75.36	19.354992
75.84	19.702435
76.32	20.054382
76.8	20.41536
77.28	20.788704
77.75	21.175951
78.24	21.576661
78.72	21.988645
79.2	22.408433
79.67	22.831866
80.16	23.254624
80.64	23.672606
81.11	24.082126
81.6	24.479946
82.08	24.863178
82.56	25.229088
83.03	25.574853
83.52	25.897331
84.	26.192966
84.47	26.457985
84.96	26.689088
85.44	26.884593
85.92	27.045642
86.39	27.176688
86.88	27.284822
87.36	27.378242
87.84	27.464562
88.32	27.549505
88.8	27.636263
89.28	27.725558
89.75	27.816316
90.24	27.906623
90.72	27.994609
91.2	28.078984
91.67	28.159172
92.16	28.235118
92.64	28.306908
93.11	28.374329
93.6	28.436457
94.08	28.491356
94.56	28.535967
95.03	28.566258
95.52	28.577729
96.	28.566307
96.47	28.529481
96.96	28.467329
97.44	28.382968
97.92	28.282249
98.39	28.172914
98.88	28.063616
99.36	27.96304
99.84	27.879181
100.32	27.81874
100.8	27.786688
101.28	27.786095
101.75	27.818283
102.24	27.883207
102.72	27.979884
103.2	28.106719
103.67	28.261659
104.16	28.44218
104.64	28.645151
105.11	28.866631
105.6	29.101636
106.08	29.343995
106.56	29.586474
107.03	29.821458
107.52	30.042351
108.	30.245434
108.47	30.431269
108.96	30.604731
109.44	30.773636
109.92	30.946865
110.39	31.132766
110.88	31.33808
111.36	31.567286
111.83	31.822355
112.32	32.10298
112.8	32.407224
113.28	32.732307
113.75	33.075247
114.24	33.4332
114.72	33.803505
115.19	34.183525
115.67	34.570404
116.16	34.960804
116.64	35.350738
117.11	35.735561
117.6	36.11022
118.08	36.469802
118.56	36.810266
119.03	37.129133
119.52	37.425814
120.	37.701468
120.47	37.958519
120.96	38.200083
121.44	38.429467
121.92	38.64975
122.39	38.86343
122.88	39.072147
123.36	39.276532
123.83	39.476245
124.32	39.67019
124.8	39.856837
125.28	40.034552
125.75	40.201843
126.24	40.357496
126.72	40.500593
127.19	40.630466
127.67	40.746608
128.16	40.84864
128.64	40.936404
129.12	41.010283
129.6	41.071771
130.07	41.124168
130.56	41.173072
131.04	41.226404
131.51	41.293884
132.	41.38615
132.48	41.513736
132.96	41.685
133.44	41.910042
133.92	42.18981
134.4	42.525575
134.88	42.914055
135.35	43.34907
135.84	43.822449
136.32	44.324841
136.78	44.846283
137.28	45.376565
137.76	45.905463
138.24	46.423013
138.72	46.919873
139.2	47.387814
139.68	47.820245
140.16	48.212646
140.64	48.562744
141.12	48.870381
141.6	49.137203
142.07	49.366272
142.56	49.561744
143.04	49.728586
143.51	49.872289
144.	49.507
144.48	50.112596
144.96	50.219133
145.44	50.321517
145.92	50.421834
146.4	50.520995
146.88	50.619075
147.35	50.715699
147.84	50.81032
148.32	50.902352
148.78	50.991173
149.28	51.076065
149.76	51.156159
150.23	51.2305
150.72	51.298277
151.2	51.359249
151.68	51.414223
152.16	51.465403
152.64	51.516469
153.12	51.572392
153.6	51.63915
154.07	51.723499
154.56	51.832792
155.04	51.974715
155.51	52.156762
156.	52.385284
156.48	52.664331
156.96	52.994762
157.44	53.374173
157.92	53.79764
158.4	54.258826
158.88	54.750869
159.35	55.266881
159.84	55.800151
160.32	56.34429
160.78	56.893458
161.28	57.442755
161.76	57.988626
162.23	58.529103
162.72	59.063733
163.2	59.593219
163.68	60.118929
164.16	60.6425
164.64	61.165627
165.12	61.690029
165.6	62.21754
166.07	62.750225
166.56	63.290429
167.04	63.840649
167.51	64.403193
168.	64.979676
168.48	65.570558
168.95	66.174957
169.44	66.790798
169.92	67.415158
170.4	68.044561
170.88	68.675122
171.35	69.302566
171.84	69.922244
172.32	70.529263
172.78	71.118797
173.28	71.686499
173.76	72.228887
174.23	72.743547
174.72	73.229103
175.2	73.685062
175.68	74.11167
176.16	74.509897
176.64	74.881575
177.12	75.229581
177.6	75.557905
178.07	75.871354
178.56	76.174691
179.04	76.471281
179.51	76.761781
180.	77.043577
180.48	77.311278
180.95	77.557878
181.44	77.776034
181.92	77.959083
182.4	78.101736
182.88	78.200489
183.35	78.253817
183.84	78.262154
184.32	78.227635
184.78	78.153705
185.28	78.044695
185.76	77.905514
186.23	77.741514
186.72	77.558515
187.2	77.362922
187.68	77.161802
188.16	76.962773
188.64	76.773537
189.12	76.601049
189.6	76.45058
190.07	76.325114
190.56	76.22545
191.04	76.15086
191.51	76.067
192.	76.070766
192.48	76.06182
192.95	76.071268
193.44	76.097333
193.92	76.13839
194.4	76.193269
194.88	76.261564
195.35	76.343775
195.84	76.441161
196.32	76.55541
196.78	76.688279
197.28	76.841394
197.76	77.016254
198.23	77.21441
198.72	77.437611
199.2	77.68768
199.68	77.965824
200.16	78.271311
200.64	78.600103
201.12	78.944441
201.6	79.293877
202.07	79.637155
202.56	79.963865
203.04	80.265337
203.51	80.534864
204.	80.767635
204.48	80.960641
204.95	81.112607
205.44	81.223936
205.92	81.296565
206.4	81.333732
206.88	81.339704
207.35	81.319579
207.84	81.279175
208.32	81.225039
208.78	81.164594
209.28	81.106351
209.76	81.06021
210.23	81.037726
210.72	81.052169
211.2	81.117951
211.67	81.248944
212.16	81.455712
212.64	81.742861
213.12	82.10832
213.6	82.544953
214.07	83.043126
214.56	83.592709
215.04	84.184087
215.51	84.808553
216.	85.45846
216.48	86.127302
216.95	86.809721
217.44	87.501334
217.92	88.339665
218.4	89.152723
218.88	89.940287
219.35	90.702588
219.84	91.440191
220.32	92.154189
220.78	92.846616
221.28	93.520895
221.76	94.182079
222.23	94.836586
222.72	95.490902
223.2	96.149218
223.67	96.811062
224.16	97.470835
224.64	98.119844
225.12	98.749145
225.6	99.351432
226.07	99.921631
226.56	100.45673
227.04	100.955357
227.51	101.417291
228.	101.843051
228.48	102.233557
228.95	102.589935
229.44	102.913442
229.92	103.205496
230.38	103.467832
230.88	103.702717
231.35	103.913223
231.84	104.103515
232.32	104.279126
232.78	104.447179
233.28	104.616544
233.76	104.797916
234.23	105.003643
234.72	105.246902
235.2	105.539747
235.67	105.890283
236.16	106.300629
236.64	106.767387
237.12	107.284107
237.6	107.843708
238.07	108.439753
238.56	109.066675
239.04	109.719507
239.51	110.39349
240.	111.083743
240.48	111.785087
240.95	112.49203
241.44	113.19893
241.92	113.900339
242.38	114.591482
242.88	115.268804
243.35	115.930493
243.84	116.57689
244.32	117.210748
244.78	117.837267
245.28	118.46376
245.76	119.098494
246.23	119.748429
246.72	120.416572
247.2	121.100886
247.67	121.795862
248.16	122.495288
248.64	123.194156
249.12	123.889107
249.6	124.57799
250.07	125.25919
250.56	125.931086
251.04	126.591744
251.51	127.238824
252.	127.86965
252.48	128.481408
252.95	129.071399
253.44	129.637319
253.92	130.177505
254.38	130.691138
254.88	131.178405
255.35	131.640663
255.84	132.080684
256.32	132.502975
256.8	132.913989
257.28	133.321794
257.76	133.734734
258.24	134.159338
258.71	134.598932
259.2	135.054173
259.68	135.524743
260.15	136.010658
260.64	136.512633
261.12	137.031837
261.57	137.569492
262.08	138.1265
262.56	138.703193
263.03	139.299191
263.52	139.913353
264.	140.543804
264.48	141.188011
264.96	141.842904
265.44	142.505044
265.92	143.170867
266.4	143.83709
266.88	144.501314
267.36	145.162772
267.84	145.822888
268.32	146.484943
268.8	147.152231
269.28	147.825207
269.76	148.413
270.24	149.16847
270.71	149.822495
271.2	150.453978
271.68	151.056523
272.15	151.625285
272.64	152.156746
273.12	152.648495
273.57	153.099037
274.08	153.50767
274.56	153.874405
275.03	154.13
275.52	154.485626
276.	154.733664
276.48	154.947181
276.96	155.130497
277.44	155.289304
277.92	155.430739
278.4	155.563286
278.88	155.696452
279.36	155.840106
279.84	156.003326
280.32	156.192832
280.8	156.4118
281.28	156.660067
281.76	156.935602
282.24	157.235964
282.71	157.559073
283.2	157.903371
283.68	158.2677
284.15	158.651096
284.64	159.052726
285.12	159.472347
285.57	159.910246
286.08	160.366651
286.56	160.841594
287.03	161.335044
287.52	161.847171
288.	162.378648
288.47	162.930937
288.96	163.506561
289.44	164.10934
289.92	164.744546
290.4	165.418553
290.88	166.137386
291.36	166.904195
291.84	167.717206
292.32	168.570007
292.8	169.453726
293.28	170.359225
293.76	171.278314
294.24	172.204086
294.71	173.130787
295.2	174.053513
295.68	174.967859
296.15	175.869617
296.64	176.754575
297.12	177.618466
297.57	178.457059
298.08	179.266385
298.56	180.043029
299.03	180.784485
299.52	181.489593
300.	182.158
300.47	182.794396
300.96	183.398283
301.44	183.976276
301.92	184.536302
302.4	185.084919
302.88	185.623161
303.36	186.143856
303.84	186.633778
304.32	187.077937
304.8	187.46415
305.28	187.784603
305.76	188.035605
306.24	188.216697
306.71	188.329636
307.2	188.377559
307.68	188.364423
308.15	188.294753
308.64	188.173595
309.12	188.006617
309.57	187.800243
310.08	187.561817
310.56	187.22
311.03	187.023487
311.52	186.743888
312.	186.472875
312.47	186.222757
312.96	186.003869
313.44	185.821123
313.92	185.671909
314.4	185.547891
314.88	185.439276
315.36	185.338178
315.84	185.235
316.32	185.143326
316.8	185.049644
317.28	184.962343
317.76	184.886061
318.24	184.826008
318.71	184.787528
319.2	184.77586
319.68	184.796079
320.15	184.853162
320.64	184.952148
321.12	185.098185
321.57	185.29635
322.08	185.551281
322.56	185.867168
323.03	186.24798
323.52	186.697267
324.	187.217223
324.47	187.807044
324.96	188.461755
325.44	189.172581
325.92	189.928366
326.4	190.717002
326.88	191.526439
327.36	192.345449
327.84	193.164231
328.32	193.974811
328.8	194.771199
329.28	195.5493
329.76	196.306648
330.24	197.042062
330.71	197.755284
331.2	198.446695
331.68	199.11715
332.15	199.767
332.64	200.401274
333.12	201.020103
333.57	201.629145
334.08	202.234812
334.56	202.844594
335.03	203.464928
335.52	204.09819
336.	204.741033
336.47	205.385604
336.96	206.022301
337.44	206.641993
337.91	207.237146
338.4	207.80229
338.88	208.334212
339.36	208.831988
339.84	209.296773
340.32	209.731325
340.8	210.139349
341.28	210.524793
341.76	210.891266
342.24	211.241685
342.71	211.578182
343.2	211.902261
343.68	212.215158
344.15	212.518294
344.64	212.813562
345.12	213.103012
345.57	213.387446
346.08	213.664167
346.56	213.925458
347.03	214.159399
347.52	214.352587
348.	214.492816
348.47	214.570651
348.96	214.58004
349.44	214.518425
349.91	214.386621
350.4	214.188511
350.88	213.930567
351.36	213.621202
351.84	213.270075
352.32	212.887438
352.8	212.483615
353.28	212.068662
353.76	211.652207
354.24	211.243462
354.71	210.851359
355.2	210.48473
355.68	210.152324
356.15	209.862273
356.64	209.620667
357.12	209.429692
357.57	209.28673
358.08	209.185349
358.56	209.11735
359.03	209.074518
359.52	209.049712
360.	209.037249
360.47	209.032941
360.96	209.034331
361.44	209.040722
361.91	209.05293
362.4	209.072846
362.88	209.102935
363.36	209.145806
363.84	209.203904
364.32	209.279381
364.8	209.374081
365.28	209.489706
365.76	209.628075
366.24	209.791443
366.71	209.98272
367.2	210.205301
367.68	210.46212
368.15	210.754022
368.64	211.078533
369.12	211.430155
369.57	211.801912
370.08	212.186964
370.56	212.579667
371.03	212.976108
371.52	213.374254
372.	213.773819
372.47	214.175863
372.96	214.582233
373.44	214.994968
373.91	215.415804
374.4	215.845825
374.88	216.285297
375.36	216.733673
375.84	217.189775
376.32	217.652175
376.8	218.119835
377.28	218.592943
377.76	219.073666
378.24	219.565
378.71	220.073623
379.2	220.595972
379.68	221.125338
380.15	221.648155
380.64	222.149268
381.12	222.615658
381.57	223.03807
382.08	223.411023
382.56	223.732085
383.03	224.000972
383.52	224.218698
384.	224.386912
384.47	224.507437
384.96	224.582007
385.44	224.612134
385.91	224.599081
386.4	224.543887
386.88	224.447485
387.36	224.310924
387.84	224.135756
388.32	223.924602
388.8	223.68177
389.28	223.41341
389.76	223.126373
390.24	222.82547
390.71	222.510833
391.2	222.178251
391.68	221.82248
392.15	221.440483
392.64	221.032614
393.12	220.602133
393.57	220.154109
394.08	219.694392
394.56	219.228885
395.03	218.763139
395.52	218.302152
396.	217.850315
396.47	217.411436
396.96	216.988789
397.44	216.585218
397.91	216.203275
398.4	215.845423
398.88	215.514341
399.36	215.213318
399.84	214.946737
400.32	214.718976
400.8	214.532862
401.28	214.387321
401.76	214.276118
402.24	214.186
402.71	214.120713
403.2	214.063829
403.68	214.018818
404.15	213.987896
404.64	213.974495
405.12	213.98215
405.57	214.013871
406.08	214.071891
406.56	214.157629
407.03	214.271749
407.52	214.414264
408.	214.58464
408.47	214.781936
408.96	215.004982
409.44	215.25265
409.91	215.52422
410.4	215.819747
410.88	216.140038
411.35	216.48553
411.84	216.853623
412.32	217.23584
412.8	217.617877
413.28	217.983782
413.76	218.321178
414.24	218.623792
414.71	218.890712
415.2	219.124135
415.68	219.3273
416.15	219.503249
416.64	219.654315
417.12	219.782053
417.57	219.887376
418.08	219.970771
418.56	220.032531
419.03	220.073022
419.52	220.092977
420.	220.093869
420.47	220.078351
420.96	220.050649
421.44	220.016528
421.91	219.982143
422.4	219.951234
422.88	219.921608
423.35	219.883893
423.84	219.824679
424.32	219.73212
424.8	219.600096
425.28	219.429023
425.76	219.223
426.24	218.992117
426.71	218.740373
427.2	218.474561
427.68	218.198969
428.15	217.916517
428.64	217.629065
429.12	217.33775
429.57	217.043286
430.08	216.746214
430.56	216.447123
431.03	216.146884
431.52	215.846937
