# Supplementary material for: Towards the engineering of a photon-only two-stroke rotary molecular motor
Source: Nat Commun. 2022 Oct 28;13:6433. doi: 10.1038/s41467-022-33695-x (PMC9616945; doi:10.1038/s41467-022-33695-x)
Supplement: Supplementary file 13 — Source Data [file 41467_2022_33695_MOESM13_ESM.zip › Figure 4D source data/traj-28.txt]

time(fs) , θ(deg.)
0.	-2.712026
0.48	-2.826186
0.96	-2.887172
1.44	-2.890121
1.92	-2.83282
2.4	-2.715335
2.88	-2.539562
3.36	-2.308797
3.84	-2.027322
4.32	-1.70008
4.8	-1.332428
5.279	-0.928
5.76	-0.498674
6.24	-0.044695
6.72	0.425114
7.199	0.903003
7.68	1.380042
8.16	1.846346
8.64	2.292347
9.12	2.711188
9.6	3.100916
10.08	3.464555
10.559	3.807925
11.04	4.137089
11.52	4.456788
12.	4.769922
12.48	5.077588
12.959	5.379371
13.44	5.67373
13.92	5.958415
14.399	6.230844
14.879	6.488396
15.36	6.728575
15.84	6.949054
16.32	7.147593
16.8	7.321838
17.28	7.469015
17.758	7.58549
18.24	7.666272
18.72	7.704597
19.2	7.692086
19.68	7.62015
20.16	7.482939
20.64	7.280482
21.117	7.019519
21.598	6.71134
22.08	6.368666
22.56	6.003487
23.04	5.62612
23.52	5.244941
24.	4.866401
24.48	4.495217
24.96	4.13467
25.438	3.787009
25.918	3.453831
26.4	3.136363
26.88	2.835639
27.36	2.552529
27.84	2.287623
28.32	2.041018
28.797	1.812025
29.278	1.598894
29.758	1.398683
30.24	1.207598
30.72	1.022194
31.2	0.841484
31.68	0.668871
32.16	0.512257
32.64	0.382034
33.12	0.28851
33.6	0.240168
34.08	0.242939
34.56	0.300114
35.04	0.412583
35.516	0.579229
36.	0.797406
36.48	1.06341
36.96	1.372867
37.44	1.72099
37.92	2.102698
38.4	2.512614
38.875	2.944922
39.36	3.393134
39.836	3.849726
40.32	4.305711
40.8	4.750301
41.28	5.171046
41.76	5.555076
42.235	5.891772
42.72	6.175842
43.196	6.408596
43.68	6.596434
44.16	6.747959
44.64	6.871634
45.12	6.974613
45.6	7.062424
46.08	7.139052
46.555	7.207169
47.04	7.268428
47.516	7.323788
48.	7.373796
48.48	7.418812
48.96	7.459117
49.44	7.49488
49.92	7.525976
50.4	7.551691
50.875	7.570325
51.36	7.578827
51.836	7.572692
52.32	7.546541
52.8	7.49573
53.28	7.418665
53.76	7.31842
54.235	7.202193
54.72	7.079029
55.196	6.957557
55.68	6.84485
56.16	6.746223
56.64	6.665444
57.12	6.604992
57.594	6.566274
58.08	6.549804
58.555	6.555382
59.04	6.582287
59.516	6.629473
60.	6.695731
60.48	6.779806
60.96	6.880435
61.44	6.302
61.915	7.125918
62.4	7.267417
62.875	7.418386
63.36	7.575973
63.836	7.737597
64.32	7.902304
64.8	8.072
65.28	8.251422
65.75	8.446772
66.24	8.663
66.72	8.90758
67.2	9.179949
67.67	9.481374
68.16	9.810105
68.64	10.162694
69.12	10.534428
69.6	10.91982
70.08	11.3131
70.56	11.708602
71.03	12.101033
71.52	12.485561
72.	12.857728
72.48	13.213157
72.96	13.547081
73.44	13.853799
73.92	14.126372
74.39	14.35717
74.88	14.539859
75.36	14.672401
75.84	14.759054
76.32	14.809426
76.8	14.835406
77.28	14.848351
77.75	14.857666
78.24	14.870538
78.72	14.892136
79.2	14.925897
79.67	14.973756
80.16	15.036315
80.64	15.112
81.11	15.202198
81.6	15.301447
82.08	15.407585
82.56	15.516899
83.03	15.625221
83.52	15.72791
84.	15.81969
84.47	15.894383
84.96	15.944835
85.44	15.963689
85.92	15.945568
86.39	15.890054
86.88	15.803149
87.36	15.695677
87.84	15.580062
88.32	15.467795
88.8	15.368359
89.28	15.289083
89.75	15.235277
90.24	15.210357
90.72	15.215915
91.2	15.251795
91.67	15.316235
92.16	15.406111
92.64	15.517243
93.11	15.644729
93.6	15.783257
94.08	15.927355
94.56	16.071517
95.03	16.21014
95.52	16.337302
96.	16.446607
96.47	16.531644
96.96	16.587561
97.44	16.613345
97.92	16.613088
98.39	16.594872
98.88	16.568179
99.36	16.541724
99.84	16.522487
100.32	16.515602
100.8	16.524589
101.28	16.551614
101.75	16.597688
102.24	16.662811
102.72	16.746098
103.2	16.845931
103.67	16.96014
104.16	17.086211
104.64	17.221459
105.11	17.363135
105.6	17.508389
106.08	17.654076
106.56	17.796401
107.03	17.930616
107.52	18.05125
108.	18.153522
108.47	18.235842
108.96	18.301827
109.44	18.359832
109.92	18.420327
110.39	18.493193
110.88	18.586295
111.36	18.70519
111.83	18.853404
112.32	19.032788
112.8	19.243783
113.28	19.4856
113.75	19.756333
114.24	20.053082
114.72	20.372098
115.19	20.708951
115.67	21.05869
116.16	21.415967
116.64	21.775095
117.11	22.130009
117.6	22.474154
118.08	22.800442
118.56	23.101605
119.03	23.371359
119.52	23.606317
120.	23.807597
120.47	23.980679
120.96	24.13348
121.44	24.274131
121.92	24.409633
122.39	24.545424
122.88	24.685453
123.36	24.832377
123.83	24.987754
124.32	25.152222
124.8	25.325663
125.28	25.5074
125.75	25.696366
126.24	25.891284
126.72	26.090778
127.19	26.293408
127.67	26.497578
128.16	26.701317
128.64	26.901936
129.12	27.09568
129.6	27.277684
130.07	27.442723
130.56	27.587021
131.04	27.710435
131.51	27.817342
132.	27.915403
132.48	28.013233
132.96	28.118516
133.44	28.237106
133.92	28.372845
134.4	28.527729
134.88	28.702174
135.35	28.895324
135.84	29.105371
136.32	29.329865
136.78	29.566004
137.28	29.810826
137.76	30.06129
138.24	30.314193
138.72	30.565903
139.2	30.811927
139.68	31.046427
140.16	31.26202
140.64	31.450414
141.12	31.604389
141.6	31.720676
142.07	31.801852
142.56	31.855457
143.04	31.891047
143.51	31.917398
144.	31.941092
144.48	31.966267
144.96	31.994913
145.44	32.027325
145.92	32.062519
146.4	32.098615
146.88	32.133179
147.35	32.163523
147.84	32.186969
148.32	32.201023
148.78	32.203449
149.28	32.192201
149.76	32.16524
150.23	32.120241
150.72	32.054263
151.2	31.963602
151.68	31.844197
152.16	31.692914
152.64	31.50948
153.12	31.29781
153.6	31.06553
154.07	30.822038
154.56	30.576571
155.04	30.337151
155.51	30.110343
156.	29.901434
156.48	29.714756
156.96	29.554021
157.44	29.422622
157.92	29.323871
158.4	29.261147
158.88	29.237913
159.35	29.257574
159.84	29.323163
160.32	29.436874
160.78	29.599496
161.28	29.809797
161.76	30.063969
162.23	30.355356
162.72	30.674921
163.2	31.013013
163.68	31.362257
164.16	31.711
164.64	32.088108
165.12	32.470848
165.6	32.871886
166.07	33.292891
166.56	33.733158
167.04	34.18994
167.51	34.658993
168.	35.135163
168.48	35.612937
168.95	36.086981
169.44	36.552639
169.92	37.006366
170.4	37.446017
170.88	37.870902
171.35	38.281555
171.84	38.67925
172.32	39.065328
172.78	39.440473
173.28	39.804129
173.76	40.154419
174.23	40.488992
174.72	40.806829
175.2	41.11
175.68	41.40374
176.16	41.694616
176.64	41.988179
177.12	42.287473
177.6	42.592615
178.07	42.901122
178.56	43.208558
179.04	43.509319
179.51	43.79743
180.	44.0673
180.48	44.314385
180.95	44.535645
181.44	44.729719
181.92	44.896727
182.4	45.037775
182.88	45.154236
183.35	45.246952
183.84	45.315496
184.32	45.357753
184.78	45.370296
185.28	45.350076
185.76	45.297276
186.23	45.217633
186.72	45.122195
187.2	45.024614
187.68	44.938092
188.16	44.873499
188.64	44.838747
189.12	44.838873
189.6	44.876394
190.07	44.951744
190.56	45.063734
191.04	45.210033
191.51	45.387666
192.	45.593485
192.48	45.824521
192.95	46.078109
193.44	46.351722
193.92	46.642537
194.4	46.946874
194.88	47.259727
195.35	47.574768
195.84	47.885233
196.32	48.185822
196.78	48.474748
197.28	48.754311
197.76	49.029322
198.23	49.304622
198.72	49.583261
199.2	49.865813
199.68	50.150472
200.16	50.433572
200.64	50.710246
201.12	50.975172
201.6	51.223292
202.07	51.450461
202.56	51.653927
203.04	51.832571
203.51	51.986873
204.	52.118618
204.48	52.23043
204.95	52.325239
205.44	52.405717
205.92	52.473751
206.4	52.530054
206.88	52.574186
207.35	52.605381
207.84	52.62422
208.32	52.634336
208.78	52.642764
209.28	52.658616
209.76	52.69115
210.23	52.748354
210.72	52.836306
211.2	52.959092
211.67	53.118992
212.16	53.316796
212.64	53.552181
213.12	53.824125
213.6	54.131279
214.07	54.47224
214.56	54.84564
215.04	55.25004
215.51	55.683654
216.	56.143933
216.48	56.627095
216.95	57.12769
217.44	57.638363
217.92	58.150187
218.4	58.653921
218.88	59.142202
219.35	59.611591
219.84	60.062973
220.32	60.428
220.78	60.926446
221.28	61.345333
221.76	61.757667
222.23	62.162985
222.72	62.559816
223.2	62.946313
223.67	63.320843
224.16	63.682404
224.64	64.03081
225.12	64.36664
225.6	64.691008
226.07	65.005248
226.56	65.310587
227.04	65.607854
227.51	65.89723
228.	66.178066
228.48	66.448852
228.95	66.707573
229.44	66.952638
229.92	67.184331
230.38	67.405976
230.88	67.623844
231.35	67.845665
231.84	68.078695
232.32	68.328315
232.78	68.59744
233.28	68.886553
233.76	69.19412
234.23	69.517245
234.72	69.8524
235.2	70.196111
235.67	70.545455
236.16	70.898288
236.64	71.253162
237.12	71.609067
237.6	71.965033
238.07	72.319711
238.56	72.670962
239.04	73.015517
239.51	73.348837
240.	73.665435
240.48	73.959939
240.95	74.228687
241.44	74.470971
241.92	74.688911
242.38	74.886033
242.88	75.065568
243.35	75.229418
243.84	75.377945
244.32	75.510336
244.78	75.625254
245.28	75.721524
245.76	75.798696
246.23	75.857357
246.72	75.899195
247.2	75.926829
247.67	75.943487
248.16	75.952608
248.64	75.957415
249.12	75.960481
249.6	75.963342
250.07	75.966262
250.56	75.968407
251.04	75.968751
251.51	75.967718
252.	75.968821
252.48	75.979027
252.95	76.007493
253.44	76.063571
253.92	76.155192
254.38	76.288053
254.88	76.465444
255.35	76.688485
255.84	76.956576
256.32	77.267908
256.8	77.619899
257.28	78.009482
257.76	78.433189
258.24	78.887085
258.71	79.366579
259.2	79.866189
259.68	80.379273
260.15	80.897773
260.64	81.41201
261.12	81.910727
261.57	82.381756
262.08	82.81373
262.56	83.198739
263.03	83.534555
263.52	83.824642
264.	84.075902
264.48	84.295836
264.96	84.490652
265.44	84.664545
265.92	84.819769
266.4	84.957139
266.88	85.076664
267.36	85.178166
267.84	85.261764
268.32	85.328146
268.8	85.378642
269.28	85.415148
269.76	85.439951
270.24	85.455448
270.71	85.463791
271.2	85.466431
271.68	85.463617
272.15	85.453973
272.64	85.434526
273.12	85.401714
273.57	85.353553
274.08	85.292006
274.56	85.223667
275.03	85.15811
275.52	85.105308
276.	85.073713
276.48	85.069415
276.96	85.096032
277.44	84.888975
277.92	84.699052
278.4	84.523322
278.88	84.358626
279.36	84.201988
279.84	84.050778
280.32	83.902751
280.8	83.755961
281.28	83.608588
281.76	83.458688
282.24	83.303859
282.71	83.14083
283.2	82.965127
283.68	82.771086
284.15	82.552826
284.64	82.306517
285.12	82.033176
285.57	81.739916
286.08	81.438396
286.56	81.141819
287.03	80.862483
287.52	80.610631
288.	80.394267
288.47	80.219368
288.96	80.090187
289.44	80.009523
289.92	79.978913
290.4	79.771
290.88	80.068466
291.36	80.186374
291.84	80.349899
292.32	80.555418
292.8	80.798178
293.28	81.072078
293.76	81.369364
294.24	81.680257
294.71	81.992771
295.2	82.293158
295.68	82.567577
296.15	82.804979
296.64	82.779
297.12	83.152314
297.57	83.266817
298.08	83.348715
298.56	83.402818
299.03	83.432686
299.52	83.440711
300.	83.428526
300.47	83.397461
300.96	83.348957
301.44	83.284882
301.92	83.207769
302.4	83.120903
302.88	83.028329
303.36	82.934705
303.84	82.845037
304.32	82.764253
304.8	82.696654
305.28	82.645314
305.76	82.611595
306.24	82.595246
306.71	82.595667
307.2	82.614352
307.68	82.657192
308.15	82.734373
308.64	82.85749
309.12	83.035928
309.57	83.274636
310.08	83.573628
310.56	83.928611
311.03	84.332046
311.52	84.774245
312.	85.244404
312.47	85.731446
312.96	86.224711
313.44	86.714455
313.92	87.192171
314.4	87.650748
314.88	88.084431
315.36	88.488617
315.84	88.859446
316.32	89.193252
316.8	89.485962
317.28	89.732767
317.76	89.928535
318.24	90.069353
318.71	90.154792
319.2	90.189429
319.68	90.1823
320.15	90.144736
320.64	90.088117
321.12	90.02255
321.57	89.956468
322.08	89.896764
322.56	89.84905
323.03	89.817943
323.52	89.807224
324.	89.817
324.47	89.858607
324.96	89.92479
325.44	90.019361
325.92	90.142126
326.4	90.291601
326.88	90.464672
327.36	90.656183
327.84	90.858498
328.32	91.06129
328.8	91.252015
329.28	91.417678
329.76	91.547952
330.24	91.638335
330.71	91.691166
331.2	91.713735
331.68	91.715103
332.15	91.703641
332.64	91.685956
333.12	91.66682
333.57	91.649538
334.08	91.636372
334.56	91.628897
335.03	91.628244
335.52	91.635257
336.	91.65058
336.47	91.674687
336.96	91.707854
337.44	91.750082
337.91	91.800938
338.4	91.859303
338.88	91.923089
339.36	91.989071
339.84	92.053204
340.32	92.111817
340.8	92.163651
341.28	92.211778
341.76	92.263
342.24	92.331249
342.71	92.425213
343.2	92.55644
343.68	92.73348
344.15	92.962758
344.64	93.248813
345.12	93.594624
345.57	94.001937
346.08	94.471516
346.56	95.003368
347.03	95.596912
347.52	96.251059
348.	96.964199
348.47	97.734037
348.96	98.557282
349.44	99.429201
349.91	100.343114
350.4	101.290075
350.88	102.259034
351.36	103.237934
351.84	104.215791
352.32	105.184966
352.8	106.142251
353.28	107.088037
353.76	108.02438
354.24	108.953217
354.71	109.875397
355.2	110.790385
355.68	111.696341
356.15	112.590328
356.64	113.468557
357.12	114.326642
357.57	115.159878
358.08	115.963486
358.56	116.732833
359.03	117.463554
359.52	118.151538
360.	118.792737
360.47	119.382822
360.96	119.916751
361.44	120.38852
361.91	120.791516
362.4	121.11987
362.88	121.370653
363.36	121.545761
363.84	121.652047
364.32	121.699524
364.8	121.698973
365.28	121.660238
365.76	121.591537
366.24	121.499445
366.71	121.389168
367.2	121.264873
367.68	121.130003
368.15	120.98758
368.64	120.84048
369.12	120.691645
369.57	120.544162
370.08	120.401136
370.56	120.265356
371.03	120.138785
371.52	120.021
372.	119.913744
372.47	119.810908
372.96	119.709311
373.44	119.605528
373.91	119.499204
374.4	119.3945
374.88	119.299556
375.36	119.224454
375.84	119.179137
376.32	119.17219
376.8	119.210499
377.28	119.29938
377.76	119.442827
378.24	119.643724
378.71	119.904015
379.2	120.224846
379.68	120.606656
380.15	121.049193
380.64	121.551411
381.12	122.111213
381.57	122.725055
382.08	123.38749
382.56	124.090744
383.03	124.824451
383.52	125.575795
384.	126.330415
384.47	127.074268
384.96	127.796032
385.44	128.488795
385.91	129.149837
386.4	129.778869
386.88	130.376103
387.36	130.941173
387.84	131.47301
388.32	131.970336
388.8	132.432401
389.28	132.859699
389.76	133.254431
390.24	133.620545
390.71	133.963318
391.2	134.288625
391.68	134.602114
392.15	134.908494
392.64	135.211054
393.12	135.511409
393.57	135.809432
394.08	136.103376
394.56	136.390282
395.03	136.666918
395.52	136.931275
396.	137.184096
396.47	137.4294
396.96	137.673467
397.44	137.923014
397.91	138.183732
398.4	138.459726
398.88	138.753758
399.36	139.06785
399.84	139.403937
400.32	139.764258
400.8	140.151404
401.28	140.567992
401.76	141.016114
402.24	141.496697
402.71	142.008916
403.2	142.549776
403.68	143.113914
404.15	143.693635
404.64	144.279112
405.12	144.858759
405.57	145.419879
406.08	145.949826
406.56	146.437743
407.03	146.876318
407.52	147.262472
408.	147.596616
408.47	147.881268
408.96	148.120149
409.44	148.318001
409.91	148.480745
410.4	148.615479
410.88	148.730197
411.35	148.833329
411.84	148.933258
412.32	149.037786
412.8	149.153552
413.28	149.285419
413.76	149.435
414.24	149.605422
414.71	149.791412
415.2	149.989416
415.68	150.193005
416.15	150.394108
416.64	150.58332
417.12	150.750848
417.57	150.888305
418.08	150.991047
418.56	151.059469
419.03	151.098373
419.52	151.115023
420.	151.117333
420.47	151.112891
420.96	151.108695
421.44	151.111165
421.91	151.126064
422.4	151.158245
422.88	151.211842
423.35	151.289809
423.84	151.393745
424.32	151.523862
424.8	151.679309
425.28	151.858085
425.76	152.057539
426.24	152.273959
426.71	152.502032
427.2	152.73257
427.68	152.95379
428.15	153.153918
428.64	153.323
429.12	153.459449
429.57	153.560691
430.08	153.632242
430.56	153.680936
431.03	153.714279
431.52	153.739496
