# Supplementary material for: Towards the engineering of a photon-only two-stroke rotary molecular motor
Source: Nat Commun. 2022 Oct 28;13:6433. doi: 10.1038/s41467-022-33695-x (PMC9616945; doi:10.1038/s41467-022-33695-x)
Supplement: Supplementary file 13 — Source Data [file 41467_2022_33695_MOESM13_ESM.zip › Figure 4D source data/traj-29.txt]

time(fs) , θ(deg.)
0.	5.644615
0.48	5.587696
0.96	5.557198
1.44	5.553
1.92	5.575991
2.4	5.617218
2.88	5.668146
3.36	5.718078
3.84	5.759148
4.32	5.789006
4.8	5.809847
5.279	5.825321
5.76	5.838263
6.24	5.850214
6.72	5.862018
7.199	5.87458
7.68	5.889279
8.16	5.907995
8.64	5.932915
9.12	5.966323
9.6	6.010474
10.08	6.067572
10.559	6.139805
11.04	6.22934
11.52	6.338216
12.	6.468049
12.48	6.619488
12.959	6.791464
13.44	6.980349
13.92	7.179391
14.399	7.37902
14.879	7.568587
15.36	7.739248
15.84	7.886383
16.32	8.009843
16.8	8.112359
17.28	8.197859
17.758	8.270646
18.24	8.335177
18.72	8.395973
19.2	8.457448
19.68	8.523725
20.16	8.598511
20.64	8.685087
21.117	8.786373
21.598	8.905038
22.08	9.043576
22.56	9.204285
23.04	9.389099
23.52	9.599172
24.	9.834211
24.48	10.091617
24.96	10.365649
25.438	10.647107
25.918	10.924194
26.4	11.185094
26.88	11.421668
27.36	11.631811
27.84	11.818614
28.32	11.98757
28.797	12.144243
29.278	12.293196
29.758	12.437776
30.24	12.580223
30.72	12.7219
31.2	12.863521
31.68	13.005375
32.16	13.14751
32.64	13.289875
33.12	13.432394
33.6	13.574946
34.08	13.717254
34.56	13.858679
35.04	13.928
35.516	14.13275
36.	14.259686
36.48	14.374049
36.96	14.470287
37.44	14.542864
37.92	14.587521
38.4	14.60239
38.875	14.58834
39.36	14.548418
39.836	14.486898
40.32	14.40842
40.8	14.317444
41.28	14.218012
41.76	14.113708
42.235	14.007755
42.72	13.903176
43.196	13.802967
43.68	13.710232
44.16	13.628225
44.64	13.560278
45.12	13.509565
45.6	13.478691
46.08	13.469102
46.555	13.480364
47.04	13.509488
47.516	13.550475
48.	13.594255
48.48	13.629172
48.96	13.642313
49.44	13.622132
49.92	13.562078
50.4	13.463184
50.875	13.333224
51.36	13.183118
51.836	13.023502
52.32	12.863056
52.8	12.708314
53.28	12.564127
53.76	12.434229
54.235	12.321684
54.72	12.229147
55.196	12.158955
55.68	12.113084
56.16	12.092
56.64	12.099453
57.12	12.132275
57.594	12.190233
58.08	12.271032
58.555	12.371457
59.04	12.487629
59.516	12.615287
60.	12.744
60.48	12.887334
60.96	13.023494
61.44	13.155961
61.915	13.284286
62.4	13.410132
62.875	13.536553
63.36	13.666968
63.836	13.804401
64.32	13.951148
64.8	14.108781
65.28	14.278297
65.75	14.460276
66.24	14.655005
66.72	14.862524
67.2	15.082625
67.67	15.314822
68.16	15.558337
68.64	15.812136
69.12	16.075031
69.6	16.345755
70.08	16.62292
70.56	16.904774
71.03	17.188784
71.52	17.471372
72.	17.748204
72.48	18.015335
72.96	18.270844
73.44	18.515903
73.92	18.754429
74.39	18.991581
74.88	19.232168
75.36	19.479633
75.84	19.735691
76.32	20.000374
76.8	20.272224
77.28	20.548547
77.75	20.825684
78.24	21.099332
78.72	21.364943
79.2	21.618185
79.67	21.855411
80.16	22.073987
80.64	22.272358
81.11	22.449794
81.6	22.605921
82.08	22.740286
82.56	22.852207
83.03	22.94109
83.52	23.007137
84.	23.052085
84.47	23.079442
84.96	23.094029
85.44	23.101142
85.92	23.105792
86.39	23.112292
86.88	23.124144
87.36	23.144084
87.84	23.174173
88.32	23.215848
88.8	23.265
89.28	23.336939
89.75	23.416831
90.24	23.509747
90.72	23.616119
91.2	23.736949
91.67	23.873784
92.16	24.028384
92.64	24.202112
93.11	24.395166
93.6	24.605739
94.08	24.829301
94.56	25.058365
95.03	25.283434
95.52	25.495655
96.	25.690557
96.47	25.870515
96.96	26.043936
97.44	26.221914
97.92	26.414805
98.39	26.630126
98.88	26.871712
99.36	27.139667
99.84	27.430818
100.32	27.73965
100.8	28.059566
101.28	28.384194
101.75	28.708357
102.24	29.02849
102.72	29.342532
103.2	29.649489
103.67	29.948893
104.16	30.240299
104.64	30.522875
105.11	30.795085
105.6	31.054489
106.08	31.2977
106.56	31.520689
107.03	31.719604
107.52	31.892086
108.	32.03852
108.47	32.162346
108.96	32.269097
109.44	32.364814
109.92	32.454779
110.39	32.542985
110.88	32.632254
111.36	32.724682
111.83	32.822153
112.32	32.926666
112.8	33.040442
113.28	33.165818
113.75	33.305077
114.24	33.460275
114.72	33.633137
115.19	33.824973
115.67	34.036601
116.16	34.268246
116.64	34.519378
117.11	34.788464
117.6	35.072624
118.08	35.367234
118.56	35.665683
119.03	35.959675
119.52	36.240536
120.	36.501464
120.47	36.739679
120.96	36.956954
121.44	37.158298
121.92	37.345
122.39	37.538028
122.88	37.727602
123.36	37.922805
123.83	38.126845
124.32	38.34223
124.8	38.570989
125.28	38.814821
125.75	39.075201
126.24	39.35341
126.72	39.650511
127.19	39.96726
127.67	40.303975
128.16	40.660356
128.64	41.035254
129.12	41.426415
129.6	41.830266
130.07	42.241873
130.56	42.655269
131.04	43.064344
131.51	43.464186
132.	43.852369
132.48	44.229356
132.96	44.597709
133.44	44.960631
133.92	45.320674
134.4	45.679097
134.88	46.035834
135.35	46.389803
135.84	46.739323
136.32	47.082475
136.78	47.417383
137.28	47.742375
137.76	48.056063
138.24	48.357327
138.72	48.64523
139.2	48.918858
139.68	49.177107
140.16	49.418418
140.64	49.6405
141.12	49.840183
141.6	50.013598
142.07	50.156949
142.56	50.267891
143.04	50.347027
143.51	50.398565
144.	50.42952
144.48	50.447922
144.96	50.461114
145.44	50.474883
145.92	50.493413
146.4	50.519663
146.88	50.555798
147.35	50.603532
147.84	50.664341
148.32	50.739568
148.78	50.83044
149.28	50.938021
149.76	51.063093
150.23	51.205
150.72	51.366431
151.2	51.543279
151.68	51.734452
152.16	51.93688
152.64	52.146711
153.12	52.359899
153.6	52.573197
154.07	52.785395
154.56	52.254
155.04	53.216548
155.51	53.446948
156.	53.696248
156.48	53.96974
156.96	54.270356
157.44	54.598629
157.92	54.953217
158.4	55.33159
158.88	55.730623
159.35	56.146994
159.84	56.577378
160.32	57.018479
160.78	57.466961
161.28	57.919321
161.76	58.371742
162.23	58.812
162.72	59.259428
163.2	59.685146
163.68	60.092348
164.16	60.47696
164.64	60.836572
165.12	61.171579
165.6	61.486
166.07	61.787196
166.56	62.084244
167.04	62.385791
167.51	62.698515
168.	63.026651
168.48	63.372314
168.95	63.736125
169.44	64.117752
169.92	64.516267
170.4	64.930298
170.88	65.358074
171.35	65.797399
171.84	66.245624
172.32	66.648
172.78	67.155983
173.28	67.610867
173.76	68.060422
174.23	68.500745
174.72	68.927913
175.2	69.33794
175.68	69.726927
176.16	70.091722
176.64	70.431057
177.12	70.746479
177.6	71.042166
178.07	71.323542
178.56	71.595687
179.04	71.86241
179.51	72.126117
180.	72.388108
180.48	72.648
180.95	72.909031
181.44	73.168313
181.92	73.426891
182.4	73.684835
182.88	73.942292
183.35	74.199572
183.84	74.457271
184.32	74.716347
184.78	74.978073
185.28	75.243751
185.76	75.514124
186.23	75.788569
186.72	76.064298
187.2	76.336034
187.68	76.596885
188.16	76.840818
188.64	77.065838
189.12	77.275537
189.6	77.477659
190.07	77.681065
190.56	77.893296
191.04	78.119572
191.51	78.362806
192.	78.624014
192.48	78.9028
192.95	79.197807
193.44	79.507148
193.92	79.828854
194.4	80.16131
194.88	80.503621
195.35	80.855788
195.84	81.21866
196.32	81.593647
196.78	81.982292
197.28	82.385736
197.76	82.804126
198.23	83.235971
198.72	83.677593
199.2	84.122862
199.68	84.563598
200.16	84.991008
200.64	85.398059
201.12	85.781585
201.6	86.142541
202.07	86.484174
202.56	86.809714
203.04	87.120975
203.51	87.418054
204.	87.683
204.48	87.963825
204.95	88.208302
205.44	88.431351
205.92	88.632035
206.4	88.810465
206.88	88.967811
207.35	89.106123
207.84	89.227946
208.32	89.335806
208.78	89.431594
209.28	89.51605
209.76	89.588385
210.23	89.646062
210.72	89.684648
211.2	89.697871
211.67	89.678422
212.16	89.620268
212.64	89.391755
213.12	89.115399
213.6	88.797021
214.07	88.447461
214.56	88.078212
215.04	87.699495
215.51	87.318
216.	86.947265
216.48	86.588376
216.95	86.250292
217.44	85.940058
217.92	85.664638
218.4	85.430489
218.88	85.243001
219.35	85.105961
219.84	85.021177
220.32	84.988354
220.78	85.005076
221.28	85.066773
221.76	85.166575
222.23	85.295009
222.72	85.439776
223.2	85.586159
223.67	85.718858
224.16	85.825484
224.64	85.90016
225.12	85.944413
225.6	85.964729
226.07	85.969204
226.56	85.965534
227.04	85.960578
227.51	85.96066
228.	85.971883
228.48	86.000137
228.95	86.050749
229.44	86.127928
229.92	86.234274
230.38	86.370552
230.88	86.535882
231.35	86.728201
231.84	86.944715
232.32	87.182131
232.78	87.436626
233.28	87.703533
233.76	87.976859
234.23	88.248825
234.72	88.509766
235.2	88.749004
235.67	88.957123
236.16	89.128966
236.64	89.265313
237.12	89.371943
237.6	89.457231
238.07	89.530195
238.56	89.518
239.04	89.673763
239.51	89.760117
240.	89.86497
240.48	89.992985
240.95	90.147026
241.44	90.32833
241.92	90.536944
242.38	90.772167
242.88	91.032796
243.35	91.317152
243.84	91.622856
244.32	91.946472
244.78	92.283032
245.28	92.625514
245.76	92.964562
246.23	93.288923
246.72	93.587263
247.2	93.851565
247.67	94.08051
248.16	94.280273
248.64	94.462133
249.12	94.639036
249.6	94.823019
250.07	95.023767
250.56	95.247824
251.04	95.498309
251.51	95.775177
252.	96.07597
252.48	96.396736
252.95	96.732842
253.44	97.079495
253.92	97.432005
254.38	97.78588
254.88	98.13679
255.35	98.480448
255.84	98.812449
256.32	99.128082
256.8	99.4222
257.28	99.689278
257.76	99.923974
258.24	100.12242
258.71	100.283986
259.2	100.412508
259.68	100.515955
260.15	100.604687
260.64	100.689372
261.12	100.779351
261.57	100.881723
262.08	101.001106
262.56	101.133
263.03	101.299359
263.52	101.479398
264.	101.679849
264.48	101.90022
264.96	102.139799
265.44	102.397573
265.92	102.672146
266.4	102.961623
266.88	103.263503
267.36	103.574571
267.84	103.890847
268.32	104.207756
268.8	104.520741
269.28	104.826608
269.76	105.125422
270.24	105.421965
270.71	105.725498
271.2	106.047569
271.68	106.399041
272.15	106.787724
272.64	107.217397
273.12	107.688236
273.57	108.198025
274.08	108.743397
274.56	109.320673
275.03	109.926228
275.52	110.556542
276.	111.208074
276.48	111.877102
276.96	112.559559
277.44	113.250927
277.92	113.946197
278.4	114.639958
278.88	115.326636
279.36	116.001006
279.84	116.658937
280.32	117.298276
280.8	117.919442
281.28	118.525284
281.76	119.120079
282.24	119.708103
282.71	120.292399
283.2	120.874198
283.68	121.453107
284.15	122.0278
284.64	122.596792
285.12	123.158987
285.57	123.713913
286.08	124.261729
286.56	124.80307
287.03	125.338823
287.52	125.869881
288.	126.396883
288.47	126.916
288.96	127.438722
289.44	127.951789
289.92	128.457209
290.4	128.952673
290.88	129.436562
291.36	129.909578
291.84	130.376394
292.32	130.846103
292.8	131.330805
293.28	131.842816
293.76	132.391616
294.24	132.981675
294.71	133.611936
295.2	134.276836
295.68	134.967992
296.15	135.675683
296.64	136.389783
297.12	137.100207
297.57	137.79704
298.08	138.47054
298.56	139.111072
299.03	139.709067
299.52	140.255018
300.	140.739577
300.47	141.153866
300.96	141.490191
301.44	141.743509
301.92	141.913686
302.4	142.00767
302.88	142.039846
303.36	142.02973
303.84	141.183
304.32	141.963883
304.8	141.940929
305.28	141.93785
305.76	141.958049
306.24	142.001297
306.71	142.065465
307.2	142.147831
307.68	142.245754
308.15	142.356848
308.64	142.478885
309.12	142.609581
309.57	142.746381
310.08	142.886226
310.56	143.025353
311.03	143.159128
311.52	143.282079
312.	143.388467
312.47	143.473905
312.96	143.537972
313.44	143.586316
313.92	143.630246
314.4	143.683867
314.88	143.760736
315.36	143.871431
315.84	144.022274
316.32	144.215208
316.8	144.448689
317.28	144.719087
317.76	145.021958
318.24	145.352849
318.71	145.707627
319.2	146.082479
319.68	146.473761
320.15	146.87781
320.64	147.290812
321.12	147.708773
321.57	148.127656
322.08	148.54375
322.56	148.954332
323.03	149.358456
323.52	149.757519
324.	150.155132
324.47	150.556352
324.96	150.966724
325.44	151.39161
325.92	151.835255
326.4	152.299355
326.88	152.782164
327.36	153.278695
327.84	153.781859
328.32	154.283916
328.8	154.77761
329.28	155.256764
329.76	155.716489
330.24	156.153142
330.71	156.564236
331.2	156.948342
331.68	157.305031
332.15	157.634791
332.64	157.938891
333.12	158.2192
333.57	158.478093
334.08	158.718665
334.56	158.945279
335.03	159.164071
335.52	159.382915
336.	159.610672
336.47	159.855855
336.96	160.124994
337.44	160.421226
337.91	160.74376
338.4	161.088469
338.88	161.44923
339.36	161.819257
339.84	162.192001
340.32	162.561513
340.8	162.922431
341.28	163.269797
341.76	163.598812
342.24	163.904659
342.71	164.182538
343.2	164.428119
343.68	164.638593
344.15	164.813976
344.64	164.957868
345.12	165.077093
345.57	165.180645
346.08	165.278705
346.56	165.381837
347.03	165.500419
347.52	165.645458
348.	165.824752
348.47	166.042256
348.96	166.298174
349.44	166.585
349.91	166.913811
350.4	167.263671
350.88	167.635165
351.36	168.023659
351.84	168.424042
352.32	168.830501
352.8	169.236649
353.28	169.636213
353.76	170.024275
354.24	170.398518
354.71	170.759671
355.2	171.110891
355.68	171.45677
356.15	171.802727
356.64	172.155051
357.12	172.520984
357.57	172.907647
358.08	173.320993
358.56	173.764462
359.03	174.237543
359.52	174.735076
360.	175.247585
360.47	175.762831
360.96	176.269516
361.44	176.757304
361.91	177.216
362.4	177.640704
362.88	178.022229
363.36	178.357795
363.84	178.646765
364.32	178.891772
364.8	179.09798
365.28	179.27197
365.76	179.420839
366.24	179.551815
366.71	179.672544
367.2	179.79048
367.68	179.913408
368.15	180.048619
368.64	180.202869
369.12	180.381818
369.57	180.589375
370.08	180.827153
370.56	181.094328
371.03	181.387886
371.52	181.702933
372.	182.033169
372.47	182.371209
372.96	182.708927
373.44	183.03844
373.91	183.353699
374.4	183.651911
374.88	183.933906
375.36	184.203338
375.84	184.465429
376.32	184.726022
376.8	184.991153
377.28	185.26702
377.76	185.560113
378.24	185.87728
378.71	186.22553
379.2	186.611404
379.68	187.039914
380.15	187.513258
380.64	188.029791
381.12	188.583592
381.57	189.164646
382.08	189.759313
382.56	190.350929
383.03	190.920745
383.52	191.4498
384.	191.922047
384.47	192.328151
384.96	192.667089
385.44	192.943938
385.91	193.166694
386.4	193.34395
386.88	193.483952
387.36	193.594495
387.84	193.683246
388.32	193.758039
388.8	193.826926
389.28	193.897849
389.76	193.977909
390.24	194.072338
390.71	194.183551
391.2	194.31071
391.68	194.449959
392.15	194.595137
392.64	194.738541
393.12	194.871627
393.57	194.987935
394.08	195.083191
394.56	195.155797
395.03	195.208915
395.52	195.250061
396.	195.289067
396.47	195.335838
396.96	195.399009
397.44	195.485595
397.91	195.601211
398.4	195.750409
398.88	195.936915
399.36	196.163656
399.84	196.432551
400.32	196.744125
400.8	197.097086
401.28	197.488055
401.76	197.911636
402.24	198.360773
402.71	198.827236
403.2	199.302016
403.68	199.775644
404.15	200.238592
404.64	200.682056
405.12	201.09913
405.57	201.485844
406.08	201.84132
406.56	202.167003
407.03	202.465631
407.52	202.740601
408.	202.995791
408.47	203.235658
408.96	203.465325
409.44	203.690531
409.91	203.917313
410.4	204.151424
410.88	204.397556
411.35	204.658553
411.84	204.934911
412.32	205.224716
412.8	205.523
413.28	205.827249
413.76	206.127843
414.24	206.418373
414.71	206.691086
415.2	206.938838
415.68	207.156688
416.15	207.343479
416.64	207.502207
417.12	207.638807
417.57	207.760316
418.08	207.873559
418.56	207.984681
419.03	208.099234
419.52	208.22244
420.	208.359356
420.47	208.514774
420.96	208.692811
421.44	208.896282
421.91	209.126083
422.4	209.380853
422.88	209.657065
423.35	209.949426
423.84	210.251361
424.32	210.555367
424.8	210.853213
425.28	211.1362
425.76	211.395802
426.24	211.624898
426.71	211.819198
427.2	211.977958
427.68	212.103487
428.15	212.174
428.64	212.272516
429.12	212.32668
429.57	212.368434
430.08	212.404166
430.56	212.440541
431.03	212.484078
431.52	212.540465
