# Supplementary material for: Towards the engineering of a photon-only two-stroke rotary molecular motor
Source: Nat Commun. 2022 Oct 28;13:6433. doi: 10.1038/s41467-022-33695-x (PMC9616945; doi:10.1038/s41467-022-33695-x)
Supplement: Supplementary file 13 — Source Data [file 41467_2022_33695_MOESM13_ESM.zip › Figure 4D source data/traj-3.txt]

time(fs) , θ(deg.)
0.	2.841052
0.48	2.838095
0.96	2.896644
1.44	3.020743
1.92	3.209485
2.4	3.456228
2.88	3.749648
3.36	4.076026
3.84	4.421613
4.32	4.77431
4.8	5.124533
5.279	5.465358
5.76	5.792133
6.24	6.101777
6.72	6.392051
7.199	6.661021
7.68	6.90678
8.16	7.127401
8.64	7.321035
9.12	7.486101
9.6	7.621511
10.08	7.726912
10.559	7.802929
11.04	7.851362
11.52	7.875232
12.	7.878555
12.48	7.865678
12.959	7.840233
13.44	7.804055
13.92	7.756637
14.399	7.695513
14.879	7.617343
15.36	7.519133
15.84	7.39913
16.32	7.25718
16.8	7.094656
17.28	6.914122
17.758	6.718899
18.24	6.512695
18.72	6.299374
19.2	6.082912
19.68	5.867518
20.16	5.657837
20.64	5.459164
21.117	5.27761
21.598	5.120122
22.08	4.994334
22.56	4.908141
23.04	4.868935
23.52	4.882482
24.	4.951666
24.48	5.075584
24.96	5.249493
25.438	5.465763
25.918	5.715459
26.4	5.987
26.88	6.282322
27.36	6.58756
27.84	6.902765
28.32	7.226364
28.797	7.557449
29.278	7.895224
29.758	8.238726
30.24	8.58678
30.72	8.938102
31.2	9.291499
31.68	9.64608
32.16	10.001439
32.64	10.357737
33.12	10.715589
33.6	11.075687
34.08	11.438136
34.56	11.801686
35.04	12.163192
35.516	12.517649
36.	12.858842
36.48	13.180323
36.96	13.47628
37.44	13.742051
37.92	13.97421
38.4	14.170372
38.875	14.328865
39.36	14.448454
39.836	14.528161
40.32	14.567236
40.8	14.565243
41.28	14.522248
41.76	14.439077
42.235	14.31761
42.72	14.161081
43.196	13.974321
43.68	13.763859
44.16	13.537693
44.64	13.304548
45.12	13.072484
45.6	12.847194
46.08	12.630872
46.555	12.422473
47.04	12.219311
47.516	12.019013
48.	11.82085
48.48	11.626155
48.96	11.438028
49.44	11.260733
49.92	11.099066
50.4	10.957846
50.875	10.841545
51.36	10.754046
51.836	10.698501
52.32	10.67725
52.8	10.69179
53.28	10.742798
53.76	10.830194
54.235	10.95331
54.72	11.111166
55.196	11.302878
55.68	11.528166
56.16	11.787766
56.64	12.083388
57.12	12.416857
57.594	12.788501
58.08	13.195671
58.555	13.632484
59.04	14.090921
59.516	14.562357
60.	15.038655
60.48	15.512631
60.96	15.978098
61.44	16.429749
61.915	16.863003
62.4	17.273891
62.875	17.658953
63.36	18.015152
63.836	18.339772
64.32	18.630294
64.8	18.884285
65.28	19.099328
65.75	19.273089
66.24	19.403576
66.72	19.489674
67.2	19.531909
67.67	19.533221
68.16	19.49924
68.64	19.437525
69.12	19.355606
69.6	19.258682
70.08	19.148374
70.56	19.023275
71.03	18.880578
71.52	18.717612
72.	18.532706
72.48	18.325435
72.96	18.096502
73.44	17.847475
73.92	17.580484
74.39	17.297904
74.88	17.002058
75.36	16.694962
75.84	16.378123
76.32	16.052479
76.8	15.718546
77.28	15.376891
77.75	15.028956
78.24	14.678155
78.72	14.330884
79.2	13.064
79.67	13.6899
80.16	13.424685
80.64	13.216605
81.11	13.077757
81.6	13.014443
82.08	13.026275
82.56	13.107654
83.03	13.250449
83.52	13.446264
84.	13.687609
84.47	13.968148
84.96	14.282433
85.44	14.62548
85.92	14.992338
86.39	15.377731
86.88	15.775847
87.36	16.180271
87.84	16.584133
88.32	16.980517
88.8	17.36307
89.28	17.726727
89.75	18.068328
90.24	18.386964
90.72	18.683
91.2	18.962742
91.67	19.227789
92.16	19.48382
92.64	19.734078
93.11	19.97905
93.6	20.216157
94.08	20.440677
94.56	20.647255
95.03	20.831183
95.52	20.989017
96.	21.118624
96.47	21.218896
96.96	21.289341
97.44	21.329699
97.92	21.339669
98.39	21.318816
98.88	21.266719
99.36	21.183363
99.84	21.069687
100.32	20.928069
100.8	20.762563
101.28	20.57879
101.75	20.383661
102.24	20.185115
102.72	19.991992
103.2	19.81391
103.67	19.660857
104.16	19.542186
104.64	19.465045
105.11	19.432877
105.6	19.444942
106.08	19.497213
106.56	19.583981
107.03	19.699237
107.52	19.837389
108.	19.993398
108.47	20.162667
108.96	20.340924
109.44	20.524276
109.92	20.709449
110.39	20.894135
110.88	21.077252
111.36	21.258983
111.83	21.440586
112.32	21.624084
112.8	21.81205
113.28	22.007511
113.75	22.213949
114.24	22.435198
114.72	22.675057
115.19	22.936543
115.67	23.220943
116.16	23.527158
116.64	23.851732
117.11	24.189573
117.6	24.534899
118.08	24.881967
118.56	25.22542
119.03	25.560337
119.52	25.882191
120.	26.186886
120.47	26.470914
120.96	26.731629
121.44	26.967499
121.92	27.178214
122.39	27.364591
122.88	27.528337
123.36	27.671791
123.83	27.797773
124.32	27.909574
124.8	28.011054
125.28	28.10672
125.75	28.201606
126.24	28.300772
126.72	28.408386
127.19	28.526678
127.67	28.655301
128.16	28.791505
128.64	28.931011
129.12	29.069094
129.6	29.201407
130.07	29.324481
130.56	29.435946
131.04	29.534583
131.51	29.620268
132.	29.693798
132.48	29.756641
132.96	29.810656
133.44	29.857878
133.92	29.900439
134.4	29.94065
134.88	29.981218
135.35	30.025546
135.84	30.077991
136.32	30.143901
136.78	30.229203
137.28	30.339359
137.76	30.477861
138.24	30.644895
138.72	30.837013
139.2	31.048032
139.68	31.270571
140.16	31.497407
140.64	31.722297
141.12	31.9403
141.6	32.147804
142.07	32.342424
142.56	32.522804
143.04	32.688381
143.51	32.839161
144.	32.975537
144.48	33.098188
144.96	33.208069
145.44	33.306498
145.92	33.395303
146.4	33.477027
146.88	33.555143
147.35	33.63424
147.84	33.720016
148.32	33.818845
148.78	33.936713
149.28	34.077594
149.76	34.24197
150.23	34.426436
150.72	34.624784
151.2	34.82992
151.68	35.035607
152.16	35.23752
152.64	35.433514
153.12	35.623317
153.6	35.807909
154.07	35.988868
154.56	36.167871
155.04	36.346405
155.51	36.52569
156.	36.706729
156.48	36.89046
156.96	37.077963
157.44	37.270704
157.92	37.470805
158.4	37.681287
158.88	37.906163
159.35	38.15018
159.84	38.417941
160.32	38.712412
160.78	39.033382
161.28	39.376901
161.76	39.736203
162.23	40.103532
162.72	40.471831
163.2	40.8357
163.68	41.191594
164.16	41.537549
164.64	41.872727
165.12	42.196956
165.6	42.510394
166.07	42.813312
166.56	43.106016
167.04	43.388848
167.51	43.662253
168.	43.926885
168.48	44.183743
168.95	44.434317
169.44	44.680743
169.92	44.925946
170.4	45.17368
170.88	45.428338
171.35	45.694302
171.84	45.974776
172.32	46.270471
172.78	46.578995
173.28	46.895579
173.76	47.214763
174.23	47.532015
174.72	47.844552
175.2	48.151335
175.68	48.452586
176.16	48.749189
176.64	49.042222
177.12	49.332677
177.6	49.621373
178.07	49.909022
178.56	50.196372
179.04	50.484382
179.51	50.774366
180.	51.068104
180.48	51.367921
180.95	51.676739
181.44	51.1
181.92	52.3361
182.4	52.695124
182.88	53.079263
183.35	53.49151
183.84	53.933032
184.32	54.403
184.78	54.899008
185.28	55.417715
185.76	55.955323
186.23	56.507763
186.72	57.070695
187.2	57.639469
187.68	58.209115
188.16	58.774387
188.64	59.329868
189.12	59.870105
189.6	60.389767
190.07	60.883802
190.56	61.347582
191.04	61.777028
191.51	62.168736
192.	62.520108
192.48	62.829499
192.95	63.096343
193.44	63.321176
193.92	63.505426
194.4	63.650888
194.88	63.759037
195.35	63.830535
195.84	63.86533
196.32	63.863256
196.78	63.824793
197.28	63.751582
197.76	63.646579
198.23	63.513927
198.72	63.358693
199.2	63.186552
199.68	63.003481
200.16	62.81549
200.64	62.628385
201.12	62.447573
201.6	62.277896
202.07	62.123498
202.56	61.987777
203.04	61.873413
203.51	61.782527
204.	61.716909
204.48	61.678265
204.95	61.668342
205.44	61.688883
205.92	61.741443
206.4	61.82718
206.88	61.946733
207.35	62.100211
207.84	62.28723
208.32	62.506991
208.78	62.758346
209.28	63.039885
209.76	63.350033
210.23	63.68713
210.72	64.049502
211.2	64.435475
211.67	64.84338
212.16	65.271515
212.64	65.718105
213.12	66.181299
213.6	66.65924
214.07	67.150238
214.56	67.65302
215.04	68.166939
215.51	68.691971
216.	69.228383
216.48	69.776162
216.95	70.334469
217.44	70.901374
217.92	71.47389
218.4	72.048203
218.88	72.61
219.35	73.184565
219.84	73.73749
220.32	74.274577
220.78	74.792292
221.28	75.287866
221.76	75.75928
222.23	76.20512
222.72	76.624383
223.2	77.016302
223.67	77.380306
224.16	77.716105
224.64	78.023913
225.12	78.304732
225.6	78.560517
226.07	78.794122
226.56	79.008939
227.04	79.20836
227.51	79.395311
228.	79.572034
228.48	79.740067
228.95	79.900359
229.44	80.053354
229.92	80.199071
230.38	80.337194
230.88	80.467214
231.35	80.588636
231.84	80.701261
232.32	80.805433
232.78	80.902162
233.28	80.993044
233.76	81.080021
234.23	81.165075
234.72	81.250034
235.2	81.336559
235.67	81.426326
236.16	81.521263
236.64	81.623701
237.12	81.736256
237.6	81.861434
238.07	82.001152
238.56	82.156425
239.04	82.327352
239.51	82.51332
240.	82.713217
240.48	82.925576
240.95	83.148614
241.44	83.380264
241.92	83.618291
242.38	83.860566
242.88	84.105437
243.35	84.352107
243.84	84.600757
244.32	84.852365
244.78	85.10831
245.28	85.369916
245.76	85.638177
246.23	85.913673
246.72	86.196654
247.2	86.487224
247.67	86.785397
248.16	87.091065
248.64	87.403848
249.12	87.722952
249.6	88.047095
250.07	88.374537
250.56	88.703125
251.04	89.030342
251.51	89.353309
252.	89.668776
252.48	89.973098
252.95	90.262273
253.44	90.532071
253.92	90.778317
254.38	90.277
254.88	91.186102
255.35	91.343152
255.84	91.468143
256.32	91.562108
256.8	91.627306
257.28	91.667153
257.76	91.686147
258.24	91.689655
258.71	91.68347
259.2	91.673223
259.68	91.663814
260.15	91.659118
260.64	91.661975
261.12	91.674394
261.57	91.697789
262.08	91.733127
262.56	91.78094
263.03	91.841234
263.52	91.913414
264.	91.302
264.48	92.088336
264.96	92.18797
265.44	92.294168
265.92	92.406826
266.4	92.526947
266.88	92.656541
267.36	92.798355
267.84	92.955577
268.32	93.131536
268.8	93.329357
269.28	93.551615
269.76	93.800025
270.24	94.075304
270.71	94.377211
271.2	94.704731
271.68	95.056303
272.15	95.430045
272.64	95.823904
273.12	96.235726
273.57	96.663222
274.08	97.103862
274.56	97.554696
275.03	98.012155
275.52	98.471886
276.	98.928696
276.48	99.376715
276.96	99.809877
277.44	100.22271
277.92	100.611258
278.4	100.973837
278.88	101.311274
279.36	101.626487
279.84	101.923554
280.32	102.206562
280.8	102.478618
281.28	102.741268
281.76	102.994371
282.24	103.236293
282.71	103.464287
283.2	103.674869
283.68	103.864133
284.15	104.027959
284.64	104.16213
285.12	104.26241
285.57	104.324613
286.08	104.34472
286.56	104.319084
287.03	104.244732
287.52	104.119753
288.	103.943727
288.47	103.718192
288.96	103.447085
289.44	103.136
289.92	102.79699
290.4	102.437822
290.88	102.070828
291.36	101.706821
291.84	101.355351
292.32	101.024378
292.8	100.720237
293.28	100.447778
293.76	100.210535
294.24	100.010881
294.71	99.850147
295.2	99.728695
295.68	99.645946
296.15	99.600378
296.64	99.589499
297.12	99.609776
297.57	99.656605
298.08	99.724351
298.56	99.806572
299.03	99.896545
299.52	99.988135
300.	100.076923
300.47	100.161263
300.96	100.242801
301.44	100.326125
301.92	100.417659
302.4	100.524261
302.88	100.652026
303.36	100.805577
303.84	100.987828
304.32	101.200068
304.8	101.442195
305.28	101.712963
305.76	102.010183
306.24	102.330861
306.71	102.671287
307.2	103.027098
307.68	103.393349
308.15	103.764614
308.64	104.135107
309.12	104.498789
309.57	104.849435
310.08	105.180671
310.56	105.48605
311.03	105.759294
311.52	105.994792
312.	106.188283
312.47	106.337432
312.96	106.442028
313.44	106.503702
313.92	106.525366
314.4	106.51064
314.88	106.463447
315.36	106.387808
315.84	106.287754
316.32	106.167294
316.8	106.030397
317.28	105.880959
317.76	105.722738
318.24	105.559269
318.71	105.393748
319.2	105.228904
319.68	105.066913
320.15	104.909332
320.64	104.757104
321.12	104.610622
321.57	104.469889
322.08	104.334817
322.56	104.205635
323.03	104.083279
323.52	103.969536
324.	103.866828
324.47	103.777719
324.96	103.389849
325.44	103.055213
325.92	102.771935
326.4	102.536994
326.88	102.34657
327.36	102.196402
327.84	102.082123
328.32	101.521
328.8	101.944771
329.28	101.9146
329.76	101.906387
330.24	101.918134
330.71	101.948276
331.2	101.9954
331.68	102.05798
332.15	102.134259
332.64	102.222357
333.12	102.320643
333.57	102.42824
334.08	102.545418
334.56	102.673621
335.03	102.815069
335.52	102.97212
336.	103.146625
336.47	103.339517
336.96	103.55064
337.44	103.778811
337.91	104.022042
338.4	104.277831
338.88	104.543454
339.36	104.816225
339.84	105.093644
340.32	105.373428
340.8	105.653529
341.28	105.932179
341.76	106.208019
342.24	106.480325
342.71	106.749242
343.2	107.016085
343.68	107.283692
344.15	107.556739
344.64	107.841767
345.12	108.146696
345.57	108.47988
346.08	108.848972
346.56	109.259939
347.03	109.716433
347.52	110.219566
348.	110.76798
348.47	111.358151
348.96	111.984801
349.44	112.641363
349.91	113.320478
350.4	114.014531
350.88	114.71618
351.36	115.41885
351.84	116.116959
352.32	116.805756
352.8	117.480934
353.28	118.138384
353.76	118.774451
354.24	119.386591
354.71	119.974075
355.2	120.5383
355.68	121.08248
356.15	121.610905
356.64	122.12811
357.12	122.638256
357.57	123.144804
358.08	123.650427
358.56	124.157029
359.03	124.665779
359.52	125.177136
360.	125.690815
360.47	126.205746
360.96	126.720013
361.44	127.230815
361.91	127.734459
362.4	128.226396
362.88	128.701349
363.36	129.153555
363.84	129.577197
364.32	129.967058
364.8	130.319425
365.28	130.63305
365.76	130.909738
366.24	131.154183
366.71	131.373117
367.2	131.574193
367.68	131.765053
368.15	131.952722
368.64	132.143289
369.12	132.341703
369.57	132.551584
370.08	132.774961
370.56	133.011919
371.03	133.260291
371.52	133.51555
372.	133.77107
372.47	134.018764
372.96	134.249868
373.44	134.455548
373.91	134.627221
374.4	134.756831
374.88	134.837521
375.36	134.864912
375.84	134.838651
376.32	134.763409
376.8	134.648655
377.28	134.50724
377.76	134.353511
378.24	134.201719
378.71	134.064973
379.2	133.954685
379.68	133.880312
380.15	133.849241
380.64	133.866753
381.12	133.936027
381.57	134.058195
382.08	134.232469
382.56	134.456351
383.03	134.725917
383.52	135.036136
384.	135.381184
384.47	135.754728
384.96	136.150317
385.44	136.562039
385.91	136.98547
386.4	137.418685
386.88	137.862817
387.36	138.321831
387.84	138.801593
388.32	139.30871
388.8	139.849619
389.28	140.430048
389.76	141.054768
390.24	141.727457
390.71	142.450517
391.2	143.224799
391.68	144.049278
392.15	144.920852
392.64	145.834543
393.12	146.78438
393.57	147.76478
394.08	148.771479
394.56	149.801105
395.03	150.84954
395.52	151.910258
396.	152.973643
396.47	154.027627
396.96	155.05939
397.44	156.057357
397.91	157.012647
398.4	157.919405
398.88	158.774158
399.36	159.574826
399.84	160.31991
400.32	161.008032
400.8	161.63774
401.28	162.207439
401.76	162.715323
402.24	163.159296
402.71	163.53696
403.2	163.845859
403.68	164.084128
404.15	164.251438
404.64	164.349619
405.12	164.382298
405.57	164.353621
406.08	164.266948
406.56	164.124375
407.03	163.927387
407.52	163.678403
408.	163.382515
408.47	163.048549
408.96	162.688816
409.44	162.317739
409.91	161.950077
410.4	161.599435
410.88	161.277273
411.35	160.99234
411.84	160.750366
412.32	160.553
412.8	160.403188
413.28	160.296329
413.76	160.232069
414.24	160.210862
414.71	160.234874
415.2	160.306165
415.68	160.424644
416.15	160.587104
416.64	160.787436
417.12	161.017487
417.57	161.268149
418.08	161.530535
418.56	161.797128
419.03	162.062645
419.52	162.324293
420.	162.581289
420.47	162.83392
420.96	163.082525
421.44	163.326714
421.91	163.564928
422.4	163.794474
422.88	164.012324
423.35	164.216843
423.84	164.409871
424.32	164.597642
424.8	164.789637
425.28	164.064
425.76	165.225479
426.24	165.483334
426.71	165.771534
427.2	166.088698
427.68	166.430843
428.15	166.792277
428.64	167.166623
429.12	167.547887
429.57	167.931356
430.08	168.31395
430.56	168.693744
431.03	169.068837
431.52	169.436062
