# Supplementary material for: Towards the engineering of a photon-only two-stroke rotary molecular motor
Source: Nat Commun. 2022 Oct 28;13:6433. doi: 10.1038/s41467-022-33695-x (PMC9616945; doi:10.1038/s41467-022-33695-x)
Supplement: Supplementary file 13 — Source Data [file 41467_2022_33695_MOESM13_ESM.zip › Figure 4D source data/traj-30.txt]

time(fs) , θ(deg.)
0.	4.841975
0.48	5.010944
0.96	5.174781
1.44	5.334231
1.92	5.491599
2.4	5.650575
2.88	5.815625
3.36	5.990916
3.84	6.179049
4.32	6.38016
4.8	6.591791
5.279	6.809586
5.76	7.02833
6.24	7.242868
6.72	7.44864
7.199	7.641866
7.68	7.819498
8.16	7.979076
8.64	8.118596
9.12	8.236405
9.6	8.331144
10.08	8.401711
10.559	8.447234
11.04	8.467119
11.52	8.461196
12.	8.43006
12.48	8.375565
12.959	8.301313
13.44	8.212874
13.92	8.117491
14.399	8.023262
14.879	7.937947
15.36	7.867741
15.84	7.816397
16.32	7.784976
16.8	7.772278
17.28	7.775655
17.758	7.791834
18.24	7.8175
18.72	7.84956
19.2	7.88519
19.68	7.921787
20.16	7.956964
20.64	7.988563
21.117	8.014746
21.598	8.034132
22.08	8.046019
22.56	8.050669
23.04	8.049645
23.52	8.046057
24.	8.044606
24.48	8.051339
24.96	8.073101
25.438	8.116722
25.918	8.187982
26.4	8.290545
26.88	8.425194
27.36	8.589667
27.84	8.779175
28.32	8.98732
28.797	9.207027
29.278	9.431273
29.758	9.653518
30.24	9.867934
30.72	10.069491
31.2	10.253959
31.68	10.417873
32.16	10.558503
32.64	10.673925
33.12	10.763202
33.6	10.826687
34.08	10.866273
34.56	10.885497
35.04	10.889352
35.516	10.883891
36.	10.875666
36.48	10.871086
36.96	10.875688
37.44	10.893418
37.92	10.926094
38.4	10.973238
38.875	11.032389
39.36	11.029
39.836	11.170782
40.32	11.240943
40.8	11.305759
41.28	11.361033
41.76	11.402809
42.235	11.427386
42.72	11.431438
43.196	11.412312
43.68	11.368466
44.16	11.229
44.64	11.208551
45.12	11.097906
45.6	10.972919
46.08	10.839362
46.555	10.703403
47.04	10.571239
47.516	10.44873
48.	10.340967
48.48	10.251764
48.96	10.18324
49.44	10.13568
49.92	10.107749
50.4	10.096979
50.875	10.100326
51.36	10.114646
51.836	10.136
52.32	10.164788
52.8	10.195834
53.28	10.228415
53.76	10.261441
54.235	10.294748
54.72	10.329443
55.196	10.368087
55.68	10.414541
56.16	10.473513
56.64	10.550021
57.12	10.648938
57.594	10.774706
58.08	10.931132
58.555	11.121135
59.04	11.346373
59.516	11.606797
60.	11.900313
60.48	12.222753
60.96	12.568213
61.44	12.929632
61.915	13.299405
62.4	13.669869
62.875	14.03364
63.36	14.383861
63.836	14.714461
64.32	15.020482
64.8	15.298471
65.28	15.546782
65.75	15.765613
66.24	15.956726
66.72	16.122966
67.2	16.267818
67.67	16.395145
68.16	16.509094
68.64	16.614062
69.12	16.714524
69.6	16.814614
70.08	16.917437
70.56	17.02432
71.03	17.13434
71.52	17.244435
72.	17.35008
72.48	17.446226
72.96	17.52813
73.44	17.591871
73.92	17.634564
74.39	17.654404
74.88	17.65072
75.36	17.624153
75.84	17.576895
76.32	17.512799
76.8	17.43715
77.28	17.356135
77.75	17.276197
78.24	17.203522
78.72	17.143766
79.2	17.102013
79.67	17.082866
80.16	17.090542
80.64	17.12886
81.11	17.200984
81.6	17.308896
82.08	17.452721
82.56	17.630199
83.03	17.836628
83.52	18.065358
84.	18.308636
84.47	18.558499
84.96	18.807521
85.44	19.049429
85.92	19.279622
86.39	19.495534
86.88	19.696662
87.36	19.884173
87.84	20.060234
88.32	20.227339
88.8	20.387865
89.28	20.543908
89.75	20.69735
90.24	20.850024
90.72	21.003901
91.2	21.161175
91.67	21.324152
92.16	21.49482
92.64	21.674121
93.11	21.861126
93.6	22.05255
94.08	22.242985
94.56	22.425791
95.03	22.594223
95.52	22.742356
96.	22.865682
96.47	22.961429
96.96	23.02872
97.44	23.068548
97.92	23.083529
98.39	23.077453
98.88	23.054767
99.36	23.020158
99.84	22.978295
100.32	22.933752
100.8	22.891063
101.28	22.854837
101.75	22.82991
102.24	22.821436
102.72	22.834819
103.2	22.875364
103.67	22.947579
104.16	23.054243
104.64	23.195608
105.11	23.369171
105.6	23.570187
106.08	23.792699
106.56	24.030695
107.03	24.2791
107.52	24.534474
108.	24.795306
108.47	25.061847
108.96	25.335519
109.44	25.618167
109.92	25.911409
110.39	26.216262
110.88	26.533057
111.36	26.861566
111.83	27.201224
112.32	27.551404
112.8	27.911662
113.28	28.281896
113.75	28.662332
114.24	29.053238
114.72	29.454346
115.19	29.864068
115.67	30.278859
116.16	30.693128
116.64	31.066
117.11	31.491763
117.6	31.862392
118.08	32.207061
118.56	32.523132
119.03	32.809766
119.52	33.067304
120.	33.296533
120.47	33.498129
120.96	33.672359
121.44	33.81905
121.92	33.937729
122.39	34.027871
122.88	34.089205
123.36	34.122024
123.83	34.127499
124.32	34.107939
124.8	34.066942
125.28	34.009313
125.75	33.940599
126.24	33.866144
126.72	33.789841
127.19	33.713077
127.67	33.63451
128.16	33.550921
128.64	33.45875
129.12	33.355558
129.6	33.240829
130.07	33.115982
130.56	32.983852
131.04	32.848032
131.51	32.712326
132.	32.580426
132.48	32.455767
132.96	32.341514
133.44	32.2406
133.92	32.155806
134.4	32.089843
134.88	32.045407
135.35	32.025203
135.84	32.031873
136.32	32.06778
136.78	32.134598
137.28	32.232726
137.76	32.360748
138.24	32.515295
138.72	32.691593
139.2	32.8846
139.68	33.090194
140.16	33.305842
140.64	33.530562
141.12	33.764387
141.6	34.007729
142.07	34.260905
142.56	34.523862
143.04	34.796092
143.51	35.076637
144.	35.364154
144.48	35.657001
144.96	35.953334
145.44	36.251221
145.92	36.548774
146.4	36.844323
146.88	37.136601
147.35	37.424907
147.84	37.709174
148.32	37.989867
148.78	38.267734
149.28	38.543506
149.76	38.817722
150.23	39.090748
150.72	39.362909
151.2	39.634579
151.68	39.906171
152.16	40.178071
152.64	40.450577
153.12	40.723889
153.6	40.128
154.07	41.273389
154.56	41.549775
155.04	41.827437
155.51	42.106586
156.	42.387491
156.48	42.670483
156.96	42.955969
157.44	43.244442
157.92	43.536473
158.4	43.832685
158.88	44.133701
159.35	44.440164
159.84	44.752869
160.32	45.073005
160.78	45.402332
161.28	45.743118
161.76	46.097793
162.23	46.4685
162.72	46.856694
163.2	47.262922
163.68	47.686729
164.16	48.126681
164.64	48.580444
165.12	49.044904
165.6	49.516312
166.07	49.990428
166.56	50.462684
167.04	50.928339
167.51	51.382644
168.	51.82101
168.48	52.239176
168.95	52.633362
169.44	53.000405
169.92	53.33792
170.4	53.644522
170.88	53.92009
171.35	54.165
171.84	54.385128
172.32	54.581646
172.78	54.760583
173.28	54.927405
173.76	55.087654
174.23	55.246675
174.72	55.409425
175.2	55.580341
175.68	55.763238
176.16	55.961237
176.64	56.1767
177.12	56.411184
177.6	56.665386
178.07	56.939127
178.56	57.231316
179.04	57.539931
179.51	57.862008
180.	58.193667
180.48	58.530306
180.95	58.867046
181.44	59.199442
181.92	59.524151
182.4	59.839223
182.88	60.143877
183.35	60.437985
183.84	60.721593
184.32	60.994614
184.78	61.256718
185.28	61.507344
185.76	61.745758
186.23	61.971139
186.72	62.182647
187.2	62.379498
187.68	62.560984
188.16	62.726502
188.64	62.875557
189.12	63.007793
189.6	63.123061
190.07	63.221567
190.56	63.304142
191.04	63.372633
191.51	63.430291
192.	63.481948
192.48	63.533702
192.95	63.592172
193.44	63.663644
193.92	63.753507
194.4	63.866075
194.88	64.004638
195.35	64.171579
195.84	64.368466
196.32	64.596117
196.78	64.854638
197.28	65.143471
197.76	65.461431
198.23	65.806746
198.72	66.177105
199.2	66.569682
199.68	66.981192
200.16	67.407958
200.64	67.846061
201.12	68.291607
201.6	68.741171
202.07	69.192398
202.56	69.644598
203.04	70.098945
203.51	70.558053
204.	71.025015
204.48	71.502419
204.95	71.991755
205.44	72.493269
205.92	73.006114
206.4	73.528603
206.88	74.058433
207.35	74.592843
207.84	75.128727
208.32	75.662707
208.78	76.191175
209.28	76.710305
209.76	77.216064
210.23	77.704231
210.72	78.170461
211.2	78.610408
211.67	79.017
212.16	79.395787
212.64	79.735631
213.12	80.039101
213.6	80.307756
214.07	80.544808
214.56	80.754348
215.04	80.940445
215.51	81.106491
216.	81.254988
216.48	81.387714
216.95	81.505983
217.44	81.610904
217.92	81.70355
218.4	81.785049
218.88	81.856575
219.35	81.919291
219.84	81.974274
220.32	82.022392
220.78	82.064205
221.28	82.076
221.76	82.129151
222.23	82.151473
222.72	82.166302
223.2	82.173672
223.67	82.174837
224.16	82.172706
224.64	82.171804
225.12	82.177727
225.6	82.196373
226.07	82.233282
226.56	82.293229
227.04	82.380073
227.51	82.496745
228.	82.645301
228.48	82.826963
228.95	83.04215
229.44	83.290473
229.92	83.570702
230.38	83.880692
230.88	84.217305
231.35	84.57632
231.84	84.95243
232.32	85.339392
232.78	85.730455
233.28	86.11916
233.76	86.500388
234.23	86.871339
234.72	87.231913
235.2	87.584237
235.67	87.931543
236.16	88.276932
236.64	88.622495
237.12	88.968957
237.6	89.315779
238.07	89.661457
238.56	90.003928
239.04	90.340894
239.51	90.670019
240.	90.989058
240.48	91.295878
240.95	91.588389
241.44	91.86449
241.92	92.121961
242.38	92.358396
242.88	92.571241
243.35	92.758045
243.84	92.917002
244.32	93.047701
244.78	93.151763
245.28	93.232977
245.76	93.296798
246.23	93.34943
246.72	93.396981
247.2	93.444903
247.67	93.497802
248.16	93.559465
248.64	93.632991
249.12	93.720941
249.6	93.825438
250.07	93.948204
250.56	94.09053
251.04	94.253188
251.51	94.436271
252.	94.639019
252.48	94.859615
252.95	95.095032
253.44	95.341019
253.92	95.592397
254.38	95.843766
254.88	96.09063
255.35	96.330548
255.84	96.563689
256.32	96.792407
256.8	97.020034
257.28	97.606494
257.76	98.223485
258.24	98.872033
258.71	99.551677
259.2	100.260808
259.68	100.071
260.15	101.757722
260.64	102.539873
261.12	103.34058
261.57	104.156848
262.08	104.98556
262.56	105.823375
263.03	106.666629
263.52	107.511223
264.	108.352586
264.48	109.185793
264.96	110.005962
265.44	110.809018
265.92	111.592704
266.4	112.357415
266.88	113.106338
267.36	113.844778
267.84	114.579005
268.32	115.315182
268.8	116.058651
269.28	116.813568
269.76	117.582777
270.24	118.367794
270.71	119.168866
271.2	119.98507
271.68	120.814453
272.15	121.654182
272.64	122.500671
273.12	123.349669
273.57	124.196293
274.08	125.035006
274.56	125.859581
275.03	126.663141
275.52	127.438449
276.	128.178592
276.48	128.878091
276.96	129.534036
277.44	130.146621
277.92	130.718653
278.4	131.254323
278.88	131.757928
279.36	132.233028
279.84	132.682154
280.32	133.106884
280.8	133.508116
281.28	133.88641
281.76	134.242319
282.24	134.576659
282.71	134.890687
283.2	135.186154
283.68	135.465239
284.15	135.730346
284.64	135.983824
285.12	136.227637
285.57	136.463079
286.08	136.690708
286.56	136.910683
287.03	137.123601
287.52	137.331611
288.	137.539157
288.47	137.752793
288.96	137.980125
289.44	138.228486
289.92	138.503959
290.4	138.810954
290.88	139.152222
291.36	139.529106
291.84	139.941869
292.32	140.385
292.8	140.872372
293.28	141.387537
293.76	141.933622
294.24	142.508362
294.71	143.108955
295.2	143.73188
295.68	144.3727
296.15	145.025891
296.64	145.684828
297.12	146.342083
297.57	146.990194
298.08	147.622827
298.56	148.235937
299.03	148.828319
299.52	149.401248
300.	149.957392
300.47	150.499598
300.96	151.030135
301.44	151.550501
301.92	152.061643
302.4	152.56433
302.88	153.059498
303.36	153.54848
303.84	154.033088
304.32	154.515515
304.8	154.095
305.28	155.482967
305.76	155.971675
306.24	156.464757
306.71	156.961413
307.2	157.459351
307.68	157.954985
308.15	158.444119
308.64	158.923065
309.12	159.389795
309.57	159.844545
310.08	160.289505
310.56	160.727845
311.03	161.162677
311.52	161.596369
312.	162.030328
312.47	162.465133
312.96	162.900848
313.44	163.337345
313.92	163.774526
314.4	164.212418
314.88	164.651024
315.36	165.090105
315.84	165.530007
316.32	165.971077
316.8	166.412596
317.28	166.853535
317.76	167.291306
318.24	167.722261
318.71	168.142163
319.2	168.547007
319.68	168.934059
320.15	169.30277
320.64	169.654884
321.12	169.994154
321.57	170.326193
322.08	170.657024
322.56	170.991305
323.03	171.332128
323.52	171.681312
324.	172.039739
324.47	172.407625
324.96	172.784695
325.44	173.170238
325.92	173.563059
326.4	173.961333
326.88	174.362394
327.36	174.762501
327.84	175.156578
328.32	175.537952
328.8	175.896344
329.28	176.223725
329.76	176.510648
330.24	176.747923
330.71	176.929057
331.2	177.051864
331.68	177.118656
332.15	177.135135
332.64	177.108891
333.12	177.060146
333.57	176.981836
334.08	176.879085
334.56	176.757783
335.03	176.625583
335.52	176.485758
336.	176.344597
336.47	176.207965
336.96	176.08134
337.44	175.969577
337.91	175.876623
338.4	175.805229
338.88	175.756684
339.36	175.73061
339.84	175.724927
340.32	175.736143
340.8	175.760176
341.28	175.793758
341.76	175.835982
342.24	175.889135
342.71	175.958229
343.2	176.049556
343.68	176.169172
344.15	176.321968
344.64	176.511418
345.12	176.739793
345.57	177.008559
346.08	177.318787
346.56	177.671451
347.03	178.067573
347.52	178.508165
348.	178.994004
348.47	179.525254
348.96	180.101
349.44	180.718748
349.91	181.373889
350.4	182.059226
350.88	182.764626
351.36	183.477806
351.84	184.184307
352.32	184.86911
352.8	185.519785
353.28	186.12891
353.76	186.694804
354.24	187.220205
354.71	187.71001
355.2	188.169397
355.68	188.602891
356.15	189.014192
356.64	189.406397
357.12	189.782288
357.57	190.144388
358.08	190.494518
358.56	190.835218
359.03	191.168842
359.52	191.497
360.	191.820362
360.47	192.138398
360.96	192.449133
361.44	192.748961
361.91	193.032602
362.4	193.29338
362.88	193.524075
363.36	193.718463
363.84	193.873132
364.32	193.988579
364.8	194.068771
365.28	194.119483
365.76	194.146522
366.24	194.154643
366.71	194.147252
367.2	194.126618
367.68	194.094275
368.15	194.051444
368.64	193.385
369.12	193.939649
369.57	193.874206
370.08	193.805435
370.56	193.735943
371.03	193.66762
371.52	193.603501
372.	193.546671
372.47	193.498359
372.96	193.457975
373.44	193.423299
373.91	193.391121
374.4	193.358762
374.88	193.32586
375.36	193.296287
375.84	193.277102
376.32	193.276607
376.8	193.302543
377.28	193.36101
377.76	193.456543
378.24	193.591219
378.71	193.765193
379.2	193.977462
379.68	194.226196
380.15	194.508917
380.64	194.822773
381.12	195.164527
381.57	195.530516
382.08	195.916521
382.56	196.317612
383.03	196.728156
383.52	197.141783
384.	197.551313
384.47	197.948814
384.96	198.326257
385.44	198.676965
385.91	198.48
386.4	199.288754
386.88	199.555744
387.36	199.805678
387.84	200.046108
388.32	200.283582
388.8	200.523015
389.28	200.767523
389.76	201.01853
390.24	201.276027
390.71	201.538953
391.2	201.805633
391.68	202.074187
392.15	202.342782
392.64	202.60967
393.12	202.872
393.57	203.130425
394.08	203.378663
394.56	203.613005
395.03	203.827066
395.52	204.01301
396.	204.162689
396.47	204.269826
396.96	204.332561
397.44	204.354865
397.91	204.345785
398.4	204.317061
398.88	204.28062
399.36	204.246944
399.84	204.224422
400.32	204.219354
400.8	204.23625
401.28	204.278253
401.76	204.347563
402.24	204.445814
402.71	204.574349
403.2	204.734351
403.68	204.926805
404.15	205.152311
404.64	205.410764
405.12	205.70097
405.57	206.020235
406.08	206.364017
406.56	206.725818
407.03	207.097568
407.52	207.47079
408.	207.838482
408.47	208.196978
408.96	208.546718
409.44	208.891368
409.91	209.235968
410.4	209.585157
410.88	209.942109
411.35	210.308159
411.84	210.682833
412.32	211.064129
412.8	211.449033
413.28	211.834054
413.76	212.215559
414.24	212.590628
414.71	212.956148
415.2	213.308614
415.68	213.644016
416.15	213.95765
416.64	214.24396
417.12	214.496511
417.57	214.708269
418.08	214.872334
418.56	214.9832
419.03	215.03824
419.52	215.038717
420.	214.989647
420.47	214.898568
420.96	214.773882
421.44	214.623541
421.91	214.454369
422.4	214.271969
422.88	214.08099
423.35	213.885583
423.84	213.689855
424.32	213.49819
424.8	213.315363
425.28	213.14638
425.76	212.137
426.24	212.86895
426.71	212.768093
427.2	212.695412
427.68	212.651103
428.15	212.633757
428.64	212.640736
429.12	212.668958
429.57	212.715941
430.08	212.78074
430.56	212.864285
431.03	212.968902
431.52	213.097263
