# Supplementary material for: Towards the engineering of a photon-only two-stroke rotary molecular motor
Source: Nat Commun. 2022 Oct 28;13:6433. doi: 10.1038/s41467-022-33695-x (PMC9616945; doi:10.1038/s41467-022-33695-x)
Supplement: Supplementary file 13 — Source Data [file 41467_2022_33695_MOESM13_ESM.zip › Figure 4D source data/traj-31.txt]

time(fs) , θ(deg.)
0.	8.637406
0.48	8.40961
0.96	8.2224
1.44	8.073203
1.92	7.957432
2.4	7.86962
2.88	7.804141
3.36	7.755426
3.84	7.71785
4.32	7.685473
4.8	7.651823
5.279	7.609907
5.76	7.552565
6.24	7.473192
6.72	7.366661
7.199	7.230123
7.68	7.063359
8.16	6.868655
8.64	6.650408
9.12	6.414691
9.6	6.168859
10.08	5.921106
10.559	5.679788
11.04	5.452432
11.52	5.244566
12.	5.05885
12.48	4.894918
12.959	4.750003
13.44	4.619907
13.92	4.423
14.399	4.384767
14.879	4.269645
15.36	4.149154
15.84	4.017727
16.32	3.869735
16.8	3.700047
17.28	3.504905
17.758	3.282819
18.24	3.035103
18.72	2.765818
19.2	2.481253
19.68	2.189263
20.16	1.898732
20.64	1.619203
21.117	1.360561
21.598	1.132536
22.08	0.943864
22.56	0.801179
23.04	0.708029
23.52	0.664544
24.	0.667905
24.48	0.713303
24.96	0.794814
25.438	0.905932
25.918	1.039816
26.4	1.189459
26.88	1.348045
27.36	1.509643
27.84	1.670089
28.32	1.827712
28.797	1.983452
29.278	2.140293
29.758	2.302297
30.24	2.473713
30.72	2.658422
31.2	2.859749
31.68	3.0805
32.16	3.323008
32.64	3.588977
33.12	3.879002
33.6	4.19188
34.08	4.524012
34.56	4.8693
35.04	5.219645
35.516	5.565821
36.	5.89833
36.48	6.208014
36.96	6.486398
37.44	6.725947
37.92	6.920367
38.4	7.065058
38.875	7.157596
39.36	7.198021
39.836	7.188746
40.32	7.134105
40.8	7.039757
41.28	6.91219
41.76	6.758452
42.235	6.586078
42.72	6.403155
43.196	6.218334
43.68	6.040614
44.16	5.878732
44.64	5.74011
45.12	5.629593
45.6	5.548498
46.08	5.494425
46.555	5.46188
47.04	5.443281
47.516	5.429915
48.	5.412765
48.48	5.383329
48.96	5.334615
49.44	5.262158
49.92	5.164668
50.4	5.043968
50.875	4.904245
51.36	4.750
51.836	4.590109
52.32	4.427255
52.8	4.267709
53.28	4.116411
53.76	3.978138
54.235	3.85764
54.72	3.75956
55.196	3.688055
55.68	3.646112
56.16	3.634791
56.64	3.652674
57.12	3.695821
57.594	3.758207
58.08	3.832464
58.555	3.910736
59.04	3.985612
59.516	4.051134
60.	4.103708
60.48	4.142638
60.96	4.169
61.44	4.189884
61.915	4.207372
62.4	4.22762
62.875	4.255287
63.36	4.294333
63.836	4.348096
64.32	4.419543
64.8	4.511537
65.28	4.627019
65.75	4.76895
66.24	4.939902
66.72	5.14128
67.2	5.372378
67.67	5.629657
68.16	5.906622
68.64	6.19442
69.12	6.482929
69.6	6.762095
70.08	7.023355
70.56	7.260942
71.03	7.472717
71.52	7.660155
72.	7.82748
72.48	7.980396
72.96	8.124936
73.44	8.266721
73.92	8.41064
74.39	8.560835
74.88	8.720848
75.36	8.893831
75.84	9.082725
76.32	9.290323
76.8	9.519141
77.28	9.77102
77.75	10.046489
78.24	10.344086
78.72	10.659914
79.2	10.987726
79.67	11.319576
80.16	11.64682
80.64	11.961212
81.11	12.255828
81.6	12.525664
82.08	12.767749
82.56	12.980795
83.03	13.164624
83.52	13.319602
84.	13.446284
84.47	13.545275
84.96	13.617273
85.44	13.663213
85.92	13.684453
86.39	13.682977
86.88	13.661545
87.36	13.623746
87.84	13.57383
88.32	13.5162
88.8	13.454496
89.28	13.390415
89.75	13.322728
90.24	13.24701
90.72	13.156371
91.2	13.043008
91.67	12.900108
92.16	12.723547
92.64	12.512873
93.11	12.271241
93.6	12.004465
94.08	11.719708
94.56	11.424356
95.03	11.125319
95.52	10.828734
96.	10.539937
96.47	10.263585
96.96	10.00384
97.44	9.764554
97.92	9.549426
98.39	9.362068
98.88	9.205909
99.36	9.083885
99.84	8.856
100.32	8.947881
100.8	8.931656
101.28	8.944509
101.75	8.980157
102.24	9.032028
102.72	9.094647
103.2	9.164595
103.67	9.240726
104.16	9.323707
104.64	9.415178
105.11	9.516901
105.6	9.630165
106.08	9.755486
106.56	9.892551
107.03	10.040319
107.52	10.197191
108.	10.361233
108.47	10.530411
108.96	10.702829
109.44	10.876956
109.92	11.051771
110.39	11.226751
110.88	11.401582
111.36	11.575537
111.83	11.746662
112.32	11.91121
112.8	12.063837
113.28	12.198739
113.75	12.311211
114.24	12.398843
114.72	12.461814
115.19	12.502374
115.67	12.523978
116.16	12.530499
116.64	12.525719
117.11	12.513089
117.6	12.495682
118.08	12.476223
118.56	12.457152
119.03	12.440681
119.52	12.428815
120.	12.423345
120.47	12.425798
120.96	12.437354
121.44	12.458726
121.92	12.490019
122.39	12.530594
122.88	12.579026
123.36	12.633246
123.83	12.69091
124.32	12.749916
124.8	12.808842
125.28	12.867108
125.75	12.924804
126.24	12.982345
126.72	13.040132
127.19	13.098341
127.67	13.156854
128.16	13.215288
128.64	13.273055
129.12	13.329441
129.6	13.383652
130.07	13.434852
130.56	13.482172
131.04	13.52472
131.51	13.5616
132.	13.59193
132.48	13.614865
132.96	13.629571
133.44	13.635135
133.92	13.6304
134.4	13.61386
134.88	13.583768
135.35	13.538573
135.84	13.477506
136.32	13.40098
136.78	13.310564
137.28	13.208611
137.76	13.0978
138.24	12.980772
138.72	12.859934
139.2	12.73738
139.68	12.614885
140.16	12.493911
140.64	12.375592
141.12	12.260705
141.6	12.149621
142.07	12.042255
142.56	11.938074
143.04	11.836195
143.51	11.735622
144.	11.635589
144.48	11.53589
144.96	11.437044
145.44	11.340256
145.92	11.247291
146.4	11.160369
146.88	11.082109
147.35	11.015419
147.84	10.963303
148.32	10.928621
148.78	10.913867
149.28	10.921015
149.76	10.951431
150.23	11.00583
150.72	11.084259
151.2	11.186102
151.68	11.3101
152.16	11.454403
152.64	11.616688
153.12	11.794349
153.6	11.984744
154.07	12.185477
154.56	12.394585
155.04	12.610548
155.51	12.832046
156.	13.057563
156.48	13.285101
156.96	13.512204
157.44	13.736324
157.92	13.955313
158.4	14.167755
158.88	14.373004
159.35	14.570976
159.84	14.761842
160.32	14.945758
160.78	15.122672
161.28	15.292245
161.76	15.45384
162.23	15.60656
162.72	15.749329
163.2	15.881018
163.68	16.00063
164.16	16.107544
164.64	16.201792
165.12	16.284281
165.6	16.356832
166.07	16.421937
166.56	16.482269
167.04	16.540149
167.51	16.597176
168.	16.654172
168.48	16.711368
168.95	16.768682
169.44	16.825946
169.92	16.883018
170.4	16.939795
170.88	16.149
171.35	17.051855
171.84	17.106501
172.32	17.159448
172.78	17.209812
173.28	17.256529
173.76	17.298499
174.23	17.334821
174.72	17.365116
175.2	17.389824
175.68	17.410394
176.16	17.429205
176.64	17.449204
177.12	17.473316
177.6	17.503813
178.07	17.541832
178.56	17.587223
179.04	17.63873
179.51	17.694395
180.	17.751992
180.48	17.809349
180.95	17.864509
181.44	17.915762
181.92	17.961605
182.4	18.000661
182.88	18.031613
183.35	18.053163
183.84	18.064053
184.32	18.063155
184.78	18.049649
185.28	18.023281
185.76	17.984649
186.23	17.935417
186.72	17.878379
187.2	17.817294
187.68	17.756556
188.16	17.70076
188.64	17.654316
189.12	17.621143
189.6	17.6045
190.07	17.606935
190.56	17.630311
191.04	17.675865
191.51	17.744268
192.	17.835623
192.48	17.949453
192.95	18.084633
193.44	18.239349
193.92	18.411077
194.4	18.596675
194.88	18.792605
195.35	18.995312
195.84	19.201698
196.32	19.409529
196.78	19.617612
197.28	19.82567
197.76	20.033985
198.23	20.242977
198.72	20.452873
199.2	20.663521
199.68	20.874327
200.16	21.084277
200.64	21.29201
201.12	21.495911
201.6	21.694215
202.07	21.885105
202.56	22.06679
203.04	22.237543
203.51	22.395713
204.	22.539724
204.48	22.668079
204.95	22.779416
205.44	22.87267
205.92	22.947327
206.4	23.003757
206.88	23.043477
207.35	23.069224
207.84	23.084791
208.32	23.094656
208.78	23.103539
209.28	23.116018
209.76	23.136251
210.23	23.167793
210.72	23.213483
211.2	23.275373
211.67	23.354701
212.16	23.451883
212.64	23.566545
213.12	23.697552
213.6	23.843047
214.07	24.000478
214.56	24.166632
215.04	24.337706
215.51	24.509469
216.	24.677572
216.48	24.838024
216.95	24.987782
217.44	25.125263
217.92	25.250544
218.4	25.365162
218.88	25.471588
219.35	25.572639
219.84	25.671001
220.32	25.768969
220.78	25.868349
221.28	25.970459
221.76	26.07616
222.23	26.185861
222.72	26.299507
223.2	26.416533
223.67	26.535842
224.16	26.655801
224.64	26.774282
225.12	26.888733
225.6	26.302
226.07	27.094
226.56	27.178931
227.04	27.248615
227.51	27.30134
228.	27.336439
228.48	27.354415
228.95	27.356869
229.44	27.346264
229.92	27.325629
230.38	27.298306
230.88	27.267762
231.35	27.237486
231.84	27.210906
232.32	27.19132
232.78	27.181797
233.28	27.185059
233.76	27.203343
234.23	27.238278
234.72	27.290778
235.2	27.360992
235.67	27.448295
236.16	27.551335
236.64	27.668131
237.12	27.796253
237.6	27.933093
238.07	28.076217
238.56	28.223728
239.04	28.374534
239.51	28.528405
240.	28.685801
240.48	28.847556
240.95	29.01456
241.44	29.187528
241.92	29.366904
242.38	29.552848
242.88	29.745307
243.35	29.944065
243.84	30.148773
244.32	30.358902
244.78	30.573641
245.28	30.791758
245.76	31.011468
246.23	31.230387
246.72	31.44561
247.2	31.653945
247.67	31.852268
248.16	32.037932
248.64	32.209117
249.12	32.36503
249.6	32.505898
250.07	32.632769
250.56	32.747226
251.04	32.85111
251.51	32.946322
252.	33.034717
252.48	33.118065
252.95	33.198056
253.44	33.276315
253.92	33.3544
254.38	33.433778
254.88	33.515768
255.35	33.601427
255.84	33.691411
256.32	33.78581
256.8	33.884006
257.28	33.984628
257.76	34.085651
258.24	34.184684
258.71	34.279405
259.2	34.368031
259.68	34.449687
260.15	34.524542
260.64	34.593725
261.12	34.659079
261.57	34.722871
262.08	34.787559
262.56	34.85562
263.03	34.929442
263.52	35.011267
264.	35.103162
264.48	35.207001
264.96	35.324463
265.44	35.457011
265.92	35.605846
266.4	35.77181
266.88	35.955224
267.36	36.155664
267.84	36.371752
268.32	36.601055
268.8	36.840235
269.28	37.085468
269.76	37.33304
270.24	37.579851
270.71	37.823652
271.2	38.062984
271.68	38.296957
272.15	38.525001
272.64	38.746702
273.12	38.961711
273.57	39.169715
274.08	39.370444
274.56	39.563691
275.03	39.749348
275.52	39.927423
276.	40.09807
276.48	40.261593
276.96	40.418455
277.44	40.569252
277.92	40.714675
278.4	40.855438
278.88	40.992193
279.36	41.125447
279.84	41.255545
280.32	41.382726
280.8	41.507256
281.28	41.629549
281.76	41.750228
282.24	41.870111
282.71	41.990146
283.2	42.11133
283.68	42.234633
284.15	42.360938
284.64	42.490985
285.12	42.625321
285.57	42.764276
286.08	42.907937
286.56	43.056159
287.03	43.208588
287.52	43.364723
288.	43.52402
288.47	43.686042
288.96	43.850652
289.44	44.018219
289.92	44.189781
290.4	44.367056
290.88	44.552209
291.36	44.747385
291.84	44.954137
292.32	45.173033
292.8	45.403591
293.28	45.644511
293.76	45.894055
294.24	46.150376
294.71	46.411734
295.2	46.67658
295.68	46.943552
296.15	47.211414
296.64	47.478969
297.12	47.744981
297.57	48.008106
298.08	48.266855
298.56	48.519614
299.03	48.764726
299.52	49.000663
300.	49.226299
300.47	49.441247
300.96	49.646187
301.44	49.843071
301.92	50.035052
302.4	50.226112
302.88	50.420442
303.36	50.62178
303.84	50.832945
304.32	51.055695
304.8	51.290874
305.28	51.538718
305.76	51.799154
306.24	52.072009
306.71	52.357092
307.2	52.654178
307.68	52.962927
308.15	53.282758
308.64	53.612727
309.12	53.951427
309.57	54.296974
310.08	54.647112
310.56	54.534
311.03	55.352399
311.52	55.705005
312.	56.058378
312.47	56.415493
312.96	56.78092
313.44	57.159899
313.92	57.557188
314.4	57.976081
314.88	58.417933
315.36	58.882246
315.84	59.367135
316.32	59.869887
316.8	60.387439
317.28	60.916666
317.76	61.454507
318.24	61.986
318.71	62.544144
319.2	63.089956
319.68	63.632243
320.15	64.167609
320.64	64.692452
321.12	65.203087
321.57	65.696022
322.08	66.168381
322.56	66.618387
323.03	67.045752
323.52	67.451798
324.	67.839223
324.47	68.211548
324.96	68.572401
325.44	68.924812
325.92	69.270708
326.4	69.610735
326.88	69.944408
327.36	70.27046
327.84	70.587261
328.32	70.893144
328.8	71.186601
329.28	71.466345
329.76	71.731256
330.24	71.980266
330.71	72.212224
331.2	72.425796
331.68	72.619471
332.15	72.79176
332.64	72.94162
333.12	73.069091
333.57	73.175974
334.08	73.26629
334.56	73.346271
335.03	73.423789
335.52	73.507336
336.	73.604875
336.47	73.722868
336.96	73.865793
337.44	74.036133
337.91	74.234706
338.4	74.461088
338.88	74.713974
339.36	74.991398
339.84	75.290847
340.32	75.60928
340.8	75.943125
341.28	76.288269
341.76	76.640111
342.24	76.993702
342.71	77.344028
343.2	77.686426
343.68	78.017098
344.15	78.333572
344.64	78.634989
345.12	78.922116
345.57	79.197092
346.08	79.462967
346.56	79.723081
347.03	79.980395
347.52	80.236926
348.	80.493417
348.47	80.74932
348.96	81.003033
349.44	81.252244
349.91	81.494237
350.4	81.726093
350.88	81.944792
351.36	82.147276
351.84	82.330503
352.32	82.491543
352.8	82.627782
353.28	82.73726
353.76	82.819113
354.24	82.874029
354.71	82.90459
355.2	82.915415
355.68	82.913018
356.15	82.90545
356.64	82.90173
357.12	82.911087
357.57	82.942057
358.08	83.001632
358.56	83.094709
359.03	83.224044
359.52	83.390616
360.	83.594168
360.47	83.833668
360.96	84.107565
361.44	84.413875
361.91	84.75017
362.4	85.113541
362.88	85.500645
363.36	85.907856
363.84	86.33149
364.32	86.768068
364.8	87.214514
365.28	87.668294
365.76	88.127473
366.24	88.590755
366.71	89.057505
367.2	89.527693
367.68	90.001735
368.15	90.480176
368.64	90.963222
369.12	91.450229
369.57	91.93935
370.08	92.427499
370.56	92.910624
371.03	93.384156
371.52	93.843452
372.	94.284051
372.47	94.701799
372.96	95.092897
373.44	95.453922
373.91	95.7819
374.4	96.074466
374.88	96.330066
375.36	96.548175
375.84	96.729407
376.32	96.875553
376.8	96.989573
377.28	97.075588
377.76	97.138895
378.24	97.185903
378.71	97.223837
379.2	97.260138
379.68	97.301594
380.15	97.353413
380.64	97.418582
381.12	97.49773
381.57	97.589486
382.08	97.691054
382.56	97.798751
383.03	97.908362
383.52	98.015358
384.	98.115085
384.47	98.202
384.96	98.275022
385.44	98.327945
385.91	98.359758
386.4	98.369812
386.88	98.358776
387.36	98.328476
387.84	98.28179
388.32	97.788221
388.8	97.315385
389.28	96.869461
389.76	96.457347
390.24	96.086141
390.71	95.762333
391.2	95.490892
391.68	95.274577
392.15	95.113736
392.64	95.006626
393.12	94.942
393.57	94.939552
394.08	94.970429
394.56	95.03728
395.03	95.134587
395.52	95.257038
396.	95.40003
396.47	95.560142
396.96	95.735375
397.44	95.925097
397.91	96.129807
398.4	96.350919
398.88	96.590704
399.36	96.852395
399.84	97.14025
400.32	97.459488
400.8	97.815934
401.28	98.215394
401.76	98.662751
402.24	99.161008
402.71	99.7107
403.2	100.309848
403.68	100.954424
404.15	101.638907
404.64	102.356687
405.12	103.100267
405.57	103.861422
406.08	104.631512
406.56	105.402096
407.03	106.165803
407.52	106.917215
408.	107.653349
408.47	108.373618
408.96	109.079367
409.44	109.773353
409.91	110.459355
410.4	111.141964
410.88	111.826409
411.35	112.518315
411.84	113.223261
412.32	113.946101
412.8	114.690093
413.28	115.456101
413.76	116.242298
414.24	117.044526
414.71	117.857126
415.2	118.673774
415.68	119.48804
416.15	120.293578
416.64	121.084165
417.12	121.853775
417.57	122.596896
418.08	123.309097
418.56	123.987692
419.03	124.632208
419.52	125.244436
420.	125.82807
420.47	126.38812
420.96	126.930345
421.44	127.460836
421.91	127.98575
422.4	128.511029
422.88	129.041926
423.35	129.582286
423.84	130.133784
424.32	130.695532
424.8	131.264335
425.28	131.835441
425.76	132.403368
426.24	132.962431
426.71	133.506913
427.2	134.030994
427.68	134.52862
428.15	134.993547
428.64	135.419689
429.12	135.801838
429.57	136.136533
430.08	136.422719
430.56	136.661913
431.03	136.857867
431.52	137.015971
