# Supplementary material for: Towards the engineering of a photon-only two-stroke rotary molecular motor
Source: Nat Commun. 2022 Oct 28;13:6433. doi: 10.1038/s41467-022-33695-x (PMC9616945; doi:10.1038/s41467-022-33695-x)
Supplement: Supplementary file 13 — Source Data [file 41467_2022_33695_MOESM13_ESM.zip › Figure 4D source data/traj-32.txt]

time(fs) , θ(deg.)
0.	-0.412583
0.48	-0.815952
0.96	-1.213081
1.44	-1.578954
1.92	-1.886657
2.4	-2.116914
2.88	-2.266422
3.36	-2.346186
3.84	-2.372132
4.32	-2.357706
4.8	-2.311688
5.279	-2.238909
5.76	-2.141647
6.24	-2.020817
6.72	-1.876785
7.199	-1.709922
7.68	-1.521009
8.16	-1.311571
8.64	-1.084215
9.12	-0.842939
9.6	-0.593249
10.08	-0.341738
10.559	-0.094831
11.04	0.143066
11.52	0.370853
12.	0.590438
12.48	0.805308
12.959	1.019369
13.44	1.236859
13.92	1.463159
14.399	1.705618
14.879	1.972916
15.36	2.271587
15.84	2.600902
16.32	2.950893
16.8	3.306135
17.28	3.651321
17.758	3.97435
18.24	4.266674
18.72	4.522514
19.2	4.737826
19.68	4.909267
20.16	5.033357
20.64	5.106152
21.117	5.12392
21.598	5.085113
22.08	4.992876
22.56	4.856113
23.04	4.687966
23.52	4.502809
24.	4.313777
24.48	4.131634
24.96	3.964682
25.438	3.81923
25.918	3.700341
26.4	3.612769
26.88	3.562141
27.36	3.556263
27.84	3.606017
28.32	3.724354
28.797	3.921574
29.278	4.197929
29.758	4.53981
30.24	4.924011
30.72	5.325405
31.2	5.721769
31.68	6.095072
32.16	6.431578
32.64	6.722369
33.12	6.964131
33.6	7.158909
34.08	7.312259
34.56	7.430873
35.04	7.520904
35.516	7.587276
36.	7.633613
36.48	7.662406
36.96	7.675221
37.44	7.67289
37.92	7.655715
38.4	7.623737
38.875	7.577139
39.36	7.516862
39.836	7.445428
40.32	7.367826
40.8	7.29191
41.28	7.227191
41.76	7.18113
42.235	7.15426
42.72	7.138263
43.196	7.119471
43.68	7.085112
44.16	7.028037
44.64	6.947809
45.12	6.848738
45.6	6.737011
46.08	6.618555
46.555	6.497982
47.04	6.378306
47.516	6.261017
48.	6.146322
48.48	6.033459
48.96	5.921052
49.44	5.807512
49.92	5.691415
50.4	5.571811
50.875	5.448376
51.36	5.321366
51.836	5.191407
52.32	5.059184
52.8	4.925244
53.28	4.79016
53.76	4.655244
54.235	4.523686
54.72	4.401268
55.196	4.295483
55.68	4.213146
56.16	4.158518
56.64	4.133305
57.12	4.137745
57.594	4.171557
58.08	4.234375
58.555	4.325799
59.04	4.445311
59.516	4.592171
60.	4.765362
60.48	4.963616
60.96	5.185515
61.44	5.429581
61.915	5.694324
62.4	5.978139
62.875	6.279058
63.36	6.594412
63.836	6.920561
64.32	7.253037
64.8	7.587464
65.28	7.921385
65.75	8.256214
66.24	8.597597
66.72	8.95308
67.2	9.328271
67.67	9.724036
68.16	10.136309
68.64	10.557872
69.12	10.980449
69.6	11.3961
70.08	11.797846
70.56	12.179897
71.03	12.537787
71.52	12.868495
72.	13.170498
72.48	13.443644
72.96	13.688792
73.44	13.907301
73.92	14.100503
74.39	14.269334
74.88	14.414247
75.36	14.535614
75.84	14.634796
76.32	14.715785
76.8	14.786489
77.28	14.858105
77.75	14.941943
78.24	15.045236
78.72	15.16872
79.2	15.307373
79.67	15.453167
80.16	15.597754
80.64	15.73403
81.11	15.856652
81.6	15.961
82.08	16.047928
82.56	16.113512
83.03	16.158777
83.52	16.18444
84.	16.191601
84.47	16.181344
84.96	16.154272
85.44	16.108
85.92	16.046745
86.39	15.961434
86.88	15.850738
87.36	15.713282
87.84	15.552044
88.32	15.375351
88.8	15.196035
89.28	15.030063
89.75	14.895599
90.24	14.81188
90.72	14.796054
91.2	14.857579
91.67	14.993909
92.16	15.192324
92.64	15.436414
93.11	15.711586
93.6	16.00715
94.08	16.316038
94.56	16.633634
95.03	16.956522
95.52	17.281387
96.	17.604148
96.47	17.919379
96.96	18.220151
97.44	18.498572
97.92	18.747161
98.39	18.960641
98.88	19.13699
99.36	19.276923
99.84	19.382424
100.32	19.455639
100.8	19.498806
101.28	19.515049
101.75	19.509518
102.24	19.490101
102.72	19.466586
103.2	19.447381
103.67	19.435134
104.16	19.425103
104.64	19.408107
105.11	19.374975
105.6	19.319203
106.08	19.237412
106.56	19.128609
107.03	18.99312
107.52	18.831601
108.	18.644378
108.47	18.431461
108.96	18.193486
109.44	17.933258
109.92	17.656709
110.39	17.372188
110.88	17.088548
111.36	16.813373
111.83	16.552194
112.32	16.308604
112.8	16.084878
113.28	15.882768
113.75	15.70437
114.24	15.553052
114.72	15.434458
115.19	15.357567
115.67	15.335329
116.16	15.383472
116.64	15.515603
117.11	15.735332
117.6	16.03165
118.08	16.382675
118.56	16.763435
119.03	17.15125
119.52	17.527888
120.	17.880494
120.47	18.202094
120.96	18.49102
121.44	18.749038
121.92	18.979138
122.39	19.184042
122.88	19.36561
123.36	19.524798
123.83	19.661797
124.32	19.77619
124.8	19.867072
125.28	19.933204
125.75	19.973214
126.24	19.985919
126.72	19.970775
127.19	19.928539
127.67	19.862078
128.16	19.777082
128.64	19.681947
129.12	19.585749
129.6	19.493987
130.07	19.40444
130.56	19.307256
131.04	19.189858
131.51	19.042635
132.	18.861727
132.48	18.648451
132.96	18.407187
133.44	18.143478
133.92	17.862989
134.4	17.571177
134.88	17.273319
135.35	16.974622
135.84	16.680217
136.32	16.395052
136.78	16.123693
137.28	15.870123
137.76	15.637592
138.24	15.428563
138.72	15.244794
139.2	15.087561
139.68	14.958098
140.16	14.85829
140.64	14.79174
141.12	14.765148
141.6	14.789275
142.07	14.877328
142.56	15.038788
143.04	15.271926
143.51	15.563072
144.	15.8937
144.48	16.247779
144.96	16.614881
145.44	16.983
145.92	17.371907
146.4	17.761802
146.88	18.161741
147.35	18.57389
147.84	18.973
148.32	19.440991
148.78	19.897081
149.28	20.367424
149.76	20.850134
150.23	21.342095
150.72	21.838688
151.2	22.333478
151.68	22.817926
152.16	23.281451
152.64	23.712336
153.12	24.022
153.6	24.437766
154.07	24.726235
154.56	24.972909
155.04	25.190697
155.51	25.394362
156.	25.596007
156.48	25.801066
156.96	26.00757
157.44	26.209153
157.92	26.398828
158.4	26.571183
158.88	26.722917
159.35	26.852556
159.84	26.959958
160.32	27.045829
160.78	27.111254
161.28	27.157224
161.76	27.184071
162.23	27.190842
162.72	27.174706
163.2	27.13077
163.68	27.05292
164.16	26.936263
164.64	26.780635
165.12	26.593277
165.6	26.388
166.07	26.188446
166.56	26.016062
167.04	25.897776
167.51	25.857364
168.	25.911202
168.48	26.064283
168.95	26.311096
169.44	26.640416
169.92	27.039875
170.4	27.498212
170.88	28.005678
171.35	28.553639
171.84	29.133966
172.32	29.738427
172.78	30.358083
173.28	30.982716
173.76	31.600408
174.23	32.197582
174.72	32.755
175.2	33.274831
175.68	33.733347
176.16	34.13208
176.64	34.472074
177.12	34.757036
177.6	34.992011
178.07	35.183033
178.56	35.337288
179.04	35.463211
179.51	35.570052
180.	35.666657
180.48	35.759704
180.95	35.852396
181.44	35.944639
181.92	36.034556
182.4	36.120112
182.88	36.127
183.35	36.273206
183.84	36.339144
184.32	36.396136
184.78	36.441063
185.28	36.469028
185.76	36.473988
186.23	36.450573
186.72	36.396456
187.2	36.313645
187.68	36.207782
188.16	36.086388
188.64	35.957503
189.12	35.829132
189.6	35.709069
190.07	35.60479
190.56	35.523303
191.04	35.470897
191.51	35.452763
192.	35.472578
192.48	35.532297
192.95	35.632334
193.44	35.77198
193.92	35.949726
194.4	36.163274
194.88	36.409246
195.35	36.682727
195.84	36.976866
196.32	37.282863
196.78	37.590724
197.28	37.890881
197.76	38.175982
198.23	38.441581
198.72	38.685391
199.2	38.906184
199.68	39.103455
200.16	39.277836
200.64	39.431516
201.12	39.56814
201.6	39.692202
202.07	39.808267
202.56	39.920272
203.04	40.030973
203.51	40.141648
204.	40.252187
204.48	40.361617
204.95	40.468765
205.44	40.572689
205.92	40.67268
206.4	40.767899
206.88	40.856876
207.35	40.937283
207.84	41.006514
208.32	41.063429
208.78	41.110604
209.28	41.155496
209.76	41.209493
210.23	41.285914
210.72	41.398461
211.2	41.560457
211.67	41.784375
212.16	42.081252
212.64	42.460128
213.12	42.927521
213.6	43.486802
214.07	44.137432
214.56	44.874533
215.04	45.689315
215.51	46.570193
216.	47.503844
216.48	48.475831
216.95	49.470813
217.44	50.4726
217.92	51.464293
218.4	52.428766
218.88	53.349687
219.35	54.212983
219.84	55.008006
220.32	55.727554
220.78	56.366798
221.28	56.922237
221.76	57.39168
222.23	57.775215
222.72	58.076353
223.2	58.302464
223.67	58.46431
224.16	58.575195
224.64	58.650291
225.12	58.706129
225.6	58.759636
226.07	58.825952
226.56	58.915274
227.04	59.030673
227.51	59.168757
228.	59.322452
228.48	59.483568
228.95	59.644014
229.44	59.796122
229.92	59.932973
230.38	60.049117
230.88	60.141137
231.35	60.207219
231.84	60.245791
232.32	60.254367
232.78	60.229672
233.28	60.169283
233.76	60.0739
234.23	59.948648
234.72	59.80252
235.2	59.646698
235.67	59.493023
236.16	59.35303
236.64	59.236963
237.12	59.152073
237.6	59.100686
238.07	59.079734
238.56	59.08246
239.04	59.100678
239.51	59.125888
240.	59.149415
240.48	59.16292
240.95	59.160264
241.44	59.140351
241.92	59.108759
242.38	59.076364
242.88	59.055944
243.35	59.059165
243.84	59.095172
244.32	59.170556
244.78	59.290041
245.28	59.457273
245.76	59.675329
246.23	59.946832
246.72	60.273878
247.2	60.658042
247.67	61.100557
248.16	61.602383
248.64	62.163669
249.12	62.782359
249.6	63.45271
250.07	64.164887
250.56	64.905852
251.04	65.66076
251.51	66.414302
252.	67.152178
252.48	67.862835
252.95	68.538781
253.44	69.176257
253.92	69.773252
254.38	70.327103
254.88	70.832908
255.35	71.283216
255.84	71.669298
256.32	71.984182
256.8	72.226672
257.28	72.404207
257.76	72.532695
258.24	72.633985
258.71	72.732583
259.2	72.851583
259.68	73.007299
260.15	73.205041
260.64	73.440216
261.12	73.703683
261.57	73.986158
262.08	74.27964
262.56	74.577267
263.03	74.873545
263.52	75.165641
264.	75.454845
264.48	75.746416
264.96	76.047363
265.44	76.363585
265.92	76.697862
266.4	77.049226
266.88	77.762621
267.36	78.10693
267.84	78.45184
268.32	78.796698
268.8	79.144856
269.28	79.502247
269.76	79.875481
270.24	80.27073
270.71	80.693338
271.2	81.147026
271.68	81.631601
272.15	82.140057
272.64	82.658311
273.12	83.168542
273.57	83.653481
274.08	84.007
274.56	84.500488
275.03	84.855424
275.52	85.169843
276.	85.451462
276.48	85.708076
276.96	85.94626
277.44	86.170927
277.92	86.385157
278.4	86.589959
278.88	86.783838
279.36	86.962239
279.84	87.117371
280.32	87.239329
280.8	87.319478
281.28	87.355419
281.76	87.354209
282.24	87.330976
282.71	87.303947
283.2	87.288428
283.68	87.291368
284.15	87.309191
284.64	87.331162
285.12	87.345801
285.57	87.346122
286.08	87.331538
286.56	87.306503
287.03	87.27767
287.52	87.25153
288.	87.233197
288.47	87.226045
288.96	87.231703
289.44	87.250084
289.92	87.27929
290.4	87.315389
290.88	87.352244
291.36	87.381817
291.84	87.395671
292.32	87.388005
292.8	87.359163
293.28	87.317114
293.76	87.275537
294.24	87.250127
294.71	87.254963
295.2	87.299103
295.68	87.384235
296.15	87.506566
296.64	87.662468
297.12	87.852554
297.57	88.081492
298.08	88.355588
298.56	88.680636
299.03	89.060837
299.52	89.498531
300.	89.994296
300.47	90.54712
300.96	91.154505
301.44	91.812478
301.92	92.515447
302.4	93.256014
302.88	94.024812
303.36	94.810717
303.84	95.601803
304.32	96.387098
304.8	97.158442
305.28	97.911069
305.76	98.6425
306.24	99.350616
306.71	100.031786
307.2	100.679684
307.68	101.286098
308.15	101.843
308.64	102.350135
309.12	102.804907
309.57	103.210569
310.08	103.569667
310.56	103.884355
311.03	104.156368
311.52	104.387241
312.	104.578526
312.47	104.731861
312.96	104.848836
313.44	104.930622
313.92	104.977384
314.4	104.987621
314.88	104.957714
315.36	104.882299
315.84	104.756052
316.32	104.576692
316.8	104.347476
317.28	104.077336
317.76	103.778905
318.24	103.466124
318.71	103.15198
319.2	102.846314
319.68	102.555073
320.15	102.281633
320.64	102.02841
321.12	101.797489
321.57	101.590578
322.08	101.408835
322.56	101.252752
323.03	101.122101
323.52	101.015869
324.	100.932142
324.47	100.867955
324.96	100.819147
325.44	100.780334
325.92	100.745081
326.4	100.706421
326.88	100.657679
327.36	100.593408
327.84	100.510051
328.32	100.406103
328.8	100.282093
329.28	100.140945
329.76	99.988399
330.24	99.832139
330.71	99.679443
331.2	99.535622
331.68	99.404676
332.15	99.290733
332.64	99.198766
333.12	99.134509
333.57	99.103985
334.08	99.112981
334.56	99.166515
335.03	99.268355
335.52	99.420535
336.	99.622862
336.47	99.872441
336.96	100.163364
337.44	100.486771
337.91	100.83157
338.4	101.185696
338.88	101.537187
339.36	101.874223
339.84	102.184401
340.32	102.454666
340.8	102.673095
341.28	102.832417
341.76	102.933499
342.24	102.986633
342.71	103.00943
343.2	103.020821
343.68	103.032653
344.15	103.045335
344.64	103.05175
345.12	103.043648
345.57	103.014971
346.08	102.962181
346.56	102.883403
347.03	102.77737
347.52	102.642487
348.	102.476164
348.47	102.274693
348.96	102.034009
349.44	101.751379
349.91	101.427188
350.4	101.065302
350.88	100.671572
351.36	100.251834
351.84	99.811155
352.32	99.354767
352.8	98.889739
353.28	98.425893
353.76	97.975414
354.24	97.551872
354.71	97.169514
355.2	96.842477
355.68	96.58242
356.15	96.394017
356.64	96.271665
357.12	96.201667
357.57	96.167846
358.08	96.15562
358.56	96.153233
359.03	96.151426
359.52	96.14274
360.	96.120896
360.47	96.080346
360.96	96.016004
361.44	95.923295
361.91	95.800211
362.4	95.649597
362.88	95.47358
363.36	95.272818
363.84	95.048407
364.32	94.803634
364.8	94.544643
365.28	94.279644
365.76	94.017351
366.24	93.765689
366.71	93.531228
367.2	93.319329
367.68	92.676816
368.15	92.08085
368.64	91.541373
369.12	91.070622
369.57	90.681086
370.08	90.380075
370.56	90.164282
371.03	90.020281
371.52	89.930208
372.	89.876696
372.47	89.844934
372.96	89.822812
373.44	89.800133
373.91	89.767539
374.4	89.716156
374.88	89.638683
375.36	89.531518
375.84	89.396232
376.32	89.239014
376.8	89.068488
377.28	88.89345
377.76	88.721583
378.24	88.559192
378.71	88.411573
379.2	88.283706
379.68	88.18109
380.15	88.110636
380.64	88.081468
381.12	88.104987
381.57	88.193121
382.08	88.354207
382.56	88.588856
383.03	88.89004
383.52	89.247307
384.	89.650585
384.47	90.09109
384.96	90.560382
385.44	91.049391
385.91	91.548441
386.4	92.048517
386.88	92.543202
387.36	93.030055
387.84	93.510329
388.32	93.987316
388.8	94.464535
389.28	94.944637
389.76	95.429083
390.24	95.918286
390.71	96.411923
391.2	96.90935
391.68	97.410076
392.15	97.914419
392.64	98.424248
393.12	98.943602
393.57	99.478475
394.08	100.034581
394.56	100.613019
395.03	101.206741
395.52	101.801281
396.	102.378451
396.47	102.919485
396.96	103.406655
397.44	103.824653
397.91	104.162746
398.4	104.417004
398.88	104.590788
399.36	104.692839
399.84	104.734231
400.32	104.725897
400.8	104.677412
401.28	104.596733
401.76	104.490437
402.24	104.364081
402.71	104.222544
403.2	104.070325
403.68	103.911753
404.15	103.751193
404.64	103.593315
405.12	103.443553
405.57	103.308716
406.08	103.196916
406.56	103.114857
407.03	103.062243
407.52	103.028398
408.	102.995868
408.47	102.947861
408.96	102.874061
409.44	102.772518
409.91	102.648018
410.4	102.508713
410.88	102.363091
411.35	102.218312
411.84	102.079764
412.32	101.951264
412.8	101.835499
413.28	101.734459
413.76	101.649782
414.24	101.582994
414.71	101.535654
415.2	101.509443
415.68	101.506264
416.15	101.528486
416.64	101.579487
417.12	101.664456
417.57	101.790851
418.08	101.966855
418.56	102.19685
419.03	102.476925
419.52	102.796239
420.	103.14387
420.47	103.514938
420.96	103.912266
421.44	104.344258
421.91	104.821426
422.4	105.353622
422.88	105.948574
423.35	106.611435
423.84	107.344824
424.32	108.149022
424.8	109.022137
425.28	109.960228
425.76	110.957398
426.24	112.005942
426.71	113.096701
427.2	114.219765
427.68	115.365604
428.15	116.526455
428.64	117.697613
429.12	118.878149
429.57	120.070307
430.08	121.276281
430.56	122.492699
431.03	123.707877
431.52	124.906434
