# Supplementary material for: Towards the engineering of a photon-only two-stroke rotary molecular motor
Source: Nat Commun. 2022 Oct 28;13:6433. doi: 10.1038/s41467-022-33695-x (PMC9616945; doi:10.1038/s41467-022-33695-x)
Supplement: Supplementary file 13 — Source Data [file 41467_2022_33695_MOESM13_ESM.zip › Figure 4D source data/traj-33.txt]

time(fs) , θ(deg.)
0.	4.930628
0.48	4.972906
0.96	5.00405
1.44	5.023229
1.92	5.030058
2.4	5.024
2.88	5.009911
3.36	4.98863
3.84	4.967237
4.32	4.953767
4.8	4.956944
5.279	4.984136
5.76	5.039393
6.24	5.12272
6.72	5.230865
7.199	5.358854
7.68	5.501296
8.16	5.653107
8.64	5.809734
9.12	5.96712
9.6	6.121601
10.08	6.269794
10.559	6.408538
11.04	6.534859
11.52	6.645971
12.	6.739297
12.48	6.812499
12.959	6.863561
13.44	6.890951
13.92	6.893932
14.399	6.873059
14.879	6.830772
15.36	6.771806
15.84	6.703024
16.32	6.632299
16.8	6.566479
17.28	6.509208
17.758	6.459821
18.24	6.414108
18.72	6.366272
19.2	6.310836
19.68	6.243703
20.16	6.162389
20.64	6.065747
21.117	5.953521
21.598	5.825919
22.08	5.683263
22.56	5.525781
23.04	5.353525
23.52	5.166455
24.	4.96472
24.48	4.749147
24.96	4.521883
25.438	4.287016
25.918	4.050942
26.4	3.822396
26.88	3.612072
27.36	3.431743
27.84	3.29269
28.32	3.203521
28.797	3.168171
29.278	3.185266
29.758	3.249268
30.24	3.35255
30.72	3.487186
31.2	3.645936
31.68	3.822561
32.16	4.011773
32.64	4.209058
33.12	4.410492
33.6	4.612571
34.08	4.812088
34.56	5.006111
35.04	5.192121
35.516	5.368341
36.	5.534194
36.48	5.690708
36.96	5.840679
37.44	5.988545
37.92	6.140077
38.4	6.302009
38.875	6.481552
39.36	6.685593
39.836	6.919427
40.32	7.185363
40.8	7.481968
41.28	7.804573
41.76	8.146725
42.235	8.50174
42.72	8.863679
43.196	9.227698
43.68	9.58
44.16	9.947478
44.64	10.297653
45.12	10.638303
45.6	10.967559
46.08	11.284036
46.555	11.587025
47.04	11.876531
47.516	12.153091
48.	12.417489
48.48	12.670557
48.96	12.913186
49.44	13.146526
49.92	13.372199
50.4	13.592323
50.875	13.809144
51.36	14.024227
51.836	14.237487
52.32	14.446603
52.8	14.64725
53.28	14.834063
53.76	15.00182
54.235	15.146304
54.72	15.264663
55.196	15.355296
55.68	15.417485
56.16	15.451022
56.64	15.456086
57.12	15.433436
57.594	15.384778
58.08	15.313022
58.555	15.222214
59.04	15.117177
59.516	15.003102
60.	14.885292
60.48	14.769123
60.96	14.660081
61.44	14.563655
61.915	14.484787
62.4	14.426747
62.875	14.389732
63.36	14.369938
63.836	14.35985
64.32	14.349685
64.8	14.329172
65.28	14.288897
65.75	14.220971
66.24	14.119253
66.72	13.979429
67.2	13.799189
67.67	13.578545
68.16	13.320055
68.64	13.028707
69.12	12.711345
69.6	12.375875
70.08	12.030559
70.56	11.683604
71.03	11.343041
71.52	11.016803
72.	10.712888
72.48	10.439466
72.96	10.204791
73.44	10.01675
73.92	9.881929
74.39	9.804389
74.88	9.784691
75.36	9.819748
75.84	9.903547
76.32	10.02823
76.8	10.185027
77.28	10.364824
77.75	10.558581
78.24	10.757778
78.72	10.954995
79.2	11.144438
79.67	11.32221
80.16	11.48619
80.64	11.63566
81.11	11.770894
81.6	11.892876
82.08	12.003223
82.56	12.104273
83.03	12.199283
83.52	12.292673
84.	12.390203
84.47	12.498928
84.96	12.626619
85.44	12.780447
85.92	12.965003
86.39	13.180477
86.88	13.422068
87.36	13.681036
87.84	13.946676
88.32	14.208265
88.8	14.456524
89.28	14.684643
89.75	14.888813
90.24	15.068149
90.72	15.223924
91.2	15.358454
91.67	15.474046
92.16	15.572334
92.64	15.654041
93.11	15.719074
93.6	15.766803
94.08	15.796457
94.56	15.807564
95.03	15.800403
95.52	15.776395
96.	15.738316
96.47	15.690157
96.96	15.636484
97.44	15.581333
97.92	15.527063
98.39	15.473747
98.88	15.419436
99.36	15.361085
99.84	15.295695
100.32	15.22136
100.8	15.138017
101.28	15.047782
101.75	14.954755
102.24	14.864391
102.72	14.782676
103.2	14.715398
103.67	14.667657
104.16	14.643646
104.64	14.646657
105.11	14.679257
105.6	14.743575
106.08	14.841637
106.56	14.975678
107.03	15.148305
107.52	15.362353
108.	15.620265
108.47	15.922992
108.96	16.268756
109.44	16.652321
109.92	17.065304
110.39	17.497514
110.88	17.938737
111.36	18.380283
111.83	18.815804
112.32	19.241264
112.8	19.65429
113.28	20.053322
113.75	20.436937
114.24	20.803498
114.72	21.151094
115.19	21.477675
115.67	21.781283
116.16	22.06032
116.64	22.313827
117.11	22.541694
117.6	22.744783
118.08	22.924878
118.56	23.084391
119.03	23.225823
119.52	23.351084
120.	23.46088
120.47	23.554452
120.96	23.629824
121.44	23.6845
121.92	23.716434
122.39	23.72494
122.88	23.711242
123.36	23.678483
123.83	23.631251
124.32	23.574912
124.8	23.515019
125.28	23.456942
125.75	23.405721
126.24	23.366068
126.72	23.34248
127.19	23.339396
127.67	23.36138
128.16	23.413255
128.64	23.500107
129.12	23.627047
129.6	23.798656
130.07	24.018121
130.56	24.286315
131.04	24.601173
131.51	24.95765
132.	25.348244
132.48	25.763948
132.96	26.195527
133.44	26.635052
133.92	27.077359
134.4	27.520797
134.88	27.966793
135.35	28.418502
135.84	28.879328
136.32	29.351918
136.78	29.837787
137.28	30.337415
137.76	30.850609
138.24	31.376945
138.72	31.916209
139.2	32.468738
139.68	33.0355
140.16	33.617781
140.64	34.216405
141.12	34.830657
141.6	35.45742
142.07	36.091003
142.56	36.723709
143.04	37.346772
143.51	37.951197
144.	38.528358
144.48	39.070423
144.96	39.570761
145.44	40.024407
145.92	40.42847
146.4	40.782252
146.88	41.086925
147.35	41.344911
147.84	41.559221
148.32	41.733005
148.78	41.869373
149.28	41.971429
149.76	42.042433
150.23	42.086031
150.72	42.106502
151.2	42.108991
151.68	42.03
152.16	42.085426
152.64	42.073684
153.12	42.070832
153.6	42.08087
154.07	42.10418
154.56	42.13746
155.04	42.174822
155.51	42.209344
156.	42.234415
156.48	42.244664
156.96	42.23657
157.44	42.208786
157.92	42.162127
158.4	42.099167
158.88	42.023644
159.35	41.939876
159.84	41.852346
160.32	41.765497
160.78	41.683693
161.28	41.611276
161.76	41.552661
162.23	41.512426
162.72	41.495347
163.2	41.506297
163.68	41.549931
164.16	41.630103
164.64	41.749076
165.12	41.906788
165.6	42.100556
166.07	42.325438
166.56	42.575105
167.04	42.842907
167.51	43.122837
168.	43.410213
168.48	43.702009
168.95	43.783
169.44	44.294329
169.92	44.59521
170.4	44.900359
170.88	45.210817
171.35	45.527606
171.84	45.851701
172.32	46.184062
172.78	46.525694
173.28	46.877725
173.76	47.241481
174.23	47.618495
174.72	48.010417
175.2	48.418697
175.68	48.844037
176.16	49.285701
176.64	49.741
177.12	50.205241
177.6	50.672248
178.07	51.135237
178.56	51.587772
179.04	52.024572
179.51	52.442015
180.	52.838245
180.48	53.212937
180.95	53.566825
181.44	53.901247
181.92	54.217786
182.4	54.518085
182.88	54.803806
183.35	55.076694
183.84	55.338695
184.32	55.592058
184.78	55.839329
185.28	56.083182
185.76	56.326042
186.23	56.569585
186.72	56.814296
187.2	57.059296
187.68	57.302518
188.16	57.541175
188.64	57.772338
189.12	57.993484
189.6	58.202949
190.07	58.400209
190.56	58.585969
191.04	58.76204
191.51	58.931054
192.	59.096124
192.48	59.260545
192.95	59.42758
193.44	59.600371
193.92	59.781941
194.4	59.97529
194.88	60.18351
195.35	60.409899
195.84	60.657982
196.32	60.931344
196.78	61.233149
197.28	61.565304
197.76	61.927408
198.23	62.31594
198.72	62.724111
199.2	63.142567
199.68	63.560669
200.16	63.967906
200.64	64.355125
201.12	64.715382
201.6	65.044327
202.07	65.34011
202.56	65.602926
203.04	65.834387
203.51	66.036947
204.	66.213493
204.48	66.36712
204.95	66.501067
205.44	66.618705
205.92	66.72355
206.4	66.819223
206.88	66.909309
207.35	66.076
207.84	67.085105
208.32	67.174917
208.78	67.266783
209.28	67.359784
209.76	67.452141
210.23	67.541696
210.72	67.626413
211.2	67.704832
211.67	67.776415
212.16	67.841747
212.64	67.90255
213.12	67.96152
213.6	68.02202
214.07	68.087732
214.56	68.16234
215.04	68.249322
215.51	68.351849
216.	68.472788
216.48	68.614764
216.95	68.780234
217.44	68.971507
217.92	69.190621
218.4	69.439015
218.88	69.717062
219.35	70.023603
219.84	70.355727
220.32	70.708923
220.78	71.077555
221.28	71.455516
221.76	71.836911
222.23	72.216718
222.72	72.591363
223.2	72.959122
223.67	73.320258
224.16	73.676803
224.64	74.032085
225.12	74.390151
225.6	74.755254
226.07	75.131519
226.56	75.522775
227.04	75.932523
227.51	76.363935
228.	76.819794
228.48	77.302315
228.95	77.812786
229.44	78.351123
229.92	78.915465
230.38	79.502047
230.88	80.105398
231.35	80.718794
231.84	81.334823
232.32	81.945917
232.78	82.544834
233.28	83.12508
233.76	83.681275
234.23	84.209406
234.72	84.706905
235.2	85.371832
235.67	85.424
236.16	86.595134
236.64	87.164349
237.12	87.712106
237.6	88.24318
238.07	88.762275
238.56	89.274204
239.04	89.78391
239.51	90.296213
240.	90.815231
240.48	91.343533
240.95	91.881388
241.44	92.42645
241.92	92.974091
242.38	93.51812
242.88	94.051544
243.35	94.567154
243.84	95.057953
244.32	95.517582
244.78	95.940889
245.28	96.324568
245.76	96.667664
246.23	96.971652
246.72	97.240058
247.2	97.477791
247.67	97.690479
248.16	97.883
248.64	98.064217
249.12	98.236891
249.6	98.407605
250.07	98.581694
250.56	98.76409
251.04	98.959136
251.51	99.170399
252.	99.40057
252.48	99.651463
252.95	99.924079
253.44	100.218668
253.92	100.534747
254.38	100.871051
254.88	101.225465
255.35	101.594989
255.84	101.975848
256.32	102.363809
256.8	102.754777
257.28	103.145528
257.76	103.534306
258.24	103.921012
258.71	104.30691
259.2	104.694036
259.68	105.084638
260.15	105.480845
260.64	105.884554
261.12	106.297446
261.57	106.720985
262.08	107.156339
262.56	107.604251
263.03	108.064968
263.52	108.538305
264.	109.023791
264.48	109.520885
264.96	110.029109
265.44	110.548141
265.92	111.0779
266.4	111.618714
266.88	112.171633
267.36	112.738801
267.84	113.323672
268.32	113.930836
268.8	114.565403
269.28	115.232174
269.76	115.934889
270.24	116.675801
270.71	117.455527
271.2	118.273115
271.68	119.126168
272.15	120.010978
272.64	120.922655
273.12	121.855297
273.57	122.802243
274.08	123.756386
274.56	124.710513
275.03	125.657566
275.52	126.590826
276.	127.503993
276.48	128.391213
276.96	129.247123
277.44	130.066983
277.92	130.846935
278.4	131.58435
278.88	132.278094
279.36	132.928546
279.84	133.537314
280.32	134.106799
280.8	134.639789
281.28	135.139218
281.76	135.608076
282.24	136.049399
282.71	136.466255
283.2	136.861662
283.68	137.238419
284.15	137.598907
284.64	137.944915
285.12	138.277558
285.57	138.597265
286.08	138.903798
286.56	139.196223
287.03	139.472819
287.52	139.731037
288.	139.967699
288.47	140.179689
288.96	140.365176
289.44	140.524897
289.92	140.662742
290.4	140.785209
290.88	140.900087
291.36	141.015088
291.84	141.136944
292.32	141.270975
292.8	141.421009
293.28	141.589458
293.76	141.777484
294.24	141.985226
294.71	142.212082
295.2	142.456989
295.68	142.718717
296.15	142.098
296.64	143.288189
297.12	143.594317
297.57	143.914012
298.08	144.246889
298.56	144.592586
299.03	144.950887
299.52	145.322076
300.	145.707386
300.47	146.109275
300.96	146.53127
301.44	146.977397
301.92	147.451453
302.4	147.956394
302.88	148.493967
303.36	149.064538
303.84	149.66705
304.32	150.299052
304.8	150.956789
305.28	151.635351
305.76	152.328888
306.24	153.030887
306.71	153.734478
307.2	154.432727
307.68	155.118876
308.15	155.786508
308.64	156.429679
309.12	157.043112
309.57	157.622568
310.08	158.165469
310.56	158.671665
311.03	159.144091
311.52	159.588914
312.	160.015038
312.47	160.433056
312.96	160.853992
313.44	161.288156
313.92	161.74433
314.4	162.229362
314.88	162.748096
315.36	163.303472
315.84	163.896676
316.32	164.527259
316.8	165.193259
317.28	165.891355
317.76	166.617051
318.24	167.364927
318.71	168.128906
319.2	168.902572
319.68	169.679523
320.15	170.453799
320.64	171.220321
321.12	171.975262
321.57	172.716235
322.08	173.442245
322.56	174.153544
323.03	174.850971
323.52	175.535305
324.	176.206787
324.47	176.864853
324.96	177.508077
325.44	178.134337
325.92	178.741103
326.4	179.325743
326.88	179.885751
327.36	180.418882
327.84	180.923211
328.32	181.397129
328.8	181.839305
329.28	182.248629
329.76	182.624135
330.24	182.964973
330.71	183.270483
331.2	183.540442
331.68	183.775473
332.15	183.977493
332.64	184.150016
333.12	184.298119
333.57	184.427
334.08	184.546102
334.56	184.658048
335.03	184.767549
335.52	184.87578
336.	184.981403
336.47	185.081186
336.96	185.170878
337.44	185.246008
337.91	185.302441
338.4	185.336727
338.88	185.346281
339.36	185.329495
339.84	185.28579
340.32	185.215657
340.8	185.120678
341.28	185.003563
341.76	184.868216
342.24	184.719813
342.71	184.564816
343.2	184.410862
343.68	184.266442
344.15	184.140364
344.64	184.041073
345.12	183.975953
345.57	183.950768
346.08	183.969386
346.56	184.03383
347.03	184.144552
347.52	184.300798
348.	184.500925
348.47	184.7426
348.96	185.022934
349.44	185.33857
349.91	185.685869
350.4	186.061279
350.88	186.461661
351.36	186.884454
351.84	187.327763
352.32	187.790492
352.8	188.272478
353.28	188.774588
353.76	189.298634
354.24	189.847081
354.71	190.422521
355.2	191.026966
355.68	191.661129
356.15	192.323926
356.64	193.012358
357.12	193.721774
357.57	194.446331
358.08	195.179473
358.56	195.914306
359.03	196.643901
359.52	197.361579
360.	198.060105
360.47	198.73336
360.96	199.37567
361.44	199.982033
361.91	200.548413
362.4	201.072063
362.88	201.55181
363.36	201.988188
363.84	202.383335
364.32	202.740652
364.8	203.064296
365.28	203.358638
365.76	203.627782
366.24	203.875227
366.71	204.10372
367.2	204.315285
367.68	204.511375
368.15	204.693075
368.64	204.861291
369.12	205.016907
369.57	205.160868
370.08	205.294202
370.56	205.417928
371.03	205.532867
371.52	205.639387
372.	205.73717
372.47	205.825128
372.96	205.901641
373.44	205.965155
373.91	206.015029
374.4	206.052284
374.88	206.079856
375.36	206.10217
375.84	206.124167
376.32	206.150137
376.8	206.182708
377.28	206.222318
377.76	206.26727
378.24	206.314317
378.71	206.359473
379.2	206.398766
379.68	206.428763
380.15	206.446869
380.64	206.451422
381.12	206.441658
381.57	206.417587
382.08	206.379806
382.56	206.329367
383.03	206.267745
383.52	206.196986
384.	206.113
384.47	206.040836
384.96	205.964842
385.44	205.898343
385.91	205.848048
386.4	205.82023
386.88	205.811
387.36	205.850796
387.84	205.914351
388.32	206.010718
388.8	206.138569
389.28	206.295455
389.76	206.478066
390.24	206.68247
390.71	206.904358
391.2	207.139296
391.68	207.382974
392.15	207.631438
392.64	207.881232
393.12	208.129474
393.57	208.373868
394.08	208.612719
394.56	208.845
395.03	209.070496
395.52	209.289946
396.	209.505085
396.47	209.718454
396.96	209.93295
397.44	210.151229
397.91	210.37513
398.4	210.605305
398.88	210.84112
399.36	211.080775
399.84	211.321543
400.32	211.560018
400.8	211.792362
401.28	212.014555
401.76	212.222675
402.24	212.413232
402.71	212.583513
403.2	212.731888
403.68	212.857983
404.15	212.962691
404.64	213.048003
405.12	213.116731
405.57	213.172177
406.08	213.217803
406.56	213.256896
407.03	213.292257
407.52	213.325941
408.	213.359082
408.47	213.391854
408.96	213.423562
409.44	213.452814
409.91	213.477708
410.4	213.495979
410.88	213.505092
411.35	213.502294
411.84	213.48467
412.32	213.449231
412.8	213.39307
413.28	213.313582
413.76	213.208733
414.24	213.07733
414.71	212.91923
415.2	212.735458
415.68	212.528212
416.15	212.30078
416.64	212.057374
417.12	211.802905
417.57	211.542694
418.08	211.282118
418.56	211.026207
419.03	210.779247
419.52	210.544442
420.	210.323735
420.47	210.117781
420.96	209.92607
421.44	209.747123
421.91	209.578717
422.4	209.41812
422.88	209.262346
423.35	209.108451
423.84	208.953906
424.32	208.797034
424.8	208.637455
425.28	208.476363
425.76	208.316449
426.24	208.161528
426.71	208.01612
427.2	207.88491
427.68	207.772395
428.15	207.682865
428.64	207.620611
429.12	207.587259
429.57	207.584268
430.08	207.612625
430.56	207.672748
431.03	207.76458
431.52	207.887444
