# Supplementary material for: Towards the engineering of a photon-only two-stroke rotary molecular motor
Source: Nat Commun. 2022 Oct 28;13:6433. doi: 10.1038/s41467-022-33695-x (PMC9616945; doi:10.1038/s41467-022-33695-x)
Supplement: Supplementary file 13 — Source Data [file 41467_2022_33695_MOESM13_ESM.zip › Figure 4D source data/traj-34.txt]

time(fs) , θ(deg.)
0.	1.47953
0.48	1.401756
0.96	1.350099
1.44	1.328721
1.92	1.341234
2.4	1.390474
2.88	1.478099
3.36	1.604077
3.84	1.76625
4.32	1.96016
4.8	2.179265
5.279	2.415467
5.76	2.659786
6.24	2.903075
6.72	3.136764
7.199	3.353658
7.68	3.54874
8.16	3.719702
8.64	3.866916
9.12	3.992747
9.6	4.100525
10.08	4.193588
10.559	4.274724
11.04	4.346017
11.52	4.408982
12.	4.464834
12.48	4.514723
12.959	4.559835
13.44	4.601265
13.92	4.639633
14.399	4.67453
14.879	4.704014
15.36	4.724392
15.84	4.730458
16.32	4.716089
16.8	4.675032
17.28	4.601681
17.758	4.491773
18.24	4.342973
18.72	4.155257
19.2	3.930928
19.68	3.674226
20.16	3.390663
20.64	3.08633
21.117	2.767399
21.598	2.439883
22.08	2.109587
22.56	1.782179
23.04	1.463275
23.52	1.158459
24.	0.873171
24.48	0.612384
24.96	0.380109
25.438	0.178818
25.918	0.008971
26.4	-0.131159
26.88	-0.245288
27.36	-0.33862
27.84	-0.417149
28.32	-0.486857
28.797	-0.552811
29.278	-0.618267
29.758	-0.684035
30.24	-0.748403
30.72	-0.807704
31.2	-0.857247
31.68	-0.892199
32.16	-0.90817
32.64	-0.901437
33.12	-0.868945
33.6	-0.808181
34.08	-0.71708
34.56	-0.594054
35.04	-0.438229
35.516	-0.249853
36.	-0.0308
36.48	0.215048
36.96	0.48174
37.44	0.761621
37.92	1.046015
38.4	1.326052
38.875	1.593463
39.36	1.841264
39.836	2.064282
40.32	2.259387
40.8	2.425352
41.28	2.562392
41.76	2.671582
42.235	2.754385
42.72	2.812393
43.196	2.847278
43.68	2.860876
44.16	2.855348
44.64	2.833355
45.12	2.798169
45.6	2.753628
46.08	2.703837
46.555	2.652558
47.04	2.602408
47.516	2.554168
48.	2.506526
48.48	2.456414
48.96	2.368
49.44	2.332425
49.92	2.25095
50.4	2.153333
50.875	2.039455
51.36	1.911206
51.836	1.772211
52.32	1.627255
52.8	1.481661
53.28	1.340805
53.76	1.209839
54.235	1.093618
54.72	0.746
55.196	0.923698
55.68	0.878957
56.16	0.867086
56.64	0.892637
57.12	0.959786
57.594	1.071619
58.08	1.229177
58.555	1.430604
59.04	1.670854
59.516	1.942193
60.	2.235365
60.48	2.54099
60.96	2.850746
61.44	3.158075
61.915	3.458312
62.4	3.748353
62.875	4.026104
63.36	4.289959
63.836	4.538448
64.32	4.77007
64.8	4.983281
65.28	5.176565
65.75	5.348583
66.24	5.498354
66.72	5.625485
67.2	5.730402
67.67	5.814532
68.16	5.880298
68.64	5.930799
69.12	5.969052
69.6	5.
70.08	6.014719
70.56	6.020412
71.03	6.011179
71.52	5.984265
72.	5.938103
72.48	5.872782
72.96	5.789919
73.44	5.692165
73.92	5.582619
74.39	5.464337
74.88	5.340033
75.36	5.211909
75.84	5.081628
76.32	4.950341
76.8	4.818782
77.28	4.687385
77.75	4.556473
78.24	4.426448
78.72	4.297989
79.2	4.172151
79.67	4.050253
80.16	3.933506
80.64	3.822505
81.11	3.716977
81.6	3.616083
82.08	3.519208
82.56	3.426719
83.03	3.340252
83.52	3.262446
84.	3.196421
84.47	3.145237
84.96	3.111497
85.44	3.097121
85.92	3.103247
86.39	3.130225
86.88	3.17766
87.36	3.244494
87.84	3.329115
88.32	3.429526
88.8	3.543559
89.28	3.669139
89.75	3.804551
90.24	3.948635
90.72	4.100773
91.2	4.260567
91.67	4.427245
92.16	4.599111
92.64	4.773502
93.11	4.947339
93.6	5.117933
94.08	5.283551
94.56	5.443579
95.03	5.598346
95.52	5.748809
96.	5.896229
96.47	6.041907
96.96	6.187029
97.44	6.332563
97.92	6.479237
98.39	6.627546
98.88	6.777808
99.36	6.930244
99.84	7.085121
100.32	7.242947
100.8	7.404717
101.28	7.572123
101.75	7.747571
102.24	7.93381
102.72	8.133092
103.2	8.346197
103.67	8.571976
104.16	8.80776
104.64	9.050307
105.11	9.296677
105.6	9.544682
106.08	9.792908
106.56	10.040521
107.03	10.286
107.52	10.531899
108.	10.774686
108.47	11.014609
108.96	11.250651
109.44	11.481492
109.92	11.705502
110.39	11.92079
110.88	12.125302
111.36	12.317043
111.83	12.494474
112.32	12.65708
112.8	12.805974
113.28	12.944178
113.75	13.076153
114.24	13.206557
114.72	13.338858
115.19	13.474683
115.67	13.614186
116.16	13.75687
116.64	13.90229
117.11	14.050372
117.6	14.201396
118.08	14.355836
118.56	14.514153
119.03	14.676612
119.52	14.843138
120.	15.013206
120.47	15.185781
120.96	15.359301
121.44	15.531758
121.92	15.700898
122.39	15.864648
122.88	16.021762
123.36	16.172662
123.83	16.320196
124.32	16.469838
124.8	16.628932
125.28	16.805039
125.75	17.00412
126.24	17.229486
126.72	17.481871
127.19	17.760223
127.67	18.062586
128.16	18.386669
128.64	18.7301
129.12	19.090473
129.6	19.465313
130.07	19.852024
130.56	20.247843
131.04	20.649809
131.51	21.054756
132.	21.459364
132.48	21.860282
132.96	22.254379
133.44	22.639123
133.92	23.013029
134.4	23.376036
134.88	23.729629
135.35	24.076547
135.84	24.420149
136.32	24.763627
136.78	25.109342
137.28	25.458488
137.76	25.811105
138.24	26.166332
138.72	26.522709
139.2	26.878417
139.68	27.231428
140.16	27.579578
140.64	27.920586
141.12	28.252033
141.6	28.571299
142.07	28.875509
142.56	29.161543
143.04	29.426144
143.51	29.666185
144.	29.879127
144.48	30.063571
144.96	30.219814
145.44	30.35014
145.92	30.458686
146.4	30.550847
146.88	30.632427
147.35	30.708802
147.84	30.784394
148.32	30.862488
148.78	30.945337
149.28	31.034388
149.76	31.130492
150.23	31.234015
150.72	31.344882
151.2	31.462565
151.68	31.586061
152.16	31.713885
152.64	31.8441
153.12	31.974412
153.6	32.102375
154.07	32.225693
154.56	32.342575
155.04	32.452044
155.51	32.554073
156.	32.649473
156.48	32.73955
156.96	32.825627
157.44	32.90861
157.92	32.988726
158.4	33.065469
158.88	33.137749
159.35	33.204107
159.84	33.262916
160.32	33.312544
160.78	33.351422
161.28	33.378059
161.76	33.391011
162.23	33.388819
162.72	33.36995
163.2	33.332767
163.68	33.275544
164.16	33.196595
164.64	33.094533
165.12	32.968655
165.6	32.819399
166.07	32.648697
166.56	32.460064
167.04	32.258352
167.51	32.049191
168.	31.838376
168.48	31.631421
168.95	31.433375
169.44	31.24886
169.92	31.082126
170.4	30.937066
170.88	30.817121
171.35	30.725129
171.84	30.663122
172.32	30.632102
172.78	30.631849
173.28	30.660774
173.76	30.715905
174.23	30.79304
174.72	30.887162
175.2	30.993113
175.68	31.10643
176.16	31.224121
176.64	31.34506
177.12	31.469876
177.6	31.600347
178.07	31.738539
178.56	31.885935
179.04	32.042852
179.51	32.208306
180.	32.380305
180.48	32.556312
180.95	32.733681
181.44	32.909914
181.92	33.082766
182.4	33.250233
182.88	33.410487
183.35	33.561776
183.84	33.70234
184.32	33.830344
184.78	33.943873
185.28	34.041051
185.76	34.120302
186.23	34.180805
186.72	34.223034
187.2	34.24921
187.68	34.26342
188.16	34.271284
188.64	34.279242
189.12	34.293662
189.6	34.320108
190.07	34.362985
190.56	34.425617
191.04	34.51053
191.51	34.619743
192.	34.754897
192.48	34.917255
192.95	35.107597
193.44	35.326074
193.92	35.57204
194.4	35.843878
194.88	36.138843
195.35	36.452964
195.84	36.781084
196.32	37.117161
196.78	37.454935
197.28	37.788954
197.76	38.115701
198.23	38.434301
198.72	38.746378
199.2	39.054
199.68	39.363199
200.16	39.672703
200.64	39.983311
201.12	40.292992
201.6	40.59841
202.07	40.895545
202.56	41.180195
203.04	41.448282
203.51	41.696012
204.	41.91993
204.48	42.116906
204.95	42.284098
205.44	42.418923
205.92	42.519055
206.4	42.582498
206.88	42.607768
207.35	42.594186
207.84	42.542288
208.32	42.454219
208.78	42.333894
209.28	42.186687
209.76	42.018616
210.23	41.835317
210.72	41.64126
211.2	41.439552
211.67	41.232262
212.16	41.020959
212.64	40.807156
213.12	40.592533
213.6	40.378965
214.07	40.168431
214.56	39.962883
215.04	39.764117
215.51	39.573675
216.	39.39279
216.48	39.222373
216.95	39.063086
217.44	38.915489
217.92	38.780309
218.4	38.658787
218.88	38.552
219.35	38.465981
219.84	38.40152
220.32	38.363534
220.78	38.355353
221.28	38.37923
221.76	38.436251
222.23	38.526543
222.72	38.649558
223.2	38.804253
223.67	38.989145
224.16	39.202269
224.64	39.44112
225.12	39.702597
225.6	39.982988
226.07	40.278009
226.56	40.582899
227.04	40.89261
227.51	41.202088
228.	41.506673
228.48	41.802566
228.95	42.087254
229.44	42.359725
229.92	42.620305
230.38	42.870039
230.88	43.109794
231.35	43.339438
231.84	43.55748
232.32	43.761308
232.78	43.947803
233.28	44.113975
233.76	44.257385
234.23	44.376313
234.72	44.469717
235.2	44.537116
235.67	44.578445
236.16	44.593928
236.64	44.584012
237.12	44.549356
237.6	44.490901
238.07	44.410045
238.56	44.308916
239.04	44.190709
239.51	44.06
240.	43.922853
240.48	43.786564
240.95	43.658948
241.44	43.547355
241.92	43.457737
242.38	43.394229
242.88	43.35935
243.35	43.354648
243.84	43.381354
244.32	43.440822
244.78	43.534645
245.28	43.664557
245.76	43.832198
246.23	44.038856
246.72	44.285221
247.2	44.571188
247.67	44.895762
248.16	45.257074
248.64	45.652597
249.12	46.079557
249.6	46.535522
250.07	47.018965
250.56	47.529526
251.04	48.067727
251.51	48.634175
252.	49.228562
252.48	49.848945
252.95	50.491616
253.44	51.151546
253.92	51.823133
254.38	52.500913
254.88	53.180027
255.35	53.856414
255.84	54.52677
256.32	55.188389
256.8	55.838952
257.28	56.47633
257.76	57.098398
258.24	57.702902
258.71	58.287376
259.2	58.849144
259.68	59.385495
260.15	59.894051
260.64	60.373335
261.12	60.823344
261.57	61.245805
262.08	61.643859
262.56	62.021256
263.03	62.381453
263.52	62.727059
264.	63.059765
264.48	63.380682
264.96	63.690774
265.44	63.991215
265.92	64.28355
266.4	64.569667
266.88	64.851644
267.36	65.131537
267.84	65.411138
268.32	65.691747
268.8	65.973964
269.28	66.257528
269.76	66.541252
270.24	66.823138
270.71	67.100818
271.2	67.372341
271.68	67.637162
272.15	67.896841
272.64	68.154884
273.12	68.415671
273.57	68.683035
274.08	68.959223
274.56	69.244621
275.03	69.538127
275.52	69.837812
276.	70.141576
276.48	70.447589
276.96	70.75448
277.44	71.061293
277.92	71.367286
278.4	71.671674
278.88	71.973388
279.36	72.270897
279.84	72.562129
280.32	72.844494
280.8	73.115026
281.28	73.370658
281.76	73.608611
282.24	73.826855
282.71	74.024481
283.2	74.201821
283.68	74.529297
284.15	74.819743
284.64	75.077575
285.12	75.307227
285.57	75.513009
286.08	75.699069
286.56	75.869391
287.03	76.027773
287.52	76.177776
288.	76.322633
288.47	76.465127
288.96	76.60745
289.44	76.751058
289.92	76.89656
290.4	77.043654
290.88	77.191116
291.36	77.336903
291.84	77.478348
292.32	77.612475
292.8	77.736441
293.28	77.84797
293.76	77.945661
294.24	78.029007
294.71	78.098093
295.2	78.153182
295.68	78.194319
296.15	78.221152
296.64	78.232937
297.12	78.228717
297.57	78.207603
298.08	78.16909
298.56	78.1133
299.03	78.041123
299.52	77.954167
300.	77.854612
300.47	77.744972
300.96	77.627887
301.44	77.50596
301.92	77.381677
302.4	77.257389
302.88	77.135328
303.36	77.01759
303.84	76.906034
304.32	76.802091
304.8	76.706512
305.28	76.619194
305.76	76.53914
306.24	76.464567
306.71	76.393125
307.2	76.322157
307.68	76.24897
308.15	76.171103
308.64	76.086554
309.12	75.993928
309.57	75.892493
310.08	75.782104
310.56	75.663057
311.03	75.535898
311.52	75.401254
312.	75.259718
312.47	75.111835
312.96	74.958182
313.44	74.799524
313.92	74.636924
314.4	74.471728
314.88	74.305361
315.36	74.138984
315.84	73.973178
316.32	73.807793
316.8	73.641956
317.28	73.474209
317.76	73.302656
318.24	73.125127
318.71	72.939288
319.2	72.74275
319.68	72.533137
320.15	72.308133
320.64	72.065487
321.12	71.803046
321.57	71.51881
322.08	71.211078
322.56	70.878689
323.03	70.521341
323.52	70.139918
324.	69.736726
324.47	69.315489
324.96	68.881051
325.44	68.438811
325.92	67.994083
326.4	67.551608
326.88	67.115345
327.36	66.688543
327.84	66.273958
328.32	65.874114
328.8	65.491522
329.28	65.128846
329.76	64.788961
330.24	64.47491
330.71	64.189734
331.2	63.936194
331.68	63.716447
332.15	63.531713
332.64	63.382039
333.12	63.266187
333.57	63.181732
334.08	63.125404
334.56	63.093634
335.03	63.083175
335.52	63.091492
336.	63.116696
336.47	63.15706
336.96	63.210383
337.44	63.273571
337.91	63.342597
338.4	63.412776
338.88	63.479189
339.36	63.537074
339.84	63.582124
340.32	63.610632
340.8	63.619491
341.28	63.606061
341.76	63.567973
342.24	63.502917
342.71	63.408472
343.2	63.282048
343.68	63.120967
344.15	62.922749
344.64	62.685605
345.12	62.409107
345.57	62.094809
346.08	61.746514
346.56	61.369917
347.03	60.9717
347.52	60.55848
348.	60.136062
348.47	59.709185
348.96	59.281648
349.44	58.856633
349.91	58.43704
350.4	58.025734
350.88	57.625669
351.36	57.239883
351.84	56.871345
352.32	56.522746
352.8	56.196248
353.28	55.893265
353.76	55.614332
354.24	55.359061
354.71	55.126204
355.2	54.913832
355.68	54.719588
356.15	54.54096
356.64	54.375457
357.12	54.220571
357.57	54.073514
358.08	53.930892
358.56	53.788601
359.03	53.642093
359.52	53.486958
360.	53.319611
360.47	53.137868
360.96	52.941312
361.44	52.7314
361.91	52.511347
362.4	52.285802
362.88	52.06043
363.36	51.841453
363.84	51.635242
364.32	51.447989
364.8	51.285473
365.28	51.152894
365.76	51.054726
366.24	50.994561
366.71	50.974884
367.2	50.793
367.68	51.059692
368.15	51.161111
368.64	51.296793
369.12	51.461142
369.57	51.64792
370.08	51.850977
370.56	52.064805
371.03	52.284827
371.52	52.507445
372.	52.729892
372.47	52.950003
372.96	53.165942
373.44	53.375951
373.91	53.57817
374.4	53.770542
374.88	53.950803
375.36	54.116549
375.84	54.265357
376.32	54.394925
376.8	54.503229
377.28	54.588646
377.76	54.650017
378.24	54.686638
378.71	54.698168
379.2	54.684511
379.68	54.645727
380.15	54.582048
380.64	54.493961
381.12	54.382307
381.57	54.248348
382.08	54.093764
382.56	53.920588
383.03	53.731072
383.52	53.527522
384.	53.312119
384.47	53.08677
384.96	52.852
385.44	52.611894
385.91	52.364142
386.4	52.110051
386.88	51.849651
387.36	51.582755
387.84	51.308
388.32	51.0278
388.8	50.738222
389.28	50.438794
389.76	50.127386
390.24	49.801249
390.71	49.457246
391.2	49.092215
391.68	48.703348
392.15	48.288487
392.64	47.846283
393.12	47.376194
393.57	46.878378
394.08	46.353525
394.56	45.802681
395.03	45.227106
395.52	44.62819
396.	44.007424
396.47	43.366429
396.96	42.707058
397.44	42.031538
397.91	41.342647
398.4	40.643863
398.88	39.939388
399.36	39.233981
399.84	38.532594
400.32	37.839898
400.8	37.159889
401.28	36.49572
401.76	35.849764
402.24	35.223843
402.71	34.619508
403.2	34.038264
403.68	33.481657
404.15	32.951244
404.64	32.448462
405.12	31.974462
405.57	31.529958
406.08	31.115092
406.56	30.729353
407.03	30.371524
407.52	30.039665
408.	29.731154
408.47	29.442797
408.96	29.171058
409.44	28.912353
409.91	28.663375
410.4	28.421272
410.88	28.183611
411.35	27.948183
411.84	27.712845
412.32	27.475518
412.8	27.23434
413.28	26.987873
413.76	26.735244
414.24	26.476186
414.71	26.210994
415.2	25.940421
415.68	25.66556
416.15	25.387729
416.64	25.10838
417.12	24.828982
417.57	24.550934
418.08	24.275431
418.56	24.003316
419.03	23.734878
419.52	23.469733
420.	23.206901
420.47	22.945164
420.96	22.683627
421.44	22.422174
421.91	22.161548
422.4	21.903056
422.88	21.648142
423.35	21.398106
423.84	21.154047
424.32	20.916903
424.8	20.687491
425.28	20.466436
425.76	20.25403
426.24	20.050179
426.71	19.854379
427.2	19.665686
427.68	19.482676
428.15	19.303418
428.64	19.125433
429.12	18.945665
429.57	18.760441
430.08	18.565445
430.56	18.355746
431.03	18.125966
431.52	17.870673
