# Supplementary material for: Towards the engineering of a photon-only two-stroke rotary molecular motor
Source: Nat Commun. 2022 Oct 28;13:6433. doi: 10.1038/s41467-022-33695-x (PMC9616945; doi:10.1038/s41467-022-33695-x)
Supplement: Supplementary file 13 — Source Data [file 41467_2022_33695_MOESM13_ESM.zip › Figure 4D source data/traj-35.txt]

time(fs) , θ(deg.)
0.	3.248642
0.48	3.298958
0.96	3.363855
1.44	3.441479
1.92	3.529157
2.4	3.623516
2.88	3.720852
3.36	3.817838
3.84	3.912572
4.32	4.005685
4.8	4.100768
5.279	4.20337
5.76	4.318607
6.24	4.448695
6.72	4.592074
7.199	4.744419
7.68	4.900346
8.16	5.054717
8.64	5.203193
9.12	5.342262
9.6	5.469055
10.08	5.581111
10.559	5.676182
11.04	5.752069
11.52	5.806489
12.	5.836946
12.48	5.840645
12.959	5.814433
13.44	5.754856
13.92	5.658439
14.399	5.522292
14.879	5.345102
15.36	5.128444
15.84	4.878054
16.32	4.604669
16.8	4.323792
17.28	4.05379
17.758	3.81209
18.24	3.610757
18.72	3.454189
19.2	3.34048
19.68	3.264871
20.16	3.222704
20.64	3.21076
21.117	3.227332
21.598	3.271709
22.08	3.343519
22.56	3.442126
23.04	3.566113
23.52	3.712893
24.	3.878467
24.48	4.057477
24.96	4.243694
25.438	4.43105
25.918	4.615016
26.4	4.79383
26.88	4.969008
27.36	5.145094
27.84	5.328928
28.32	5.528738
28.797	5.752867
29.278	6.007813
29.758	6.295813
30.24	6.613268
30.72	6.951334
31.2	7.298408
31.68	7.642777
32.16	7.974213
32.64	8.284385
33.12	8.566579
33.6	8.81519
34.08	9.025223
34.56	9.19197
35.04	9.310953
35.516	9.378187
36.	9.390766
36.48	9.347549
36.96	9.249614
37.44	9.100237
37.92	8.904487
38.4	8.668818
38.875	8.400949
39.36	8.110098
39.836	7.807497
40.32	7.506936
40.8	7.224801
41.28	6.978679
41.76	6.783822
42.235	6.648552
42.72	6.57179
43.196	6.544857
43.68	6.555656
44.16	6.592095
44.64	6.643572
45.12	6.701106
45.6	6.757052
46.08	6.804983
46.555	6.838
47.04	6.859264
47.516	6.862561
48.	6.852039
48.48	6.831495
48.96	6.805367
49.44	6.777944
49.92	6.753021
50.4	6.733938
50.875	6.723883
51.36	6.726366
51.836	6.745711
52.32	6.787412
52.8	6.857984
53.28	6.963839
53.76	7.109045
54.235	7.292855
54.72	7.508694
55.196	7.745431
55.68	7.989879
56.16	8.228961
56.64	8.451098
57.12	8.647184
57.594	8.811457
58.08	8.941987
58.555	9.04032
59.04	9.110293
59.516	9.156615
60.	9.183819
60.48	9.195758
60.96	9.195529
61.44	9.185659
61.915	9.168397
62.4	9.146086
62.875	9.121616
63.36	9.09896
63.836	9.083751
64.32	9.08367
64.8	9.108203
65.28	9.167015
65.75	9.266628
66.24	9.406669
66.72	9.57841
67.2	9.767097
67.67	9.956378
68.16	10.132291
68.64	10.285681
69.12	10.412961
69.6	10.515386
70.08	10.597357
70.56	10.664584
71.03	10.722724
71.52	10.776672
72.	10.83034
72.48	10.886693
72.96	10.947904
73.44	11.015555
73.92	11.090854
74.39	11.1749
74.88	11.268971
75.36	11.374856
75.84	11.495113
76.32	11.633074
76.8	11.792197
77.28	11.97445
77.75	12.178004
78.24	12.395688
78.72	12.615947
79.2	12.826272
79.67	13.017003
80.16	13.183282
80.64	13.32464
81.11	13.443296
81.6	13.542416
82.08	13.625002
82.56	13.6934
83.03	13.749193
83.52	13.793274
84.	13.825972
84.47	13.847201
84.96	13.85661
85.44	13.853744
85.92	13.838243
86.39	13.81007
86.88	13.769779
87.36	13.718747
87.84	13.659216
88.32	13.59384
88.8	13.524537
89.28	13.451057
89.75	13.370527
90.24	13.27893
90.72	13.173629
91.2	13.055032
91.67	12.926528
92.16	12.79336
92.64	12.661394
93.11	12.536292
93.6	12.42311
94.08	12.326152
94.56	12.24895
95.03	12.19427
95.52	12.164122
96.	12.15976
96.47	12.181667
96.96	12.229551
97.44	12.302358
97.92	12.398336
98.39	12.515209
98.88	12.650549
99.36	12.802418
99.84	12.970154
100.32	13.154879
100.8	13.359064
101.28	13.584961
101.75	13.832974
102.24	14.101279
102.72	14.386705
103.2	14.685819
103.67	14.995536
104.16	15.313233
104.64	15.636623
105.11	15.963566
105.6	16.291902
106.08	16.619305
106.56	16.943157
107.03	17.260414
107.52	17.567476
108.	17.860058
108.47	18.133116
108.96	18.380895
109.44	18.597239
109.92	18.776341
110.39	18.914064
110.88	19.009674
111.36	19.067292
111.83	19.095811
112.32	19.106394
112.8	19.108471
113.28	19.106813
113.75	19.101582
114.24	19.090449
114.72	19.070755
115.19	19.040673
115.67	18.475
116.16	18.947346
116.64	18.885039
117.11	18.813517
117.6	18.733596
118.08	18.645624
118.56	18.54915
119.03	18.442624
119.52	18.32317
120.	18.186569
120.47	18.027683
120.96	17.84157
121.44	17.62534
121.92	17.380315
122.39	17.113589
122.88	16.838251
123.36	16.572244
123.83	16.336169
124.32	16.150045
124.8	16.029154
125.28	15.980531
125.75	16.002501
126.24	16.08761
126.72	16.226485
127.19	16.410407
127.67	16.632161
128.16	16.885813
128.64	17.166048
129.12	17.467444
129.6	17.783843
130.07	18.107915
130.56	18.431081
131.04	18.743947
131.51	19.037388
132.	19.304139
132.48	19.540428
132.96	19.746917
133.44	19.928611
133.92	20.093982
134.4	20.253906
134.88	20.420611
135.35	20.60622
135.84	20.820459
136.32	21.067993
136.78	21.347061
137.28	21.650649
137.76	21.969353
138.24	22.294023
138.72	22.617141
139.2	22.933038
139.68	23.237455
140.16	23.526848
140.64	23.797679
141.12	24.045796
141.6	24.26608
142.07	24.452605
142.56	24.599554
143.04	24.702879
143.51	24.762128
144.	24.781407
144.48	24.768863
144.96	24.735106
145.44	24.69161
145.92	24.649814
146.4	24.620991
146.88	24.616427
147.35	24.647286
147.84	24.723538
148.32	24.852006
148.78	25.034589
149.28	25.268041
149.76	25.545479
150.23	25.858369
150.72	26.197804
151.2	26.554817
151.68	26.920106
152.16	27.283707
152.64	27.635121
153.12	27.96428
153.6	28.263359
154.07	28.528791
154.56	28.76228
155.04	28.970123
155.51	29.161265
156.	29.345308
156.48	29.531317
156.96	29.727496
157.44	29.941334
157.92	30.179713
158.4	30.448545
158.88	30.751758
159.35	31.081
159.84	31.459671
160.32	31.853584
160.78	32.262017
161.28	32.674396
161.76	33.080263
162.23	33.469642
162.72	33.833011
163.2	34.161251
163.68	34.445921
164.16	34.680057
164.64	34.859358
165.12	34.983271
165.6	35.055381
166.07	35.082757
166.56	35.074526
167.04	35.040286
167.51	34.98901
168.	34.928605
168.48	34.866057
168.95	34.807865
169.44	34.760496
169.92	34.730573
170.4	34.724518
170.88	34.747532
171.35	34.802223
171.84	34.887661
172.32	34.442
172.78	35.130618
173.28	35.27279
173.76	35.416943
174.23	35.554044
174.72	35.675616
175.2	35.774323
175.68	35.844486
176.16	35.882671
176.64	35.888544
177.12	35.865654
177.6	35.821285
178.07	35.765107
178.56	35.70738
179.04	35.657631
179.51	35.624131
180.	35.613952
180.48	35.633178
180.95	35.686987
181.44	35.779376
181.92	35.912583
182.4	36.086505
182.88	36.298557
183.35	36.544104
183.84	36.817216
184.32	37.111403
184.78	37.420206
185.28	37.737687
185.76	38.058772
186.23	38.379264
186.72	38.695387
187.2	39.003201
187.68	39.298463
188.16	39.577409
188.64	39.83815
189.12	40.081744
189.6	40.312091
190.07	40.534814
190.56	40.756018
191.04	40.981597
191.51	41.217153
192.	41.468184
192.48	41.740032
192.95	42.037157
193.44	42.361664
193.92	42.711702
194.4	43.080867
194.88	43.459198
195.35	43.835266
195.84	44.198371
196.32	44.540098
196.78	44.854892
197.28	45.139565
197.76	45.392128
198.23	45.610668
198.72	45.792936
199.2	45.937036
199.68	46.042966
200.16	46.114088
200.64	46.157431
201.12	46.182551
201.6	46.102
202.07	46.219008
202.56	46.248891
203.04	46.297027
203.51	46.369915
204.	46.472815
204.48	46.609157
204.95	46.779728
205.44	46.982203
205.92	47.211667
206.4	47.462127
206.88	47.728343
207.35	48.007111
207.84	48.297477
208.32	48.600005
208.78	48.915573
209.28	49.244254
209.76	49.584493
210.23	49.932743
210.72	50.283633
211.2	50.630909
211.67	50.969121
212.16	51.295485
212.64	51.610914
213.12	51.919589
213.6	52.227576
214.07	52.541426
214.56	52.867282
215.04	53.210322
215.51	53.574079
216.	53.959403
216.48	54.363469
216.95	54.779778
217.44	55.185
217.92	55.61472
218.4	56.018311
218.88	56.406146
219.35	56.775479
219.84	57.124097
220.32	57.449486
220.78	57.748389
221.28	58.016846
221.76	58.250804
222.23	58.447297
222.72	58.605849
223.2	58.729331
223.67	58.823674
224.16	58.896591
224.64	58.956097
225.12	59.009445
225.6	59.062545
226.07	59.119668
226.56	59.183232
227.04	59.253791
227.51	59.330516
228.	59.412264
228.48	59.498853
228.95	59.591846
229.44	59.694463
229.92	59.810845
230.38	59.945149
230.88	60.100809
231.35	60.280036
231.84	60.483489
232.32	60.710055
232.78	60.956756
233.28	61.218881
233.76	61.490573
234.23	61.765992
234.72	62.040882
235.2	62.313855
235.67	62.586656
236.16	62.863299
236.64	63.148645
237.12	63.446985
237.6	63.760956
238.07	64.090
238.56	64.435618
239.04	64.792434
239.51	65.159367
240.	65.535341
240.48	65.920255
240.95	66.314536
241.44	66.718623
241.92	67.132556
242.38	67.555675
242.88	67.986393
243.35	68.422044
243.84	68.858868
244.32	69.292272
244.78	69.717524
245.28	70.130831
245.76	70.53045
246.23	70.917177
246.72	71.293813
247.2	71.663887
247.67	72.030329
248.16	72.394661
248.64	72.756891
249.12	73.115938
249.6	73.470279
250.07	73.818392
250.56	74.158879
251.04	74.490351
251.51	74.811292
252.	75.117
252.48	75.414541
252.95	75.692923
253.44	75.952995
253.92	76.192499
254.38	76.408
254.88	76.58
255.35	76.761778
255.84	76.891613
256.32	76.985934
256.8	77.042202
257.28	77.059745
257.76	77.040539
258.24	76.989127
258.71	76.911697
259.2	76.81495
259.68	76.705405
260.15	76.589249
260.64	76.472465
261.12	76.360892
261.57	76.260145
262.08	76.175464
262.56	76.111576
263.03	76.07259
263.52	76.061945
264.	76.082366
264.48	76.135818
264.96	76.223415
265.44	76.34531
265.92	76.500528
266.4	76.686795
266.88	76.900425
267.36	77.136388
267.84	77.388656
268.32	77.650819
268.8	77.916848
269.28	78.181822
269.76	78.442593
270.24	78.698406
270.71	78.951284
271.2	79.20577
271.68	79.467958
272.15	79.744203
272.64	80.040102
273.12	80.354
273.57	80.706688
274.08	81.081878
274.56	81.486026
275.03	81.918693
275.52	82.378656
276.	82.864008
276.48	83.372197
276.96	83.89
277.44	84.443367
277.92	84.357
278.4	85.555878
278.88	86.111682
279.36	86.656551
279.84	87.18193
280.32	87.680055
280.8	88.145403
281.28	88.575859
281.76	88.972983
282.24	89.341128
282.71	89.685891
283.2	90.012563
283.68	90.32523
284.15	90.626496
284.64	90.917649
285.12	91.199002
285.57	91.470255
286.08	91.730771
286.56	91.979778
287.03	92.216487
287.52	92.440118
288.	92.649856
288.47	92.844732
288.96	93.023458
289.44	93.184262
289.92	93.324773
290.4	93.442098
290.88	93.533185
291.36	93.595566
291.84	93.628349
292.32	93.633114
292.8	93.614226
293.28	93.578378
293.76	93.533598
294.24	93.488151
294.71	93.449701
295.2	93.424817
295.68	93.418789
296.15	93.435607
296.64	93.478031
297.12	93.547675
297.57	93.645093
298.08	93.769837
298.56	93.920487
299.03	94.094653
299.52	94.288946
300.	94.498923
300.47	94.71904
300.96	94.942654
301.44	95.162176
301.92	95.3695
302.4	95.556789
302.88	95.717553
303.36	95.847717
303.84	95.946293
304.32	96.015354
304.8	96.059354
305.28	96.084089
305.76	96.095669
306.24	96.066
306.71	96.101261
307.2	96.104206
307.68	96.112007
308.15	96.127641
308.64	96.153827
309.12	96.19309
309.57	96.247732
310.08	96.319743
310.56	96.410686
311.03	96.521589
311.52	96.652899
312.	96.8045
312.47	96.975836
312.96	97.166148
313.44	97.374804
313.92	97.601629
314.4	97.847097
314.88	98.112279
315.36	98.398588
315.84	98.707397
316.32	99.039707
316.8	99.395887
317.28	99.775532
317.76	100.177396
318.24	100.599414
318.71	101.038744
319.2	101.491847
319.68	101.954556
320.15	102.422154
320.64	102.889438
321.12	103.350802
321.57	103.800355
322.08	104.232087
322.56	104.640116
323.03	105.019017
323.52	105.364188
324.	105.672173
324.47	105.940857
324.96	106.169517
325.44	106.35875
325.92	106.510376
326.4	106.627337
326.88	106.713541
327.36	106.773554
327.84	106.812092
328.32	106.833463
328.8	106.841166
329.28	106.837814
329.76	106.825341
330.24	106.805294
330.71	106.779073
331.2	106.747
331.68	106.713258
332.15	106.675785
332.64	106.636131
333.12	106.594415
333.57	106.55041
334.08	106.503787
334.56	106.454473
335.03	106.144347
335.52	105.869187
336.	105.629173
336.47	105.424645
336.96	105.256009
337.44	105.123651
337.91	105.027829
338.4	104.968552
338.88	104.94538
339.36	104.957152
339.84	105.001756
340.32	105.076043
340.8	105.17593
341.28	105.296593
341.76	105.432634
342.24	105.578169
342.71	105.726886
343.2	105.872153
343.68	106.007308
344.15	106.126206
344.64	106.223991
345.12	106.297933
345.57	106.348041
346.08	106.377214
346.56	106.390866
347.03	106.396279
347.52	106.401994
348.	106.417448
348.47	106.452929
348.96	106.519644
349.44	106.629573
349.91	106.794656
350.4	107.025148
350.88	107.327568
351.36	107.703476
351.84	108.149881
352.32	108.660853
352.8	109.229159
353.28	109.847216
353.76	110.507396
354.24	111.202061
354.71	111.923682
355.2	112.665158
355.68	113.420276
356.15	114.184096
356.64	114.953046
357.12	115.724644
357.57	116.496988
358.08	117.268321
358.56	118.0368
359.03	118.800578
359.52	119.558121
360.	120.308657
360.47	121.052568
360.96	121.791457
361.44	122.527582
361.91	123.262563
362.4	123.995857
362.88	124.723915
363.36	125.440592
363.84	126.13841
364.32	126.809774
364.8	127.44768
365.28	128.045983
365.76	128.599569
366.24	129.104654
366.71	129.559249
367.2	129.963604
367.68	130.320353
368.15	130.634173
368.64	130.910995
369.12	131.157124
369.57	131.378663
370.08	131.581442
370.56	131.771225
371.03	131.953948
371.52	132.135931
372.	132.324103
372.47	132.525917
372.96	132.748629
373.44	132.845
373.91	133.275867
374.4	133.580791
374.88	133.906889
375.36	134.245859
375.84	134.588159
376.32	134.924052
376.8	135.244358
377.28	135.54108
377.76	135.807925
378.24	136.040583
378.71	136.236634
379.2	136.395142
379.68	136.516115
380.15	136.600076
380.64	136.647868
381.12	136.660748
381.57	136.640736
382.08	136.591156
382.56	136.517226
383.03	136.426498
383.52	136.329002
384.	136.236917
384.47	136.163623
384.96	136.122021
385.44	136.122309
385.91	136.169915
386.4	136.264675
386.88	136.401
387.36	136.575334
387.84	136.778616
388.32	137.007763
388.8	137.261184
389.28	137.539519
389.76	137.844925
390.24	138.18022
390.71	138.548107
391.2	138.950574
391.68	139.388606
392.15	139.862248
392.64	140.371013
393.12	140.914668
393.57	141.494154
394.08	142.112191
394.56	142.773254
395.03	143.482982
395.52	144.247154
396.	145.070138
396.47	145.952817
396.96	146.89079
397.44	147.874073
397.91	148.88873
398.4	149.919453
398.88	150.951742
399.36	151.973099
399.84	152.973293
400.32	153.94412
400.8	154.878979
401.28	155.772517
401.76	156.620457
402.24	157.419613
402.71	158.168063
403.2	158.865361
403.68	159.512662
404.15	160.112633
404.64	160.669146
405.12	161.18692
405.57	161.671233
406.08	162.127702
406.56	162.561855
407.03	162.978245
407.52	163.379137
408.	163.76349
408.47	164.127204
408.96	164.464774
409.44	164.771342
409.91	165.044025
410.4	165.282119
410.88	165.486579
411.35	165.659267
411.84	165.802316
412.32	165.917688
412.8	166.006948
413.28	166.07121
413.76	166.111266
414.24	166.127871
414.71	166.122149
415.2	166.096
415.68	166.052424
416.15	165.995712
416.64	165.931398
417.12	165.865735
417.57	165.804423
418.08	165.750746
418.56	165.704136
419.03	165.660485
419.52	165.614282
420.	165.56115
420.47	165.499297
420.96	165.429575
421.44	165.354653
421.91	165.278008
422.4	165.203121
422.88	165.132993
423.35	165.069914
423.84	165.015383
424.32	164.970112
424.8	164.934066
425.28	164.906559
425.76	164.88648
426.24	164.872612
426.71	164.864055
427.2	164.860821
427.68	164.864304
428.15	164.877187
428.64	164.902291
429.12	164.94023
429.57	164.987028
430.08	165.033815
430.56	165.069415
431.03	165.084125
431.52	165.072315
