# Supplementary material for: Towards the engineering of a photon-only two-stroke rotary molecular motor
Source: Nat Commun. 2022 Oct 28;13:6433. doi: 10.1038/s41467-022-33695-x (PMC9616945; doi:10.1038/s41467-022-33695-x)
Supplement: Supplementary file 13 — Source Data [file 41467_2022_33695_MOESM13_ESM.zip › Figure 4D source data/traj-36.txt]

time(fs) , θ(deg.)
0.	12.081774
0.48	12.245933
0.96	12.394391
1.44	12.527503
1.92	12.646686
2.4	12.753545
2.88	12.849394
3.36	12.935124
3.84	13.011239
4.32	13.077968
4.8	13.135395
5.279	13.183567
5.76	13.222583
6.24	13.252662
6.72	13.274189
7.199	13.287703
7.68	13.293779
8.16	13.292745
8.64	13.284258
9.12	13.266852
9.6	13.237783
10.08	13.193528
10.559	13.131077
11.04	13.049461
11.52	12.950524
12.	12.838386
12.48	12.718158
12.959	12.594762
13.44	12.472318
13.92	12.354001
14.399	12.242134
14.879	12.13834
15.36	12.043665
15.84	11.958678
16.32	11.883545
16.8	11.818091
17.28	11.761868
17.758	11.714207
18.24	11.674267
18.72	11.641028
19.2	11.613245
19.68	11.589391
20.16	11.567742
20.64	11.546682
21.117	11.525183
21.598	11.503073
22.08	11.480795
22.56	11.458744
23.04	11.436726
23.52	11.413847
24.	11.388725
24.48	11.359829
24.96	11.325725
25.438	11.285203
25.918	11.237315
26.4	11.181365
26.88	11.11687
27.36	11.043528
27.84	10.96119
28.32	10.869839
28.797	10.769568
29.278	10.660558
29.758	10.543028
30.24	10.417236
30.72	10.283627
31.2	10.143294
31.68	9.707
32.16	9.854252
32.64	9.715993
33.12	9.590545
33.6	9.483734
34.08	9.364
34.56	9.341095
35.04	9.308782
35.516	9.302934
36.	9.323102
36.48	9.368513
36.96	9.438187
37.44	9.530961
37.92	9.64547
38.4	9.780104
38.875	9.932949
39.36	10.101718
39.836	10.283679
40.32	10.475562
40.8	10.673535
41.28	10.873405
41.76	11.071324
42.235	11.265069
42.72	11.455359
43.196	11.646179
43.68	11.843572
44.16	12.053631
44.64	12.280854
45.12	12.527476
45.6	12.793649
46.08	13.078021
46.555	13.378384
47.04	13.692147
47.516	14.016627
48.	14.349163
48.48	14.687111
48.96	15.027757
49.44	15.368187
49.92	15.705153
50.4	16.034896
50.875	16.352987
51.36	16.654178
51.836	16.932345
52.32	17.180793
52.8	17.393314
53.28	17.566098
53.76	17.633
54.235	17.799085
54.72	17.872588
55.196	17.928705
55.68	17.974547
56.16	18.01501
56.64	18.052874
57.12	18.089308
57.594	18.124454
58.08	18.157912
58.555	18.189068
59.04	18.217272
59.516	18.241891
60.	18.262274
60.48	18.277666
60.96	18.28709
61.44	18.289214
61.915	18.282201
62.4	18.263591
62.875	18.230272
63.36	18.178814
63.836	18.106491
64.32	18.013008
64.8	17.901961
65.28	17.780603
65.75	17.657791
66.24	17.541578
66.72	17.437803
67.2	17.349859
67.67	17.279168
68.16	17.225857
68.64	17.189361
69.12	17.168819
69.6	17.163292
70.08	17.17183
70.56	17.193452
71.03	17.227066
71.52	17.271386
72.	17.324818
72.48	17.385354
72.96	17.45044
73.44	17.516821
73.92	17.580407
74.39	17.636329
74.88	17.679544
75.36	17.706222
75.84	17.715481
76.32	17.710266
76.8	17.696466
77.28	17.680861
77.75	17.669231
78.24	17.665421
78.72	17.67128
79.2	17.687103
79.67	17.712185
80.16	17.745292
80.64	17.78497
81.11	17.8297
81.6	17.877938
82.08	17.928092
82.56	17.978454
83.03	18.027127
83.52	18.07194
84.	18.110391
84.47	18.13964
84.96	18.156634
85.44	18.158514
85.92	18.143482
86.39	18.112
86.88	18.067619
87.36	18.016587
87.84	17.966129
88.32	17.922356
88.8	17.888863
89.28	17.866444
89.75	17.853673
90.24	17.847857
90.72	17.845909
91.2	17.84494
91.67	17.842551
92.16	17.836898
92.64	17.826621
93.11	17.81071
93.6	17.788323
94.08	17.758574
94.56	17.720335
95.03	17.672081
95.52	17.611891
96.	17.53776
96.47	17.448312
96.96	17.343842
97.44	17.227177
97.92	17.1038
98.39	16.981089
98.88	16.867037
99.36	16.768942
99.84	16.692392
100.32	16.640715
100.8	16.614962
101.28	16.614373
101.75	16.637094
102.24	16.680863
102.72	16.743495
103.2	16.823097
103.67	16.918068
104.16	17.026942
104.64	17.148165
105.11	17.279855
105.6	17.419632
106.08	17.564598
106.56	17.711628
107.03	17.858077
107.52	18.002862
108.	18.14749
108.47	18.296314
108.96	18.455812
109.44	18.633233
109.92	18.835249
110.39	19.066843
110.88	19.330451
111.36	19.625463
111.83	19.948249
112.32	20.292812
112.8	20.651808
113.28	21.017592
113.75	21.382965
114.24	21.741533
114.72	22.087718
115.19	22.416539
115.67	22.72325
116.16	23.002927
116.64	23.250184
117.11	23.459289
117.6	23.625032
118.08	23.744385
118.56	23.818258
119.03	23.852063
119.52	23.85458
120.	23.836018
120.47	23.806468
120.96	23.775175
121.44	23.75036
121.92	23.739204
122.39	23.747724
122.88	23.78051
123.36	23.840432
123.83	23.928507
124.32	24.044023
124.8	24.184879
125.28	24.347987
125.75	24.529591
126.24	24.725421
126.72	24.930699
127.19	25.140041
127.67	25.347363
128.16	25.546015
128.64	25.729472
129.12	25.892829
129.6	26.034707
130.07	26.158213
130.56	26.270009
131.04	26.378207
131.51	26.490616
132.	26.613885
132.48	26.753272
132.96	26.912584
133.44	27.094052
133.92	27.298224
134.4	27.523979
134.88	27.768804
135.35	28.029286
135.84	28.301646
136.32	28.582152
136.78	28.867328
137.28	29.153942
137.76	29.438778
138.24	29.718256
138.72	29.987959
139.2	30.242254
139.68	30.474433
140.16	30.67787
140.64	30.848301
141.12	30.98594
141.6	31.095643
142.07	31.185046
142.56	31.26238
143.04	31.335152
143.51	31.40966
144.	31.49086
144.48	31.582282
144.96	31.685952
145.44	31.802419
145.92	31.930965
146.4	32.067
146.88	32.217376
147.35	32.370986
147.84	32.528754
148.32	32.688799
148.78	32.849281
149.28	33.008129
149.76	33.162645
150.23	33.309102
150.72	33.442676
151.2	33.558241
151.68	33.652454
152.16	33.726369
152.64	33.786575
153.12	33.843677
153.6	33.909496
154.07	33.994852
154.56	34.108468
155.04	34.256535
155.51	34.44247
156.	34.666778
156.48	34.92719
156.96	35.219168
157.44	35.536675
157.92	35.872977
158.4	36.22128
158.88	36.575106
159.35	36.928408
159.84	37.275451
160.32	37.610514
160.78	37.92748
161.28	38.219479
161.76	38.478917
162.23	38.698458
162.72	38.873142
163.2	39.002755
163.68	39.092544
164.16	39.151503
164.64	39.189733
165.12	39.216566
165.6	39.239843
166.07	39.265791
166.56	39.299022
167.04	39.342487
167.51	39.397481
168.	39.463861
168.48	39.540488
168.95	39.625747
169.44	39.717966
169.92	39.815633
170.4	39.917399
170.88	40.021932
171.35	40.127659
171.84	40.232463
172.32	40.333462
172.78	40.427114
173.28	40.510016
173.76	40.580488
174.23	40.640216
174.72	40.694647
175.2	40.751785
175.68	40.820405
176.16	40.908714
176.64	41.023714
177.12	41.170935
177.6	41.35422
178.07	41.575541
178.56	41.834981
179.04	42.130977
179.51	42.460784
180.	42.820954
180.48	43.207671
180.95	43.616865
181.44	44.044127
181.92	44.484477
182.4	44.932048
182.88	45.379768
183.35	45.819244
183.84	46.241243
184.32	46.637227
184.78	47.001767
185.28	47.334517
185.76	47.640152
186.23	47.926381
186.72	48.201709
187.2	48.474072
187.68	48.750357
188.16	49.036265
188.64	49.336161
189.12	49.652859
189.6	49.987491
190.07	50.339626
190.56	50.707641
191.04	51.089176
191.51	51.481472
192.	51.881491
192.48	52.285782
192.95	52.690152
193.44	53.089195
193.92	53.475864
194.4	53.841453
194.88	54.176607
195.35	54.473775
195.84	54.730294
196.32	54.949878
196.78	55.141231
197.28	55.315137
197.76	55.482154
198.23	55.651573
198.72	55.831183
199.2	56.02719
199.68	56.244051
200.16	56.484266
200.64	56.748365
201.12	57.035208
201.6	57.342508
202.07	57.667373
202.56	58.006643
203.04	58.356977
203.51	58.714691
204.	59.075405
204.48	59.433589
204.95	59.782201
205.44	60.112829
205.92	60.41692
206.4	60.688368
206.88	60.926316
207.35	61.135908
207.84	61.326194
208.32	61.507127
208.78	61.68762
209.28	61.87494
209.76	62.07477
210.23	62.291281
210.72	62.526
211.2	62.782576
211.67	63.056751
212.16	63.346696
212.64	63.648629
213.12	63.958457
213.6	64.272231
214.07	64.586326
214.56	64.897364
215.04	65.201948
215.51	65.496238
216.	65.775482
216.48	66.033767
216.95	66.264538
217.44	66.462474
217.92	66.626368
218.4	66.76097
218.88	66.876022
219.35	66.983425
219.84	67.094759
220.32	67.220014
220.78	67.367076
221.28	67.541398
221.76	67.745689
222.23	67.979886
222.72	68.241627
223.2	68.527132
223.67	68.832138
224.16	69.152585
224.64	69.484927
225.12	69.826102
225.6	70.173268
226.07	70.523369
226.56	70.87254
227.04	71.215471
227.51	71.544945
228.	71.852159
228.48	72.128586
228.95	72.369385
229.44	72.576325
229.92	72.757587
230.38	72.924748
230.88	73.089703
231.35	73.263056
231.84	73.453545
232.32	73.667623
232.78	73.908876
233.28	74.1776
233.76	74.47106
234.23	74.784448
234.72	75.112101
235.2	75.448474
235.67	75.788645
236.16	76.128443
236.64	76.464295
237.12	76.792922
237.6	77.110884
238.07	77.414053
238.56	77.697053
239.04	77.953037
239.51	78.174393
240.	78.355047
240.48	78.493794
240.95	78.596313
241.44	78.673987
241.92	78.740698
242.38	78.810039
242.88	78.893809
243.35	79.00125
243.84	79.138535
244.32	79.308517
244.78	79.511072
245.28	79.744044
245.76	80.004382
246.23	80.289024
246.72	80.595346
247.2	80.921193
247.67	81.264658
248.16	81.623702
248.64	81.99571
249.12	82.376933
249.6	82.761891
250.07	83.14288
250.56	83.510116
251.04	83.853265
251.51	84.164636
252.	84.442561
252.48	84.692325
252.95	84.923917
253.44	85.148853
253.92	85.378039
254.38	85.620822
254.88	85.884408
255.35	86.17317
255.84	86.488071
256.32	86.826827
256.8	87.184941
257.28	87.557101
257.76	87.938337
258.24	88.324599
258.71	88.712869
259.2	89.100931
259.68	89.486927
260.15	89.868769
260.64	90.243457
261.12	90.606516
261.57	90.951855
262.08	91.272662
262.56	91.563685
263.03	91.823971
263.52	92.05803
264.	92.274336
264.48	92.482592
264.96	92.691736
265.44	93.118286
265.92	93.578042
266.4	94.075676
266.88	94.612265
267.36	95.186118
267.84	95.793716
268.32	96.430662
268.8	97.092421
269.28	97.774727
269.76	98.473702
270.24	99.185756
270.71	99.907353
271.2	100.634634
271.68	101.362948
272.15	102.086332
272.64	102.797128
273.12	103.486247
273.57	104.144704
274.08	104.766624
274.56	105.352327
275.03	105.909149
275.52	106.449282
276.	106.98648
276.48	107.533535
276.96	108.100806
277.44	108.69536
277.92	109.320526
278.4	109.976059
278.88	110.659014
279.36	111.365006
279.84	112.08936
280.32	112.8279
280.8	113.577293
281.28	114.335042
281.76	115.099182
282.24	115.867766
282.71	116.638186
283.2	117.40645
283.68	118.166641
284.15	118.911025
284.64	119.63148
285.12	120.322482
285.57	120.984263
286.08	121.623606
286.56	122.251407
287.03	122.878963
287.52	123.51514
288.	124.165027
288.47	124.829758
288.96	125.507127
289.44	126.192643
289.92	126.880684
290.4	127.565479
290.88	128.241774
291.36	128.905166
291.84	129.552174
292.32	130.180063
292.8	130.786483
293.28	131.368948
293.76	131.924215
294.24	132.447654
294.71	132.932852
295.2	133.371984
295.68	133.757662
296.15	134.086281
296.64	134.361024
297.12	134.591765
297.57	134.791629
298.08	134.972992
298.56	135.145128
299.03	135.313702
299.52	135.481399
300.	135.648948
300.47	135.816144
300.96	135.982613
301.44	136.14831
301.92	136.313793
302.4	136.480305
302.88	136.649695
303.36	136.824181
303.84	137.005978
304.32	137.19681
304.8	137.397312
305.28	137.606375
305.76	137.820569
306.24	138.034099
306.71	138.240049
307.2	138.433334
307.68	138.614142
308.15	138.789048
308.64	138.968756
309.12	139.164605
309.57	139.386179
310.08	139.640469
310.56	139.93197
311.03	140.26312
311.52	140.634821
312.	141.046927
312.47	141.498666
312.96	141.988958
313.44	142.516591
313.92	143.080247
314.4	143.678402
314.88	144.309103
315.36	144.969666
315.84	145.65632
316.32	146.363819
316.8	147.085042
317.28	147.810718
317.76	148.530297
318.24	149.234594
318.71	149.919241
319.2	150.586256
319.68	151.242028
320.15	151.893506
320.64	152.545427
321.12	153.199553
321.57	153.855264
322.08	154.510644
322.56	155.163519
323.03	155.812198
323.52	156.455853
324.	157.094562
324.47	157.729138
324.96	158.360845
325.44	158.99107
325.92	159.620967
326.4	160.251034
326.88	160.880567
327.36	161.506967
327.84	162.124887
328.32	162.725578
328.8	163.297203
329.28	163.827174
329.76	164.306402
330.24	164.732906
330.71	165.111653
331.2	165.451106
331.68	165.759693
332.15	166.044201
332.64	166.309847
333.12	166.561027
333.57	166.802022
334.08	167.037401
334.56	167.272097
335.03	167.511272
335.52	167.760076
336.	168.023424
336.47	168.305789
336.96	168.611017
337.44	168.942044
337.91	169.30039
338.4	169.685428
338.88	170.093715
339.36	170.518286
339.84	170.948264
340.32	171.370258
340.8	171.772162
341.28	172.147607
341.76	172.49745
342.24	172.827156
342.71	173.142937
343.2	173.449558
343.68	173.750178
344.15	174.047183
344.64	174.343019
345.12	174.640587
345.57	174.94323
346.08	175.254492
346.56	175.577845
347.03	175.91648
347.52	176.273137
348.	176.649911
348.47	177.04796
348.96	177.467015
349.44	177.904695
349.91	178.355683
350.4	178.810992
350.88	179.257852
351.36	179.681027
351.84	180.066194
352.32	180.404463
352.8	180.695144
353.28	180.942708
353.76	181.156934
354.24	181.347766
354.71	181.523554
355.2	181.691212
355.68	181.856706
356.15	182.025393
356.64	182.202262
357.12	182.39204
357.57	182.599253
358.08	182.828223
358.56	183.083032
359.03	183.367361
359.52	183.684173
360.	184.03514
360.47	184.419882
360.96	184.835192
361.44	185.274354
361.91	185.726735
362.4	186.178176
362.88	186.613005
363.36	187.018042
363.84	187.38689
364.32	187.721196
364.8	188.027944
365.28	188.31565
365.76	188.59204
366.24	188.863482
366.71	189.13528
367.2	189.412122
367.68	189.698411
368.15	189.423
368.64	190.316313
369.12	190.655952
369.57	191.020599
370.08	191.412487
370.56	191.832375
371.03	192.279211
371.52	192.749906
372.	193.239126
372.47	193.739026
372.96	194.238898
373.44	194.725099
373.91	195.182112
374.4	195.595699
374.88	195.957654
375.36	196.268956
375.84	196.53834
376.32	196.777736
376.8	196.4
377.28	197.209226
377.76	197.416647
378.24	197.625136
378.71	197.837738
379.2	198.05643
379.68	198.282276
380.15	198.515379
380.64	198.754708
381.12	198.927
381.57	199.241326
382.08	199.479906
382.56	199.707524
383.03	199.91696
383.52	200.091
384.	200.246071
384.47	200.344052
384.96	200.380553
385.44	200.342991
385.91	200.223485
386.4	200.023174
386.88	199.753071
387.36	199.43053
387.84	199.074548
388.32	198.702716
388.8	198.330122
389.28	197.969255
389.76	197.630185
390.24	197.320726
390.71	197.046565
391.2	196.811455
391.68	196.617529
392.15	196.465678
392.64	196.355897
393.12	196.287499
393.57	196.259135
394.08	196.268625
394.56	196.312617
395.03	196.38611
395.52	196.481899
396.	196.590193
396.47	196.699111
396.96	196.796954
397.44	196.87637
397.91	196.938364
398.4	196.992609
398.88	197.053582
399.36	197.135988
399.84	197.252118
400.32	197.411123
400.8	197.619222
401.28	197.880099
401.76	198.195261
402.24	198.564371
402.71	198.985574
403.2	199.45583
403.68	199.97118
404.15	200.526936
404.64	201.117728
405.12	201.737423
405.57	202.378922
406.08	203.033849
406.56	203.692188
407.03	204.341924
407.52	204.968821
408.	205.556811
408.47	206.089867
408.96	206.556064
409.44	206.952456
409.91	207.28691
410.4	207.574805
410.88	207.833391
411.35	208.077448
411.84	208.31734
412.32	208.558794
412.8	208.803627
413.28	209.050877
413.76	209.297945
414.24	209.541518
414.71	209.778165
415.2	210.004662
415.68	210.218098
416.15	210.415846
416.64	210.595446
417.12	210.754417
417.57	210.88
418.08	210.715
418.56	211.075952
419.03	211.115427
419.52	211.109457
420.	211.05079
420.47	210.936383
420.96	210.771101
421.44	210.567798
421.91	210.343183
422.4	210.112902
422.88	209.888778
423.35	209.678402
423.84	209.485981
424.32	209.313488
424.8	209.161614
425.28	209.0304
425.76	208.91959
426.24	208.828776
426.71	208.757434
427.2	208.704888
427.68	208.670265
428.15	208.652466
428.64	208.650136
429.12	208.661563
429.57	208.684405
430.08	208.715193
430.56	208.74873
431.03	208.777878
431.52	208.794588
