# Supplementary material for: Towards the engineering of a photon-only two-stroke rotary molecular motor
Source: Nat Commun. 2022 Oct 28;13:6433. doi: 10.1038/s41467-022-33695-x (PMC9616945; doi:10.1038/s41467-022-33695-x)
Supplement: Supplementary file 13 — Source Data [file 41467_2022_33695_MOESM13_ESM.zip › Figure 4D source data/traj-37.txt]

time(fs) , θ(deg.)
0.	3.286042
0.48	3.341497
0.96	3.4197
1.44	3.527921
1.92	3.669029
2.4	3.841397
2.88	4.040057
3.36	4.258377
3.84	4.489486
4.32	4.727079
4.8	4.965638
5.279	5.200282
5.76	5.426463
6.24	5.639615
6.72	5.834883
7.199	6.007024
7.68	6.150576
8.16	6.260387
8.64	6.332438
9.12	6.364781
9.6	6.358225
10.08	6.3165
10.559	6.245861
11.04	6.154338
11.52	6.050882
12.	5.944567
12.48	5.843698
12.959	5.754764
13.44	5.681444
13.92	5.624204
14.399	5.580779
14.879	5.547291
15.36	5.519382
15.84	5.492949
16.32	5.464406
16.8	5.430598
17.28	5.388591
17.758	5.335472
18.24	5.268301
18.72	5.184345
19.2	5.081623
19.68	4.959687
20.16	4.820378
20.64	4.668169
21.117	4.509931
21.598	4.354232
22.08	4.210582
22.56	4.088812
23.04	3.43
23.52	3.947665
24.	3.942262
24.48	3.984451
24.96	4.072652
25.438	4.202091
25.918	4.365923
26.4	4.556283
26.88	4.764915
27.36	4.983438
27.84	5.203451
28.32	5.416721
28.797	5.61561
29.278	5.793734
29.758	5.946753
30.24	6.073009
30.72	6.173803
31.2	6.253118
31.68	6.316886
32.16	6.372086
32.64	6.426022
33.12	6.485936
33.6	6.558815
34.08	6.651109
34.56	6.768058
35.04	6.912585
35.516	7.084165
36.	7.278372
36.48	7.487486
36.96	7.701822
37.44	7.911143
37.92	8.105673
38.4	8.276653
38.875	8.416598
39.36	8.519489
39.836	8.580989
40.32	8.598666
40.8	8.572173
41.28	8.5033
41.76	8.395828
42.235	8.255174
42.72	8.08785
43.196	7.900952
43.68	7.701806
44.16	7.497873
44.64	7.296832
45.12	7.106731
45.6	6.935953
46.08	6.792782
46.555	6.684328
47.04	6.614989
47.516	6.585147
48.	6.590886
48.48	6.62485
48.96	6.677663
49.44	6.739301
49.92	6.800171
50.4	6.851932
50.875	6.888131
51.36	6.904685
51.836	6.900215
52.32	6.876156
52.8	6.836466
53.28	6.786889
53.76	6.734045
54.235	6.68466
54.72	6.645163
55.196	6.621636
55.68	6.618
56.16	6.646111
56.64	6.706032
57.12	6.805512
57.594	6.949282
58.08	7.139758
58.555	7.375727
59.04	7.651733
59.516	7.958586
60.	8.284768
60.48	8.618033
60.96	8.946673
61.44	9.260316
61.915	9.550396
62.4	9.810512
62.875	10.036787
63.36	10.228093
63.836	10.385902
64.32	10.513673
64.8	10.616019
65.28	10.697965
65.75	10.764519
66.24	10.820546
66.72	10.870856
67.2	10.920343
67.67	10.97406
68.16	11.037054
68.64	11.113851
69.12	11.20756
69.6	11.318868
70.08	11.445419
70.56	11.58211
71.03	11.722241
71.52	11.859013
72.	11.986836
72.48	12.102203
72.96	12.204099
73.44	12.294072
73.92	12.375945
74.39	12.455179
74.88	12.537955
75.36	12.630245
75.84	12.737146
76.32	12.862571
76.8	13.009251
77.28	13.178934
77.75	13.37266
78.24	13.591048
78.72	13.834494
79.2	14.103212
79.67	14.397029
80.16	14.714913
80.64	15.05434
81.11	15.410797
81.6	15.777757
82.08	16.147248
82.56	16.51075
83.03	16.860064
83.52	17.187991
84.	17.488823
84.47	17.75868
84.96	17.995643
85.44	18.199571
85.92	18.3717
86.39	18.514154
86.88	18.629561
87.36	18.720826
87.84	18.791049
88.32	18.843549
88.8	18.881927
89.28	18.910146
89.75	18.932554
90.24	18.9538
90.72	18.978527
91.2	19.010735
91.67	19.052845
92.16	19.104742
92.64	19.163283
93.11	19.222607
93.6	19.275117
94.08	19.312765
94.56	19.3284
95.03	19.317076
95.52	19.277036
96.	19.209959
96.47	19.120224
96.96	19.013609
97.44	18.896033
97.92	18.772753
98.39	18.648064
98.88	18.52533
99.36	18.407198
99.84	18.295881
100.32	18.193475
100.8	18.102266
101.28	18.024983
101.75	17.964871
102.24	17.92544
102.72	17.909795
103.2	17.9197
103.67	17.95483
104.16	18.012508
104.64	18.088002
105.11	18.175141
105.6	18.267112
106.08	18.357341
106.56	18.44035
107.03	18.512378
107.52	18.571527
108.	18.617423
108.47	18.6506
108.96	18.671917
109.44	18.682169
109.92	18.681939
110.39	18.671609
110.88	18.651503
111.36	18.622115
111.83	18.584421
112.32	18.540273
112.8	18.492779
113.28	18.446495
113.75	18.407101
114.24	18.380347
114.72	18.370437
115.19	18.378565
115.67	18.402435
116.16	18.437048
116.64	18.476345
117.11	18.515002
117.6	18.54979
118.08	18.580118
118.56	18.607736
119.03	18.635856
119.52	18.668169
120.	18.708071
120.47	18.758207
120.96	18.820284
121.44	18.895062
121.92	18.98247
122.39	19.081848
122.88	19.192337
123.36	19.313432
123.83	19.445587
124.32	19.590656
124.8	19.751843
125.28	19.933011
125.75	20.137464
126.24	20.366664
126.72	20.619436
127.19	20.892058
127.67	21.179181
128.16	21.475108
128.64	21.7748
129.12	22.074262
129.6	22.370357
130.07	22.66039
130.56	22.94173
131.04	23.211619
131.51	23.467108
132.	23.705092
132.48	23.922375
132.96	24.115779
133.44	24.282335
133.92	24.419593
134.4	24.526065
134.88	24.601697
135.35	24.648164
135.84	24.668756
136.32	24.667777
136.78	24.649607
137.28	24.617777
137.76	24.574451
138.24	24.520588
138.72	24.456705
139.2	24.383836
139.68	24.30411
140.16	24.220727
140.64	24.137481
141.12	24.058199
141.6	23.986311
142.07	23.924593
142.56	23.875035
143.04	23.838791
143.51	23.8162
144.	23.806929
144.48	23.810283
144.96	23.825689
145.44	23.853273
145.92	23.894324
146.4	23.951381
146.88	24.027833
147.35	24.127101
147.84	24.251706
148.32	24.402584
148.78	24.578906
149.28	24.778507
149.76	24.656
150.23	25.236818
150.72	25.491042
151.2	25.759949
151.68	26.042463
152.16	26.337484
152.64	26.643613
153.12	26.958968
153.6	27.28111
154.07	27.607088
154.56	27.933636
155.04	28.257493
155.51	28.575852
156.	28.886788
156.48	29.189566
156.96	29.484675
157.44	29.773587
157.92	30.058291
158.4	30.340635
158.88	30.621586
159.35	30.900587
159.84	31.17528
160.32	31.441869
160.78	31.696188
161.28	31.935106
161.76	32.15757
162.23	32.364762
162.72	32.559442
163.2	32.744
163.68	32.924654
164.16	33.10103
164.64	33.275972
165.12	33.450652
165.6	33.625807
166.07	33.802075
166.56	33.980347
167.04	34.162004
167.51	34.348958
168.	34.543496
168.48	34.74793
168.95	34.964198
169.44	35.193431
169.92	35.435548
170.4	35.688974
170.88	35.950667
171.35	36.216593
171.84	36.482529
172.32	36.744903
172.78	37.001267
173.28	37.25024
173.76	37.491092
174.23	37.723237
174.72	37.945886
175.2	38.157942
175.68	38.358137
176.16	38.545341
176.64	38.718946
177.12	38.879193
177.6	39.027349
178.07	39.165666
178.56	39.297193
179.04	39.425483
179.51	39.554266
180.	39.687101
180.48	39.82699
180.95	39.975948
181.44	40.134567
181.92	40.301764
182.4	40.474944
182.88	40.650681
183.35	40.825672
183.84	40.5
184.32	41.164842
184.78	41.327143
185.28	41.484095
185.76	41.635251
186.23	41.779924
186.72	41.917337
187.2	42.046924
187.68	42.168607
188.16	42.282943
188.64	42.391088
189.12	42.494597
189.6	42.59516
190.07	42.694334
190.56	42.793323
191.04	42.89281
191.51	42.992845
192.	43.092813
192.48	43.191508
192.95	43.287323
193.44	43.378547
193.92	43.463716
194.4	43.541906
194.88	43.61285
195.35	43.676845
195.84	43.734573
196.32	43.786976
196.78	43.835265
197.28	43.881054
197.76	43.926513
198.23	43.974441
198.72	44.028198
199.2	44.091492
199.68	44.168115
200.16	44.261703
200.64	44.375586
201.12	44.512695
201.6	44.675505
202.07	44.865922
202.56	45.085049
203.04	45.33285
203.51	45.607805
204.	45.906787
204.48	46.225344
204.95	46.558438
205.44	46.901432
205.92	47.250976
206.4	47.605448
206.88	47.964856
207.35	48.330384
207.84	48.7039
208.32	49.087591
208.78	49.483742
209.28	49.894608
209.76	50.322316
210.23	50.768772
210.72	51.235589
211.2	51.724022
211.67	52.234916
212.16	52.768647
212.64	53.325033
213.12	53.903229
213.6	54.501595
214.07	55.117593
214.56	55.747763
215.04	56.38784
215.51	57.033022
216.	57.678338
216.48	58.318
216.95	58.950602
217.44	59.569198
217.92	60.171329
218.4	60.754102
218.88	61.315313
219.35	61.853525
219.84	62.368054
220.32	62.858838
220.78	63.326262
221.28	63.770981
221.76	64.193796
222.23	64.59558
222.72	64.977244
223.2	65.339689
223.67	65.68373
224.16	66.009952
224.64	66.318514
225.12	66.608921
225.6	66.879854
226.07	67.129171
226.56	67.354158
227.04	67.552066
227.51	67.720779
228.	67.859407
228.48	67.968602
228.95	68.050574
229.44	68.10886
229.92	68.147959
230.38	68.172909
230.88	68.188863
231.35	68.200729
231.84	68.212923
232.32	68.229224
232.78	68.252734
233.28	68.285868
233.76	68.330369
234.23	68.387289
234.72	68.456949
235.2	68.538867
235.67	68.631696
236.16	68.733195
236.64	68.840298
237.12	68.94933
237.6	69.056382
238.07	69.157816
238.56	69.250782
239.04	69.333657
239.51	69.406326
240.	69.470271
240.48	69.528445
240.95	69.58494
241.44	69.644522
241.92	69.712172
242.38	69.792685
242.88	69.890456
243.35	70.009386
243.84	70.152908
244.32	70.324031
244.78	70.525384
245.28	70.759211
245.76	71.027314
246.23	71.330932
246.72	71.670569
247.2	72.045783
247.67	72.45497
248.16	72.895188
248.64	73.362068
249.12	73.841
249.6	74.352486
250.07	74.863348
250.56	75.377659
251.04	75.892
251.51	76.409903
252.	76.931515
252.48	77.462544
252.95	78.008127
253.44	78.572918
253.92	79.160568
254.38	79.773531
254.88	80.41306
255.35	81.079287
255.84	81.771288
256.32	82.48715
256.8	83.223972
257.28	83.977835
257.76	84.743719
258.24	85.515344
258.71	86.284904
259.2	87.04285
259.68	87.778072
260.15	88.47877
260.64	89.133716
261.12	89.733302
261.57	90.270388
262.08	90.740988
262.56	91.144591
263.03	91.483977
263.52	91.764526
264.	91.99327
264.48	92.177955
264.96	92.326319
265.44	92.445642
265.92	92.542557
266.4	92.622977
266.88	92.692094
267.36	92.75435
267.84	92.813377
268.32	92.871882
268.8	92.931505
269.28	92.992662
269.76	93.054413
270.24	93.114404
270.71	93.16893
271.2	93.213171
271.68	93.24161
272.15	93.248668
272.64	93.229471
273.12	93.180686
273.57	93.101267
274.08	92.992884
274.56	92.859796
275.03	92.708109
275.52	92.544723
276.	92.376345
276.48	92.208828
276.96	92.046863
277.44	91.492928
277.92	90.964553
278.4	90.463234
278.88	89.989503
279.36	89.543215
279.84	89.123775
280.32	88.730263
280.8	88.361485
281.28	88.016039
281.76	87.692405
282.24	87.389053
282.71	87.104598
283.2	86.83793
283.68	86.58836
284.15	86.355812
284.64	86.14104
285.12	85.945811
285.57	85.772896
286.08	85.62577
286.56	85.508101
287.03	85.423231
287.52	85.373778
288.	85.361429
288.47	85.386892
288.96	85.445
289.44	85.549608
289.92	85.684039
290.4	85.850815
290.88	86.046876
291.36	86.268605
291.84	86.511907
292.32	86.772296
292.8	87.045004
293.28	87.325073
293.76	87.60744
294.24	87.887092
294.71	88.159442
295.2	88.421023
295.68	88.670415
296.15	88.908922
296.64	89.140516
297.12	89.370988
297.57	89.606663
298.08	89.853288
298.56	90.115334
299.03	90.395741
299.52	90.695927
300.	91.015952
300.47	91.354702
300.96	91.710109
301.44	92.079392
301.92	92.45935
302.4	92.846656
302.88	93.238155
303.36	93.631034
303.84	94.022847
304.32	94.411357
304.8	94.794302
305.28	95.169245
305.76	95.5337
306.24	95.88551
306.71	96.223388
307.2	96.547286
307.68	96.858347
308.15	97.158466
308.64	97.449738
309.12	97.734049
309.57	98.012899
310.08	98.287387
310.56	98.558256
311.03	98.82593
311.52	99.090503
312.	99.351712
312.47	99.608932
312.96	99.861252
313.44	100.107653
313.92	100.347266
314.4	100.579639
314.88	100.804851
315.36	101.023446
315.84	101.236222
316.32	101.444099
316.8	101.648231
317.28	101.850433
317.76	102.053673
318.24	102.262232
318.71	102.481292
319.2	102.716131
319.68	102.971284
320.15	103.249
320.64	103.553968
321.12	103.883443
321.57	104.237265
322.08	104.613067
322.56	105.007386
323.03	105.415783
323.52	105.833037
324.	106.253489
324.47	106.671585
324.96	107.082572
325.44	107.48315
325.92	107.871788
326.4	108.248568
326.88	108.614696
327.36	108.97207
327.84	109.323167
328.32	109.671272
328.8	110.020706
329.28	110.376746
329.76	110.745129
330.24	111.131379
330.71	111.540218
331.2	111.975213
331.68	112.438668
332.15	112.931683
332.64	113.454281
333.12	114.005528
333.57	114.583602
334.08	115.185824
334.56	115.808695
335.03	116.44802
335.52	117.099163
336.	117.757457
336.47	118.41864
336.96	119.079181
337.44	119.736366
337.91	120.38827
338.4	121.033801
338.88	121.672964
339.36	122.307139
339.84	122.939023
340.32	123.572093
340.8	124.209782
341.28	124.854787
341.76	125.508692
342.24	126.171916
342.71	126.843832
343.2	127.52292
343.68	128.206866
344.15	128.892599
344.64	129.576302
345.12	130.253427
345.57	130.918775
346.08	131.566672
346.56	132.191235
347.03	132.786656
347.52	133.347475
348.	133.868813
348.47	134.346696
348.96	134.778578
349.44	135.164
349.91	135.505048
350.4	135.806219
350.88	136.073651
351.36	136.314076
351.84	136.533939
352.32	136.738899
352.8	136.933679
353.28	137.122117
353.76	137.307268
354.24	137.491489
354.71	137.676497
355.2	137.86341
355.68	138.052807
356.15	138.244857
356.64	138.43952
357.12	138.636755
357.57	138.836688
358.08	139.039684
358.56	139.246381
359.03	139.457839
359.52	139.675849
360.	139.903241
360.47	140.143874
360.96	140.40217
361.44	140.682286
361.91	140.987242
362.4	141.317575
362.88	141.672152
363.36	142.048596
363.84	142.443943
364.32	142.8548
364.8	143.27744
365.28	143.707849
365.76	144.141781
366.24	144.57485
366.71	145.002744
367.2	145.421569
367.68	145.828258
368.15	146.22089
368.64	146.598743
369.12	146.962085
369.57	147.31185
370.08	147.649395
370.56	147.976352
371.03	148.294489
371.52	148.605459
372.	148.910478
372.47	149.210087
372.96	149.504074
373.44	149.791553
373.91	150.071119
374.4	150.340
374.88	150.599124
375.36	150.843149
375.84	151.07037
376.32	151.277631
376.8	151.461216
377.28	151.616837
377.76	151.739816
378.24	151.825589
378.71	151.870534
379.2	151.872979
379.68	151.834006
380.15	151.757734
380.64	151.650995
381.12	151.522572
381.57	151.382237
382.08	151.23977
382.56	151.104133
383.03	150.982932
383.52	150.882218
384.	150.806555
384.47	150.75924
384.96	150.742548
385.44	150.757897
385.91	150.805923
386.4	150.886455
386.88	150.44
387.36	151.139858
387.84	151.307683
388.32	151.497971
388.8	151.706136
389.28	151.927474
389.76	152.157878
390.24	152.394589
390.71	152.63668
391.2	152.885038
391.68	153.141786
392.15	153.409354
392.64	153.689563
393.12	153.983017
393.57	154.288916
394.08	154.605241
394.56	154.929129
395.03	155.257285
395.52	155.586327
396.	155.913006
396.47	156.234304
396.96	156.547449
397.44	156.849875
397.91	157.139173
398.4	157.413088
398.88	157.669603
399.36	157.90714
399.84	158.124866
400.32	158.323059
400.8	158.503428
401.28	158.669251
401.76	158.825224
402.24	158.976968
402.71	159.130321
403.2	159.290604
403.68	159.462062
404.15	159.647585
404.64	159.848697
405.12	160.06575
405.57	160.298198
406.08	160.544866
406.56	160.804172
407.03	161.074283
407.52	161.353219
408.	161.638901
408.47	161.929184
408.96	162.221897
409.44	162.514916
409.91	162.806312
410.4	163.094588
410.88	163.378982
411.35	163.659762
411.84	163.938415
412.32	164.217624
412.8	164.500
413.28	164.792611
413.76	165.096498
414.24	165.416376
414.71	165.756181
415.2	166.11955
415.68	166.508123
416.15	166.922698
416.64	167.363519
417.12	167.830295
417.57	168.322183
418.08	168.837738
418.56	169.37482
419.03	169.930566
419.52	170.501406
420.	171.083187
420.47	171.67116
420.96	172.261468
421.44	172.851022
421.91	173.438028
422.4	174.022142
422.88	174.604242
423.35	175.185896
423.84	175.768676
424.32	176.353486
424.8	176.940076
425.28	177.526842
425.76	178.110928
426.24	178.688536
426.71	179.255297
427.2	179.806617
427.68	180.337936
428.15	180.844916
428.64	181.323598
429.12	181.770565
429.57	182.183126
430.08	182.559518
430.56	182.899199
431.03	183.203346
431.52	183.474869
