# Supplementary material for: Towards the engineering of a photon-only two-stroke rotary molecular motor
Source: Nat Commun. 2022 Oct 28;13:6433. doi: 10.1038/s41467-022-33695-x (PMC9616945; doi:10.1038/s41467-022-33695-x)
Supplement: Supplementary file 13 — Source Data [file 41467_2022_33695_MOESM13_ESM.zip › Figure 4D source data/traj-38.txt]

time(fs) , θ(deg.)
0.	2.354015
0.48	2.41761
0.96	2.467128
1.44	2.505937
1.92	2.537843
2.4	2.566414
2.88	2.594702
3.36	2.625302
3.84	2.660649
4.32	2.703402
4.8	2.756758
5.279	2.824519
5.76	2.910855
6.24	3.019763
6.72	3.154374
7.199	3.316265
7.68	3.504983
8.16	3.71785
8.64	3.950081
9.12	4.195172
9.6	4.445663
10.08	4.694333
10.559	4.935666
11.04	5.166879
11.52	5.38781
12.	5.502
12.48	5.803701
12.959	5.885
13.44	6.187035
13.92	6.363044
14.399	6.525689
14.879	6.673545
15.36	6.80675
15.84	6.927338
16.32	7.038969
16.8	7.146109
17.28	7.252925
17.758	7.362212
18.24	7.474636
18.72	7.588426
19.2	7.699511
19.68	7.802003
20.16	7.888954
20.64	7.953439
21.117	7.989909
21.598	7.995414
22.08	7.970012
22.56	7.916101
23.04	7.837157
23.52	7.736647
24.	7.617551
24.48	7.482489
24.96	7.334237
25.438	7.176363
25.918	7.013655
26.4	6.852145
26.88	6.69862
27.36	6.559765
27.84	6.441109
28.32	6.346057
28.797	6.275272
29.278	6.226572
29.758	6.195307
30.24	6.175006
30.72	6.158145
31.2	6.137096
31.68	6.105389
32.16	6.059143
32.64	5.954
33.12	5.924567
33.6	5.843434
34.08	5.759077
34.56	5.675007
35.04	5.593442
35.516	5.51568
36.	5.442872
36.48	5.376906
36.96	5.321024
37.44	5.279954
37.92	5.259524
38.4	5.265925
38.875	5.304797
39.36	5.380196
39.836	5.49358
40.32	5.643087
40.8	5.823413
41.28	6.026434
41.76	6.2424
42.235	6.46148
42.72	6.67535
43.196	6.878348
43.68	7.067653
44.16	7.242416
44.64	7.402444
45.12	7.547185
45.6	7.675391
46.08	7.785476
46.555	7.876371
47.04	7.948494
47.516	8.004432
48.	8.049047
48.48	8.0891
48.96	8.132643
49.44	8.18835
49.92	8.264724
50.4	8.369032
50.875	8.506013
51.36	8.676722
51.836	8.878102
52.32	9.103577
52.8	9.344552
53.28	9.592409
53.76	9.840453
54.235	10.085087
54.72	10.32574
55.196	10.563769
55.68	10.801079
56.16	11.039139
56.64	11.278599
57.12	11.519479
57.594	11.761745
58.08	12.006038
58.555	12.254217
59.04	12.509454
59.516	12.775881
60.	13.057993
60.48	13.360066
60.96	13.685607
61.44	14.036756
61.915	14.413582
62.4	14.813406
62.875	15.230573
63.36	15.657059
63.836	16.083985
64.32	16.503459
64.8	16.909816
65.28	17.28
65.75	17.6711
66.24	18.022489
66.72	18.351894
67.2	18.656772
67.67	18.934178
68.16	19.181287
68.64	19.396067
69.12	19.577861
69.6	19.727654
70.08	19.847947
70.56	19.942383
71.03	20.015328
71.52	20.071482
72.	20.115453
72.48	20.151172
72.96	20.181164
73.44	20.205926
73.92	20.223876
74.39	20.232266
74.88	20.228859
75.36	20.213457
75.84	20.188319
76.32	20.157373
76.8	20.124926
77.28	20.094612
77.75	20.068883
78.24	20.049022
78.72	20.035553
79.2	20.028898
79.67	20.030044
80.16	20.040945
80.64	20.064513
81.11	20.104274
81.6	20.163906
82.08	20.246792
82.56	20.355599
83.03	20.491791
83.52	20.65503
84.	20.842603
84.47	21.049297
84.96	21.268166
85.44	21.492157
85.92	21.715724
86.39	21.935373
86.88	22.148991
87.36	22.354721
87.84	22.550168
88.32	22.732227
88.8	22.897435
89.28	23.042706
89.75	23.166183
90.24	23.267871
90.72	23.349722
91.2	23.415172
91.67	23.468399
92.16	23.513671
92.64	23.554914
93.11	23.595485
93.6	23.637985
94.08	23.684004
94.56	23.733783
95.03	23.785995
95.52	23.837984
96.	23.886775
96.47	23.930561
96.96	23.969761
97.44	24.006844
97.92	24.045148
98.39	24.087534
98.88	24.135496
99.36	24.188919
99.84	24.246395
100.32	24.305949
100.8	24.365909
101.28	24.425586
101.75	24.485456
102.24	24.546903
102.72	24.611729
103.2	24.681719
103.67	24.758368
104.16	24.842692
104.64	24.935049
105.11	25.034879
105.6	25.140411
106.08	25.248609
106.56	25.355659
107.03	25.458026
107.52	25.553408
108.	25.640778
108.47	25.719518
108.96	25.788429
109.44	25.845218
109.92	25.886605
110.39	25.908944
110.88	25.909211
111.36	25.886114
111.83	25.8409
112.32	25.777451
112.8	25.701605
113.28	25.620116
113.75	25.539717
114.24	25.466542
114.72	25.405851
115.19	25.361912
115.67	25.337883
116.16	25.335661
116.64	25.355781
117.11	25.397599
117.6	25.459932
118.08	25.541965
118.56	25.643768
119.03	25.766031
119.52	25.909255
120.	26.072978
120.47	26.255376
120.96	26.453267
121.44	26.662507
121.92	26.878711
122.39	27.098195
122.88	27.318809
123.36	27.540273
123.83	27.763845
124.32	27.991568
124.8	28.225466
125.28	28.46699
125.75	28.716691
126.24	28.974066
126.72	29.237459
127.19	29.504039
127.67	29.770067
128.16	30.03167
128.64	30.286023
129.12	30.532203
129.6	30.770966
130.07	31.003541
130.56	31.230338
131.04	31.450246
131.51	31.660572
132.	31.85744
132.48	32.036523
132.96	32.194005
133.44	32.327596
133.92	32.437195
134.4	32.524885
134.88	32.594315
135.35	32.649815
135.84	32.695632
136.32	32.735434
136.78	32.77204
137.28	32.807285
137.76	32.842025
138.24	32.876456
138.72	32.910962
139.2	32.947458
139.68	32.990401
140.16	33.046433
140.64	33.122611
141.12	33.224447
141.6	33.354821
142.07	33.513853
142.56	33.699325
143.04	33.907305
143.51	34.132905
144.	34.371263
144.48	34.618669
144.96	34.873581
145.44	35.137055
145.92	35.412342
146.4	35.703851
146.88	36.015973
147.35	36.352101
147.84	36.71395
148.32	37.101082
148.78	37.510689
149.28	37.93783
149.76	38.376532
150.23	38.821754
150.72	39.271189
151.2	39.725457
151.68	40.186587
152.16	40.656177
152.64	41.134384
153.12	41.61978
153.6	42.109598
154.07	42.600084
154.56	43.08691
155.04	43.56575
155.51	44.033041
156.	44.486684
156.48	44.926327
156.96	45.353022
157.44	45.768482
157.92	46.174324
158.4	46.571578
158.88	46.960491
159.35	47.340545
159.84	47.710657
160.32	48.06961
160.78	48.416764
161.28	48.75282
161.76	49.080056
162.23	49.401699
162.72	49.720789
163.2	50.039288
163.68	50.357748
164.16	50.675372
164.64	50.990201
165.12	51.299283
165.6	51.598899
166.07	51.884975
166.56	52.15385
167.04	52.403379
167.51	52.633961
168.	52.848927
168.48	53.053948
168.95	53.255762
169.44	53.460788
169.92	53.674037
170.4	53.898418
170.88	54.134482
171.35	54.380754
171.84	54.634733
172.32	54.894282
172.78	55.158658
173.28	55.428622
173.76	55.705807
174.23	55.991932
174.72	56.28825
175.2	56.59525
175.68	56.912497
176.16	57.238532
176.64	57.570832
177.12	57.90596
177.6	58.238
178.07	58.569315
178.56	58.891451
179.04	59.205645
179.51	59.512662
180.	59.813982
180.48	60.110849
180.95	60.403675
181.44	60.692098
181.92	60.97563
182.4	61.254557
182.88	61.530521
183.35	61.806387
183.84	62.085486
184.32	62.370761
184.78	62.664209
185.28	62.966717
185.76	63.278125
186.23	63.597339
186.72	63.922412
187.2	64.250541
187.68	64.578026
188.16	64.900259
188.64	65.211851
189.12	65.507042
189.6	65.780469
190.07	66.028138
190.56	66.248225
191.04	66.441265
191.51	66.609667
192.	66.75697
192.48	66.887337
192.95	67.005483
193.44	67.116735
193.92	67.226856
194.4	67.341522
194.88	67.465769
195.35	67.603679
195.84	67.758362
196.32	67.932083
196.78	68.126403
197.28	68.342227
197.76	68.579756
198.23	68.838372
198.72	69.116478
199.2	69.411369
199.68	69.71921
200.16	70.035206
200.64	70.354048
201.12	70.670569
201.6	70.980416
202.07	71.280523
202.56	71.569334
203.04	71.846983
203.51	72.115451
204.	72.378355
204.48	72.640098
204.95	72.904685
205.44	73.174847
205.92	73.451808
206.4	73.735551
206.88	74.025276
207.35	74.319826
207.84	74.618003
208.32	74.91874
208.78	75.22116
209.28	75.524568
209.76	75.828363
210.23	76.131935
210.72	76.434551
211.2	76.735287
211.67	77.032
212.16	77.326297
212.64	77.61353
213.12	77.892752
213.6	78.161923
214.07	78.419505
214.56	78.665435
215.04	78.90177
215.51	79.132359
216.	79.361635
216.48	79.593332
216.95	79.829731
217.44	80.071505
217.92	80.317941
218.4	80.567267
218.88	80.816988
219.35	81.06415
219.84	81.305532
220.32	81.537785
220.78	81.757537
221.28	81.961487
221.76	82.146495
222.23	82.30967
222.72	82.448389
223.2	82.560198
223.67	82.6426
224.16	82.692966
224.64	82.709033
225.12	82.690378
225.6	82.640368
226.07	82.567157
226.56	82.482602
227.04	82.348
227.51	82.330508
228.	82.284433
228.48	82.268464
228.95	82.287195
229.44	82.343272
229.92	82.437755
230.38	82.570402
230.88	82.739882
231.35	82.943965
231.84	83.17976
232.32	83.444031
232.78	83.733592
233.28	84.045685
233.76	84.378163
234.23	84.729349
234.72	84.691423
235.2	84.642295
235.67	84.578034
236.16	84.496226
236.64	84.396442
237.12	84.280428
237.6	84.15189
238.07	84.015757
238.56	83.877261
239.04	83.741196
239.51	83.611513
240.	83.491152
240.48	83.382003
240.95	83.284922
241.44	83.16
241.92	83.125444
242.38	83.06013
242.88	83.001463
243.35	82.946934
243.84	82.894226
244.32	82.841386
244.78	82.786701
245.28	82.72832
245.76	82.663832
246.23	82.587
246.72	82.502831
247.2	82.398043
247.67	82.27173
248.16	82.121064
248.64	81.94468
249.12	81.742639
249.6	81.516067
250.07	81.266693
250.56	80.433
251.04	80.707119
251.51	80.400257
252.	80.076842
252.48	79.737161
252.95	79.380653
253.44	79.005943
253.92	78.611213
254.38	78.194969
254.88	77.757037
255.35	77.299312
255.84	76.825789
256.32	76.341859
256.8	75.853338
257.28	75.365776
257.76	74.884279
258.24	74.413747
258.71	73.959211
259.2	73.525984
259.68	73.119562
260.15	72.745285
260.64	72.407947
261.12	72.111425
261.57	71.858406
262.08	71.650216
262.56	71.486736
263.03	71.366416
263.52	71.286387
264.	71.242711
264.48	71.230767
264.96	71.245726
265.44	71.283024
265.92	71.338632
266.4	71.409038
266.88	71.490973
267.36	71.581143
267.84	71.676229
268.32	71.773204
268.8	71.86981
269.28	71.964888
269.76	72.058379
270.24	72.151015
270.71	72.243889
271.2	72.338076
271.68	72.434379
272.15	72.533197
272.64	72.634476
273.12	72.737702
273.57	72.841927
274.08	72.945787
274.56	73.047592
275.03	73.145487
275.52	73.237745
276.	73.323171
276.48	73.401447
276.96	73.4732
277.44	73.539581
277.92	73.601444
278.4	73.658526
278.88	73.70912
279.36	73.75048
279.84	73.779766
280.32	73.794933
280.8	73.795085
281.28	73.780236
281.76	73.750753
282.24	73.706875
282.71	73.648439
283.2	73.574832
283.68	73.485061
284.15	73.377895
284.64	73.252054
285.12	73.106393
285.57	72.940125
286.08	72.753054
286.56	72.545764
287.03	72.319685
287.52	72.076962
288.	71.820067
288.47	71.551231
288.96	71.271812
289.44	70.9818
289.92	70.679693
290.4	70.362919
290.88	70.028915
291.36	69.676564
291.84	69.307331
292.32	68.925455
292.8	68.537108
293.28	68.149079
293.76	67.767621
294.24	67.397745
294.71	67.042966
295.2	66.705319
295.68	66.385535
296.15	66.083304
296.64	65.797591
297.12	65.526962
297.57	65.269865
298.08	65.024755
298.56	64.785
299.03	64.563382
299.52	64.341781
300.	64.120319
300.47	63.892039
300.96	63.647904
301.44	63.37761
301.92	63.071327
302.4	62.721995
302.88	62.327143
303.36	61.889218
303.84	61.414359
304.32	60.910551
304.8	60.386106
305.28	59.848882
305.76	59.306096
306.24	58.76448
306.71	58.230529
307.2	57.710715
307.68	57.211583
308.15	56.739669
308.64	56.30127
309.12	55.902061
309.57	55.546619
310.08	55.237892
310.56	54.976703
311.03	54.761346
311.52	54.587436
312.	54.448167
312.47	54.335206
312.96	54.240244
313.44	54.156809
313.92	54.08147
314.4	54.013713
314.88	53.954709
315.36	53.905872
315.84	53.867939
316.32	53.840717
316.8	53.823273
317.28	53.814321
317.76	53.812619
318.24	53.817264
318.71	53.827793
319.2	53.844126
319.68	53.866375
320.15	53.894593
320.64	53.928497
321.12	53.967176
321.57	54.008753
322.08	54.050084
322.56	54.086535
323.03	54.112055
323.52	54.119719
324.	54.102833
324.47	54.056351
324.96	53.977948
325.44	53.868147
325.92	53.729493
326.4	53.565368
326.88	53.379076
327.36	53.173425
327.84	52.950713
328.32	52.712893
328.8	52.461766
329.28	52.199101
329.76	51.926686
330.24	51.646306
330.71	51.359633
331.2	51.068016
331.68	50.772176
332.15	50.47182
332.64	50.165239
333.12	49.84898
333.57	49.517723
334.08	49.164562
334.56	48.781848
335.03	48.362616
335.52	47.902176
336.	47.399086
336.47	46.85497
336.96	46.27341
337.44	45.658673
337.91	45.014897
338.4	44.345882
338.88	43.655293
339.36	42.947027
339.84	42.225486
340.32	41.495703
340.8	40.763293
341.28	40.034288
341.76	39.314879
342.24	38.611064
342.71	37.928193
343.2	37.270404
343.68	36.640008
344.15	36.036952
344.64	35.458602
345.12	34.90016
345.57	34.355863
346.08	33.820783
346.56	33.292431
347.03	32.771322
347.52	32.260305
348.	31.763316
348.47	31.284327
348.96	30.826747
349.44	30.393056
349.91	29.983932
350.4	29.600289
350.88	29.24301
351.36	28.912019
351.84	28.606646
352.32	28.325801
352.8	28.068009
353.28	27.831322
353.76	27.613084
354.24	27.409584
354.71	27.215692
355.2	27.024665
355.68	26.828364
356.15	26.618077
356.64	26.385972
357.12	26.126714
357.57	25.838498
358.08	25.522927
358.56	25.18403
359.03	24.827137
359.52	24.458153
360.	24.083254
360.47	23.708753
360.96	23.340955
361.44	22.985981
361.91	22.649585
362.4	22.337024
362.88	22.05295
363.36	21.801303
363.84	21.585144
364.32	21.406394
364.8	21.265427
365.28	21.160549
365.76	21.087446
366.24	21.038824
366.71	21.004569
367.2	20.97268
367.68	20.930977
368.15	20.869071
368.64	20.779813
369.12	20.659586
369.57	20.507584
370.08	20.324592
370.56	20.111929
371.03	19.870825
371.52	19.602266
372.	19.307103
372.47	18.986256
372.96	18.640937
373.44	18.272801
373.91	17.88403
374.4	17.477344
374.88	17.0559
375.36	16.62307
375.84	16.182081
376.32	15.735517
376.8	15.28477
377.28	14.829696
377.76	14.368841
378.24	13.90058
378.71	13.424939
379.2	12.94519
379.68	12.468161
380.15	12.003111
380.64	11.560007
381.12	11.14801
381.57	10.774566
382.08	10.445048
382.56	10.16279
383.03	9.929291
383.52	9.744512
384.	9.60716
384.47	9.514927
384.96	9.464667
385.44	9.452489
385.91	9.473729
386.4	9.522777
386.88	9.592766
387.36	9.675159
387.84	9.759469
388.32	9.833479
388.8	9.884469
389.28	9.901546
389.76	9.878272
390.24	9.81388
390.71	9.712099
391.2	9.578511
391.68	9.41824
392.15	9.234904
392.64	9.030621
393.12	8.806525
393.57	8.563351
394.08	8.30191
394.56	8.023418
395.03	7.729691
395.52	7.423249
396.	7.107326
396.47	6.785794
396.96	6.463002
397.44	6.143467
397.91	5.831426
398.4	5.530229
398.88	5.24168
399.36	4.965568
399.84	4.693
400.32	4.441467
400.8	4.188845
401.28	3.943067
401.76	3.708439
402.24	3.491151
402.71	3.297495
403.2	3.13261
403.68	2.946
404.15	2.901248
404.64	2.836755
405.12	2.805458
405.57	2.805344
406.08	2.833594
406.56	2.886758
407.03	2.960866
407.52	3.051512
408.	3.153857
408.47	3.262541
408.96	3.371503
409.44	3.473724
409.91	3.561084
410.4	3.624674
410.88	3.655931
411.35	3.648636
411.84	3.600946
412.32	3.51604
412.8	3.400761
413.28	3.263285
413.76	3.111255
414.24	2.950921
414.71	2.787042
415.2	2.623148
415.68	2.461834
416.15	2.304
416.64	2.154033
417.12	2.006
417.57	1.873592
418.08	1.745415
418.56	1.625778
419.03	1.515043
419.52	1.419163
420.	1.33621
420.47	1.263478
420.96	1.197207
421.44	1.132597
421.91	1.064315
422.4	0.987425
422.88	0.898309
423.35	0.794869
423.84	0.675902
424.32	0.540261
424.8	0.386415
425.28	0.21249
425.76	0.01673
426.24	-0.201313
426.71	-0.451636
427.2	-0.735157
427.68	-1.051555
428.15	-1.39908
428.64	-1.774456
429.12	-2.172885
429.57	-2.588163
430.08	-3.012886
430.56	-3.438733
431.03	-3.859248
431.52	-4.267583
