# Supplementary material for: Towards the engineering of a photon-only two-stroke rotary molecular motor
Source: Nat Commun. 2022 Oct 28;13:6433. doi: 10.1038/s41467-022-33695-x (PMC9616945; doi:10.1038/s41467-022-33695-x)
Supplement: Supplementary file 13 — Source Data [file 41467_2022_33695_MOESM13_ESM.zip › Figure 4D source data/traj-39.txt]

time(fs) , θ(deg.)
0.	1.516633
0.48	1.373215
0.96	1.256078
1.44	1.168173
1.92	1.110237
2.4	1.081425
2.88	1.080541
3.36	1.107251
3.84	1.162439
4.32	1.247599
4.8	1.363844
5.279	1.511191
5.76	1.688277
6.24	1.892386
6.72	2.119636
7.199	2.365187
7.68	2.623492
8.16	2.888551
8.64	3.154235
9.12	3.414695
9.6	3.664777
10.08	3.900352
10.559	4.118395
11.04	4.316786
11.52	4.493953
12.	4.648572
12.48	4.779532
12.959	4.886202
13.44	4.968836
13.92	5.028796
14.399	5.068342
14.879	5.09003
15.36	5.096056
15.84	5.087813
16.32	5.065736
16.8	5.029352
17.28	4.977383
17.758	4.907872
18.24	4.818284
18.72	4.70567
19.2	4.56692
19.68	4.399165
20.16	4.200318
20.64	3.969603
21.117	3.707856
21.598	3.417476
22.08	3.102056
22.56	2.765882
23.04	2.413524
23.52	2.049668
24.	1.679171
24.48	1.307137
24.96	0.938839
25.438	0.57928
25.918	0.232689
26.4	-0.097517
26.88	-0.408077
27.36	-0.696345
27.84	-0.960611
28.32	-1.186
28.797	-1.414326
29.278	-1.604203
29.758	-1.77081
30.24	-1.915814
30.72	-2.04114
31.2	-2.148678
31.68	-2.240056
32.16	-2.316529
32.64	-2.379004
33.12	-2.428076
33.6	-2.463902
34.08	-2.485914
34.56	-2.492534
35.04	-2.481202
35.516	-2.4488
36.	-2.392314
36.48	-2.309448
36.96	-2.199013
37.44	-2.061068
37.92	-1.896892
38.4	-1.708862
38.875	-1.500305
39.36	-1.275334
39.836	-1.03868
40.32	-0.795473
40.8	-0.550941
41.28	-0.310012
41.76	-0.076874
42.235	0.145327
42.72	0.354535
43.196	0.549552
43.68	0.729682
44.16	0.89457
44.64	1.04439
45.12	1.180272
45.6	1.304612
46.08	1.420921
46.555	1.533254
47.04	1.645543
47.516	1.7611
48.	1.882397
48.48	2.011047
48.96	2.147892
49.44	2.29312
49.92	2.446364
50.4	2.606745
50.875	2.772909
51.36	2.94304
51.836	3.114912
52.32	3.285972
52.8	3.453419
53.28	3.614209
53.76	3.764954
54.235	3.901858
54.72	4.020994
55.196	4.119179
55.68	4.195289
56.16	4.251229
56.64	4.291793
57.12	4.323402
57.594	4.352526
58.08	4.384557
58.555	4.42331
59.04	4.470971
59.516	4.528255
60.	4.594618
60.48	4.668443
60.96	4.747176
61.44	4.827443
61.915	4.905191
62.4	4.975933
62.875	5.035186
63.36	5.079016
63.836	5.104544
64.32	5.110099
64.8	5.094939
65.28	5.058734
65.75	5.001254
66.24	4.922574
66.72	4.823764
67.2	4.707525
67.67	4.578167
68.16	4.440891
68.64	4.300878
69.12	4.162655
69.6	4.02985
70.08	3.90524
70.56	3.790882
71.03	3.688237
71.52	3.598231
72.	3.521245
72.48	3.45707
72.96	3.404862
73.44	3.363221
73.92	3.330427
74.39	3.304856
74.88	3.285414
75.36	3.271702
75.84	3.263712
76.32	3.26122
76.8	3.263322
77.28	3.268635
77.75	3.276264
78.24	3.286995
78.72	3.303782
79.2	3.331123
79.67	3.373782
80.16	3.435618
80.64	3.518955
81.11	3.624421
81.6	3.751086
82.08	3.896684
82.56	4.057835
83.03	4.230234
83.52	4.40882
84.	4.587991
84.47	4.76193
84.96	4.925087
85.44	5.072805
85.92	5.201882
86.39	5.310823
86.88	5.34
87.36	5.469311
87.84	5.521234
88.32	5.55696
88.8	5.578241
89.28	5.587226
89.75	5.586529
90.24	5.57905
90.72	5.567633
91.2	5.55474
91.67	5.542257
92.16	5.531423
92.64	5.522861
93.11	5.516613
93.6	5.51218
94.08	5.508527
94.56	5.5041
95.03	5.496866
95.52	5.484441
96.	5.464353
96.47	5.434443
96.96	5.393343
97.44	5.34087
97.92	5.278217
98.39	5.207929
98.88	5.133743
99.36	5.060375
99.84	4.993253
100.32	4.938162
100.8	4.900821
101.28	4.886469
101.75	4.899527
102.24	4.94339
102.72	5.020333
103.2	5.131513
103.67	5.276
104.16	5.455778
104.64	5.665806
105.11	5.904014
105.6	6.166443
106.08	6.448509
106.56	6.745431
107.03	7.052771
107.52	7.366955
108.	7.68563
108.47	8.007759
108.96	8.333465
109.44	8.663679
109.92	8.673
110.39	9.34261
110.88	9.693206
111.36	10.051589
111.83	10.417313
112.32	10.78946
112.8	11.166756
113.28	11.547661
113.75	11.930389
114.24	12.312873
114.72	12.692677
115.19	13.066879
115.67	13.431965
116.16	13.78379
116.64	14.117659
117.11	14.428593
117.6	14.71177
118.08	14.96307
118.56	15.179657
119.03	15.360507
119.52	15.506756
120.	15.621677
120.47	15.710214
120.96	15.778206
121.44	15.83164
121.92	15.876146
122.39	15.916758
122.88	15.957861
123.36	16.003197
123.83	16.055876
124.32	16.11836
124.8	16.192388
125.28	16.278856
125.75	16.377668
126.24	16.487566
126.72	16.606027
127.19	16.729286
127.67	16.852565
128.16	16.970547
128.64	17.07804
129.12	17.170787
129.6	17.246436
130.07	17.305587
130.56	17.352467
131.04	17.394537
131.51	17.440965
132.	17.500724
132.48	17.581212
132.96	17.687682
133.44	17.823273
133.92	17.989324
134.4	18.185752
134.88	18.411396
135.35	18.664265
135.84	18.941678
136.32	19.240287
136.78	19.556
137.28	19.88385
137.76	20.217906
138.24	20.551313
138.72	20.876581
139.2	21.186134
139.68	21.472981
140.16	21.731373
140.64	21.957381
141.12	22.149522
141.6	22.309232
142.07	22.440681
142.56	22.549685
143.04	22.642261
143.51	22.723553
144.	22.797405
144.48	22.866407
144.96	22.932155
145.44	22.995524
145.92	23.05687
146.4	23.116128
146.88	23.172804
147.35	23.225859
147.84	23.273544
148.32	23.313203
148.78	23.341133
149.28	23.352641
149.76	23.342422
150.23	23.305356
150.72	23.237574
151.2	23.137449
151.68	23.006101
152.16	22.84729
152.64	22.666825
153.12	22.47171
153.6	22.269223
154.07	22.066159
154.56	21.868353
155.04	21.680479
155.51	21.506056
156.	21.347541
156.48	21.206455
156.96	21.083518
157.44	20.978741
157.92	20.891477
158.4	20.820422
158.88	20.763557
159.35	20.718071
159.84	20.680289
160.32	20.645709
160.78	20.609317
161.28	20.566377
161.76	20.513696
162.23	20.451046
162.72	20.381987
163.2	20.313549
163.68	20.254919
164.16	20.215819
164.64	20.205245
165.12	20.23076
165.6	20.298265
166.07	20.412029
166.56	20.574822
167.04	20.788072
167.51	21.051987
168.	21.365662
168.48	21.727125
168.95	22.133329
169.44	22.580055
169.92	23.061765
170.4	23.571436
170.88	24.100518
171.35	24.639141
171.84	25.176771
172.32	25.703359
172.78	26.210782
173.28	26.694034
173.76	27.151605
174.23	27.584874
174.72	27.906
175.2	28.391268
175.68	28.771236
176.16	29.139464
176.64	29.497973
177.12	29.848278
177.6	30.191541
178.07	30.528678
178.56	30.860401
179.04	31.187204
179.51	31.509279
180.	31.826374
180.48	32.137588
180.95	32.441125
181.44	32.734066
181.92	33.012258
182.4	33.270466
182.88	33.502938
183.35	33.704388
183.84	33.871118
184.32	34.001891
184.78	34.098274
185.28	34.164448
185.76	34.206544
186.23	34.231661
186.72	34.246844
187.2	34.258323
187.68	34.27116
188.16	34.289231
188.64	34.315421
189.12	34.351878
189.6	34.400276
190.07	34.461984
190.56	34.538147
191.04	34.629623
191.51	34.736788
192.	34.859202
192.48	34.995213
192.95	35.141604
193.44	35.293523
193.92	35.444942
194.4	35.589795
194.88	35.723574
195.35	35.844703
195.84	35.954978
196.32	36.0589
196.78	36.162302
197.28	36.270967
197.76	36.389658
198.23	36.521668
198.72	36.668787
199.2	36.831485
199.68	37.009191
200.16	37.200548
200.64	37.40363
201.12	37.616094
201.6	37.835263
202.07	38.058152
202.56	38.281432
203.04	38.501317
203.51	38.713426
204.	38.912647
204.48	39.093111
204.95	39.248394
205.44	39.372043
205.92	39.458434
206.4	39.503766
206.88	39.506883
207.35	39.469578
207.84	39.396246
208.32	39.29301
208.78	39.16668
209.28	39.02388
209.76	38.870517
210.23	38.711585
210.72	38.551193
211.2	38.392715
211.67	38.238941
212.16	38.092196
212.64	37.954388
213.12	37.826981
213.6	37.710909
214.07	37.60646
214.56	37.513195
215.04	37.429953
215.51	37.355036
216.	37.286586
216.48	37.223142
216.95	37.164275
217.44	37.111125
217.92	37.066667
218.4	37.035518
218.88	37.023327
219.35	37.035924
219.84	37.078522
220.32	37.155164
220.78	37.268468
221.28	37.419617
221.76	37.608474
222.23	37.833744
222.72	38.093137
223.2	38.383494
223.67	38.700874
224.16	39.04063
224.64	39.397504
225.12	39.765789
225.6	40.139587
226.07	40.513164
226.56	40.881314
227.04	41.239601
227.51	41.58447
228.	41.913295
228.48	42.224609
228.95	42.51851
229.44	42.796977
229.92	43.063782
230.38	43.323828
230.88	43.582212
231.35	43.843342
231.84	44.110388
232.32	44.385076
232.78	44.667728
233.28	44.957459
233.76	45.252409
234.23	45.549956
234.72	45.846881
235.2	46.139497
235.67	46.423771
236.16	46.695548
236.64	46.950891
237.12	47.186532
237.6	47.400279
238.07	47.591172
238.56	47.759372
239.04	47.905952
239.51	48.032857
240.	48.143078
240.48	48.240777
240.95	48.331123
241.44	48.419768
241.92	48.512202
242.38	48.613211
242.88	48.72656
243.35	48.8549
243.84	48.783
244.32	49.161736
244.78	49.340306
245.28	49.534068
245.76	49.740604
246.23	49.956491
246.72	50.177447
247.2	50.398707
247.67	50.615736
248.16	50.825077
248.64	51.025001
249.12	51.215557
249.6	51.398038
250.07	51.57425
250.56	51.746067
251.04	51.915485
251.51	52.085009
252.	52.258016
252.48	52.438764
252.95	52.632007
253.44	52.842397
253.92	53.073935
254.38	53.3296
254.88	53.611179
255.35	53.919218
255.84	54.25306
256.32	54.610917
256.8	54.990032
257.28	55.386968
257.76	55.798091
258.24	56.2202
258.71	56.651146
259.2	57.090115
259.68	57.537407
260.15	57.993768
260.64	58.459631
261.12	58.934613
261.57	59.417472
262.08	59.906507
262.56	60.400225
263.03	60.898001
263.52	61.400434
264.	61.909267
264.48	62.426944
264.96	62.956033
265.44	63.498706
265.92	64.056365
266.4	64.629425
266.88	65.217183
267.36	65.817759
267.84	66.428095
268.32	67.044089
268.8	67.660922
269.28	68.273611
269.76	68.877605
270.24	69.469172
270.71	70.045329
271.2	70.603419
271.68	71.140646
272.15	71.653868
272.64	72.139763
273.12	72.595302
273.57	73.018378
274.08	73.40829
274.56	73.765918
275.03	74.093459
275.52	74.393841
276.	74.67008
276.48	74.924734
276.96	75.15954
277.44	75.375216
277.92	75.571403
278.4	75.746757
278.88	75.899257
279.36	76.02679
279.84	76.127976
280.32	76.202942
280.8	76.253662
281.28	76.283662
281.76	76.297242
282.24	76.298646
282.71	76.291495
283.2	76.278597
283.68	76.262115
284.15	76.243
284.64	76.22651
285.12	76.21267
285.57	76.206396
286.08	76.212304
286.56	76.235247
287.03	76.279791
287.52	76.349767
288.	76.447958
288.47	76.575937
288.96	76.734023
289.44	76.921372
289.92	77.136264
290.4	77.376599
290.88	77.64054
291.36	77.927077
291.84	78.236204
292.32	78.568563
292.8	78.924712
293.28	79.304325
293.76	79.705656
294.24	80.125383
294.71	80.558949
295.2	81.001173
295.68	81.44706
296.15	81.892521
296.64	82.334885
297.12	82.772876
297.57	83.206136
298.08	83.634532
298.56	84.057475
299.03	84.473444
299.52	84.879747
300.	85.272602
300.47	85.647551
300.96	86.000262
301.44	86.327537
301.92	86.628109
302.4	86.902803
302.88	87.153989
303.36	87.384628
303.84	87.59739
304.32	87.794047
304.8	87.975187
305.28	88.140164
305.76	88.287266
306.24	88.414112
306.71	88.518298
307.2	88.598167
307.68	88.653494
308.15	88.685739
308.64	88.697733
309.12	88.692895
309.57	88.674358
310.08	88.644298
310.56	88.603713
311.03	88.552687
311.52	88.491131
312.	88.419753
312.47	88.340865
312.96	88.258651
313.44	88.178779
313.92	88.10768
314.4	88.051839
314.88	88.01732
315.36	88.009508
315.84	88.032977
316.32	88.091392
316.8	88.1874
317.28	88.322535
317.76	88.49723
318.24	88.711003
318.71	88.962834
319.2	89.251587
319.68	89.57617
320.15	89.935269
320.64	90.326701
321.12	91.098139
321.57	91.895537
322.08	92.712959
322.56	93.544465
323.03	94.385054
323.52	95.231167
324.	96.080516
324.47	96.931485
324.96	97.782552
325.44	98.632019
325.92	99.478043
326.4	100.31883
326.88	101.152842
327.36	101.978936
327.84	102.796399
328.32	103.604912
328.8	104.404467
329.28	105.195297
329.76	105.977832
330.24	106.752677
330.71	107.520535
331.2	108.282019
331.68	109.037328
332.15	109.785946
332.64	110.526547
333.12	111.257243
333.57	111.97607
334.08	112.681434
334.56	113.372246
335.03	114.047703
335.52	114.706924
336.	115.34866
336.47	115.971165
336.96	116.572205
337.44	117.149133
337.91	117.698947
338.4	118.218322
338.88	118.703611
339.36	119.150864
339.84	119.555942
340.32	119.914795
340.8	120.223904
341.28	120.480737
341.76	120.684047
342.24	120.83387
342.71	120.93138
343.2	120.978827
343.68	120.97975
344.15	120.939313
344.64	120.864449
345.12	120.763562
345.57	120.645877
346.08	120.520704
346.56	120.39687
347.03	120.282415
347.52	120.18449
348.	120.109375
348.47	120.06253
348.96	120.048652
349.44	120.071706
349.91	120.134987
350.4	120.241248
350.88	120.392889
351.36	120.592136
351.84	120.841051
352.32	121.141229
352.8	121.49319
353.28	121.895763
353.76	122.345875
354.24	122.83914
354.71	123.37115
355.2	123.938821
355.68	124.540844
356.15	125.17692
356.64	125.84632
357.12	126.546607
357.57	127.272962
358.08	128.01815
358.56	128.772951
359.03	129.526933
359.52	130.269467
360.	130.990883
360.47	131.683575
360.96	132.342781
361.44	132.966783
361.91	133.556471
362.4	134.114448
362.88	134.644031
363.36	135.148426
363.84	135.63025
364.32	136.091482
364.8	136.533868
365.28	136.959811
365.76	137.373469
366.24	137.781406
366.71	138.192117
367.2	138.61458
367.68	139.056667
368.15	139.524163
368.64	140.020472
369.12	140.546835
369.57	141.102785
370.08	141.686666
370.56	142.296205
371.03	142.928952
371.52	143.582302
372.	144.25326
372.47	144.938283
372.96	145.63313
373.44	146.332765
373.91	147.031208
374.4	147.721385
374.88	148.395118
375.36	149.043271
375.84	149.656325
376.32	150.225585
376.8	150.744941
377.28	151.212406
377.76	151.630486
378.24	152.005215
378.71	152.34458
379.2	152.657171
379.68	152.951385
380.15	153.235041
380.64	153.515207
381.12	153.798074
381.57	154.088844
382.08	154.391556
382.56	154.708865
383.03	155.041766
383.52	155.389257
384.	155.748043
384.47	156.112359
384.96	156.474007
385.44	156.822687
385.91	157.146663
386.4	157.433879
386.88	157.673508
387.36	157.857667
387.84	157.982661
388.32	158.049102
388.8	158.060937
389.28	158.024063
389.76	157.945209
390.24	157.831348
390.71	157.689537
391.2	157.527036
391.68	157.351774
392.15	157.172861
392.64	156.789
393.12	156.836391
393.57	156.691671
394.08	156.569466
394.56	156.472841
395.03	156.402604
395.52	156.357084
396.	156.332214
396.47	156.321923
396.96	156.318884
397.44	156.315669
397.91	156.306177
398.4	156.286899
398.88	156.25741
399.36	156.219878
399.84	156.177983
400.32	156.135855
400.8	156.097428
401.28	156.066214
401.76	156.045378
402.24	156.037944
402.71	156.047019
403.2	156.075946
403.68	156.128322
404.15	156.207806
404.64	156.317702
405.12	156.460368
405.57	156.636582
406.08	156.84505
406.56	157.082193
407.03	157.342322
407.52	157.618286
408.	157.902679
408.47	158.189481
408.96	158.475626
409.44	158.761694
409.91	159.051378
410.4	159.350114
410.88	159.663715
411.35	159.491
411.84	160.355948
412.32	160.742837
412.8	161.161358
413.28	161.614349
413.76	162.104351
414.24	162.633503
414.71	163.203228
415.2	163.813701
415.68	164.463219
416.15	165.147627
416.64	165.853
417.12	166.590588
417.57	167.327382
418.08	168.056709
418.56	168.764442
419.03	169.437489
419.52	170.065403
420.	170.641542
420.47	171.163237
420.96	171.63099
421.44	172.047453
421.91	172.414912
422.4	172.736495
422.88	173.015436
423.35	173.255023
423.84	173.45859
424.32	173.629693
424.8	173.772237
425.28	173.89044
425.76	173.988615
426.24	174.070801
426.71	174.140312
427.2	174.199313
427.68	174.248521
428.15	174.287131
428.64	174.31301
429.12	174.323213
429.57	174.31487
430.08	174.28635
430.56	174.23834
431.03	174.174311
431.52	174.100073
