# Supplementary material for: Towards the engineering of a photon-only two-stroke rotary molecular motor
Source: Nat Commun. 2022 Oct 28;13:6433. doi: 10.1038/s41467-022-33695-x (PMC9616945; doi:10.1038/s41467-022-33695-x)
Supplement: Supplementary file 13 — Source Data [file 41467_2022_33695_MOESM13_ESM.zip › Figure 4D source data/traj-4.txt]

time(fs) , θ(deg.)
0.	6.437513
0.48	6.490737
0.96	6.517228
1.44	6.513435
1.92	6.479711
2.4	6.419804
2.88	6.339141
3.36	6.243209
3.84	6.136727
4.32	6.023483
4.8	5.90651
5.279	5.788327
5.76	5.67118
6.24	5.557231
6.72	5.448698
7.199	5.347939
7.68	5.257445
8.16	5.17975
8.64	5.117174
9.12	5.071435
9.6	5.043116
10.08	5.031113
10.559	5.032231
11.04	5.041178
11.52	5.051255
12.	5.055901
12.48	5.050665
12.959	5.03442
13.44	5.008906
13.92	4.977133
14.399	4.94195
14.879	4.90535
15.36	4.868417
15.84	4.83154
16.32	4.794698
16.8	4.757724
17.28	4.720524
17.758	4.683252
18.24	4.646439
18.72	4.611021
19.2	4.578243
19.68	4.549375
20.16	4.525218
20.64	4.505455
21.117	4.487981
21.598	4.468469
22.08	4.440535
22.56	4.396882
23.04	4.331423
23.52	4.241476
24.	4.12854
24.48	3.153
24.96	3.852975
25.438	3.701339
25.918	3.546642
26.4	3.392322
26.88	3.241095
27.36	3.095244
27.84	2.956888
28.32	2.828214
28.797	2.711646
29.278	2.609949
29.758	2.526217
30.24	2.463721
30.72	2.42556
31.2	2.414114
31.68	2.430356
32.16	2.473159
32.64	2.538818
33.12	2.621106
33.6	2.712225
34.08	2.804813
34.56	2.894351
35.04	2.980535
35.516	3.066588
36.	3.157263
36.48	3.256
36.96	3.369005
37.44	3.495163
37.92	3.636287
38.4	3.792515
38.875	3.963669
39.36	4.149539
39.836	4.350073
40.32	4.565463
40.8	4.796091
41.28	5.042326
41.76	5.304169
42.235	5.580782
42.72	5.867
43.196	6.167694
43.68	6.467821
44.16	6.762235
44.64	7.04172
45.12	7.297755
45.6	7.524762
46.08	7.721491
46.555	7.890432
47.04	8.035808
47.516	8.16165
48.	8.270823
48.48	8.36492
48.96	8.444591
49.44	8.510005
49.92	8.561294
50.4	8.598878
50.875	8.623686
51.36	8.637215
51.836	8.641436
52.32	8.638548
52.8	8.630636
53.28	8.619271
53.76	8.605134
54.235	8.587704
54.72	8.565074
55.196	8.533964
55.68	8.490155
56.16	8.429489
56.64	8.349294
57.12	8.249458
57.594	8.132382
58.08	8.001916
58.555	7.862165
59.04	7.716821
59.516	7.569039
60.	7.421626
60.48	7.277341
60.96	7.139131
61.44	7.010267
61.915	6.894313
62.4	6.794923
62.875	6.715487
63.36	6.658686
63.836	6.626056
64.32	6.617666
64.8	6.631945
65.28	6.665649
65.75	6.713933
66.24	6.77058
66.72	6.828626
67.2	6.88159
67.67	6.925163
68.16	6.958466
68.64	6.983957
69.12	7.006089
69.6	7.029669
70.08	7.058793
70.56	7.096487
71.03	7.144836
71.52	7.205289
72.	7.278983
72.48	7.366937
72.96	7.470126
73.44	7.589376
73.92	7.725149
74.39	7.877235
74.88	8.044445
75.36	8.224388
75.84	8.413347
76.32	8.606281
76.8	8.796911
77.28	8.977963
77.75	9.141691
78.24	9.280745
78.72	9.389181
79.2	9.463147
79.67	9.500859
80.16	9.501984
80.64	9.466976
81.11	9.396738
81.6	9.292684
82.08	9.15696
82.56	8.992644
83.03	8.803812
83.52	8.595448
84.	8.373272
84.47	8.143515
84.96	7.912627
85.44	7.686906
85.92	7.471971
86.39	7.272111
86.88	7.089599
87.36	6.924171
87.84	6.772923
88.32	6.630832
88.8	6.491975
89.28	6.351199
89.75	6.20559
90.24	6.055031
90.72	5.901689
91.2	5.748982
91.67	5.600703
92.16	5.460584
92.64	5.33224
93.11	5.219274
93.6	5.125402
94.08	5.054523
94.56	5.010706
95.03	4.084
95.52	5.020647
96.	5.081921
96.47	5.184523
96.96	5.329651
97.44	5.51658
97.92	5.742292
98.39	6.001453
98.88	6.286908
99.36	6.590839
99.84	6.906387
100.32	7.229048
100.8	7.557003
101.28	7.890219
101.75	8.22907
102.24	8.57334
102.72	8.921919
103.2	9.273018
103.67	9.624555
104.16	9.974523
104.64	10.32125
105.11	10.663535
105.6	11.000696
106.08	11.332546
106.56	11.659315
107.03	11.981471
107.52	12.299436
108.	12.613176
108.47	12.921705
108.96	13.222585
109.44	13.511533
109.92	13.78236
110.39	14.027568
110.88	14.239889
111.36	14.414538
111.83	14.550959
112.32	14.652804
112.8	14.726349
113.28	14.778695
113.75	14.816712
114.24	14.846711
114.72	14.874503
115.19	14.905521
115.67	14.944917
116.16	14.586
116.64	15.068126
117.11	15.1607
117.6	15.278799
118.08	15.424892
118.56	15.600096
119.03	15.80377
119.52	16.033154
120.	16.283199
120.47	16.546614
120.96	16.814203
121.44	17.075667
121.92	17.321098
122.39	17.543041
122.88	17.738318
123.36	17.908365
123.83	18.057939
124.32	18.193252
124.8	18.320582
125.28	18.445593
125.75	18.573119
126.24	18.707155
126.72	18.850937
127.19	19.007047
127.67	19.177539
128.16	19.364045
128.64	19.56785
129.12	19.789888
129.6	20.030645
130.07	20.284
130.56	20.566876
131.04	20.859296
131.51	21.16399
132.	21.476439
132.48	21.790792
132.96	22.061
133.44	22.394625
133.92	22.665693
134.4	22.903836
134.88	23.103187
135.35	23.263826
135.84	23.39245
136.32	23.500463
136.78	23.601019
137.28	23.706768
137.76	23.828809
138.24	23.976463
138.72	24.157385
139.2	24.377695
139.68	24.641963
140.16	24.953069
140.64	25.31196
141.12	25.717443
141.6	26.166104
142.07	26.652411
142.56	27.168985
143.04	27.706944
143.51	28.256206
144.	28.805742
144.48	29.343853
144.96	29.858659
145.44	30.339129
145.92	30.776674
146.4	31.166824
146.88	31.50
147.35	31.810563
147.84	32.075298
148.32	32.311375
148.78	32.525488
149.28	32.723492
149.76	32.910456
150.23	33.090812
150.72	33.268462
151.2	33.446786
151.68	33.628574
152.16	33.815903
152.64	34.010018
153.12	34.211254
153.6	34.419018
154.07	34.631818
154.56	34.847258
155.04	35.061964
155.51	35.271432
156.	35.46984
156.48	35.650022
156.96	35.803874
157.44	35.923478
157.92	36.002916
158.4	36.036
158.88	36.036811
159.35	35.733
159.84	35.932658
160.32	35.845503
160.78	35.743401
161.28	35.631427
161.76	35.513573
162.23	35.3928
162.72	35.271131
163.2	35.149798
163.68	35.029464
164.16	34.91048
164.64	34.793112
165.12	34.677659
165.6	34.564434
166.07	34.453597
166.56	34.344905
167.04	34.237495
167.51	34.12989
168.	34.020462
168.48	33.908423
168.95	33.795038
169.44	33.684344
169.92	33.582778
170.4	33.497942
170.88	33.437203
171.35	33.406744
171.84	33.411128
172.32	33.453221
172.78	33.534268
173.28	33.654046
173.76	33.811093
174.23	34.003037
174.72	34.226
175.2	34.480008
175.68	34.759312
176.16	35.062449
176.64	35.387121
177.12	35.730887
177.6	36.090774
178.07	36.46289
178.56	36.842108
179.04	37.221969
179.51	37.595033
180.	37.953944
180.48	38.293183
180.95	38.610737
181.44	38.908596
181.92	39.191664
182.4	39.465885
182.88	39.73664
183.35	40.007843
183.84	40.281592
184.32	40.558192
184.78	40.836435
185.28	41.114111
185.76	41.388635
186.23	41.657634
186.72	41.919309
187.2	42.17253
187.68	42.416691
188.16	42.651458
188.64	42.876437
189.12	43.090821
189.6	43.293021
190.07	43.480359
190.56	43.648991
191.04	43.794379
191.51	43.912585
192.	44.002193
192.48	44.065901
192.95	44.110639
193.44	44.14611
193.92	44.182772
194.4	44.230257
194.88	44.296538
195.35	44.387674
195.84	44.507911
196.32	44.655
196.78	44.845528
197.28	45.065426
197.76	45.320031
198.23	45.609194
198.72	45.932151
199.2	46.287332
199.68	46.672135
200.16	47.08269
200.64	47.513596
201.12	47.957681
201.6	48.405847
202.07	48.847273
202.56	49.270327
203.04	49.664533
203.51	50.023178
204.	50.345181
204.48	50.634778
204.95	50.899226
205.44	51.146068
205.92	51.381221
206.4	51.608104
206.88	51.827602
207.35	52.03857
207.84	52.238648
208.32	52.425125
208.78	52.595621
209.28	52.748507
209.76	52.88305
210.23	52.361
210.72	53.098233
211.2	53.180885
211.67	53.248678
212.16	53.302772
212.64	53.343754
213.12	53.371253
213.6	53.383682
214.07	53.378332
214.56	53.35217
215.04	53.303463
215.51	53.233629
216.	53.148069
216.48	53.055227
216.95	52.964531
217.44	52.884467
217.92	52.821535
218.4	52.780051
218.88	52.762518
219.35	52.770204
219.84	52.803682
220.32	52.863232
220.78	52.949063
221.28	53.061393
221.76	53.200433
222.23	53.366279
222.72	53.558765
223.2	53.777253
223.67	54.020375
224.16	54.285745
224.64	54.569704
225.12	54.867214
225.6	55.172227
226.07	55.478873
226.56	55.783569
227.04	56.087196
227.51	56.395682
228.	56.718195
228.48	57.064143
228.95	57.440805
229.44	57.852349
229.92	58.233
230.38	58.782312
230.88	59.296493
231.35	59.838285
231.84	60.402685
232.32	60.984149
232.78	61.576771
233.28	62.174413
233.76	62.770802
234.23	63.359594
234.72	63.934409
235.2	64.48886
235.67	65.016559
236.16	65.511149
236.64	65.966418
237.12	66.376598
237.6	66.737045
238.07	67.045361
238.56	67.302644
239.04	67.513939
239.51	67.687326
240.	67.832157
240.48	67.957519
240.95	68.07147
241.44	68.180902
241.92	68.291685
242.38	68.408853
242.88	68.536735
243.35	68.679009
243.84	68.838708
244.32	69.018199
244.78	69.21914
245.28	69.442442
245.76	69.688202
246.23	69.955628
246.72	70.242946
247.2	70.547292
247.67	70.864575
248.16	71.189389
248.64	71.515203
249.12	71.835198
249.6	72.143955
250.07	72.43942
250.56	72.723783
251.04	73.002537
251.51	73.282419
252.	73.569612
252.48	73.868783
252.95	74.182866
253.44	74.513218
253.92	74.859911
254.38	75.22202
254.88	75.597875
255.35	75.985263
255.84	76.3816
256.32	76.784065
256.8	77.189718
257.28	77.595619
257.76	77.945
258.24	78.397063
258.71	78.787545
259.2	79.168029
259.68	79.536018
260.15	79.888731
260.64	80.223266
261.12	80.537154
261.57	80.829114
262.08	81.0995
262.56	81.350071
263.03	81.583228
263.52	81.801205
264.	82.005611
264.48	82.197343
264.96	82.376765
265.44	82.543956
265.92	82.69898
266.4	82.842092
266.88	82.973902
267.36	83.095509
267.84	83.208584
268.32	83.31539
268.8	83.418686
269.28	83.521451
269.76	83.626358
270.24	83.735133
270.71	83.847972
271.2	83.963409
271.68	84.078888
272.15	84.191982
272.64	84.301678
273.12	84.409076
273.57	84.517098
274.08	84.629492
274.56	84.749773
275.03	84.88051
275.52	85.023061
276.	85.177604
276.48	85.343346
276.96	85.518795
277.44	85.702063
277.92	85.891163
278.4	86.084306
278.88	86.28016
279.36	86.478045
279.84	86.677987
280.32	86.880602
280.8	87.086778
281.28	87.297247
281.76	87.512199
282.24	87.731066
282.71	87.952606
283.2	88.175292
283.68	88.397845
284.15	88.619655
284.64	88.840792
285.12	89.06163
285.57	89.282313
286.08	89.50236
286.56	89.720542
287.03	89.934985
287.52	90.143398
288.	90.343326
288.47	90.625864
288.96	90.929026
289.44	91.251849
289.92	91.593562
290.4	91.95378
290.88	92.332526
291.36	92.730049
291.84	93.146532
292.32	93.581812
292.8	94.035211
293.28	94.505593
293.76	94.991711
294.24	95.492822
294.71	96.009394
295.2	96.543508
295.68	97.098598
296.15	97.6786
296.64	98.286912
297.12	98.925578
297.57	99.594831
298.08	100.292967
298.56	101.016477
299.03	101.760395
299.52	102.518833
300.	103.285624
300.47	104.054959
300.96	104.821836
301.44	105.582184
301.92	106.332578
302.4	107.069717
302.88	107.789874
303.36	108.488525
303.84	109.160271
304.32	109.799032
304.8	110.398593
305.28	110.953544
305.76	111.460503
306.24	111.919213
306.71	112.332825
307.2	112.7072
307.68	113.049651
308.15	113.367801
308.64	113.668888
309.12	113.959536
309.57	114.245823
310.08	114.533504
310.56	114.828264
311.03	115.135913
311.52	115.462393
312.	115.813553
312.47	116.194701
312.96	116.610089
313.44	117.062506
313.92	117.553063
314.4	118.081146
314.88	118.644502
315.36	119.239527
315.84	119.861957
316.32	120.50799
316.8	121.175442
317.28	121.864116
317.76	122.574983
318.24	123.308722
318.71	124.064513
319.2	124.839554
319.68	125.629203
320.15	126.427492
320.64	127.227772
321.12	128.023371
321.57	128.808151
322.08	129.576896
322.56	130.325405
323.03	131.050303
323.52	131.748611
324.	132.417232
324.47	133.052476
324.96	133.649714
325.44	134.20326
325.92	134.70665
326.4	135.153538
326.88	135.539229
327.36	135.862321
327.84	136.125464
328.32	136.334653
328.8	136.497559
329.28	136.621921
329.76	136.714629
330.24	136.781488
330.71	136.827398
331.2	136.856702
331.68	136.873537
332.15	136.882126
332.64	136.886917
333.12	136.89259
333.57	136.903924
334.08	136.925574
334.56	136.961818
335.03	137.016272
335.52	137.091591
336.	137.189197
336.47	137.309121
336.96	137.450207
337.44	137.610875
337.91	137.790399
338.4	137.990116
338.88	138.213768
339.36	138.46678
339.84	138.755028
340.32	139.083771
340.8	139.457066
341.28	139.877614
341.76	140.346892
342.24	140.865381
342.71	141.432795
343.2	142.048194
343.68	142.709
344.15	143.415726
344.64	144.161946
345.12	144.943815
345.57	145.754889
346.08	146.586891
346.56	147.42971
347.03	148.271909
347.52	149.102079
348.	149.910953
348.47	150.693481
348.96	151.44955
349.44	152.182835
349.91	152.89867
350.4	153.602229
350.88	154.297607
351.36	154.98766
351.84	155.674251
352.32	156.358577
352.8	157.041429
353.28	157.723298
353.76	158.40436
354.24	159.084389
354.71	159.762663
355.2	160.437876
355.68	161.108035
356.15	161.770318
356.64	162.420946
357.12	163.055215
357.57	163.667937
358.08	164.254463
358.56	164.812113
359.03	165.341344
359.52	165.845866
360.	166.331589
360.47	166.805035
360.96	167.271896
361.44	167.740641
361.91	168.215919
362.4	168.701565
362.88	169.200541
363.36	169.715058
363.84	170.246795
364.32	170.796969
364.8	171.366292
365.28	171.954923
365.76	172.562375
366.24	173.187321
366.71	173.8273
367.2	174.47839
367.68	175.135012
368.15	175.790094
368.64	176.435321
369.12	177.064759
369.57	177.675261
370.08	178.26692
370.56	178.842431
371.03	179.405432
371.52	179.959034
372.	180.505017
372.47	181.043666
372.96	181.573962
373.44	182.093876
373.91	182.600668
374.4	183.091158
374.88	183.561972
375.36	184.009749
375.84	184.431279
376.32	184.823521
376.8	185.183483
377.28	185.507
377.76	185.793464
378.24	186.035731
378.71	186.230387
379.2	186.3737
379.68	186.464229
380.15	186.504471
380.64	186.501509
381.12	186.466091
381.57	186.410652
382.08	186.347385
382.56	186.287087
383.03	186.239047
383.52	186.208376
384.	186.200542
384.47	186.219791
384.96	186.269508
385.44	186.352562
385.91	186.471532
386.4	186.628679
386.88	186.825718
387.36	187.063414
387.84	187.341106
388.32	187.656408
388.8	188.005089
389.28	188.380191
389.76	188.772837
390.24	189.173732
390.71	189.575114
391.2	189.972312
391.68	190.364021
392.15	190.751273
392.64	191.135938
393.12	191.519552
393.57	191.902749
394.08	192.285202
394.56	192.665882
395.03	193.043485
395.52	193.416883
396.	193.785505
396.47	194.149512
396.96	194.509725
397.44	194.867302
397.91	195.223244
398.4	195.577794
398.88	195.929844
399.36	196.276461
399.84	196.612744
400.32	196.932301
400.8	197.228637
401.28	197.497369
401.76	197.738356
402.24	197.956485
402.71	198.160615
403.2	198.3551
403.68	198.547277
404.15	198.742362
404.64	198.942034
405.12	199.145761
405.57	199.351732
406.08	199.557674
406.56	199.76147
407.03	199.961516
407.52	200.156793
408.	200.346766
408.47	200.531122
408.96	200.709469
409.44	200.881024
409.91	201.044312
410.4	201.196962
410.88	201.335737
411.35	201.457223
411.84	201.561274
412.32	201.643863
412.8	201.707473
413.28	201.758186
413.76	201.804264
414.24	201.854093
414.71	201.91451
415.2	201.987
415.68	202.08261
416.15	202.192577
416.64	202.3189
417.12	202.460096
417.57	202.61469
418.08	202.781499
418.56	202.959686
419.03	203.148618
419.52	203.34762
420.	203.555681
420.47	203.771145
420.96	203.991464
421.44	204.213091
421.91	204.431696
422.4	204.642919
422.88	204.843712
423.35	205.033821
423.84	205.216469
424.32	205.397557
424.8	205.58369
425.28	205.780159
425.76	205.989756
426.24	206.212626
426.71	206.446865
427.2	206.689422
427.68	206.936
428.15	207.186732
428.64	207.436589
429.12	207.685413
429.57	207.932719
430.08	208.178302
430.56	208.421799
431.03	208.662282
431.52	208.897956
