# Supplementary material for: Towards the engineering of a photon-only two-stroke rotary molecular motor
Source: Nat Commun. 2022 Oct 28;13:6433. doi: 10.1038/s41467-022-33695-x (PMC9616945; doi:10.1038/s41467-022-33695-x)
Supplement: Supplementary file 13 — Source Data [file 41467_2022_33695_MOESM13_ESM.zip › Figure 4D source data/traj-40.txt]

time(fs) , θ(deg.)
0.	7.915701
0.48	7.943451
0.96	7.971256
1.44	8.001249
1.92	8.035066
2.4	8.073964
2.88	8.119122
3.36	8.172043
3.84	8.234966
4.32	8.311186
4.8	8.405138
5.279	8.522109
5.76	8.667408
6.24	8.844975
6.72	9.055718
7.199	9.296311
7.68	9.559231
8.16	9.834188
8.64	10.110339
9.12	10.378294
9.6	10.631257
10.08	10.86506
10.559	11.077441
11.04	11.267101
11.52	11.433006
12.	11.574074
12.48	11.689195
12.959	11.777439
13.44	11.838326
13.92	11.872075
14.399	11.879818
14.879	11.863764
15.36	11.827319
15.84	11.775165
16.32	11.713167
16.8	11.647978
17.28	11.586146
17.758	11.532746
18.24	11.48993
18.72	11.456168
19.2	11.426795
19.68	11.395709
20.16	11.357312
20.64	11.307797
21.117	11.2454
21.598	11.169914
22.08	11.081
22.56	10.982642
23.04	10.872931
23.52	10.753986
24.	10.627052
24.48	10.493597
24.96	10.355392
25.438	10.214554
25.918	10.073581
26.4	9.935387
26.88	9.803337
27.36	9.68121
27.84	9.57299
28.32	9.482319
28.797	9.411604
29.278	9.360975
29.758	9.327685
30.24	9.306498
30.72	9.291025
31.2	9.275258
31.68	9.25454
32.16	9.225799
32.64	9.187384
33.12	9.138875
33.6	9.080974
34.08	9.015428
34.56	8.944858
35.04	8.872481
35.516	8.801777
36.	8.736179
36.48	8.678863
36.96	8.632645
37.44	8.599
37.92	8.583131
38.4	8.584083
38.875	8.604765
39.36	8.646767
39.836	8.710865
40.32	8.796286
40.8	8.900092
41.28	9.017195
41.76	9.141147
42.235	9.265265
42.72	9.383471
43.196	9.490683
43.68	9.582885
44.16	9.657155
44.64	9.711662
45.12	9.745643
45.6	9.759304
46.08	9.753643
46.555	9.730277
47.04	9.691299
47.516	9.639204
48.	9.576874
48.48	9.507613
48.96	9.435207
49.44	9.364006
49.92	9.298963
50.4	9.245562
50.875	9.209507
51.36	9.196101
51.836	9.209366
52.32	9.25124
52.8	9.321249
53.28	9.416879
53.76	9.534451
54.235	9.670117
54.72	9.820714
55.196	9.984298
55.68	10.160309
56.16	10.349348
56.64	10.552685
57.12	10.771703
57.594	11.007455
58.08	11.260394
58.555	11.530273
59.04	11.816182
59.516	12.116649
60.	12.429812
60.48	12.753637
60.96	13.086205
61.44	13.426027
61.915	13.772279
62.4	14.124762
62.875	14.483328
63.36	14.84684
63.836	15.212187
64.32	15.574135
64.8	15.926214
65.28	16.2621
65.75	16.576728
66.24	16.866836
66.72	17.13094
67.2	17.368951
67.67	17.581697
68.16	17.770465
68.64	17.93665
69.12	18.081515
69.6	18.20605
70.08	18.31089
70.56	18.396304
71.03	18.462241
71.52	18.50847
72.	18.534851
72.48	18.541797
72.96	18.530919
73.44	18.505611
73.92	18.471115
74.39	18.433677
74.88	18.398976
75.36	18.370703
75.84	18.350208
76.32	18.337286
76.8	18.331429
77.28	18.33278
77.75	18.342473
78.24	18.362475
78.72	18.395191
79.2	18.443037
79.67	18.508113
80.16	18.591969
80.64	18.695464
81.11	18.818667
81.6	18.960808
82.08	19.120301
82.56	19.294884
83.03	19.481992
83.52	19.679403
84.	19.88613
84.47	20.103199
84.96	20.333711
85.44	20.581746
85.92	20.850351
86.39	21.139714
86.88	21.446635
87.36	21.765473
87.84	22.089731
88.32	22.413388
88.8	22.731564
89.28	23.04066
89.75	23.338214
90.24	23.622659
90.72	23.893078
91.2	24.148988
91.67	24.390153
92.16	24.616422
92.64	24.827626
93.11	25.023525
93.6	25.203847
94.08	25.36845
94.56	25.51766
95.03	25.652728
95.52	25.776243
96.	25.892149
96.47	26.00517
96.96	26.119791
97.44	26.239284
97.92	26.365338
98.39	26.498385
98.88	26.638258
99.36	26.784743
99.84	26.937825
100.32	27.097693
100.8	27.264606
101.28	27.43874
101.75	27.620051
102.24	27.80816
102.72	28.002247
103.2	28.200958
103.67	28.402306
104.16	28.603603
104.64	28.801466
105.11	28.992011
105.6	29.171336
106.08	29.336279
106.56	29.485259
107.03	29.618782
107.52	29.73924
108.	29.847
108.47	29.954108
108.96	30.053745
109.44	30.149934
109.92	30.243057
110.39	30.333253
110.88	30.420655
111.36	30.505426
111.83	30.587695
112.32	30.667479
112.8	30.74462
113.28	30.818738
113.75	30.889225
114.24	30.955251
114.72	31.0158
115.19	31.069742
115.67	31.115986
116.16	31.153776
116.64	31.183138
117.11	31.205383
117.6	31.223475
118.08	31.242023
118.56	31.266793
119.03	31.303935
119.52	31.359278
120.	31.437952
120.47	31.544317
120.96	31.681991
121.44	31.85386
121.92	32.06203
122.39	32.307779
122.88	32.591516
123.36	32.912769
123.83	33.270177
124.32	33.661486
124.8	34.083541
125.28	34.532261
125.75	35.002611
126.24	35.488613
126.72	35.983472
127.19	36.479924
127.67	36.970893
128.16	37.450411
128.64	37.914566
129.12	38.362024
129.6	38.793789
130.07	39.212262
130.56	39.620155
131.04	40.019817
131.51	40.413087
132.	40.801394
132.48	41.18587
132.96	41.567349
133.44	41.946306
133.92	42.322771
134.4	42.696275
134.88	43.065798
135.35	43.429753
135.84	43.785983
136.32	44.131779
136.78	44.463935
137.28	44.778896
137.76	45.073039
138.24	45.343143
138.72	45.586975
139.2	45.803835
139.68	45.994827
140.16	46.162614
140.64	46.310728
141.12	46.442783
141.6	46.561963
142.07	46.670898
142.56	46.771737
143.04	46.866237
143.51	46.955799
144.	47.041477
144.48	47.123982
144.96	47.203698
145.44	47.280707
145.92	47.354807
146.4	47.425525
146.88	47.49211
147.35	47.55351
147.84	47.608378
148.32	47.655133
148.78	47.692156
149.28	47.718147
149.76	47.732619
150.23	47.736404
150.72	47.731896
151.2	47.722805
151.68	47.713395
152.16	47.707601
152.64	47.708493
153.12	47.718278
153.6	47.738591
154.07	47.770763
154.56	47.815943
155.04	47.875062
155.51	47.948743
156.	48.037182
156.48	48.14007
156.96	48.256522
157.44	48.385048
157.92	48.523538
158.4	48.669299
158.88	48.819167
159.35	48.969733
159.84	49.117679
160.32	49.260228
160.78	49.395589
161.28	49.523282
161.76	49.644174
162.23	49.760202
162.72	49.873913
163.2	49.988048
163.68	50.105317
164.16	50.228311
164.64	50.359463
165.12	50.501006
165.6	50.654925
166.07	50.822906
166.56	51.006269
167.04	51.205908
167.51	51.422217
168.	51.65503
168.48	51.903583
168.95	52.166529
169.44	52.442028
169.92	52.727922
170.4	53.022012
170.88	53.322395
171.35	53.627795
171.84	53.93775
172.32	54.252571
172.78	54.572992
173.28	54.853
173.76	55.232718
174.23	55.571816
174.72	55.916273
175.2	56.265383
175.68	56.618536
176.16	56.97521
176.64	57.334863
177.12	57.696828
177.6	58.060212
178.07	58.423843
178.56	58.786235
179.04	59.145616
179.51	59.500018
180.	59.84747
180.48	60.186283
180.95	60.515392
181.44	60.834655
181.92	61.14499
182.4	61.448264
182.88	61.746871
183.35	62.043128
183.84	62.338691
184.32	62.634294
184.78	62.929913
185.28	63.225218
185.76	63.520038
186.23	63.814608
186.72	64.109574
187.2	64.405859
187.68	64.704474
188.16	65.006352
188.64	65.31222
189.12	65.622509
189.6	65.937313
190.07	66.256426
190.56	66.579447
191.04	66.90596
191.51	67.235778
192.	67.569175
192.48	67.907044
192.95	68.250862
193.44	68.60234
193.92	68.96272
194.4	69.331824
194.88	69.707287
195.35	70.084426
195.84	70.456943
196.32	70.818118
196.78	71.161905
197.28	71.483559
197.76	71.779769
198.23	72.048464
198.72	72.288539
199.2	72.499567
199.68	72.681602
200.16	72.835064
200.64	72.960719
201.12	73.059757
201.6	73.133924
202.07	73.185688
202.56	73.21837
203.04	73.236169
203.51	73.24406
204.	73.247542
204.48	73.252299
204.95	73.263818
205.44	73.28707
205.92	73.326309
206.4	73.385059
206.88	73.466235
207.35	73.572316
207.84	73.705453
208.32	73.867466
208.78	74.059747
209.28	74.283109
209.76	74.537647
210.23	74.822642
210.72	75.136558
211.2	75.477155
211.67	75.841718
212.16	76.227376
212.64	76.631426
213.12	77.051593
213.6	77.486167
214.07	77.933962
214.56	78.394128
215.04	78.865843
215.51	79.347913
216.	79.838397
216.48	80.334351
216.95	80.831826
217.44	81.326191
217.92	81.8127
218.4	82.287142
218.88	82.746374
219.35	83.188578
219.84	83.613273
220.32	84.02114
220.78	84.413774
221.28	84.79347
221.76	85.16311
222.23	85.526144
222.72	85.886585
223.2	86.248982
223.67	86.61827
224.16	86.438
224.64	87.397097
225.12	87.815004
225.6	88.255667
226.07	88.720064
226.56	89.207489
227.04	89.715551
227.51	90.240281
228.	90.776398
228.48	91.317659
228.95	91.857294
229.44	92.388441
229.92	92.904502
230.38	93.399396
230.88	93.86773
231.35	94.304926
231.84	94.707328
232.32	95.072312
232.78	95.398439
233.28	95.685603
233.76	95.935151
234.23	96.14989
234.72	96.333969
235.2	96.492603
235.67	96.631715
236.16	96.757564
236.64	96.876357
237.12	96.993886
237.6	97.115176
238.07	97.244114
238.56	97.383114
239.04	97.532848
239.51	97.692163
240.	97.858219
240.48	98.026883
240.95	98.193295
241.44	98.352505
241.92	98.500023
242.38	98.632183
242.88	98.746288
243.35	98.840618
243.84	98.914416
244.32	98.967921
244.78	99.002399
245.28	99.020079
245.76	99.023965
246.23	99.017511
246.72	99.004281
247.2	98.987628
247.67	98.970483
248.16	98.955208
248.64	98.94354
249.12	98.936561
249.6	98.934714
250.07	98.937843
250.56	98.94528
251.04	98.955975
251.51	98.968686
252.	98.982206
252.48	98.995615
252.95	99.008502
253.44	99.021131
253.92	99.034512
254.38	99.050376
254.88	99.071081
255.35	99.099456
255.84	99.138591
256.32	99.191576
256.8	99.261209
257.28	99.34974
257.76	99.458691
258.24	99.588785
258.71	99.737
259.2	99.911476
259.68	100.101922
260.15	100.309329
260.64	100.53112
261.12	100.764048
261.57	101.004113
262.08	101.246519
262.56	101.485787
263.03	101.716073
263.52	101.931744
264.	102.12808
264.48	102.301896
264.96	102.451849
265.44	102.578352
265.92	102.683231
266.4	102.769322
266.88	102.587763
267.36	102.427098
267.84	102.291311
268.32	102.183866
268.8	102.10773
269.28	102.065453
269.76	102.059239
270.24	102.090989
270.71	102.162308
271.2	102.274455
271.68	102.428233
272.15	102.623827
272.64	102.860614
273.12	103.136993
273.57	103.450311
274.08	103.796984
274.56	104.172901
275.03	104.574151
275.52	104.898
276.	105.443116
276.48	105.910866
276.96	106.404
277.44	106.926489
277.92	107.482646
278.4	108.076439
278.88	108.711012
279.36	109.388411
279.84	110.109475
280.32	110.873864
280.8	111.680115
281.28	112.525743
281.76	113.407267
282.24	114.320179
282.71	115.258823
283.2	116.216216
283.68	117.18391
284.15	118.152022
284.64	119.109614
285.12	120.04555
285.57	120.949715
286.08	121.814248
286.56	122.634261
287.03	123.407783
287.52	124.135131
288.	124.818106
288.47	125.459329
288.96	126.06178
289.44	126.628511
289.92	127.162464
290.4	127.666342
290.88	128.142523
291.36	128.592987
291.84	129.019241
292.32	129.422259
292.8	129.802407
293.28	130.159359
293.76	130.491
294.24	130.798306
294.71	131.075274
295.2	131.318984
295.68	131.52495
296.15	131.688892
296.64	131.807862
297.12	131.881355
297.57	131.91188
298.08	131.904703
298.56	131.866942
299.03	131.80649
299.52	131.731107
300.	131.647847
300.47	131.56278
300.96	131.480928
301.44	131.406337
301.92	131.342198
302.4	131.290985
302.88	131.254536
303.36	131.234059
303.84	131.230032
304.32	131.242035
304.8	131.268566
305.28	131.306924
305.76	131.353313
306.24	131.403392
306.71	131.453379
307.2	131.501548
307.68	131.549415
308.15	131.601832
308.64	131.665924
309.12	131.749562
309.57	131.860145
310.08	132.003946
310.56	132.185919
311.03	132.409744
311.52	132.677972
312.	132.992167
312.47	133.353011
312.96	133.760369
313.44	134.213299
313.92	134.71001
314.4	135.247742
314.88	135.822598
315.36	136.429321
315.84	137.061062
316.32	137.709257
316.8	138.363817
317.28	139.013898
317.76	139.649416
318.24	140.263034
318.71	140.851715
319.2	141.416912
319.68	141.963355
320.15	142.497304
320.64	143.025134
321.12	143.552555
321.57	144.084343
322.08	144.62436
322.56	145.175667
323.03	145.740636
323.52	146.321037
324.	146.918047
324.47	147.53214
324.96	148.162834
325.44	148.80828
325.92	149.464726
326.4	150.12605
326.88	150.783609
327.36	151.426875
327.84	152.045241
328.32	152.630807
328.8	153.180828
329.28	153.698167
329.76	154.189559
330.24	154.663138
330.71	155.12662
331.2	155.586457
331.68	156.047657
332.15	156.513883
332.64	156.987637
333.12	157.470437
333.57	157.962964
334.08	158.465138
334.56	158.976144
335.03	159.494372
335.52	160.017297
336.	160.541281
336.47	161.061347
336.96	161.571063
337.44	162.062774
337.91	162.528496
338.4	162.961528
338.88	163.358167
339.36	163.718453
339.84	164.045498
340.32	164.344093
340.8	164.619497
341.28	164.876797
341.76	165.120686
342.24	165.35546
342.71	165.585102
343.2	165.813366
343.68	166.043833
344.15	166.279931
344.64	166.52492
345.12	166.781833
345.57	167.053338
346.08	167.341445
346.56	167.646989
347.03	167.96892
347.52	168.303633
348.	168.644775
348.47	168.984118
348.96	169.313746
349.44	169.628676
349.91	169.928189
350.4	170.215027
350.88	170.493435
351.36	170.767516
351.84	171.041348
352.32	171.318381
352.8	171.600658
353.28	171.889144
353.76	172.183949
354.24	172.484487
354.71	172.7896
355.2	173.097635
355.68	173.406433
356.15	173.713258
356.64	174.014593
357.12	174.305838
357.57	174.580959
358.08	174.832272
358.56	175.050741
359.03	175.227316
359.52	175.355538
360.	175.434505
360.47	175.470298
360.96	175.474693
361.44	175.462188
361.91	175.447208
362.4	175.44251
362.88	175.458613
363.36	175.503842
363.84	175.584599
364.32	175.705713
364.8	175.870777
365.28	176.082447
365.76	176.342671
366.24	176.652835
366.71	177.013789
367.2	177.425749
367.68	177.888047
368.15	178.398644
368.64	178.953382
369.12	179.545292
369.57	180.164227
370.08	180.797228
370.56	181.430427
371.03	182.052587
371.52	182.658605
372.	183.250176
372.47	183.838081
372.96	184.429341
373.44	185.028485
373.91	185.637327
374.4	186.255458
374.88	186.880546
375.36	187.509324
375.84	188.137486
376.32	188.759908
376.8	189.37416
377.28	189.978864
377.76	190.57122
378.24	191.148144
378.71	191.706294
379.2	192.241776
379.68	192.749663
380.15	193.223459
380.64	193.654754
381.12	194.033543
381.57	194.349873
382.08	194.596949
382.56	194.774177
383.03	194.88806
383.52	194.951481
384.	194.981038
384.47	194.98611
384.96	194.974177
385.44	194.951239
385.91	194.92232
386.4	194.891724
386.88	194.86336
387.36	194.840799
387.84	194.827397
388.32	194.826326
388.8	194.840521
389.28	194.872524
389.76	194.924219
390.24	194.432
390.71	195.088386
391.2	195.197066
391.68	195.316542
392.15	195.437526
392.64	195.547674
393.12	195.6336
393.57	195.68522
394.08	195.700778
394.56	195.688459
395.03	195.662879
395.52	195.639664
396.	195.631851
396.47	195.648841
396.96	195.69682
397.44	195.779582
397.91	195.899287
398.4	196.057
398.88	196.253044
399.36	196.487178
399.84	196.758655
400.32	197.066188
400.8	197.407863
401.28	197.781021
401.76	198.182162
402.24	198.606874
402.71	199.04976
403.2	199.5043
403.68	199.962619
404.15	200.415327
404.64	200.851957
405.12	201.262703
405.57	201.641238
406.08	201.986808
406.56	202.303682
407.03	202.598464
407.52	202.877424
408.	203.145135
408.47	203.404297
408.96	203.656123
409.44	203.900842
409.91	204.13813
410.4	204.367394
410.88	204.587929
411.35	204.798965
411.84	204.663
412.32	205.189117
412.8	205.366421
413.28	205.53079
413.76	205.681652
414.24	205.818526
414.71	205.940607
415.2	206.046228
415.68	206.132825
416.15	206.198188
416.64	206.243092
417.12	206.273611
417.57	206.300823
418.08	206.337887
418.56	206.396855
419.03	206.486879
419.52	206.613818
420.	206.78056
420.47	206.98752
420.96	207.233102
421.44	207.514068
421.91	207.825848
422.4	208.162804
422.88	208.518515
423.35	208.886125
423.84	209.258771
424.32	209.630036
424.8	209.994277
425.28	210.34666
425.76	210.68283
426.24	210.398
426.71	211.288765
427.2	211.549878
427.68	211.77
428.15	211.98126
428.64	212.160061
429.12	212.325058
429.57	212.485009
430.08	212.647143
430.56	212.816583
431.03	212.408
431.52	213.187979
