# Supplementary material for: Towards the engineering of a photon-only two-stroke rotary molecular motor
Source: Nat Commun. 2022 Oct 28;13:6433. doi: 10.1038/s41467-022-33695-x (PMC9616945; doi:10.1038/s41467-022-33695-x)
Supplement: Supplementary file 13 — Source Data [file 41467_2022_33695_MOESM13_ESM.zip › Figure 4D source data/traj-41.txt]

time(fs) , θ(deg.)
0.	-0.452559
0.48	-0.509651
0.96	-0.531807
1.44	-0.515905
1.92	-0.463259
2.4	-0.379668
2.88	-0.27418
3.36	-0.156821
3.84	-0.035931
4.32	0.083789
4.8	0.201379
5.279	0.318008
5.76	0.43493
6.24	0.552091
6.72	0.667665
7.199	0.77841
7.68	0.880798
8.16	0.972691
8.64	1.054955
9.12	1.132105
9.6	1.211637
10.08	1.302617
10.559	1.414361
11.04	1.555548
11.52	1.733533
12.	1.95349
12.48	2.217259
12.959	2.522266
13.44	2.861268
13.92	3.223533
14.399	3.597409
14.879	3.973273
15.36	4.345213
15.84	4.710594
16.32	5.068282
16.8	5.416928
17.28	5.754035
17.758	6.075775
18.24	6.377419
18.72	6.654296
19.2	6.903126
19.68	7.123167
20.16	7.316526
20.64	7.487533
21.117	7.641664
21.598	7.78464
22.08	7.921813
22.56	8.057636
23.04	8.19492
23.52	8.333871
24.	8.471236
24.48	8.600246
24.96	8.711946
25.438	8.79796
25.918	8.85342
26.4	8.878161
26.88	8.875476
27.36	8.849741
27.84	8.80449
28.32	8.741484
28.797	8.660628
29.278	8.560533
29.758	8.439657
30.24	8.297778
30.72	8.137151
31.2	7.962703
31.68	7.781239
32.16	7.600236
32.64	7.426852
33.12	7.267303
33.6	7.126397
34.08	7.006
34.56	6.90937
35.04	6.830715
35.516	6.765543
36.	6.707339
36.48	6.651111
36.96	6.595264
37.44	6.541423
37.92	6.492608
38.4	6.45126
38.875	6.418054
39.36	6.391515
39.836	6.368281
40.32	6.343976
40.8	6.314715
41.28	6.278899
41.76	6.238405
42.235	6.198483
42.72	6.166587
43.196	6.150987
43.68	6.159748
44.16	6.200055
44.64	6.277552
45.12	6.395412
45.6	6.553252
46.08	6.74646
46.555	6.966671
47.04	7.203721
47.516	7.448517
48.	7.695282
48.48	7.94185
48.96	8.1882
49.44	8.434598
49.92	8.680313
50.4	8.923063
50.875	9.159059
51.36	9.383608
51.836	9.592241
52.32	9.782091
52.8	9.952858
53.28	10.106782
53.76	10.247733
54.235	10.380112
54.72	10.508141
55.196	10.635604
55.68	10.765794
56.16	10.90131
56.64	11.043513
57.12	11.191796
57.594	11.343319
58.08	11.493971
58.555	11.640365
59.04	11.781405
59.516	11.918193
60.	12.052731
60.48	12.186589
60.96	12.320109
61.44	12.452084
61.915	12.57982
62.4	12.613
62.875	12.807821
63.36	12.902383
63.836	12.984168
64.32	13.057299
64.8	13.128282
65.28	13.204605
65.75	13.293626
66.24	13.402031
66.72	13.535655
67.2	13.699268
67.67	13.895989
68.16	14.126313
68.64	14.387317
69.12	14.67301
69.6	14.975991
70.08	15.289263
70.56	15.60702
71.03	15.924476
71.52	16.237411
72.	16.541794
72.48	16.833604
72.96	17.1089
73.44	17.364202
73.92	17.597123
74.39	17.806928
74.88	17.994587
75.36	18.162194
75.84	18.31208
76.32	18.446098
76.8	18.565258
77.28	18.669635
77.75	18.758436
78.24	18.83018
78.72	18.88313
79.2	18.916234
79.67	18.930591
80.16	18.930618
80.64	18.923525
81.11	18.916887
81.6	18.916043
82.08	18.922979
82.56	18.936651
83.03	18.953896
83.52	18.970261
84.	18.980756
84.47	18.98074
84.96	18.967028
85.44	18.938905
85.92	18.898402
86.39	18.84964
86.88	18.797621
87.36	18.747078
87.84	18.701693
88.32	18.663674
88.8	18.633568
89.28	18.610304
89.75	18.591709
90.24	18.575833
90.72	18.562941
91.2	18.5569
91.67	18.564371
92.16	18.592053
92.64	18.644038
93.11	18.720816
93.6	18.81974
94.08	18.936052
94.56	19.063907
95.03	19.197294
95.52	19.331084
96.	19.462161
96.47	19.590177
96.96	19.717417
97.44	19.847754
97.92	19.98524
98.39	20.132939
98.88	20.292197
99.36	20.462275
99.84	20.640251
100.32	20.821336
100.8	20.995
101.28	21.172251
101.75	21.338458
102.24	21.504467
102.72	21.679652
103.2	21.873102
103.67	22.090581
104.16	22.33345
104.64	22.599126
105.11	22.88217
105.6	23.175404
106.08	23.470953
106.56	23.761403
107.03	24.041177
107.52	24.307736
108.	24.561959
108.47	24.807323
108.96	25.048344
109.44	25.289057
109.92	25.531973
110.39	25.777524
110.88	26.023883
111.36	26.267285
111.83	26.503189
112.32	26.728492
112.8	26.943843
113.28	27.154031
113.75	27.365722
114.24	27.584334
114.72	27.812124
115.19	28.047939
115.67	28.287958
116.16	28.526666
116.64	28.757725
117.11	28.974737
117.6	29.172084
118.08	29.34583
118.56	29.49438
119.03	29.61849
119.52	29.720536
120.	29.803431
120.47	29.869627
120.96	29.920375
121.44	29.955216
121.92	29.971673
122.39	29.965422
122.88	29.931459
123.36	29.86659
123.83	29.772163
124.32	29.654766
124.8	29.524002
125.28	29.389221
125.75	29.257349
126.24	29.132284
126.72	29.015189
127.19	28.905024
127.67	28.799055
128.16	28.69342
128.64	28.584014
129.12	28.467805
129.6	28.344158
130.07	28.215421
130.56	28.086272
131.04	27.962244
131.51	27.848216
132.	27.747318
132.48	27.660259
132.96	27.584956
133.44	27.51665
133.92	27.449129
134.4	27.377525
134.88	27.301727
135.35	27.227651
135.84	27.164929
136.32	27.123099
136.78	27.109025
137.28	27.126168
137.76	27.17491
138.24	27.253125
138.72	27.356722
139.2	27.480263
139.68	27.617986
140.16	27.765287
140.64	27.920236
141.12	28.084198
141.6	28.261062
142.07	28.455531
142.56	28.671413
143.04	28.910431
143.51	29.17155
144.	29.450695
144.48	29.741021
144.96	30.034356
145.44	30.324205
145.92	30.609268
146.4	30.894602
146.88	31.189022
147.35	31.501053
147.84	31.836361
148.32	32.197264
148.78	32.583347
149.28	32.992185
149.76	33.419779
150.23	33.860708
150.72	34.308246
151.2	34.754846
151.68	35.193344
152.16	35.618764
152.64	36.029775
153.12	36.428653
153.6	36.819721
154.07	37.207351
154.56	37.594534
155.04	37.982213
155.51	38.369275
156.	38.753275
156.48	39.13205
156.96	39.505788
157.44	39.87793
157.92	40.253728
158.4	40.637587
158.88	41.031251
159.35	41.433542
159.84	41.841006
160.32	42.248733
160.78	42.650974
161.28	43.04148
161.76	43.413703
162.23	43.761053
162.72	44.07743
163.2	44.358176
163.68	44.601166
164.16	44.807367
164.64	44.9803
165.12	45.124635
165.6	45.244638
166.07	45.342993
166.56	45.420193
167.04	45.474837
167.51	45.505367
168.	45.513081
168.48	45.504466
168.95	45.490472
169.44	45.483246
169.92	45.493045
170.4	45.526871
170.88	45.588545
171.35	45.67933
171.84	45.79852
172.32	45.943791
172.78	46.111342
173.28	46.295995
173.76	46.491502
174.23	46.691319
174.72	46.889869
175.2	47.083826
175.68	47.272632
176.16	47.457804
176.64	47.641415
177.12	47.824509
177.6	48.006109
178.07	48.183278
178.56	48.352653
179.04	48.513031
179.51	48.667183
180.	48.821125
180.48	48.981552
180.95	49.153645
181.44	49.340273
181.92	49.542202
182.4	49.758614
182.88	49.987557
183.35	50.226216
183.84	50.471055
184.32	50.717948
184.78	50.962427
185.28	51.200165
185.76	51.427684
186.23	51.643053
186.72	51.846186
187.2	52.038445
187.68	52.221642
188.16	52.39683
188.64	52.563406
189.12	52.719089
189.6	52.861345
190.07	52.990077
190.56	53.109793
191.04	53.229164
191.51	53.358323
192.	53.506185
192.48	53.679128
192.95	53.880858
193.44	54.112771
193.92	54.374379
194.4	54.663617
194.88	54.977101
195.35	55.310463
195.84	55.65893
196.32	56.018271
196.78	56.385853
197.28	56.761336
197.76	57.146468
198.23	57.543971
198.72	57.955974
199.2	58.3825
199.68	58.820426
200.16	59.263415
200.64	59.703459
201.12	60.134034
201.6	60.55301
202.07	60.96286
202.56	61.368234
203.04	61.77339
203.51	62.180959
204.	62.591893
204.48	63.005873
204.95	63.421692
205.44	63.837464
205.92	64.25067
206.4	64.65812
206.88	65.055991
207.35	65.440114
207.84	65.80663
208.32	66.152921
208.78	66.478319
209.28	66.784084
209.76	67.072518
210.23	67.345633
210.72	67.60389
211.2	67.845522
211.67	68.066951
212.16	68.26459
212.64	68.437208
213.12	68.587017
213.6	68.718627
214.07	68.837124
214.56	68.946778
215.04	69.050674
215.51	69.150828
216.	69.248403
216.48	69.343816
216.95	69.436721
217.44	69.525864
217.92	69.608894
218.4	69.68234
218.88	69.742036
219.35	69.784332
219.84	69.807932
220.32	69.815373
220.78	69.812861
221.28	69.808133
221.76	69.807502
222.23	69.813707
222.72	69.825763
223.2	69.841277
223.67	69.86012
224.16	69.886717
224.64	69.929234
225.12	69.981
225.6	70.098243
226.07	70.239365
226.56	70.424687
227.04	70.656782
227.51	70.936698
228.	71.26411
228.48	71.637397
228.95	72.05362
229.44	72.508442
229.92	72.021
230.38	73.509003
230.88	74.038761
231.35	74.576073
231.84	75.112157
232.32	75.639499
232.78	76.151743
233.28	76.642659
233.76	77.105568
234.23	77.534657
234.72	77.927668
235.2	78.287376
235.67	78.620229
236.16	78.93355
236.64	79.233432
237.12	79.523
237.6	79.807609
238.07	80.08544
238.56	80.358084
239.04	80.626067
239.51	80.890154
240.	81.151459
240.48	81.411352
240.95	81.671226
241.44	81.932128
241.92	82.194308
242.38	82.456767
242.88	82.716898
243.35	82.970345
243.84	83.211109
244.32	83.431971
244.78	83.625549
245.28	83.786398
245.76	83.913664
246.23	84.012333
246.72	84.091715
247.2	84.162391
247.67	84.233783
248.16	84.313203
248.64	84.405922
249.12	84.51566
249.6	84.645102
250.07	84.796279
250.56	84.970799
251.04	85.169941
251.51	85.394673
252.	85.645581
252.48	85.922722
252.95	86.225387
253.44	86.551747
253.92	86.89841
254.38	87.259829
254.88	87.627428
255.35	87.986422
255.84	88.370639
256.32	88.7353
256.8	89.076623
257.28	89.396541
257.76	89.702418
258.24	90.004061
258.71	90.31078
259.2	90.628
259.68	90.966962
260.15	91.325512
260.64	91.708366
261.12	92.117755
261.57	92.555698
262.08	93.024133
262.56	93.524875
263.03	94.059463
263.52	94.628931
264.	95.233511
264.48	95.872308
264.96	96.543031
265.44	97.24182
265.92	97.963178
266.4	98.700009
266.88	99.443947
267.36	100.186386
267.84	100.920524
268.32	101.643608
268.8	102.357608
269.28	103.067618
269.76	103.779378
270.24	104.497584
270.71	105.22531
271.2	105.964158
271.68	106.714641
272.15	107.476529
272.64	108.249072
273.12	109.031085
273.57	109.820927
274.08	110.616445
274.56	111.414957
275.03	112.213353
275.52	113.008335
276.	113.796706
276.48	114.575456
276.96	115.341443
277.44	116.090754
277.92	116.818233
278.4	117.517992
278.88	118.185423
279.36	118.820002
279.84	119.426682
280.32	120.014452
280.8	120.593381
281.28	121.172261
281.76	121.757591
282.24	122.353489
282.71	122.961966
283.2	123.583248
283.68	124.21603
284.15	124.857673
284.64	125.504362
285.12	126.151358
285.57	126.79344
286.08	127.425543
286.56	128.043397
287.03	128.643776
287.52	129.224147
288.	129.781792
288.47	130.312829
288.96	130.811747
289.44	131.272197
289.92	131.689466
290.4	132.063589
290.88	132.400596
291.36	132.710589
291.84	133.004421
292.32	133.291268
292.8	133.577728
293.28	133.867888
293.76	134.163732
294.24	134.465521
294.71	134.772098
295.2	135.081153
295.68	135.3896
296.15	135.694198
296.64	135.992412
297.12	136.283137
297.57	136.566804
298.08	136.844657
298.56	137.11751
299.03	137.384482
299.52	137.642072
300.	137.883873
300.47	138.101396
300.96	138.286463
301.44	138.434546
301.92	138.546754
302.4	138.628716
302.88	138.687502
303.36	138.72903
303.84	138.757016
304.32	138.773165
304.8	138.778054
305.28	138.772379
305.76	138.758246
306.24	138.740061
306.71	138.724477
307.2	138.71924
307.68	138.73147
308.15	138.766287
308.64	138.826338
309.12	138.912027
309.57	139.021894
310.08	139.15273
310.56	139.299394
311.03	139.454678
311.52	139.609886
312.	139.756788
312.47	139.890661
312.96	140.012466
313.44	140.128127
313.92	140.245522
314.4	140.371675
314.88	140.511585
315.36	140.668501
315.84	140.844845
316.32	141.043084
316.8	141.266183
317.28	141.517498
317.76	141.800265
318.24	142.116931
318.71	142.468587
319.2	142.854698
319.68	143.273092
320.15	143.720109
320.64	144.190685
321.12	144.678267
321.57	145.174571
322.08	145.669356
322.56	146.150661
323.03	146.606053
323.52	147.024
324.	147.401299
324.47	147.733882
324.96	148.025514
325.44	148.280917
325.92	148.505541
326.4	148.705145
326.88	148.88571
327.36	149.053275
327.84	149.213627
328.32	149.371895
328.8	149.532192
329.28	149.697396
329.76	149.869136
330.24	150.047924
330.71	150.233341
331.2	150.424125
331.68	150.618092
332.15	150.811868
332.64	151.000495
333.12	151.177086
333.57	151.332953
334.08	151.458754
334.56	151.546857
335.03	151.594005
335.52	151.602643
336.	151.580124
336.47	151.536628
336.96	151.483084
337.44	151.429624
337.91	151.384798
338.4	151.355398
338.88	151.346443
339.36	151.361463
339.84	151.402857
340.32	151.472264
340.8	151.570859
341.28	151.699487
341.76	151.858589
342.24	152.047926
342.71	152.266128
343.2	152.510081
343.68	152.774248
344.15	153.050149
344.64	153.326493
345.12	153.590673
345.57	153.832036
346.08	154.04596
346.56	154.236215
347.03	154.413769
347.52	154.59301
348.	154.787774
348.47	155.008649
348.96	155.261697
349.44	155.548289
349.91	155.865723
350.4	156.208304
350.88	156.568554
351.36	156.938224
351.84	157.309018
352.32	157.672975
352.8	158.022587
353.28	158.350692
353.76	158.65021
354.24	158.913732
354.71	159.133094
355.2	159.299089
355.68	159.401762
356.15	159.43181
356.64	159.383458
357.12	159.25796
357.57	159.065392
358.08	158.823267
358.56	158.552722
359.03	158.274541
359.52	158.006461
360.	157.76181
360.47	157.549205
360.96	157.373089
361.44	157.234857
361.91	157.134138
362.4	157.069831
362.88	157.040679
363.36	157.045429
363.84	157.082681
364.32	157.150549
364.8	157.246225
365.28	157.365501
365.76	157.502339
366.24	157.648634
366.71	157.794541
367.2	157.929839
367.68	158.046552
368.15	158.141879
368.64	158.219532
369.12	158.288335
369.57	158.359224
370.08	158.442444
370.56	158.545681
371.03	158.673028
371.52	158.824732
372.	158.8
372.47	159.187278
372.96	159.38764
373.44	159.593824
373.91	159.801732
374.4	160.008277
374.88	160.21116
375.36	160.408463
375.84	160.598148
376.32	160.777412
376.8	160.941915
377.28	161.085306
377.76	161.199486
378.24	161.276197
378.71	161.310193
379.2	161.30271
379.68	161.262721
380.15	161.204918
380.64	161.14606
381.12	161.101818
381.57	161.084819
382.08	161.103662
382.56	161.162694
383.03	161.26251
383.52	161.40093
384.	161.57401
384.47	161.777165
384.96	162.005444
385.44	162.253695
385.91	162.516547
386.4	162.788258
386.88	163.062457
387.36	163.331815
387.84	163.587648
388.32	163.819622
388.8	164.015964
389.28	164.164876
389.76	164.25752
390.24	164.291573
390.71	164.272903
391.2	164.213878
391.68	164.129693
392.15	164.035079
392.64	163.942313
393.12	163.860332
393.57	163.794594
394.08	163.747559
394.56	163.719604
395.03	163.710046
395.52	163.717954
396.	163.742632
396.47	163.7838
396.96	163.841569
397.44	163.916267
397.91	164.008166
398.4	164.117078
398.88	164.241835
399.36	164.379457
399.84	164.522252
400.32	164.665231
400.8	164.803465
401.28	164.935214
401.76	165.06153
402.24	165.202081
402.71	165.371779
403.2	165.584395
403.68	165.850157
404.15	166.1749
404.64	166.560444
405.12	167.00559
405.57	167.507236
406.08	168.061264
406.56	168.663132
407.03	169.30822
407.52	169.992056
408.	170.710515
408.47	171.452
408.96	172.237385
409.44	173.039959
409.91	173.864737
410.4	174.707865
410.88	175.563
411.35	176.426161
411.84	177.286563
412.32	178.138604
412.8	178.979436
413.28	179.811238
413.76	180.639748
414.24	181.471057
414.71	182.308847
415.2	183.153262
415.68	184.001306
416.15	184.847919
416.64	185.687074
417.12	186.512579
417.57	187.318593
418.08	188.045
418.56	188.852367
419.03	189.572674
419.52	190.258803
420.	190.90966
420.47	191.524755
420.96	192.103728
421.44	192.645875
421.91	193.149817
422.4	193.613522
422.88	194.034978
423.35	194.413653
423.84	194.752202
424.32	195.057034
424.8	195.336695
425.28	195.598856
425.76	195.847961
426.24	196.084731
426.71	196.307122
427.2	196.511725
427.68	196.69496
428.15	196.853915
428.64	196.98696
429.12	197.094155
429.57	197.177447
430.08	197.240514
430.56	197.288293
431.03	197.326309
431.52	197.353
