# Supplementary material for: Towards the engineering of a photon-only two-stroke rotary molecular motor
Source: Nat Commun. 2022 Oct 28;13:6433. doi: 10.1038/s41467-022-33695-x (PMC9616945; doi:10.1038/s41467-022-33695-x)
Supplement: Supplementary file 13 — Source Data [file 41467_2022_33695_MOESM13_ESM.zip › Figure 4D source data/traj-42.txt]

time(fs) , θ(deg.)
0.	3.609791
0.48	3.523724
0.96	3.465851
1.44	3.434298
1.92	3.425
2.4	3.432872
2.88	3.452706
3.36	3.479687
3.84	3.509588
4.32	3.538846
4.8	3.564601
5.279	3.584786
5.76	3.598297
6.24	3.605191
6.72	3.606862
7.199	3.606116
7.68	3.607102
8.16	3.615135
8.64	3.636407
9.12	3.677652
9.6	3.745693
10.08	3.846824
10.559	3.985989
11.04	4.165861
11.52	4.386145
12.	4.643457
12.48	4.931897
12.959	5.244031
13.44	5.571891
13.92	5.907676
14.399	6.244121
14.879	6.574621
15.36	6.893278
15.84	7.194945
16.32	7.475335
16.8	7.731148
17.28	7.960192
17.758	8.161445
18.24	8.335033
18.72	8.482141
19.2	8.60492
19.68	8.706394
20.16	8.790417
20.64	8.861625
21.117	8.92531
21.598	8.987035
22.08	9.051916
22.56	9.123586
23.04	9.203191
23.52	9.288916
24.	9.376326
24.48	9.459323
24.96	9.531282
25.438	9.585957
25.918	9.618044
26.4	9.623457
26.88	9.599437
27.36	9.544547
27.84	9.458598
28.32	9.342504
28.797	9.198117
29.278	9.028057
29.758	8.83561
30.24	8.624689
30.72	8.376
31.2	8.166515
31.68	7.93077
32.16	7.699572
32.64	7.48028
33.12	7.279938
33.6	7.104238
34.08	6.956492
34.56	6.837156
35.04	6.744145
35.516	6.67376
36.	6.621755
36.48	6.584172
36.96	6.557843
37.44	6.540608
37.92	6.531363
38.4	6.526
38.875	6.537196
39.36	6.554354
39.836	6.583248
40.32	6.625912
40.8	6.684495
41.28	6.761214
41.76	6.858363
42.235	6.978378
42.72	7.123874
43.196	7.297555
43.68	7.501853
44.16	7.738176
44.64	8.005844
45.12	8.301068
45.6	8.616573
46.08	8.942215
46.555	9.26642
47.04	9.577856
47.516	9.866779
48.	10.125801
48.48	10.350069
48.96	10.537113
49.44	10.686378
49.92	10.79871
50.4	10.875824
50.875	10.919883
51.36	10.933207
51.836	10.918147
52.32	10.877102
52.8	10.81259
53.28	10.72738
53.76	10.624622
54.235	10.507961
54.72	10.381549
55.196	10.249842
55.68	10.117144
56.16	9.986911
56.64	9.861075
57.12	9.739737
57.594	9.621478
58.08	9.504183
58.555	9.386014
59.04	9.266166
59.516	9.145214
60.	9.025077
60.48	8.908724
60.96	8.769
61.44	8.702095
61.915	8.619553
62.4	8.555789
62.875	8.514174
63.36	8.497815
63.836	8.509627
64.32	8.552422
64.8	8.628949
65.28	8.741806
65.75	8.893101
66.24	9.083829
66.72	9.313042
67.2	9.577099
67.67	9.8695
68.16	10.181559
68.64	10.503808
69.12	10.827609
69.6	11.146355
70.08	11.45605
70.56	11.755172
71.03	12.043
71.52	12.323789
72.	12.596101
72.48	12.862292
72.96	13.123285
73.44	13.379527
73.92	13.631074
74.39	13.877743
74.88	14.119293
75.36	14.355608
75.84	14.586848
76.32	14.813537
76.8	15.03652
77.28	15.256756
77.75	15.474882
78.24	15.690688
78.72	15.902692
79.2	16.108104
79.67	16.303292
80.16	16.484542
80.64	16.648817
81.11	16.794201
81.6	16.920012
82.08	17.026614
82.56	17.115106
83.03	17.187016
83.52	17.244061
84.	17.287
84.47	17.320566
84.96	17.343473
85.44	17.358447
85.92	17.367323
86.39	17.372179
86.88	17.375487
87.36	17.380228
87.84	17.38987
88.32	17.408081
88.8	17.438102
89.28	17.481881
89.75	17.539326
90.24	17.608191
90.72	17.684785
91.2	17.765169
91.67	17.846253
92.16	17.926363
92.64	18.005242
93.11	18.083661
93.6	18.162923
94.08	18.244394
94.56	18.329167
95.03	18.417861
95.52	18.510527
96.	18.606661
96.47	18.705278
96.96	18.805042
97.44	18.904425
97.92	19.001909
98.39	19.096206
98.88	19.186453
99.36	19.2723
99.84	19.353801
100.32	19.431047
100.8	19.503642
101.28	19.570275
101.75	19.628665
102.24	19.675975
102.72	19.709472
103.2	19.727088
103.67	19.727714
104.16	19.711214
104.64	19.678279
105.11	19.630226
105.6	19.568801
106.08	19.496031
106.56	19.414094
107.03	19.325231
107.52	19.231687
108.	19.135719
108.47	19.039638
108.96	18.94595
109.44	18.857519
109.92	18.777751
110.39	18.710689
110.88	18.660909
111.36	18.633116
111.83	18.631438
112.32	18.658633
112.8	18.715558
113.28	18.801182
113.75	18.913084
114.24	19.048137
114.72	19.203033
115.19	19.374563
115.67	19.559655
116.16	19.755298
116.64	19.958437
117.11	20.165875
117.6	20.374244
118.08	20.580044
118.56	20.779768
119.03	20.970101
119.52	21.148168
120.	21.311786
120.47	21.459672
120.96	21.591546
121.44	21.708066
121.92	21.810568
122.39	21.900613
122.88	21.979423
123.36	22.047416
123.83	22.104044
124.32	22.148008
124.8	22.17769
125.28	22.191583
125.75	22.188552
126.24	22.167902
126.72	22.129329
127.19	22.072808
127.67	21.499
128.16	21.906684
128.64	21.797759
129.12	21.672283
129.6	21.53108
130.07	21.375381
130.56	21.206969
131.04	21.028308
131.51	20.842621
132.	20.653922
132.48	20.466975
132.96	20.287141
133.44	20.120054
133.92	19.971094
134.4	19.844784
134.88	19.744368
135.35	19.671774
135.84	19.627945
136.32	19.613282
136.78	19.627992
137.28	19.672221
137.76	19.746048
138.24	19.849394
138.72	19.981972
139.2	20.143267
139.68	20.332587
140.16	20.549197
140.64	20.792313
141.12	21.061097
141.6	21.354814
142.07	21.672894
142.56	22.014919
143.04	22.380644
143.51	22.770009
144.	23.183073
144.48	23.619752
144.96	24.079355
145.44	24.560145
145.92	25.059128
146.4	25.572221
146.88	26.094665
147.35	26.621466
147.84	27.147681
148.32	27.668528
148.78	28.179391
149.28	28.675785
149.76	29.153369
150.23	29.608044
150.72	30.036126
151.2	30.434567
151.68	30.801164
152.16	31.134669
152.64	31.434811
153.12	31.702242
153.6	31.93848
154.07	32.145882
154.56	32.327616
155.04	32.487529
155.51	32.629804
156.	32.758376
156.48	32.876289
156.96	32.985283
157.44	33.085807
157.92	33.177383
158.4	33.259087
158.88	33.329898
159.35	33.388885
159.84	33.435256
160.32	33.468377
160.78	33.48784
161.28	33.493642
161.76	33.486427
162.23	33.467758
162.72	33.440271
163.2	33.407654
163.68	33.374429
164.16	33.345627
164.64	33.326462
165.12	33.322061
165.6	33.337226
166.07	33.37617
166.56	33.442174
167.04	33.537201
167.51	33.661646
168.	33.814339
168.48	33.992812
168.95	34.193694
169.44	34.413077
169.92	34.646778
170.4	34.890524
170.88	35.140081
171.35	35.391378
171.84	35.640626
172.32	35.884408
172.78	36.119726
173.28	36.343982
173.76	36.554924
174.23	36.750583
174.72	36.929266
175.2	37.08962
175.68	37.230773
176.16	37.352487
176.64	37.455225
177.12	37.540018
177.6	37.608158
178.07	37.660825
178.56	37.698866
179.04	37.722829
179.51	37.733171
180.	37.730479
180.48	37.715617
180.95	37.689781
181.44	37.654527
181.92	37.61181
182.4	37.564039
182.88	37.51412
183.35	37.465432
183.84	37.421722
184.32	37.386925
184.78	37.364964
185.28	37.35957
185.76	37.374161
186.23	37.411787
186.72	37.475115
187.2	37.566414
187.68	37.687459
188.16	37.839316
188.64	38.022043
189.12	38.234499
189.6	38.474395
190.07	38.738567
190.56	39.02336
191.04	39.324957
191.51	39.639679
192.	39.964256
192.48	40.296119
192.95	40.633633
193.44	40.976174
193.92	41.324003
194.4	41.677966
194.88	42.039128
195.35	42.408466
195.84	42.786685
196.32	43.174171
196.78	43.571032
197.28	43.977169
197.76	44.392268
198.23	44.815647
198.72	45.245979
199.2	45.681061
199.68	46.11779
200.16	46.552427
200.64	46.980982
201.12	47.39954
201.6	47.804393
202.07	48.192075
202.56	48.559399
203.04	48.903577
203.51	49.22241
204.	49.514457
204.48	49.77911
204.95	50.016532
205.44	50.227507
205.92	50.413269
206.4	50.575377
206.88	50.715637
207.35	50.836078
207.84	50.938911
208.32	51.026417
208.78	51.100713
209.28	51.163396
209.76	51.215191
210.23	51.255806
210.72	51.284185
211.2	51.299035
211.67	51.299353
212.16	51.284692
212.64	51.255205
213.12	51.211619
213.6	51.155323
214.07	51.088572
214.56	51.014696
215.04	50.938131
215.51	50.864197
216.	50.798687
216.48	50.747416
216.95	50.715854
217.44	50.70891
217.92	50.730815
218.4	50.785034
218.88	50.874101
219.35	50.338
219.84	51.1605
220.32	51.355532
220.78	51.580675
221.28	51.831026
221.76	52.101363
222.23	52.386896
222.72	52.68368
223.2	52.988673
223.67	53.209
224.16	53.614871
224.64	53.933444
225.12	54.254912
225.6	54.579389
226.07	54.907388
226.56	55.239639
227.04	55.576942
227.51	55.920114
228.	56.270007
228.48	56.627573
228.95	56.993882
229.44	57.370015
229.92	57.756729
230.38	58.153905
230.88	58.559912
231.35	58.971206
231.84	59.382442
232.32	59.787178
232.78	60.178929
233.28	60.552213
233.76	60.903297
234.23	61.230507
234.72	61.534176
235.2	61.816392
235.67	62.080664
236.16	62.33156
236.64	62.574327
237.12	62.81451
237.6	63.057639
238.07	63.309053
238.56	63.573835
239.04	63.856852
239.51	64.162777
240.	64.49599
240.48	64.860249
240.95	65.258098
241.44	65.690141
241.92	66.1545
242.38	66.646746
242.88	67.160391
243.35	67.687746
243.84	68.220903
244.32	68.752592
244.78	69.276782
245.28	69.788966
245.76	70.286122
246.23	70.766496
246.72	71.2293
247.2	71.674381
247.67	72.101958
248.16	72.512451
248.64	72.906448
249.12	73.284766
249.6	73.648589
250.07	73.561
250.56	74.339741
251.04	74.671286
251.51	74.995811
252.	75.313567
252.48	75.62277
252.95	75.919492
253.44	76.198164
253.92	76.452492
254.38	76.676443
254.88	76.865147
255.35	77.015661
255.84	77.127521
256.32	77.202948
256.8	77.246609
257.28	77.265032
257.76	77.265849
258.24	77.257077
258.71	77.246586
259.2	77.241783
259.68	77.249488
260.15	77.275919
260.64	77.326736
261.12	77.407043
261.57	77.521242
262.08	77.672701
262.56	77.863231
263.03	78.092552
263.52	78.357988
264.	78.654601
264.48	78.975696
264.96	79.313606
265.44	79.660634
265.92	80.010081
266.4	80.357153
266.88	80.699461
267.36	81.036899
267.84	81.371034
268.32	81.704279
268.8	82.039156
269.28	82.377824
269.76	82.721869
270.24	83.072301
270.71	83.42969
271.2	83.794397
271.68	84.166809
272.15	84.547507
272.64	84.937158
273.12	85.336102
273.57	85.743681
274.08	86.157624
274.56	86.573804
275.03	86.98654
275.52	87.389303
276.	87.775572
276.48	88.139709
276.96	88.477784
277.44	88.788266
277.92	89.072349
278.4	89.333754
278.88	89.577992
279.36	89.811352
279.84	90.039927
280.32	90.268939
280.8	90.502421
281.28	90.743209
281.76	90.993131
282.24	91.253271
282.71	91.524197
283.2	91.806023
283.68	92.09823
284.15	92.399254
284.64	92.706016
285.12	93.013726
285.57	93.316078
286.08	93.60576
286.56	93.875101
287.03	94.116715
287.52	94.324193
288.	94.492824
288.47	94.620332
288.96	94.707391
289.44	94.757669
289.92	94.777227
290.4	94.773455
290.88	94.753904
291.36	94.725403
291.84	94.693611
292.32	94.662923
292.8	94.636599
293.28	94.616935
293.76	94.605393
294.24	94.602572
294.71	94.608054
295.2	94.620195
295.68	94.636059
296.15	94.651587
296.64	94.662014
297.12	94.662394
297.57	94.648166
298.08	94.615667
298.56	94.56254
299.03	94.487973
299.52	94.392771
300.	94.279294
300.47	94.151241
300.96	94.0133
301.44	93.870662
301.92	93.728555
302.4	93.591881
302.88	93.465055
303.36	93.352033
303.84	93.256416
304.32	93.181561
304.8	93.130544
305.28	93.105877
305.76	93.109009
306.24	93.139811
306.71	93.196341
307.2	93.275061
307.68	93.371367
308.15	93.480191
308.64	93.596542
309.12	93.715914
309.57	93.834635
310.08	93.950151
310.56	94.061262
311.03	94.168311
311.52	94.273251
312.	94.379478
312.47	94.491447
312.96	94.614156
313.44	94.752701
313.92	94.911985
314.4	95.096563
314.88	95.310499
315.36	95.557098
315.84	95.838416
316.32	96.154656
316.8	96.503733
317.28	96.881284
317.76	97.281142
318.24	97.696006
318.71	98.118086
319.2	98.539581
319.68	98.953074
320.15	99.351832
320.64	99.730052
321.12	100.083071
321.57	100.407534
322.08	100.701499
322.56	100.964384
323.03	101.196743
323.52	101.334
324.	101.575808
324.47	101.726544
324.96	101.854619
325.44	101.962849
325.92	102.054363
326.4	102.132337
326.88	102.199443
327.36	102.257173
327.84	102.305397
328.32	102.342463
328.8	102.365839
329.28	102.372926
329.76	102.361732
330.24	102.331247
330.71	102.281533
331.2	102.21361
331.68	102.129248
332.15	102.030769
332.64	101.437342
333.12	100.85235
333.57	100.278224
334.08	99.718363
334.56	99.176811
335.03	98.657913
335.52	98.166091
336.	97.705719
336.47	97.281009
336.96	96.895702
337.44	96.55246
337.91	96.252011
338.4	95.992429
338.88	95.769076
339.36	95.575349
339.84	95.403914
340.32	95.247928
340.8	95.101944
341.28	94.962343
341.76	94.827335
342.24	94.696659
342.71	94.571223
343.2	94.452879
343.68	94.344374
344.15	94.24936
344.64	94.172338
345.12	94.118489
345.57	94.093453
346.08	94.103151
346.56	94.153679
347.03	94.251206
347.52	94.401722
348.	94.610402
348.47	94.880511
348.96	95.212062
349.44	95.600856
349.91	96.038633
350.4	96.514331
350.88	97.015971
351.36	97.532459
351.84	98.054904
352.32	98.577178
352.8	99.095826
353.28	99.609548
353.76	100.118604
354.24	100.624261
354.71	101.128313
355.2	101.632664
355.68	102.139016
356.15	102.648698
356.64	103.162651
357.12	103.681543
357.57	104.205918
358.08	104.736274
358.56	105.272914
359.03	105.815491
359.52	106.36225
360.	106.909231
360.47	107.44
360.96	107.976047
361.44	108.478649
361.91	108.950332
362.4	109.386629
362.88	109.786704
363.36	110.152993
363.84	110.49009
364.32	110.803528
364.8	111.0988
365.28	111.380811
365.76	111.653698
366.24	111.920872
366.71	112.185213
367.2	112.449333
367.68	112.715879
368.15	112.987794
368.64	113.268473
369.12	113.561692
369.57	113.871145
370.08	114.19953
370.56	114.547285
371.03	114.911487
371.52	115.285523
372.	115.659904
372.47	116.023978
372.96	116.367
373.44	116.68491
373.91	116.971296
374.4	117.227257
374.88	117.455512
375.36	117.660266
375.84	117.846275
376.32	118.01825
376.8	118.180563
377.28	118.337162
377.76	118.491642
378.24	118.647421
378.71	118.807944
379.2	118.976856
379.68	119.158001
380.15	119.355097
380.64	119.571013
381.12	119.806741
381.57	120.060463
382.08	120.327209
382.56	120.599379
383.03	120.867
383.52	121.124376
384.	121.361945
384.47	121.57783
384.96	121.773698
385.44	121.955423
385.91	122.131797
386.4	122.312916
386.88	122.508828
387.36	122.728679
387.84	122.980312
388.32	123.270206
388.8	123.603616
389.28	123.984821
389.76	124.417398
390.24	124.904441
390.71	125.448597
391.2	126.051797
391.68	126.714633
392.15	127.435511
392.64	128.209942
393.12	129.030388
393.57	129.886843
394.08	130.768062
394.56	131.66318
395.03	132.563358
395.52	133.462869
396.	134.35919
396.47	135.252174
396.96	136.14283
397.44	137.032259
397.91	137.920
398.4	138.808807
398.88	139.694795
399.36	140.577743
399.84	141.45655
400.32	142.330655
400.8	143.200332
401.28	144.06666
401.76	144.931049
402.24	145.794195
402.71	146.654731
403.2	147.508082
403.68	148.346116
404.15	149.157867
404.64	149.931098
405.12	150.654316
405.57	151.318743
406.08	151.919742
406.56	152.457182
407.03	152.934631
407.52	153.357882
408.	153.733507
408.47	154.067898
408.96	154.366877
409.44	154.635719
409.91	154.879403
410.4	155.102963
410.88	155.311854
411.35	155.512182
411.84	155.710534
412.32	155.912642
412.8	156.123087
413.28	156.34415
413.76	156.571544
414.24	156.799482
414.71	157.018253
415.2	157.217015
415.68	157.39032
416.15	157.53022
416.64	157.633119
417.12	157.700492
417.57	157.738147
418.08	157.754463
418.56	157.758458
419.03	157.758385
419.52	157.761031
420.	157.771599
420.47	157.793925
420.96	157.830855
421.44	157.884633
421.91	157.957227
422.4	158.050422
422.88	158.165535
423.35	158.302642
423.84	158.459481
424.32	158.630592
424.8	158.807416
425.28	158.979525
425.76	159.136345
426.24	159.268526
426.71	159.368765
427.2	159.432391
427.68	159.457945
428.15	159.447417
428.64	159.405735
429.12	159.339578
429.57	159.256052
430.08	159.161735
430.56	159.062253
431.03	158.962261
431.52	158.865672
