# Supplementary material for: Towards the engineering of a photon-only two-stroke rotary molecular motor
Source: Nat Commun. 2022 Oct 28;13:6433. doi: 10.1038/s41467-022-33695-x (PMC9616945; doi:10.1038/s41467-022-33695-x)
Supplement: Supplementary file 13 — Source Data [file 41467_2022_33695_MOESM13_ESM.zip › Figure 4D source data/traj-43.txt]

time(fs) , θ(deg.)
0.	-0.818521
0.48	-1.179112
0.96	-1.530368
1.44	-1.856985
1.92	-2.14652
2.4	-2.390265
2.88	-2.582562
3.36	-2.7199
3.84	-2.800309
4.32	-2.823107
4.8	-2.788826
5.279	-2.699144
5.76	-2.556696
6.24	-2.364843
6.72	-2.127474
7.199	-1.848936
7.68	-1.534054
8.16	-1.188241
8.64	-0.817662
9.12	-0.429481
9.6	-0.032118
10.08	0.364611
10.559	0.749882
11.04	1.113263
11.52	1.446841
12.	1.746289
12.48	2.009701
12.959	2.23587
13.44	2.423792
13.92	2.573119
14.399	2.684648
14.879	2.760328
15.36	2.802738
15.84	2.814263
16.32	2.796353
16.8	2.749226
17.28	2.672083
17.758	2.563662
18.24	2.422825
18.72	2.248974
19.2	2.042228
19.68	1.803372
20.16	1.533634
20.64	1.234289
21.117	0.906092
21.598	0.548554
22.08	0.159375
22.56	-0.265167
23.04	-0.727851
23.52	-1.227002
24.	-1.755111
24.48	-2.300702
24.96	-2.850851
25.438	-3.392586
25.918	-3.913446
26.4	-4.401967
26.88	-4.848411
27.36	-5.245478
27.84	-5.588447
28.32	-5.874855
28.797	-6.103926
29.278	-6.275991
29.758	-6.392079
30.24	-6.453751
30.72	-6.463165
31.2	-6.423277
31.68	-6.338107
32.16	-6.212994
32.64	-6.054723
33.12	-5.871377
33.6	-5.671599
34.08	-5.462899
34.56	-5.249157
35.04	-5.028829
35.516	-4.795768
36.	-4.542045
36.48	-4.260433
36.96	-3.945609
37.44	-3.594534
37.92	-3.206505
38.4	-2.783037
38.875	-2.327547
39.36	-1.844838
39.836	-1.340495
40.32	-0.82037
40.8	-0.290232
41.28	0.244383
41.76	0.778167
42.235	1.30597
42.72	1.822718
43.196	2.323358
43.68	2.802805
44.16	3.255852
44.64	3.677043
45.12	4.060689
45.6	4.40162
46.08	4.697148
46.555	4.94937
47.04	5.165628
47.516	5.356347
48.	5.531988
48.48	5.700851
48.96	5.868075
49.44	6.035585
49.92	6.202728
50.4	6.367266
50.875	6.526365
51.36	6.677296
51.836	6.817766
52.32	6.945935
52.8	7.060249
53.28	7.159216
53.76	7.241242
54.235	7.304631
54.72	7.347769
55.196	7.369386
55.68	7.368641
56.16	7.344857
56.64	7.297153
57.12	7.224652
57.594	7.127765
58.08	7.009951
58.555	6.878294
59.04	6.742047
59.516	6.610247
60.	6.48988
60.48	6.385102
60.96	6.297327
61.44	6.225843
61.915	6.168648
62.4	6.12322
62.875	6.08706
63.36	6.057984
63.836	6.034247
64.32	6.014583
64.8	5.278
65.28	5.9853
65.75	5.976407
66.24	5.9731
66.72	5.977247
67.2	5.99035
67.67	6.012561
68.16	6.041692
68.64	6.072897
69.12	6.100211
69.6	6.12059
70.08	6.138057
70.56	6.163562
71.03	6.210315
71.52	6.289006
72.	6.405693
72.48	6.562054
72.96	6.756613
73.44	6.985976
73.92	7.245689
74.39	7.530684
74.88	7.835434
75.36	8.15399
75.84	8.480111
76.32	8.80766
76.8	9.131341
77.28	9.447562
77.75	9.754972
78.24	10.054345
78.72	10.347785
79.2	10.637591
79.67	10.925061
80.16	11.20932
80.64	11.486321
81.11	11.748589
81.6	11.986933
82.08	12.194783
82.56	12.372738
83.03	12.528845
83.52	12.6743
84.	12.81897
84.47	12.969395
84.96	13.128769
85.44	13.297647
85.92	13.474674
86.39	13.657223
86.88	13.842059
87.36	14.026096
87.84	14.207217
88.32	14.38487
88.8	14.56023
89.28	14.735883
89.75	14.915261
90.24	15.102065
90.72	15.266
91.2	15.511069
91.67	15.737237
92.16	15.977174
92.64	16.226381
93.11	16.476054
93.6	16.712951
94.08	16.921245
94.56	17.087272
95.03	17.205217
95.52	17.278796
96.	17.317523
96.47	17.331758
96.96	17.330004
97.44	17.318513
97.92	17.302015
98.39	17.284744
98.88	17.27131
99.36	17.267234
99.84	17.279017
100.32	17.313866
100.8	17.379199
101.28	17.482088
101.75	17.628686
102.24	17.823638
102.72	18.069551
103.2	18.366563
103.67	18.71214
104.16	19.10105
104.64	19.52537
105.11	19.974369
105.6	20.434246
106.08	20.888143
106.56	21.317321
107.03	21.704429
107.52	22.038231
108.	22.316576
108.47	22.544908
108.96	22.732046
109.44	22.886791
109.92	23.016543
110.39	23.127176
110.88	23.223365
111.36	23.308961
111.83	23.387362
112.32	23.461789
112.8	23.535419
113.28	23.611287
113.75	23.691966
114.24	23.779132
114.72	23.873185
115.19	23.973083
115.67	24.076362
116.16	24.179184
116.64	24.276196
117.11	24.360163
117.6	24.421528
118.08	24.448479
118.56	24.428384
119.03	24.351097
119.52	24.21286
120.	24.01793
120.47	23.776637
120.96	23.501834
121.44	23.20621
121.92	22.901082
122.39	22.596205
122.88	22.261
123.36	22.019597
123.83	21.761396
124.32	21.530756
124.8	21.332261
125.28	21.169759
125.75	21.046486
126.24	20.965167
126.72	20.928041
127.19	20.936754
127.67	20.992137
128.16	21.093915
128.64	21.240416
129.12	21.428401
129.6	21.653091
130.07	21.908436
130.56	22.187607
131.04	22.483816
131.51	22.791681
132.	23.109009
132.48	23.438016
132.96	23.784833
133.44	24.157366
133.92	24.562865
134.4	25.006352
134.88	25.490061
135.35	26.013555
135.84	26.574139
136.32	27.16737
136.78	27.787558
137.28	28.42818
137.76	29.082162
138.24	29.742015
138.72	30.377
139.2	31.04751
139.68	31.676343
140.16	32.277621
140.64	32.842711
141.12	33.3635
141.6	33.832901
142.07	34.245499
142.56	34.59852
143.04	34.892946
143.51	35.134054
144.	35.33059
144.48	35.492777
144.96	35.63013
145.44	35.749909
145.92	35.856485
146.4	35.951517
146.88	36.034672
147.35	36.104527
147.84	36.159311
148.32	36.197329
148.78	36.217084
149.28	36.21716
149.76	36.19604
150.23	36.151975
150.72	36.08305
151.2	35.987483
151.68	35.864082
152.16	35.712608
152.64	35.533805
153.12	35.329231
153.6	35.101401
154.07	34.85467
154.56	34.596456
155.04	34.337659
155.51	34.091552
156.	33.871708
156.48	33.690128
156.96	33.556167
157.44	33.476286
157.92	33.454317
158.4	33.491947
158.88	33.589174
159.35	33.744649
159.84	33.955874
160.32	34.219322
160.78	34.530556
161.28	34.884426
161.76	35.275373
162.23	35.697754
162.72	36.146039
163.2	36.614685
163.68	37.097629
164.16	37.587566
164.64	38.07545
165.12	38.55095
165.6	39.004589
166.07	39.431316
166.56	39.833213
167.04	40.218647
167.51	40.59833
168.	40.981454
168.48	41.373867
168.95	41.778028
169.44	42.19374
169.92	42.618941
170.4	43.050306
170.88	43.483673
171.35	43.914385
171.84	44.337669
172.32	44.749142
172.78	45.145401
173.28	45.524538
173.76	45.886394
174.23	46.232377
174.72	46.56493
175.2	46.886761
175.68	47.200023
176.16	47.505505
176.64	47.801883
177.12	48.085211
177.6	48.349166
178.07	48.586794
178.56	48.793777
179.04	48.971279
179.51	49.125621
180.	49.265119
180.48	49.396981
180.95	49.52586
181.44	49.653798
181.92	49.780841
182.4	49.905896
182.88	50.02765
183.35	50.145391
183.84	50.259555
184.32	50.371842
184.78	50.484903
185.28	50.601757
185.76	50.725173
186.23	50.857145
186.72	50.494
187.2	51.148575
187.68	51.304981
188.16	51.463159
188.64	51.615885
189.12	51.752846
189.6	51.86112
190.07	51.927827
190.56	51.944989
191.04	51.91337
191.51	51.841621
192.	51.742062
192.48	51.627029
192.95	51.507325
193.44	51.392161
193.92	51.289715
194.4	51.207762
194.88	51.154136
195.35	51.136838
195.84	51.163788
196.32	51.242314
196.78	51.378555
197.28	51.576941
197.76	51.839828
198.23	52.167315
198.72	52.557205
199.2	53.004
199.68	53.503802
200.16	54.044061
200.64	54.613138
201.12	55.195107
201.6	55.771579
202.07	56.324624
202.56	56.841426
203.04	57.317531
203.51	57.755499
204.	58.160585
204.48	58.537522
204.95	58.889835
205.44	59.220601
205.92	59.533273
206.4	59.831968
206.88	60.121283
207.35	60.405892
207.84	60.690138
208.32	60.977669
208.78	61.271199
209.28	61.572411
209.76	61.882008
210.23	62.14
210.72	62.52496
211.2	62.855475
211.67	63.188142
212.16	63.51768
212.64	63.835972
213.12	64.131661
213.6	64.391186
214.07	64.602268
214.56	64.75894
215.04	64.864381
215.51	64.929007
216.	64.966161
216.48	64.988779
216.95	65.007863
217.44	65.032008
217.92	65.06737
218.4	65.117823
218.88	65.185268
219.35	65.270084
219.84	65.371664
220.32	65.488982
220.78	65.621079
221.28	65.767397
221.76	65.927902
222.23	66.103019
222.72	66.293368
223.2	66.499322
223.67	66.720383
224.16	66.954407
224.64	67.196741
225.12	67.439559
225.6	67.672044
226.07	67.882437
226.56	68.062541
227.04	68.212798
227.51	68.343551
228.	68.470911
228.48	68.611027
228.95	68.776498
229.44	68.975315
229.92	69.211275
230.38	69.48491
230.88	69.794477
231.35	70.136832
231.84	70.508087
232.32	70.904069
232.78	71.32059
233.28	71.753532
233.76	72.198812
234.23	72.65221
234.72	73.109121
235.2	73.564216
235.67	74.01106
236.16	74.441732
236.64	74.846619
237.12	75.214666
237.6	75.534589
238.07	75.797467
238.56	76.000079
239.04	76.146664
239.51	76.247131
240.	76.313168
240.48	76.35524
240.95	76.381506
241.44	76.398019
241.92	76.409322
242.38	76.418
242.88	76.430043
243.35	76.445067
243.84	76.466369
244.32	76.495933
244.78	76.535359
245.28	76.585751
245.76	76.64757
246.23	76.720458
246.72	76.803126
247.2	76.893393
247.67	76.988517
248.16	77.085854
248.64	76.60366
249.12	76.099168
249.6	75.56788
250.07	75.004329
250.56	74.401655
251.04	73.753092
251.51	73.055919
252.	72.31555
252.48	71.54582
252.95	70.765081
253.44	69.991701
253.92	69.2415
254.38	68.527074
254.88	67.858017
255.35	67.241321
255.84	66.681679
256.32	66.181648
256.8	65.741732
257.28	65.360513
257.76	65.034959
258.24	64.761017
258.71	64.53441
259.2	64.351408
259.68	64.209116
260.15	64.105066
260.64	64.036246
261.12	63.964
261.57	63.982952
262.08	63.980944
262.56	63.979247
263.03	63.964932
263.52	63.928635
264.	63.867995
264.48	63.787896
264.96	63.697397
265.44	63.606113
265.92	63.522109
266.4	63.451335
266.88	63.397795
267.36	63.363939
267.84	63.351038
268.32	63.359636
268.8	63.39009
269.28	63.443185
269.76	63.52058
270.24	63.624765
270.71	63.758385
271.2	63.923155
271.68	64.118768
272.15	64.342089
272.64	64.586705
273.12	64.842727
273.57	65.096867
274.08	65.33324
274.56	65.535784
275.03	65.692599
275.52	65.798
276.	65.862435
276.48	65.88822
276.96	65.885025
277.44	65.857729
277.92	65.808181
278.4	65.735744
278.88	65.637971
279.36	65.511267
279.84	65.351613
280.32	65.155377
280.8	64.920067
281.28	64.644755
281.76	64.330075
282.24	63.977942
282.71	63.591223
283.2	63.173494
283.68	62.728826
284.15	62.261486
284.64	61.775495
285.12	61.274098
285.57	60.759502
286.08	60.233516
286.56	59.699467
287.03	59.164382
287.52	58.639224
288.	58.136677
288.47	57.668343
288.96	57.242913
289.44	56.865432
289.92	56.537219
290.4	56.256235
290.88	56.017896
291.36	55.816375
291.84	55.646083
292.32	55.502717
292.8	55.383458
293.28	55.286401
293.76	55.209729
294.24	55.151063
294.71	55.10703
295.2	55.072927
295.68	55.042278
296.15	55.006261
296.64	54.953294
297.12	54.869634
297.57	54.742112
298.08	54.562554
298.56	54.330578
299.03	54.051926
299.52	53.734319
300.	53.384322
300.47	53.006206
300.96	52.602223
301.44	52.173653
301.92	51.722364
302.4	51.252491
302.88	50.771468
303.36	50.289731
303.84	49.819214
304.32	49.37149
304.8	48.956382
305.28	48.581312
305.76	48.251135
306.24	47.968166
306.71	47.732115
307.2	47.539848
307.68	47.385124
308.15	47.258848
308.64	47.150767
309.12	47.053089
309.57	46.964355
310.08	46.890111
310.56	46.839524
311.03	46.821103
311.52	46.840244
312.	46.898787
312.47	46.995752
312.96	47.128538
313.44	47.294037
313.92	47.489235
314.4	47.711164
314.88	47.956494
315.36	48.221169
315.84	48.500317
316.32	48.788383
316.8	49.079371
317.28	49.367069
317.76	49.645151
318.24	49.907123
318.71	50.14613
319.2	50.354847
319.68	50.525971
320.15	50.653853
320.64	50.736838
321.12	50.778238
321.57	50.784446
322.08	50.761796
322.56	50.714516
323.03	50.644424
323.52	50.55182
324.	50.436839
324.47	50.300578
324.96	50.145406
325.44	49.974459
325.92	49.790789
326.4	49.596691
326.88	49.39338
327.36	49.180971
327.84	48.958571
328.32	48.724375
328.8	48.475697
329.28	48.20893
329.76	47.919475
330.24	47.601742
330.71	47.24938
331.2	46.855975
331.68	46.416238
332.15	45.927076
332.64	45.387532
333.12	44.797699
333.57	44.157801
334.08	43.468155
334.56	42.729759
335.03	41.944959
335.52	41.117761
336.	40.253657
336.47	39.359156
336.96	38.441327
337.44	37.507471
337.91	36.564953
338.4	35.621105
338.88	34.683145
339.36	33.758026
339.84	32.852208
340.32	31.971296
340.8	31.119558
341.28	30.299366
341.76	29.510782
342.24	28.751815
342.71	28.019906
343.2	27.314178
343.68	26.63649
344.15	25.990182
344.64	25.377952
345.12	24.800686
345.57	24.257598
346.08	23.747062
346.56	23.267406
347.03	22.817334
347.52	22.395969
348.	22.002711
348.47	21.637074
348.96	21.298569
349.44	20.986623
349.91	20.700525
350.4	20.439319
350.88	20.201689
351.36	19.985711
351.84	19.788538
352.32	19.606209
352.8	19.43379
353.28	19.266167
353.76	19.099598
354.24	18.933282
354.71	18.769717
355.2	18.613625
355.68	18.470447
356.15	18.345266
356.64	18.242226
357.12	18.164295
357.57	18.113246
358.08	18.089741
358.56	18.093455
359.03	18.123186
359.52	18.176911
360.	18.251814
360.47	18.344288
360.96	18.449922
361.44	18.563494
361.91	18.67894
362.4	18.789327
362.88	18.886868
363.36	18.963057
363.84	19.009176
364.32	19.017399
364.8	18.982444
365.28	18.90294
365.76	18.78136
366.24	18.622446
366.71	18.431012
367.2	18.21005
367.68	17.959741
368.15	17.677619
368.64	17.359623
369.12	17.001404
369.57	16.599368
370.08	16.151224
370.56	15.656127
371.03	15.114591
371.52	14.528255
372.	13.819
372.47	13.231714
372.96	12.52771
373.44	11.790441
373.91	11.021919
374.4	10.223014
374.88	9.393745
375.36	8.534718
375.84	7.649681
376.32	6.747681
376.8	5.842887
377.28	4.951922
377.76	4.09034
378.24	3.269907
378.71	2.49752
379.2	1.775678
379.68	1.103824
380.15	0.479722
380.64	-0.099543
381.12	-0.637037
381.57	-1.135747
382.08	-1.59856
382.56	-2.028354
383.03	-2.428125
383.52	-2.801123
384.	-3.150992
384.47	-3.481837
384.96	-3.798183
385.44	-4.104629
385.91	-4.405094
386.4	-4.701776
386.88	-4.994229
387.36	-5.279233
387.84	-5.551466
388.32	-5.804737
388.8	-6.033483
389.28	-6.23408
389.76	-6.405416
390.24	-6.548633
390.71	-6.66635
391.2	-6.76186
391.68	-6.838569
392.15	-6.812
392.64	-6.948249
393.12	-6.986848
393.57	-7.017913
394.08	-7.043623
394.56	-7.065
395.03	-7.086994
395.52	-7.108674
396.	-7.133361
396.47	-7.163702
396.96	-7.202374
397.44	-7.25126
397.91	-7.310377
398.4	-7.377311
398.88	-7.447648
399.36	-7.516071
399.84	-7.577455
400.32	-7.627486
400.8	-7.66272
401.28	-7.680379
401.76	-7.678147
402.24	-7.654105
402.71	-7.606748
403.2	-7.535022
403.68	-7.438308
404.15	-7.316336
404.64	-7.16907
405.12	-6.619
405.57	-6.799205
406.08	-6.577205
406.56	-6.331177
407.03	-6.061696
407.52	-5.768787
408.	-5.451017
408.47	-5.1048
408.96	-4.724777
409.44	-4.305485
409.91	-3.843564
410.4	-3.339346
410.88	-2.797192
411.35	-2.224758
411.84	-1.631811
412.32	-1.029134
412.8	-0.427772
413.28	0.161431
413.76	0.728025
414.24	1.262004
414.71	1.753781
415.2	2.19412
415.68	2.574136
416.15	2.88535
416.64	3.119814
417.12	3.270386
417.57	3.33128
418.08	3.298989
418.56	3.173458
419.03	2.958837
419.52	2.662737
420.	2.293714
420.47	1.858208
420.96	1.358995
421.44	0.796105
421.91	0.169058
422.4	-0.52106
422.88	-1.27031
423.35	-2.071522
423.84	-2.914609
424.32	-3.787207
424.8	-4.675447
425.28	-5.564682
425.76	-6.449846
426.24	-7.30874
426.71	-8.129662
427.2	-8.903019
427.68	-9.621553
428.15	-10.280124
428.64	-10.874845
429.12	-11.401758
429.57	-11.855745
430.08	-12.230754
430.56	-12.521464
431.03	-12.725201
431.52	-12.842862
