# Supplementary material for: Towards the engineering of a photon-only two-stroke rotary molecular motor
Source: Nat Commun. 2022 Oct 28;13:6433. doi: 10.1038/s41467-022-33695-x (PMC9616945; doi:10.1038/s41467-022-33695-x)
Supplement: Supplementary file 13 — Source Data [file 41467_2022_33695_MOESM13_ESM.zip › Figure 4D source data/traj-45.txt]

time(fs) , θ(deg.)
0.	4.137275
0.48	3.958124
0.96	3.797398
1.44	3.658503
1.92	3.542733
2.4	3.44963
2.88	3.377679
3.36	3.325094
3.84	3.290466
4.32	3.273058
4.8	3.272717
5.279	3.289514
5.76	3.323307
6.24	3.373362
6.72	3.43813
7.199	3.515152
7.68	3.601254
8.16	3.693089
8.64	3.788047
9.12	3.885154
9.6	3.985474
10.08	4.09171
10.559	4.207286
11.04	4.335414
11.52	4.478462
12.	4.637645
12.48	4.812951
12.959	5.003227
13.44	5.206391
13.92	5.419723
14.399	5.640144
14.879	5.8644
15.36	6.089126
15.84	6.310834
16.32	6.525844
16.8	6.730212
17.28	6.919671
17.758	7.089684
18.24	7.235706
18.72	7.353779
19.2	7.4414
19.68	7.498305
20.16	7.52671
20.64	7.53078
21.117	7.515668
21.598	7.486571
22.08	7.448085
22.56	7.403865
23.04	7.356541
23.52	7.307859
24.	7.259013
24.48	7.21106
24.96	7.165257
25.438	7.12317
25.918	7.086587
26.4	7.057261
26.88	7.036637
27.36	7.025569
27.84	7.024076
28.32	7.031152
28.797	7.044687
29.278	7.061581
29.758	7.078175
30.24	7.090973
30.72	7.097411
31.2	7.096309
31.68	7.087723
32.16	7.07238
32.64	7.051077
33.12	7.02436
33.6	6.992551
34.08	6.956076
34.56	6.915867
35.04	6.873658
35.516	6.831975
36.	6.793852
36.48	6.762392
36.96	6.740328
37.44	6.729691
37.92	6.73157
38.4	6.745979
38.875	6.771843
39.36	6.807194
39.836	6.849631
40.32	6.897025
40.8	6.948216
41.28	7.003333
41.76	7.063498
42.235	7.13011
42.72	7.204081
43.196	7.285367
43.68	7.372879
44.16	7.46471
44.64	7.558569
45.12	7.652236
45.6	7.74389
46.08	7.832165
46.555	7.916025
47.04	7.994574
47.516	8.06695
48.	8.132315
48.48	8.18989
48.96	8.238954
49.44	8.278759
49.92	8.308442
50.4	8.327002
50.875	8.333482
51.36	8.327357
51.836	8.308947
52.32	8.279546
52.8	8.241088
53.28	8.195587
53.76	8.144717
54.235	8.089762
54.72	8.031925
55.196	7.972773
55.68	7.914564
56.16	7.860201
56.64	7.812774
57.12	7.774881
57.594	7.748016
58.08	7.732239
58.555	7.726167
59.04	7.727162
59.516	7.731525
60.	7.734654
60.48	7.731192
60.96	7.715376
61.44	7.681807
61.915	7.626593
62.4	7.548396
62.875	7.44869
63.36	7.33102
63.836	7.189
64.32	7.059292
64.8	6.913279
65.28	6.765059
65.75	6.617893
66.24	6.475434
66.72	6.341925
67.2	6.222046
67.67	6.12044
68.16	6.041123
68.64	5.986
69.12	5.959584
69.6	5.958966
70.08	5.983857
70.56	6.031696
71.03	6.098727
71.52	6.180086
72.	6.270049
72.48	6.36264
72.96	6.452643
73.44	6.536726
73.92	6.614025
74.39	6.685749
74.88	6.754067
75.36	6.821092
75.84	6.888539
76.32	6.95808
76.8	7.031979
77.28	7.11348
77.75	7.206673
78.24	7.31591
78.72	7.445083
79.2	7.597019
79.67	7.773107
80.16	7.973178
80.64	8.195542
81.11	8.437114
81.6	8.693543
82.08	8.959343
82.56	9.228048
83.03	9.492539
83.52	9.745681
84.	9.98129
84.47	10.195125
84.96	10.385437
85.44	10.552759
85.92	10.699247
86.39	10.828106
86.88	10.943408
87.36	11.05017
87.84	11.154353
88.32	11.262563
88.8	11.381502
89.28	11.517345
89.75	11.675261
90.24	11.859128
90.72	12.071434
91.2	12.313273
91.67	12.584386
92.16	12.883169
92.64	13.206624
93.11	13.55028
93.6	13.908158
94.08	14.272944
94.56	14.636533
95.03	14.991037
95.52	15.321
96.	15.64901
96.47	15.946156
96.96	16.221189
97.44	16.475299
97.92	16.710883
98.39	16.931406
98.88	17.141011
99.36	17.343946
99.84	17.544028
100.32	17.744312
100.8	17.94702
101.28	18.153626
101.75	18.364
102.24	18.5815
102.72	18.802992
103.2	19.028743
103.67	19.25724
104.16	19.485944
104.64	19.711069
105.11	19.92752
105.6	20.129188
106.08	20.309835
106.56	20.46453
107.03	20.591218
107.52	20.691659
108.	20.771286
108.47	20.838144
108.96	20.901423
109.44	20.970069
109.92	21.051746
110.39	21.152236
110.88	21.275233
111.36	21.422435
111.83	21.593793
112.32	21.787819
112.8	22.001856
113.28	22.232287
113.75	22.474637
114.24	22.723582
114.72	22.972857
115.19	23.215099
115.67	23.441684
116.16	23.642676
116.64	23.807126
117.11	23.924015
117.6	23.983978
118.08	23.981489
118.56	23.916581
119.03	23.79518
119.52	23.627901
120.	23.42805
120.47	23.209689
120.96	22.986234
121.44	22.769624
121.92	22.569946
122.39	22.395361
122.88	22.252234
123.36	22.145363
123.83	22.078203
124.32	22.053016
124.8	22.070887
125.28	22.131617
125.75	22.233516
126.24	22.373172
126.72	22.545264
127.19	22.742596
127.67	22.956506
128.16	23.177777
128.64	23.397937
129.12	23.610588
129.6	23.812179
130.07	24.001865
130.56	24.180613
131.04	24.350112
131.51	24.511963
132.	24.667325
132.48	24.816883
132.96	24.960991
133.44	25.049
133.92	25.233632
134.4	25.362576
134.88	25.486989
135.35	25.607253
135.84	25.723784
136.32	25.836947
136.78	25.946899
137.28	26.053379
137.76	26.155511
138.24	26.251762
138.72	26.340196
139.2	26.419106
139.68	26.487928
140.16	26.548118
140.64	26.603672
141.12	26.661029
141.6	26.728388
142.07	26.814661
142.56	26.928427
143.04	27.077111
143.51	27.266464
144.	27.500271
144.48	27.780209
144.96	28.105816
145.44	28.47454
145.92	28.881884
146.4	29.321609
146.88	29.785972
147.35	30.265961
147.84	30.751556
148.32	31.23212
148.78	31.697041
149.28	32.136725
149.76	32.543763
150.23	32.91388
150.72	33.246286
151.2	33.543295
151.68	33.809467
152.16	34.050578
152.64	34.272697
153.12	34.481523
153.6	34.682022
154.07	34.878306
154.56	35.073655
155.04	35.270598
155.51	35.470
156.	35.676092
156.48	35.886514
156.96	36.102263
157.44	36.322651
157.92	36.546234
158.4	36.770788
158.88	36.993375
159.35	37.210601
159.84	37.419085
160.32	37.616086
160.78	37.800074
161.28	37.971082
161.76	38.130835
162.23	38.282702
162.72	38.43148
163.2	38.582936
163.68	38.743192
164.16	38.918117
164.64	39.112892
165.12	39.331778
165.6	39.577987
166.07	39.85359
166.56	40.159381
167.04	40.494733
167.51	40.857468
168.	41.243784
168.48	41.64828
168.95	42.064077
169.44	42.483112
169.92	42.896675
170.4	43.296237
170.88	43.674424
171.35	44.025794
171.84	44.347137
172.32	44.637388
172.78	44.897438
173.28	45.125
173.76	45.339194
174.23	45.530293
174.72	45.708825
175.2	45.880144
175.68	46.049054
176.16	46.219655
176.64	46.395324
177.12	46.578729
177.6	46.771807
178.07	46.975702
178.56	47.190652
179.04	47.415887
179.51	47.649555
180.	47.888763
180.48	48.129806
180.95	48.368622
181.44	48.601411
181.92	48.825192
182.4	49.038007
182.88	49.238706
183.35	49.426575
183.84	49.601182
184.32	49.762627
184.78	49.912028
185.28	50.051865
185.76	50.185891
186.23	50.318642
186.72	50.454805
187.2	50.598677
187.68	50.753791
188.16	50.922658
188.64	51.106579
189.12	51.305491
189.6	51.51789
190.07	51.740805
190.56	51.969913
191.04	52.137
191.51	52.424767
192.	52.639449
192.48	52.84031
192.95	53.026235
193.44	53.198507
193.92	53.359
194.4	53.514086
194.88	53.664087
195.35	53.813051
195.84	53.964078
196.32	54.120585
196.78	54.286318
197.28	54.465084
197.76	54.660318
198.23	54.874643
198.72	55.10952
199.2	55.36499
199.68	55.639504
200.16	55.929861
200.64	56.231254
201.12	56.537492
201.6	56.841462
202.07	57.13587
202.56	57.414209
203.04	57.671636
203.51	57.905382
204.	58.114462
204.48	58.298916
204.95	58.459087
205.44	58.595356
205.92	58.70844
206.4	58.800047
206.88	58.873451
207.35	58.933631
207.84	58.986856
208.32	59.039887
208.78	59.09911
209.28	59.169799
209.76	59.255645
210.23	59.358556
210.72	59.478727
211.2	59.614871
211.67	59.764545
212.16	59.924505
212.64	60.091158
213.12	60.261174
213.6	60.432194
214.07	60.603379
214.56	60.775477
215.04	60.950335
215.51	61.130155
216.	61.316908
216.48	61.512149
216.95	61.717211
217.44	61.933583
217.92	62.163192
218.4	62.408425
218.88	62.67187
219.35	62.955894
219.84	63.262202
220.32	63.591472
220.78	63.943105
221.28	64.315116
221.76	64.704146
222.23	65.105604
222.72	65.513929
223.2	65.923052
223.67	66.327114
224.16	66.721384
224.64	67.103037
225.12	67.471382
225.6	67.827351
226.07	68.172526
226.56	68.508206
227.04	68.83489
227.51	69.15229
228.	69.459798
228.48	69.757232
228.95	70.045509
229.44	70.326917
229.92	70.604807
230.38	70.882802
230.88	71.163871
231.35	71.449593
231.84	71.739797
232.32	72.032597
232.78	72.324709
233.28	72.611892
233.76	72.889494
234.23	73.153145
234.72	73.345
235.2	73.627826
235.67	73.838976
236.16	74.036505
236.64	74.225004
237.12	74.409167
237.6	74.593055
238.07	74.779835
238.56	74.971985
239.04	75.171776
239.51	75.381837
240.	75.605557
240.48	75.847113
240.95	76.111109
241.44	76.401911
241.92	76.722934
242.38	77.076068
242.88	77.461367
243.35	77.876985
243.84	78.319307
244.32	78.783252
244.78	79.262805
245.28	79.751782
245.76	80.244747
246.23	80.737689
246.72	81.228183
247.2	81.714985
247.67	82.197409
248.16	82.674816
248.64	83.146419
249.12	83.611361
249.6	84.068994
250.07	84.519231
250.56	84.962828
251.04	85.401461
251.51	85.837493
252.	86.273489
252.48	86.711586
252.95	87.152969
253.44	87.597553
253.92	88.043923
254.38	88.489407
254.88	88.930376
255.35	89.362772
255.84	89.78294
256.32	90.188607
256.8	90.579617
257.28	90.957987
257.76	91.327217
258.24	91.691192
258.71	92.053216
259.2	92.415426
259.68	92.778617
260.15	93.142362
260.64	93.505314
261.12	93.865538
261.57	94.220813
262.08	94.568831
262.56	94.907268
263.03	95.233776
263.52	95.545935
264.	95.841064
264.48	96.115931
264.96	96.366489
265.44	96.587861
265.92	96.774679
266.4	96.921853
266.88	97.025663
267.36	97.084807
267.84	97.100908
268.32	97.078246
268.8	97.023019
269.28	96.942622
269.76	96.845158
270.24	96.608573
270.71	96.392664
271.2	96.199598
271.68	96.031396
272.15	95.889876
272.64	95.776321
273.12	95.691001
273.57	95.632624
274.08	95.597907
274.56	95.581427
275.03	95.575821
275.52	95.57229
276.	95.561346
276.48	95.533749
276.96	95.481582
277.44	95.399259
277.92	95.284179
278.4	95.136766
278.88	94.953
279.36	94.758457
279.84	94.537951
280.32	94.304674
280.8	94.065152
281.28	93.826123
281.76	93.59456
282.24	93.377687
282.71	93.182927
283.2	93.017751
283.68	92.889363
284.15	92.804247
284.64	92.767682
285.12	92.783353
285.57	92.853135
286.08	92.977085
286.56	93.153586
287.03	93.379627
287.52	93.651232
288.	93.964076
288.47	94.314145
288.96	94.698241
289.44	95.114109
289.92	95.560166
290.4	96.035051
290.88	96.537218
291.36	97.064785
291.84	97.615607
292.32	98.187539
292.8	98.778753
293.28	99.387968
293.76	100.014472
294.24	100.657873
294.71	101.317596
295.2	101.992296
295.68	102.679424
296.15	103.375084
296.64	104.074179
297.12	104.770781
297.57	105.458667
298.08	106.132063
298.56	106.786543
299.03	107.419879
299.52	108.032466
300.	108.627025
300.47	109.207678
300.96	109.778813
301.44	110.344193
301.92	110.906455
302.4	111.467022
302.88	112.026257
303.36	112.583724
303.84	113.138447
304.32	113.689095
304.8	114.234064
305.28	114.771484
305.76	115.299203
306.24	115.814814
306.71	116.315744
307.2	116.799366
307.68	117.2631
308.15	117.704551
308.64	118.121746
309.12	118.513589
309.57	118.880445
310.08	119.224631
310.56	119.550534
311.03	119.8642
311.52	120.172596
312.	120.482809
312.47	120.801439
312.96	121.134238
313.44	121.485965
313.92	121.860356
314.4	122.260133
314.88	122.686944
315.36	123.141165
315.84	123.621537
316.32	124.124734
316.8	124.645031
317.28	125.174226
317.76	125.701895
318.24	126.21593
318.71	126.703349
319.2	127.151407
319.68	127.549035
320.15	127.88842
320.64	128.166229
321.12	128.38399
321.57	128.547447
322.08	128.665291
322.56	128.74783
323.03	128.805988
323.52	128.850691
324.	128.892539
324.47	128.94163
324.96	129.007422
325.44	129.098551
325.92	129.22259
326.4	129.385754
326.88	129.59258
327.36	129.845702
327.84	130.145746
328.32	130.491383
328.8	130.87951
329.28	131.30556
329.76	131.763976
330.24	132.248905
330.71	132.755045
331.2	133.278381
331.68	133.816482
332.15	134.36821
332.64	134.933048
333.12	135.510396
333.57	136.099087
334.08	136.697227
334.56	137.302264
335.03	137.911213
335.52	138.520928
336.	139.128308
336.47	139.730387
336.96	140.324233
337.44	140.906684
337.91	141.47402
338.4	142.021693
338.88	142.544246
339.36	143.03543
339.84	143.488501
340.32	143.896719
340.8	144.254107
341.28	144.556431
341.76	144.802202
342.24	144.993293
342.71	145.134879
343.2	145.234722
343.68	145.302173
344.15	145.347266
344.64	145.380105
345.12	145.410542
345.57	145.448038
346.08	145.501566
346.56	145.57946
347.03	145.689118
347.52	145.836575
348.	146.025978
348.47	146.259147
348.96	146.535359
349.44	146.851452
349.91	147.202209
350.4	147.580919
350.88	147.980032
351.36	148.391829
351.84	148.80907
352.32	149.225542
352.8	149.63644
353.28	150.038482
353.76	150.429802
354.24	150.809687
354.71	151.178298
355.2	151.536469
355.68	151.885614
356.15	152.227702
356.64	152.565245
357.12	152.901233
357.57	153.238962
358.08	153.581736
358.56	153.932436
359.03	154.293051
359.52	154.664239
360.	155.045084
360.47	155.433103
360.96	155.824505
361.44	156.214614
361.91	156.598363
362.4	156.970784
362.88	157.327435
363.36	157.664705
363.84	157.975
364.32	158.27156
364.8	158.538665
365.28	158.781091
365.76	158.092
366.24	159.193225
366.71	159.36427
367.2	159.513196
367.68	159.641161
368.15	159.74949
368.64	159.839587
369.12	159.912759
369.57	159.969924
370.08	160.01129
370.56	160.036144
371.03	160.042947
371.52	160.029737
372.	159.994778
372.47	159.937253
372.96	159.85784
373.44	159.758984
373.91	159.644837
374.4	159.520864
374.88	159.393292
375.36	159.268557
375.84	159.152894
376.32	159.052018
376.8	158.970452
377.28	158.912093
377.76	158.880523
378.24	158.878924
378.71	158.90991
379.2	158.97536
379.68	159.076236
380.15	159.212405
380.64	159.382473
381.12	159.583735
381.57	159.812262
382.08	160.063169
382.56	160.331051
383.03	160.610533
383.52	160.896796
384.	161.185953
384.47	161.475157
384.96	161.76249
385.44	162.046802
385.91	162.327604
386.4	162.605013
386.88	162.879599
387.36	163.152332
387.84	163.42453
388.32	163.697828
388.8	163.974114
389.28	164.255406
389.76	164.543673
390.24	164.840577
390.71	165.14718
391.2	165.463646
391.68	165.788
392.15	166.120993
392.64	166.456184
393.12	166.790171
393.57	167.11809
394.08	167.435267
394.56	167.73793
395.03	168.023784
395.52	168.292296
396.	168.544645
396.47	168.783414
396.96	169.012194
397.44	169.235181
397.91	169.456865
398.4	169.681773
398.88	169.914277
399.36	170.1584
399.84	170.417622
400.32	170.6947
400.8	170.991656
401.28	171.310802
401.76	171.650819
402.24	172.008822
402.71	172.381118
403.2	172.763224
403.68	173.150267
404.15	173.53753
404.64	173.921036
405.12	174.298033
405.57	174.667283
406.08	175.029094
406.56	175.385081
407.03	175.737745
407.52	176.090027
408.	176.444936
408.47	176.805305
408.96	177.173641
409.44	177.552031
409.91	177.942032
410.4	178.344549
410.88	178.759646
411.35	179.186329
411.84	179.622366
412.32	180.064214
412.8	180.507132
413.28	180.945487
413.76	181.373181
414.24	181.784116
414.71	182.17263
415.2	182.533851
415.68	182.863967
416.15	183.160398
416.64	183.421819
417.12	183.648043
417.57	183.839814
418.08	183.566
418.56	184.126236
419.03	184.225174
419.52	184.298127
420.	184.348271
420.47	184.379209
420.96	184.394878
421.44	184.399329
421.91	184.396341
422.4	184.388984
422.88	184.379213
423.35	184.367717
423.84	184.354074
424.32	184.337171
424.8	184.315769
425.28	184.289046
425.76	184.257055
426.24	184.221016
426.71	184.183414
427.2	184.147901
427.68	184.119081
428.15	184.1022
428.64	184.102775
429.12	184.126197
429.57	184.177381
430.08	184.260516
430.56	184.378916
431.03	184.534975
431.52	184.730183
