# Supplementary material for: Towards the engineering of a photon-only two-stroke rotary molecular motor
Source: Nat Commun. 2022 Oct 28;13:6433. doi: 10.1038/s41467-022-33695-x (PMC9616945; doi:10.1038/s41467-022-33695-x)
Supplement: Supplementary file 13 — Source Data [file 41467_2022_33695_MOESM13_ESM.zip › Figure 4D source data/traj-46.txt]

time(fs) , θ(deg.)
0.	2.176838
0.48	2.035333
0.96	1.924808
1.44	1.852071
1.92	1.821159
2.4	1.832977
2.88	1.885692
3.36	1.975627
3.84	2.09821
4.32	2.248609
4.8	2.421957
5.279	2.613257
5.76	2.817108
6.24	3.027414
6.72	3.237214
7.199	3.438802
7.68	3.624277
8.16	3.786557
8.64	3.920657
9.12	4.024799
9.6	4.100891
10.08	4.154232
10.559	4.192652
11.04	4.225527
11.52	4.262868
12.	4.314468
12.48	4.38887
12.959	4.492108
13.44	4.626573
13.92	4.79063
14.399	4.979265
14.879	5.185403
15.36	5.401192
15.84	5.618795
16.32	5.830645
16.8	6.029374
17.28	6.207671
17.758	6.358305
18.24	6.47449
18.72	6.550617
19.2	6.583172
19.68	6.571463
20.16	6.517822
20.64	6.427217
21.117	6.306521
21.598	6.163764
22.08	6.007612
22.56	5.847089
23.04	5.691379
23.52	5.549423
24.	5.429116
24.48	5.336198
24.96	5.273336
25.438	5.239936
25.918	5.232793
26.4	5.247141
26.88	5.277547
27.36	5.31839
27.84	5.364004
28.32	5.408742
28.797	5.447222
29.278	5.474895
29.758	5.488794
30.24	5.488166
30.72	5.474601
31.2	5.451588
31.68	5.423745
32.16	5.396107
32.64	5.373691
33.12	5.361403
33.6	5.364155
34.08	5.386991
34.56	5.435008
35.04	5.512843
35.516	5.623715
36.	5.768281
36.48	5.943907
36.96	6.144756
37.44	6.362684
37.92	6.588399
38.4	6.812474
38.875	7.026061
39.36	7.221471
39.836	7.392756
40.32	7.536294
40.8	7.651142
41.28	7.73896
41.76	7.803512
42.235	7.849916
42.72	7.883893
43.196	7.911193
43.68	7.937258
44.16	7.96712
44.64	8.005434
45.12	8.056566
45.6	8.124575
46.08	8.212953
46.555	8.324093
47.04	8.458538
47.516	8.614324
48.	8.786742
48.48	8.968648
48.96	9.151169
49.44	9.324603
49.92	9.47939
50.4	9.607144
50.875	9.701691
51.36	9.759874
51.836	9.781812
52.32	9.770514
52.8	9.731023
53.28	9.669446
53.76	9.592193
54.235	9.505542
54.72	9.415525
55.196	9.328023
55.68	9.248955
56.16	9.184429
56.64	9.140717
57.12	9.123923
57.594	9.139267
58.08	9.190054
58.555	9.276679
59.04	9.39613
59.516	9.542324
60.	9.707249
60.48	9.882572
60.96	10.061281
61.44	10.238916
61.915	10.413989
62.4	10.587564
62.875	10.762309
63.36	10.941468
63.836	11.128104
64.32	11.324689
64.8	11.532987
65.28	11.754134
65.75	11.988838
66.24	12.237606
66.72	12.50095
67.2	12.779495
67.67	13.07391
68.16	13.384619
68.64	13.711283
69.12	14.052157
69.6	14.403538
70.08	14.75959
70.56	15.112759
71.03	15.454757
71.52	15.777938
72.	16.076609
72.48	16.347867
72.96	16.591663
73.44	16.810165
73.92	17.006822
74.39	17.185497
74.88	17.349875
75.36	17.503169
75.84	17.648086
76.32	17.786928
76.8	17.921784
77.28	18.054717
77.75	18.187892
78.24	18.323576
78.72	18.463932
79.2	18.610569
79.67	18.763853
80.16	18.922161
80.64	19.081369
81.11	19.234914
81.6	19.374644
82.08	19.492388
82.56	19.581915
83.03	19.640526
83.52	19.669572
84.	19.6737
84.47	19.659379
84.96	19.633423
85.44	19.602017
85.92	19.57025
86.39	19.542043
86.88	19.520264
87.36	19.50694
87.84	19.503471
88.32	19.510805
88.8	19.529506
89.28	19.559692
89.75	19.600766
90.24	19.650
90.72	19.707033
91.2	19.763606
91.67	19.813742
92.16	19.849625
92.64	19.864056
93.11	19.852158
93.6	19.81277
94.08	19.748981
94.56	19.667537
95.03	19.577425
95.52	19.488259
96.	19.409049
96.47	19.347509
96.96	19.309836
97.44	19.300772
97.92	19.323792
98.39	19.381344
98.88	19.475071
99.36	19.606018
99.84	19.774771
100.32	19.981499
100.8	20.225822
101.28	20.506448
101.75	20.820551
102.24	21.163097
102.72	21.526481
103.2	21.900857
103.67	22.275248
104.16	22.639229
104.64	22.984799
105.11	23.307753
105.6	23.607952
106.08	23.888367
106.56	24.153515
107.03	24.408082
107.52	24.656129
108.	24.900827
108.47	25.144498
108.96	25.388791
109.44	25.634867
109.92	25.883578
110.39	26.135622
110.88	26.39169
111.36	26.6526
111.83	26.919364
112.32	27.193109
112.8	27.474718
113.28	27.764139
113.75	28.059482
114.24	28.356369
114.72	28.648036
115.19	28.926471
115.67	29.18431
116.16	29.416764
116.64	29.622642
117.11	29.803
117.6	29.964797
118.08	30.109457
118.56	30.241846
119.03	30.364859
119.52	30.480393
120.	30.589512
120.47	30.692658
120.96	30.789864
121.44	30.880936
121.92	30.965675
122.39	31.044119
122.88	31.116862
123.36	31.185318
123.83	31.251736
124.32	31.318738
124.8	31.388375
125.28	31.461103
125.75	31.535328
126.24	31.607972
126.72	31.675919
127.19	31.737632
127.67	31.794059
128.16	31.848412
128.64	31.905092
129.12	31.968466
129.6	32.042015
130.07	32.12793
130.56	32.227068
131.04	32.339093
131.51	32.46269
132.	32.595831
132.48	32.73606
132.96	32.880837
133.44	33.027908
133.92	33.17561
134.4	33.322981
134.88	33.469513
135.35	33.614535
135.84	33.756427
136.32	33.891987
136.78	34.016281
137.28	34.123138
137.76	34.206239
138.24	34.26054
138.72	34.283511
139.2	34.275694
139.68	34.240352
140.16	34.182518
140.64	34.107947
141.12	34.022304
141.6	33.93072
142.07	33.837622
142.56	33.746746
143.04	33.661284
143.51	33.584112
144.	33.518067
144.48	33.466213
144.96	33.431935
145.44	33.418652
145.92	33.429144
146.4	33.464586
146.88	33.523606
147.35	33.601808
147.84	33.692027
148.32	33.785364
148.78	33.872916
149.28	33.947885
149.76	34.007373
150.23	34.052978
150.72	34.08981
151.2	34.124554
151.68	34.163626
152.16	34.212081
152.64	34.273272
153.12	34.349066
153.6	34.440342
154.07	34.547652
154.56	34.671892
155.04	34.814825
155.51	34.979288
156.	35.168976
156.48	35.387836
156.96	35.639241
157.44	35.925168
157.92	36.245639
158.4	36.598512
158.88	36.979566
159.35	37.382771
159.84	37.800675
160.32	38.225028
160.78	38.647697
161.28	39.061681
161.76	39.461785
162.23	39.844595
162.72	40.207885
163.2	40.549951
163.68	40.869277
164.16	41.164655
164.64	41.435615
165.12	41.682978
165.6	41.909249
166.07	42.11871
166.56	42.317105
167.04	42.51097
167.51	42.706717
168.	42.909617
168.48	43.122966
168.95	43.347675
169.44	43.582354
169.92	43.823687
170.4	44.066833
170.88	44.305746
171.35	44.533568
171.84	44.743392
172.32	44.929564
172.78	45.089173
173.28	45.222917
173.76	45.334681
174.23	45.430124
174.72	45.515241
175.2	45.595595
175.68	45.676325
176.16	45.762534
176.64	45.85964
177.12	45.973405
177.6	46.109622
178.07	46.273541
178.56	46.469176
179.04	46.698698
179.51	46.962136
180.	47.257472
180.48	47.581024
180.95	47.927858
181.44	48.292072
181.92	48.66692
182.4	49.044926
182.88	49.418189
183.35	49.779004
183.84	50.120742
184.32	50.438618
184.78	50.729
185.28	50.994043
185.76	51.231455
186.23	51.444078
186.72	51.635049
187.2	51.808892
187.68	51.971381
188.16	52.129122
188.64	52.288877
189.12	52.45675
189.6	52.637378
190.07	52.833325
190.56	53.044902
191.04	53.270451
191.51	53.506896
192.	53.750259
192.48	53.995948
192.95	54.238835
193.44	54.473228
193.92	54.692974
194.4	54.89186
194.88	55.064381
195.35	55.20666
195.84	55.317113
196.32	55.396635
196.78	55.4484
197.28	55.477565
197.76	55.491001
198.23	55.496911
198.72	55.504211
199.2	55.521699
199.68	55.557179
200.16	55.616729
200.64	55.704288
201.12	55.821641
201.6	55.968755
202.07	56.144253
202.56	56.345804
203.04	56.57033
203.51	56.814025
204.	57.07227
204.48	57.339567
204.95	57.609623
205.44	57.875727
205.92	58.131457
206.4	58.371642
206.88	58.593262
207.35	58.795966
207.84	58.982048
208.32	59.155987
208.78	59.323743
209.28	59.491983
209.76	59.667309
210.23	59.855561
210.72	60.061219
211.2	60.287027
211.67	60.533916
212.16	60.801269
212.64	61.087388
213.12	61.381
213.6	61.706435
214.07	62.034038
214.56	62.369846
215.04	62.710616
215.51	63.052675
216.	63.391909
216.48	63.723926
216.95	64.044471
217.44	64.350064
217.92	64.638721
218.4	64.910537
218.88	65.167906
219.35	65.415313
219.84	65.658787
220.32	65.905132
220.78	66.161068
221.28	66.432349
221.76	66.722963
222.23	67.034618
222.72	67.366688
223.2	67.716589
223.67	68.080408
224.16	68.453481
224.64	68.830783
225.12	69.207085
225.6	69.576957
226.07	69.934727
226.56	70.274525
227.04	70.590513
227.51	70.877429
228.	71.131379
228.48	71.350758
228.95	71.536922
229.44	71.694355
229.92	71.830202
230.38	71.95339
230.88	72.073645
231.35	72.200559
231.84	72.342799
232.32	72.507418
232.78	72.699367
233.28	72.921359
233.76	73.174126
234.23	73.456951
234.72	73.76822
235.2	74.105743
235.67	74.466852
236.16	74.848309
236.64	75.246139
237.12	75.655514
237.6	76.070786
238.07	76.485778
238.56	76.894364
239.04	77.291314
239.51	77.673162
240.	78.038811
240.48	78.389574
240.95	78.728667
241.44	79.060373
241.92	79.389216
242.38	79.719326
242.88	80.054016
243.35	80.395528
243.84	80.744951
244.32	81.10232
244.78	81.466864
245.28	81.837307
245.76	82.21211
246.23	82.589543
246.72	82.967642
247.2	83.344088
247.67	83.716088
248.16	84.080388
248.64	84.433427
249.12	84.771715
249.6	85.092393
250.07	85.393867
250.56	85.676303
251.04	85.941888
251.51	86.194707
252.	86.440256
252.48	86.684755
252.95	86.93447
253.44	87.195082
253.92	87.471116
254.38	87.765458
254.88	88.079028
255.35	88.410715
255.84	88.757667
256.32	89.115716
256.8	89.479814
257.28	89.844299
257.76	90.203007
258.24	90.549314
258.71	90.876209
259.2	91.176519
259.68	91.443338
260.15	92.11513
260.64	92.757224
261.12	93.365763
261.57	93.939822
262.08	94.481718
262.56	94.667
263.03	95.491858
263.52	95.975294
264.	96.454725
264.48	96.936862
264.96	97.426918
265.44	97.928484
265.92	98.443725
266.4	98.973739
266.88	99.518941
267.36	100.079282
267.84	100.654292
268.32	101.243008
268.8	101.843864
269.28	102.454672
269.76	103.072756
270.24	103.695255
270.71	104.31955
271.2	104.943715
271.68	105.566891
272.15	106.189483
272.64	106.813108
273.12	107.440256
273.57	108.073753
274.08	108.716225
274.56	109.3697
275.03	110.035409
275.52	110.713734
276.	111.404283
276.48	112.106035
276.96	112.81754
277.44	113.537075
277.92	114.26274
278.4	114.992438
278.88	115.723787
279.36	116.454009
279.84	117.179871
280.32	117.897715
280.8	118.60362
281.28	119.293698
281.76	119.964539
282.24	120.613852
282.71	121.241175
283.2	121.848434
283.68	122.435
284.15	123.021961
284.64	123.601309
285.12	124.184552
285.57	124.77692
286.08	125.381831
286.56	126.000779
287.03	126.63352
287.52	127.278377
288.	127.932526
288.47	128.592198
288.96	129.252801
289.44	129.909015
289.92	130.554888
290.4	131.183987
290.88	131.78961
291.36	132.365111
291.84	132.904349
292.32	133.402383
292.8	133.856428
293.28	134.266889
293.76	134.637946
294.24	134.977197
294.71	135.294368
295.2	135.534
295.68	135.902183
296.15	136.209331
296.64	136.526244
297.12	136.856151
297.57	137.200817
298.08	137.561021
298.56	137.936885
299.03	138.328023
299.52	138.733537
300.	139.151969
300.47	139.581259
300.96	140.018764
301.44	140.461392
301.92	140.90584
302.4	141.34898
302.88	141.788407
303.36	142.223156
303.84	142.654405
304.32	143.085825
304.8	143.523128
305.28	143.972969
305.76	144.441597
306.24	144.933613
306.71	145.451311
307.2	145.994538
307.68	146.561098
308.15	147.147363
308.64	147.748763
309.12	148.360067
309.57	148.975448
310.08	149.588481
310.56	150.192153
311.03	150.778972
311.52	151.341273
312.	151.871769
312.47	152.364329
312.96	152.814949
313.44	153.222739
313.92	153.590677
314.4	153.92586
314.88	154.239021
315.36	154.543379
315.84	154.853107
316.32	155.181782
316.8	155.540961
317.28	155.938981
317.76	156.380231
318.24	156.865115
318.71	157.390769
319.2	157.952219
319.68	158.543508
320.15	159.158282
320.64	159.789863
321.12	160.431175
321.57	161.074911
322.08	161.713825
322.56	162.341188
323.03	162.95134
323.52	163.540357
324.	164.106701
324.47	164.651639
324.96	165.179262
325.44	165.696037
325.92	166.210058
326.4	166.730185
326.88	167.265214
327.36	167.823032
327.84	168.40974
328.32	169.028931
328.8	169.681422
329.28	170.365557
329.76	171.077816
330.24	171.813378
330.71	172.566432
331.2	173.330248
331.68	174.097117
332.15	174.858324
332.64	175.604243
333.12	176.324679
333.57	177.009522
334.08	177.649712
334.56	178.238356
335.03	178.771682
335.52	179.249505
336.	179.675094
336.47	180.054548
336.96	180.395847
337.44	180.707772
337.91	180.844
338.4	181.276449
338.88	181.54625
339.36	181.812027
339.84	182.075962
340.32	182.339162
340.8	182.602159
341.28	182.86522
341.76	183.128464
342.24	183.391834
342.71	183.655032
343.2	183.917502
343.68	184.17852
344.15	184.43742
344.64	184.69396
345.12	184.948717
345.57	185.203411
346.08	185.461005
346.56	185.725526
347.03	186.001594
347.52	186.293765
348.	186.605805
348.47	186.940063
348.96	187.297167
349.44	187.676107
349.91	188.074613
350.4	188.489615
350.88	188.917639
351.36	189.355062
351.84	189.798224
352.32	190.243485
352.8	190.687314
353.28	191.126445
353.76	191.558121
354.24	191.980386
354.71	192.39234
355.2	192.794301
355.68	193.187801
356.15	193.575409
356.64	193.960407
357.12	194.346317
357.57	194.736235
358.08	195.132221
358.56	195.53623
359.03	195.949544
359.52	196.371643
360.	196.800475
360.47	197.232946
360.96	197.66533
361.44	198.093556
361.91	198.513347
362.4	198.920292
362.88	199.309903
363.36	199.677765
363.84	200.019799
364.32	200.332688
364.8	200.614462
365.28	200.865117
365.76	201.08707
366.24	201.285238
366.71	201.466689
367.2	201.638
367.68	201.814372
368.15	201.845
368.64	202.201108
369.12	202.426427
369.57	202.676747
370.08	202.950528
370.56	203.243386
371.03	203.549205
371.52	203.861155
372.	204.17233
372.47	204.475981
372.96	204.765504
373.44	205.03439
373.91	205.27628
374.4	205.485251
374.88	205.656361
375.36	205.786399
375.84	205.874633
376.32	205.923312
376.8	205.937702
377.28	205.925545
377.76	205.896219
378.24	205.859747
378.71	205.825748
379.2	205.802505
379.68	205.796234
380.15	205.81067
380.64	205.847115
381.12	205.904926
381.57	205.982183
382.08	206.076253
382.56	206.184094
383.03	206.302319
383.52	206.427121
384.	206.554155
384.47	206.678509
384.96	206.794811
385.44	206.89758
385.91	206.981778
386.4	207.043519
386.88	207.080746
387.36	207.093731
387.84	207.085283
388.32	207.060628
388.8	207.026946
389.28	206.992617
389.76	206.966265
390.24	206.955787
390.71	206.967636
391.2	207.006547
391.68	207.075691
392.15	207.17709
392.64	207.312019
393.12	207.481265
393.57	207.685229
394.08	207.923882
394.56	208.196668
395.03	208.502391
395.52	208.839156
396.	209.204423
396.47	209.595157
396.96	210.00819
397.44	210.440644
397.91	210.890259
398.4	211.356187
398.88	211.839063
399.36	212.340767
399.84	212.863844
400.32	213.41058
400.8	213.981901
401.28	214.576438
401.76	215.190179
402.24	215.816843
402.71	216.448738
403.2	217.077686
403.68	217.695746
404.15	218.295639
404.64	218.870937
405.12	219.416082
405.57	219.926319
406.08	220.397607
406.56	220.826565
407.03	221.210507
407.52	221.547588
408.	221.837092
408.47	222.079824
408.96	222.278503
409.44	222.438023
409.91	222.565366
410.4	222.668957
410.88	222.757361
411.35	222.837538
411.84	222.913291
412.32	222.984671
412.8	223.048559
413.28	223.047
413.76	223.133185
414.24	223.142769
414.71	223.123683
415.2	223.071453
415.68	222.982105
416.15	222.852152
416.64	222.678664
417.12	222.459469
417.57	222.193459
418.08	221.88102
418.56	221.524497
419.03	221.128646
419.52	220.700935
420.	220.251557
420.47	219.792985
420.96	219.338891
421.44	218.902399
421.91	218.493994
422.4	218.119859
422.88	217.78145
423.35	217.476412
423.84	217.200175
424.32	216.947385
424.8	216.712775
425.28	216.491524
425.76	216.279319
426.24	216.072297
426.71	215.867002
427.2	215.660414
427.68	215.450081
428.15	215.234373
428.64	215.01282
429.12	214.786492
429.57	214.558309
430.08	214.333146
430.56	214.117623
431.03	213.919459
431.52	213.746363
