# Supplementary material for: Towards the engineering of a photon-only two-stroke rotary molecular motor
Source: Nat Commun. 2022 Oct 28;13:6433. doi: 10.1038/s41467-022-33695-x (PMC9616945; doi:10.1038/s41467-022-33695-x)
Supplement: Supplementary file 13 — Source Data [file 41467_2022_33695_MOESM13_ESM.zip › Figure 4D source data/traj-47.txt]

time(fs) , θ(deg.)
0.	0.973508
0.48	1.24979
0.96	1.540711
1.44	1.834781
1.92	2.122455
2.4	2.396467
2.88	2.651757
3.36	2.885127
3.84	3.094725
4.32	3.279472
4.8	3.438614
5.279	3.5714
5.76	3.6769
6.24	3.75402
6.72	3.801696
7.199	3.819272
7.68	3.807002
8.16	3.766625
8.64	3.701878
9.12	3.618818
9.6	3.525845
10.08	3.43324
10.559	3.351906
11.04	3.291175
11.52	3.256325
12.	3.247284
12.48	3.259472
12.959	3.286019
13.44	3.314
13.92	3.35563
14.399	3.389256
14.879	3.419052
15.36	3.444848
15.84	3.467486
16.32	3.488128
16.8	3.50773
17.28	3.526762
17.758	3.54523
18.24	3.562
18.72	3.5803
19.2	3.598312
19.68	3.619586
20.16	3.648268
20.64	3.690024
21.117	3.751552
21.598	3.839538
22.08	3.958936
22.56	4.1109
23.04	4.291457
23.52	4.492001
24.	4.70139
24.48	4.908381
24.96	5.103316
25.438	5.278799
25.918	5.429597
26.4	5.552164
26.88	5.644084
27.36	5.703634
27.84	5.729597
28.32	5.721308
28.797	5.678862
29.278	5.60334
29.758	5.496947
30.24	5.363007
30.72	5.205853
31.2	5.030703
31.68	4.843614
32.16	4.651504
32.64	4.462138
33.12	4.283862
33.6	4.124848
34.08	3.991769
34.56	3.888277
35.04	3.814147
35.516	3.765733
36.	3.737495
36.48	3.723662
36.96	3.71927
37.44	3.72047
37.92	3.72437
38.4	3.728759
38.875	3.731925
39.36	3.732618
39.836	3.730088
40.32	3.724112
40.8	3.714944
41.28	3.703215
41.76	3.689821
42.235	3.675885
42.72	3.662814
43.196	3.652424
43.68	3.64706
44.16	3.64962
44.64	3.663342
45.12	3.691306
45.6	3.735737
46.08	3.797388
46.555	3.875313
47.04	3.967118
47.516	4.069549
48.	4.179115
48.48	4.292612
48.96	4.407467
49.44	4.521971
49.92	4.635374
50.4	4.747846
50.875	4.860287
51.36	4.974008
51.836	5.090398
52.32	5.210628
52.8	5.335474
53.28	5.465272
53.76	5.555
54.235	5.73918
54.72	5.882448
55.196	6.02918
55.68	6.178671
56.16	6.329866
56.64	6.481023
57.12	6.629387
57.594	6.771089
58.08	6.901372
58.555	7.015111
59.04	7.107464
59.516	7.174456
60.	7.213402
60.48	7.223114
60.96	7.203884
61.44	7.157291
61.915	7.085887
62.4	6.992865
62.875	6.881777
63.36	6.75632
63.836	6.620197
64.32	6.47705
64.8	6.330428
65.28	6.183771
65.75	6.040373
66.24	5.903301
66.72	5.77526
67.2	5.65842
67.67	5.554262
68.16	5.463493
68.64	5.386096
69.12	5.321538
69.6	5.269134
70.08	5.22846
70.56	5.149
71.03	5.184137
71.52	5.183588
72.	5.200698
72.48	5.238444
72.96	5.274
73.44	5.387324
73.92	5.503252
74.39	5.649182
74.88	5.826235
75.36	6.035099
75.84	6.276085
76.32	6.549133
76.8	6.853715
77.28	7.188638
77.75	7.5518
78.24	7.935
78.72	8.348792
79.2	8.772793
79.67	9.205888
80.16	9.64184
80.64	10.074807
81.11	10.4
81.6	10.912914
82.08	11.311367
82.56	11.693338
83.03	12.057753
83.52	12.404067
84.	12.732106
84.47	13.041981
84.96	13.334065
85.44	13.608988
85.92	13.867653
86.39	14.111211
86.88	14.340981
87.36	14.558301
87.84	14.764294
88.32	14.959595
88.8	15.144112
89.28	15.316906
89.75	15.476303
90.24	15.620247
90.72	15.746826
91.2	15.854808
91.67	15.943982
92.16	16.015193
92.64	16.070103
93.11	16.110811
93.6	16.139462
94.08	16.157983
94.56	16.167932
95.03	16.17045
95.52	16.166274
96.	16.155798
96.47	16.13915
96.96	16.116285
97.44	16.087105
97.92	16.051557
98.39	16.009701
98.88	15.961717
99.36	15.907834
99.84	15.848212
100.32	15.782857
100.8	15.711624
101.28	15.634317
101.75	15.550832
102.24	15.461257
102.72	15.365861
103.2	15.26501
103.67	15.159062
104.16	15.048291
104.64	14.932879
105.11	14.812952
105.6	14.688668
106.08	14.560295
106.56	14.428299
107.03	14.293407
107.52	14.156657
108.	14.019416
108.47	13.883359
108.96	13.750404
109.44	13.622596
109.92	13.501977
110.39	13.390459
110.88	13.289758
111.36	13.201421
111.83	13.126947
112.32	13.067961
112.8	13.026342
113.28	13.004257
113.75	13.00405
114.24	13.028077
114.72	13.078523
115.19	13.157252
115.67	13.265691
116.16	13.404765
116.64	13.57487
117.11	13.775856
117.6	14.007031
118.08	14.267168
118.56	14.5545
119.03	14.866722
119.52	15.200977
120.	15.553864
120.47	15.921482
120.96	16.299558
121.44	16.683671
121.92	17.06957
122.39	17.453498
122.88	17.832422
123.36	18.204044
123.83	18.566623
124.32	18.918689
124.8	19.258816
125.28	19.585541
125.75	19.897453
126.24	20.193391
126.72	20.472687
127.19	20.735371
127.67	20.982288
128.16	21.215071
128.64	21.436015
129.12	21.647826
129.6	21.85335
130.07	22.055295
130.56	22.256007
131.04	22.457324
131.51	22.660529
132.	22.866405
132.48	23.075388
132.96	23.287789
133.44	23.504015
133.92	23.724726
134.4	23.950884
134.88	24.18368
135.35	24.424425
135.84	24.674414
136.32	24.934843
136.78	25.206763
137.28	25.491078
137.76	25.788566
138.24	26.016
138.72	26.425749
139.2	26.766614
139.68	27.122917
140.16	27.4948
140.64	27.881982
141.12	28.283604
141.6	28.698144
142.07	29.123456
142.56	29.556946
143.04	29.995895
143.51	30.437807
144.	30.880689
144.48	31.323122
144.96	31.764104
145.44	32.202737
145.92	32.637856
146.4	33.067702
146.88	33.489699
147.35	33.90034
147.84	34.295245
148.32	34.669403
148.78	35.017598
149.28	35.334938
149.76	35.617366
150.23	35.861995
150.72	36.067173
151.2	36.232318
151.68	36.357614
152.16	36.443735
152.64	36.491688
153.12	36.502816
153.6	36.478955
154.07	36.422643
154.56	36.337275
155.04	36.227091
155.51	36.096967
156.	35.952085
156.48	35.79757
156.96	35.638181
157.44	35.47808
157.92	35.320708
158.4	35.168719
158.88	35.024002
159.35	34.887787
159.84	34.760814
160.32	34.643563
160.78	34.536471
161.28	34.440061
161.76	34.354947
162.23	34.281694
162.72	34.220609
163.2	34.171591
163.68	34.134094
164.16	34.107329
164.64	34.090652
165.12	34.084059
165.6	34.088588
166.07	34.106442
166.56	34.140776
167.04	34.195249
167.51	34.273506
168.	34.378755
168.48	34.513447
168.95	34.679066
169.44	34.875978
169.92	35.103368
170.4	35.359331
170.88	35.641172
171.35	35.945894
171.84	36.270712
172.32	36.613368
172.78	36.972111
173.28	37.345381
173.76	37.731433
174.23	38.12809
174.72	38.532732
175.2	38.942519
175.68	39.354771
176.16	39.767356
176.64	40.178938
177.12	40.58901
177.6	40.685
178.07	41.405385
178.56	41.812533
179.04	42.219328
179.51	42.625566
180.	43.030505
180.48	43.43268
180.95	43.829689
181.44	44.218
181.92	44.592939
182.4	44.949
182.88	45.280536
183.35	45.582674
183.84	45.852113
184.32	46.087454
184.78	46.288977
185.28	46.458054
185.76	46.596565
186.23	46.706561
186.72	46.790236
187.2	46.850151
187.68	46.889511
188.16	46.912369
188.64	46.923651
189.12	46.928993
189.6	46.934455
190.07	46.946101
190.56	46.969472
191.04	47.008907
191.51	47.066848
192.	47.143307
192.48	47.235798
192.95	47.339904
193.44	47.450423
193.92	47.562757
194.4	47.674032
194.88	47.783466
195.35	47.891896
195.84	48.000873
196.32	48.111853
196.78	48.225796
197.28	48.343163
197.76	48.464148
198.23	48.588954
198.72	48.718001
199.2	48.852011
199.68	48.992002
200.16	49.13922
200.64	49.295034
201.12	49.46078
201.6	49.637506
202.07	49.825572
202.56	50.024153
203.04	50.230742
203.51	50.440866
204.	50.648195
204.48	50.845127
204.95	51.023771
205.44	51.177182
205.92	51.300537
206.4	51.391885
206.88	51.452199
207.35	51.484807
207.84	51.494574
208.32	51.487162
208.78	51.468544
209.28	51.444712
209.76	51.421525
210.23	51.404652
210.72	51.39956
211.2	51.411539
211.67	51.445667
212.16	51.506648
212.64	51.598378
213.12	51.723247
213.6	51.881332
214.07	52.069831
214.56	52.283056
215.04	52.513067
215.51	52.750786
216.	52.987377
216.48	53.215666
216.95	53.431231
217.44	53.632765
217.92	53.821637
218.4	54.000
218.88	54.174879
219.35	54.347522
219.84	54.522946
220.32	54.704737
220.78	54.895
221.28	55.099433
221.76	55.31751
222.23	55.552674
222.72	55.807498
223.2	56.084677
223.67	56.386695
224.16	56.715097
224.64	57.069447
225.12	57.446367
225.6	57.839189
226.07	58.238453
226.56	58.633102
227.04	59.011962
227.51	59.365242
228.	59.685852
228.48	59.970229
228.95	60.218412
229.44	60.433373
229.92	60.619
230.38	60.784065
230.88	60.931628
231.35	61.068551
231.84	61.200453
232.32	61.332803
232.78	61.471144
233.28	61.621375
233.76	61.789934
234.23	61.983697
234.72	62.209366
235.2	62.472232
235.67	62.774583
236.16	63.114473
236.64	63.485555
237.12	63.878118
237.6	64.28086
238.07	64.68287
238.56	65.075416
239.04	65.453172
239.51	65.814559
240.	66.161245
240.48	66.497146
240.95	66.827305
241.44	67.156943
241.92	67.4908
242.38	67.832788
242.88	68.185921
243.35	68.552445
243.84	68.934075
244.32	69.33227
244.78	69.74847
245.28	70.184173
245.76	70.640783
246.23	71.119027
246.72	71.617992
247.2	72.134012
247.67	72.660009
248.16	73.185786
248.64	73.699338
249.12	74.188728
249.6	74.643927
250.07	75.058166
250.56	75.428491
251.04	75.755505
251.51	76.042475
252.	76.294245
252.48	76.516299
252.95	76.714153
253.44	76.893073
253.92	77.058039
254.38	77.21385
254.88	77.365321
255.35	77.51747
255.84	77.675681
256.32	77.845707
256.8	78.03339
257.28	78.243962
257.76	78.480945
258.24	78.744979
258.71	79.033197
259.2	79.339626
259.68	79.656647
260.15	79.976924
260.64	80.295116
261.12	80.608757
261.57	80.918157
262.08	81.225596
262.56	81.534283
263.03	81.84747
263.52	82.167845
264.	82.497192
264.48	82.836272
264.96	83.184908
265.44	83.542232
265.92	84.101815
266.4	84.653342
266.88	85.198658
267.36	85.739574
267.84	86.277851
268.32	86.814967
268.8	87.351629
269.28	87.88717
269.76	88.419176
270.24	88.943696
270.71	89.456114
271.2	89.952362
271.68	90.429924
272.15	90.888195
272.64	91.328175
273.12	91.751799
273.57	92.161294
274.08	92.558751
274.56	92.94594
275.03	93.324304
275.52	93.69504
276.	94.059219
276.48	94.417918
276.96	94.772322
277.44	95.123776
277.92	95.473747
278.4	95.823612
278.88	96.174233
279.36	96.525324
279.84	96.874799
280.32	97.218452
280.8	97.550316
281.28	97.863788
281.76	98.153167
282.24	98.414978
282.71	98.648501
283.2	98.855383
283.68	99.038724
284.15	99.202174
284.64	99.349316
285.12	99.483393
285.57	99.60724
286.08	99.723374
286.56	99.834108
287.03	99.941681
287.52	100.048364
288.	100.156552
288.47	100.268788
288.96	100.387704
289.44	100.515802
289.92	100.655063
290.4	100.806393
290.88	100.969124
291.36	101.140835
291.84	101.317711
292.32	101.495454
292.8	101.670504
293.28	101.841121
293.76	102.007961
294.24	102.17394
294.71	102.34353
295.2	102.521921
295.68	102.71432
296.15	102.925553
296.64	103.15993
297.12	103.421277
297.57	103.713063
298.08	104.038548
298.56	104.400908
299.03	104.803277
299.52	105.248653
300.	105.739622
300.47	106.277894
300.96	106.863712
301.44	107.495383
301.92	108.169201
302.4	108.879923
302.88	109.621704
303.36	110.389193
303.84	111.17842
304.32	111.987187
304.8	112.814879
305.28	113.661866
305.76	114.528819
306.24	115.416172
306.71	116.323808
307.2	117.250956
307.68	118.196209
308.15	119.157628
308.64	120.132874
309.12	121.119376
309.57	122.114472
310.08	123.115479
310.56	124.119613
311.03	125.123665
311.52	126.123439
312.	127.11312
312.47	128.08494
312.96	129.029491
313.44	129.936715
313.92	130.797257
314.4	131.603717
314.88	132.351398
315.36	133.038413
315.84	133.665256
316.32	134.234103
316.8	134.748142
317.28	135.211081
317.76	135.626876
318.24	135.643
318.71	136.333671
319.2	136.6335
319.68	136.903987
320.15	137.150322
320.64	137.37789
321.12	137.591922
321.57	137.796894
322.08	137.995823
322.56	138.189763
323.03	138.377903
323.52	138.55839
324.	138.729623
324.47	138.891449
324.96	139.045737
325.44	139.19618
325.92	139.347577
326.4	139.504987
326.88	139.673055
327.36	139.855609
327.84	140.055525
328.32	140.274763
328.8	140.514533
329.28	140.7755
329.76	141.058019
330.24	141.362354
330.71	141.688858
331.2	142.03805
331.68	142.410512
332.15	142.806493
332.64	143.2252
333.12	143.663967
333.57	144.11779
334.08	144.579806
334.56	145.042791
335.03	145.50101
335.52	145.95145
336.	146.393987
336.47	146.830755
336.96	147.265249
337.44	147.701531
337.91	148.143665
338.4	148.595362
338.88	149.059747
339.36	149.539247
339.84	150.035531
340.32	150.549514
340.8	151.081397
341.28	151.630723
341.76	152.196421
342.24	152.77679
342.71	153.369397
343.2	153.970898
343.68	154.576955
344.15	155.182462
344.64	155.782225
345.12	156.371932
345.57	156.948938
346.08	157.512555
346.56	158.063842
347.03	158.605026
347.52	159.138688
348.	159.667053
348.47	160.191724
348.96	160.713926
349.44	161.234802
349.91	161.755499
350.4	162.277175
350.88	162.801026
351.36	163.328273
351.84	163.86016
352.32	164.397972
352.8	164.943074
353.28	165.496927
353.76	166.061109
354.24	166.637307
354.71	167.227255
355.2	167.832541
355.68	168.45431
356.15	169.09295
356.64	169.747909
357.12	170.417709
357.57	171.100087
358.08	171.79217
358.56	172.490625
359.03	173.191736
359.52	173.891447
360.	174.585365
360.47	175.268785
360.96	175.936727
361.44	176.584013
361.91	177.205386
362.4	177.795691
362.88	178.350133
363.36	178.864618
363.84	179.33617
364.32	179.763298
364.8	180.146167
365.28	180.486369
365.76	180.786317
366.24	181.048511
366.71	181.275076
367.2	181.467725
367.68	181.628041
368.15	181.75784
368.64	181.859411
369.12	181.935594
369.57	181.989704
370.08	182.025397
370.56	182.046494
371.03	182.057009
371.52	182.063786
372.	182.067704
372.47	182.069615
372.96	182.070592
373.44	182.071724
373.91	182.074624
374.4	182.08192
374.88	182.096705
375.36	182.123116
375.84	182.16616
376.32	182.231037
376.8	182.322417
377.28	182.443881
377.76	182.597739
378.24	182.785109
378.71	183.006241
379.2	183.2608
379.68	183.548067
380.15	183.86702
380.64	184.216323
381.12	184.594279
381.57	184.789
382.08	185.427317
382.56	185.87692
383.03	186.34437
383.52	186.826406
384.	187.320175
384.47	187.823766
384.96	188.336676
385.44	188.859958
385.91	189.395916
386.4	189.947397
386.88	190.517013
387.36	191.106585
387.84	191.716935
388.32	192.347958
388.8	192.822
389.28	193.668175
389.76	194.354295
390.24	195.055177
390.71	195.768571
391.2	196.492004
391.68	197.222766
392.15	197.957891
392.64	198.694133
393.12	199.427941
393.57	200.155489
394.08	200.87278
394.56	201.575901
395.03	202.261393
395.52	202.926636
396.	203.570028
396.47	204.190795
396.96	204.7885
397.44	205.362529
397.91	205.911827
398.4	206.434907
398.88	206.930037
399.36	207.395449
399.84	207.829496
400.32	208.230714
400.8	208.597819
401.28	208.929654
401.76	209.22511
402.24	209.483055
402.71	209.702252
403.2	209.881314
403.68	210.018678
404.15	210.112666
404.64	210.161659
405.12	210.164448
405.57	210.120724
406.08	210.031552
406.56	209.899588
407.03	209.728841
407.52	209.524113
408.	209.290427
408.47	209.032734
408.96	208.755894
409.44	208.46481
409.91	208.164558
410.4	207.860446
410.88	207.557973
411.35	207.262735
411.84	206.980287
412.32	206.716006
412.8	206.474955
413.28	206.261778
413.76	206.08059
414.24	205.934891
414.71	205.827477
415.2	205.760397
415.68	205.734931
416.15	205.751671
416.64	205.810684
417.12	205.911737
417.57	206.054431
418.08	206.238138
418.56	206.461748
419.03	206.723411
419.52	207.020406
420.	207.349194
420.47	207.705596
420.96	208.085002
421.44	208.482602
421.91	208.893582
422.4	209.313279
422.88	209.737332
423.35	210.161787
423.84	210.583173
424.32	210.52
424.8	211.405337
425.28	211.801567
425.76	212.185555
426.24	212.556101
426.71	212.912581
427.2	213.255041
427.68	213.584093
428.15	213.900679
428.64	214.205778
429.12	214.500087
429.57	214.783763
430.08	215.056322
430.56	215.316675
431.03	215.563261
431.52	215.794212
