# Supplementary material for: Towards the engineering of a photon-only two-stroke rotary molecular motor
Source: Nat Commun. 2022 Oct 28;13:6433. doi: 10.1038/s41467-022-33695-x (PMC9616945; doi:10.1038/s41467-022-33695-x)
Supplement: Supplementary file 13 — Source Data [file 41467_2022_33695_MOESM13_ESM.zip › Figure 4D source data/traj-48.txt]

time(fs) , θ(deg.)
0.	-2.507707
0.48	-2.395767
0.96	-2.251275
1.44	-2.078017
1.92	-1.879933
2.4	-1.661282
2.88	-1.426789
3.36	-1.181798
3.84	-0.932311
4.32	-0.684767
4.8	-0.445523
5.279	-0.219952
5.76	-0.011388
6.24	0.17972
6.72	0.356126
7.199	0.523418
7.68	0.689041
8.16	0.860899
8.64	1.045753
9.12	1.247809
9.6	1.467922
10.08	1.70375
10.559	1.950728
11.04	2.203305
11.52	2.455919
12.	2.703479
12.48	2.941407
12.959	3.16541
13.44	3.371152
13.92	3.553991
14.399	3.708931
14.879	3.830896
15.36	3.91535
15.84	3.959142
16.32	3.9613
16.8	3.923578
17.28	3.850604
17.758	3.749597
18.24	3.6297
18.72	3.501087
19.2	3.373973
19.68	3.257587
20.16	3.159178
20.64	3.083273
21.117	3.031457
21.598	3.002824
22.08	2.994812
22.56	3.004055
23.04	3.026922
23.52	3.059705
24.	3.09852
24.48	3.139098
24.96	3.176601
25.438	3.205724
25.918	3.221199
26.4	3.218812
26.88	3.196671
27.36	3.156205
27.84	3.102394
28.32	3.043115
28.797	2.987969
29.278	2.947127
29.758	2.930537
30.24	2.947373
30.72	3.005375
31.2	3.110011
31.68	3.263626
32.16	3.465071
32.64	3.710061
33.12	3.99213
33.6	4.303701
34.08	4.636831
34.56	4.983536
35.04	5.335798
35.516	5.685451
36.	6.024202
36.48	6.343978
36.96	6.637717
37.44	6.900481
37.92	7.130456
38.4	7.32935
38.875	7.501924
39.36	7.654944
39.836	7.796053
40.32	7.932951
40.8	8.072941
41.28	8.22267
41.76	8.387837
42.235	8.572766
42.72	8.779912
43.196	9.009528
43.68	9.259681
44.16	9.526624
44.64	9.80529
45.12	10.089692
45.6	10.373086
46.08	10.647913
46.555	10.905691
47.04	11.137062
47.516	11.332273
48.	11.482294
48.48	11.58046
48.96	11.624083
49.44	11.615259
49.92	11.560435
50.4	11.469039
50.875	11.351894
51.36	11.220027
51.836	11.084015
52.32	10.953663
52.8	10.837677
53.28	10.743099
53.76	10.674564
54.235	10.633718
54.72	10.61919
55.196	10.627191
55.68	10.652399
56.16	10.688734
56.64	10.729774
57.12	10.768871
57.594	10.799203
58.08	10.814035
58.555	10.807425
59.04	10.775356
59.516	10.716977
60.	10.635303
60.48	10.536971
60.96	10.431069
61.44	10.327647
61.915	10.236494
62.4	10.166437
62.875	10.125083
63.36	10.118745
63.836	10.152395
64.32	10.229541
64.8	10.352094
65.28	10.520345
65.75	10.73312
66.24	10.988045
66.72	11.281798
67.2	11.610227
67.67	11.968348
68.16	12.35026
68.64	12.749151
69.12	13.157525
69.6	13.567696
70.08	13.972467
70.56	14.365841
71.03	14.743691
71.52	15.104371
72.	15.449045
72.48	15.781426
72.96	16.10692
73.44	16.431535
73.92	16.760951
74.39	17.082
74.88	17.45158
75.36	17.81741
75.84	18.196542
76.32	18.585955
76.8	18.980766
77.28	19.374776
77.75	19.76099
78.24	20.131976
78.72	20.480108
79.2	20.797862
79.67	21.07827
80.16	21.315519
80.64	21.505507
81.11	21.646222
81.6	21.737984
82.08	21.78368
82.56	21.788814
83.03	21.76114
83.52	21.709797
84.	21.644293
84.47	21.573657
84.96	21.505832
85.44	21.44727
85.92	21.402659
86.39	21.374811
86.88	21.364736
87.36	21.371886
87.84	21.394472
88.32	21.429767
88.8	21.474337
89.28	21.524283
89.75	21.575549
90.24	21.624363
90.72	21.66769
91.2	21.703416
91.67	21.730104
92.16	21.746486
92.64	21.751171
93.11	21.742932
93.6	21.721613
94.08	21.689182
94.56	21.650255
95.03	21.611746
95.52	21.581791
96.	21.568438
96.47	21.57847
96.96	21.616555
97.44	21.684836
97.92	21.783001
98.39	21.908726
98.88	22.058268
99.36	22.227021
99.84	22.409929
100.32	22.60187
100.8	22.798062
101.28	22.9945
101.75	23.188188
102.24	23.376949
102.72	23.558913
103.2	23.732049
103.67	23.8942
104.16	24.043783
104.64	24.180877
105.11	24.308064
105.6	24.430484
106.08	24.555007
106.56	24.688975
107.03	24.83902
107.52	25.010281
108.	25.206055
108.47	25.427792
108.96	25.675234
109.44	25.946607
109.92	26.238789
110.39	26.54749
110.88	26.867523
111.36	27.193296
111.83	27.519494
112.32	27.841744
112.8	28.156932
113.28	28.462975
113.75	28.758214
114.24	29.040841
114.72	29.30866
115.19	29.559374
115.67	29.79127
116.16	30.004077
116.64	30.199537
117.11	30.381301
117.6	30.554138
118.08	30.72279
118.56	30.890958
119.03	31.060753
119.52	31.232595
120.	31.405411
120.47	31.576929
120.96	31.743993
121.44	31.902956
121.92	32.050236
122.39	32.183051
122.88	32.300119
123.36	32.40199
123.83	32.490758
124.32	32.569316
124.8	32.640497
125.28	32.706468
125.75	32.768502
126.24	32.827121
126.72	32.882516
127.19	32.935069
127.67	32.985788
128.16	33.036442
128.64	33.089342
129.12	33.146912
129.6	33.211224
130.07	33.283639
130.56	33.364579
131.04	33.453418
131.51	33.548503
132.	33.647354
132.48	33.74711
132.96	33.845261
133.44	33.940455
133.92	34.033038
134.4	34.124988
134.88	34.219278
135.35	34.319002
135.84	34.426664
136.32	34.54384
136.78	34.671227
137.28	34.80901
137.76	34.957388
138.24	35.117067
138.72	35.289483
139.2	35.476625
139.68	35.680488
140.16	35.902397
140.64	36.142444
141.12	36.399148
141.6	36.669366
142.07	36.94838
142.56	37.230185
143.04	37.508037
143.51	37.775315
144.	38.026628
144.48	38.258783
144.96	38.47118
145.44	38.665404
145.92	38.844285
146.4	39.01091
146.88	39.167942
147.35	39.317336
147.84	39.460361
148.32	39.597797
148.78	39.730187
149.28	39.858051
149.76	39.982015
150.23	40.102826
150.72	40.221271
151.2	40.338022
151.68	40.453443
152.16	40.567398
152.64	40.679081
153.12	40.786948
153.6	40.88883
154.07	40.982309
154.56	41.0654
155.04	41.137356
155.51	41.199232
156.	41.253868
156.48	41.305301
156.96	41.357914
157.44	41.415716
157.92	41.481965
158.4	41.5591
158.88	41.648874
159.35	41.752611
159.84	41.871455
160.32	42.006559
160.78	42.159155
161.28	42.330459
161.76	42.521462
162.23	42.73264
162.72	42.963678
163.2	43.213238
163.68	43.478856
164.16	43.757035
164.64	44.04359
165.12	44.334299
165.6	44.625724
166.07	44.915908
166.56	45.204606
167.04	45.492918
167.51	45.782561
168.	46.075173
168.48	46.371878
168.95	46.67315
169.44	46.978891
169.92	47.288602
170.4	47.601537
170.88	47.916832
171.35	48.233557
171.84	48.550727
172.32	48.867263
172.78	49.181915
173.28	49.493179
173.76	49.799185
174.23	50.097622
174.72	50.385731
175.2	50.660433
175.68	50.918679
176.16	51.157
176.64	51.377051
177.12	51.575985
177.6	51.756289
178.07	51.920292
178.56	52.070521
179.04	52.209191
179.51	52.337976
180.	52.458016
180.48	52.57009
180.95	52.674854
181.44	52.77307
181.92	52.865754
182.4	52.954237
182.88	53.04012
183.35	53.12516
183.84	53.211087
184.32	53.299395
184.78	53.391133
185.28	53.486749
185.76	53.586077
186.23	53.688558
186.72	53.793717
187.2	53.901773
187.68	54.014065
188.16	54.13302
188.64	54.261641
189.12	54.402824
189.6	54.558855
190.07	54.731269
190.56	54.921023
191.04	55.128764
191.51	55.355052
192.	55.600447
192.48	55.865481
192.95	56.15055
193.44	56.455785
193.92	56.780921
194.4	57.125184
194.88	57.487195
195.35	57.864909
195.84	58.255612
196.32	58.656036
196.78	59.062654
197.28	59.472204
197.76	59.882405
198.23	60.292667
198.72	60.704478
199.2	61.121186
199.68	61.547206
200.16	61.98687
200.64	62.443367
201.12	62.918099
201.6	63.410589
202.07	63.918812
202.56	64.439713
203.04	64.969674
203.51	65.504833
204.	66.041226
204.48	66.574805
204.95	67.101375
205.44	67.61654
205.92	68.11565
206.4	68.593821
206.88	69.046049
207.35	69.467496
207.84	69.853989
208.32	70.202699
208.78	70.512886
209.28	70.78636
209.76	71.027336
210.23	71.241546
210.72	71.434904
211.2	71.612303
211.67	71.777062
212.16	71.931137
212.64	72.075777
213.12	72.21219
213.6	72.341948
214.07	72.4671
214.56	72.590047
215.04	72.713301
215.51	72.839201
216.	72.969621
216.48	73.105712
216.95	73.247726
217.44	73.394961
217.92	73.545873
218.4	73.698436
218.88	73.85072
219.35	74.001598
219.84	74.151344
220.32	74.301872
220.78	74.456515
221.28	74.619437
221.76	74.794881
222.23	74.986434
222.72	75.196459
223.2	75.425795
223.67	75.673788
224.16	75.938619
224.64	76.217725
225.12	76.508182
225.6	76.806949
226.07	77.110989
226.56	77.417285
227.04	77.722824
227.51	78.024564
228.	78.319454
228.48	78.604553
228.95	78.877252
229.44	79.135635
229.92	79.378942
230.38	79.607974
230.88	79.825287
231.35	80.035019
231.84	80.242388
232.32	80.452987
232.78	80.672104
233.28	80.904238
233.76	81.15294
234.23	81.420884
234.72	81.710051
235.2	82.021856
235.67	82.35716
236.16	82.716176
236.64	83.098362
237.12	83.502294
237.6	83.925586
238.07	84.364806
238.56	84.81544
239.04	85.271968
239.51	85.728067
240.	86.177004
240.48	86.612176
240.95	87.027689
241.44	87.418852
241.92	87.782507
242.38	88.117079
242.88	88.422392
243.35	88.699294
243.84	89.171188
244.32	89.636614
244.78	90.098451
245.28	90.558959
245.76	91.020327
246.23	91.484948
246.72	91.955433
247.2	92.434452
247.67	92.924487
248.16	93.427588
248.64	93.945178
249.12	94.477969
249.6	95.026037
250.07	95.589097
250.56	96.166972
251.04	96.760157
251.51	97.370267
252.	98.00015
252.48	98.653581
252.95	99.334623
253.44	100.046895
253.92	100.792962
254.38	101.573984
254.88	102.389685
255.35	103.238582
255.84	104.118331
256.32	105.026007
256.8	105.958266
257.28	106.911362
257.76	107.881084
258.24	108.86267
258.71	109.850719
259.2	110.839145
259.68	111.821207
260.15	112.789675
260.64	113.737224
261.12	114.657093
261.57	115.543895
262.08	116.394336
262.56	117.207538
263.03	117.984807
263.52	118.728956
264.	119.443453
264.48	120.131607
264.96	120.795977
265.44	121.438161
265.92	122.05898
266.4	122.658975
266.88	123.238908
267.36	123.800042
267.84	124.344138
268.32	124.873238
268.8	125.389357
269.28	125.894172
269.76	126.388774
270.24	126.873512
270.71	127.347995
271.2	127.811297
271.68	128.262383
272.15	128.700676
272.64	129.12658
273.12	129.541698
273.57	129.948606
274.08	130.350245
274.56	130.749169
275.03	131.146976
275.52	131.544166
276.	131.940476
276.48	132.335509
276.96	132.729309
277.44	133.122621
277.92	133.51684
278.4	133.913715
278.88	134.314988
279.36	134.722072
279.84	135.135793
280.32	135.556236
280.8	135.982704
281.28	136.413829
281.76	136.847868
282.24	137.283168
282.71	137.718693
283.2	138.154427
283.68	138.591487
284.15	139.031901
284.64	139.478182
285.12	139.932836
285.57	140.397948
286.08	140.874904
286.56	141.364321
287.03	141.866207
287.52	142.380267
288.	142.906168
288.47	143.44363
288.96	143.992349
289.44	144.551812
289.92	145.121113
290.4	145.698809
290.88	146.282907
291.36	146.870962
291.84	147.460336
292.32	148.048607
292.8	148.634025
293.28	149.215902
293.76	149.794779
294.24	150.372315
294.71	150.950972
295.2	151.533533
295.68	152.122528
296.15	152.719637
296.64	153.325278
297.12	153.93867
297.57	154.55837
298.08	155.182954
298.56	155.811412
299.03	156.443228
299.52	157.078141
300.	157.715092
300.47	158.352706
300.96	158.9892
301.44	159.622301
301.92	160.249395
302.4	160.867857
302.88	161.475485
303.36	162.070951
303.84	162.654121
304.32	163.226147
304.8	163.789298
305.28	164.346608
305.76	164.901406
306.24	165.456728
306.71	166.014644
307.2	166.575738
307.68	167.139053
308.15	167.702601
308.64	168.264088
309.12	168.821408
309.57	169.372761
310.08	169.916496
310.56	170.450892
311.03	170.973988
311.52	171.483537
312.	171.977087
312.47	172.45224
312.96	172.907066
313.44	173.340575
313.92	173.753107
314.4	174.146485
314.88	174.523882
315.36	174.889465
315.84	175.247869
316.32	175.603526
316.8	175.959854
317.28	176.318475
317.76	176.678895
318.24	177.039051
318.71	177.396611
319.2	177.750284
319.68	178.100367
320.15	178.448425
320.64	178.796474
321.12	179.146108
321.57	179.497863
322.08	179.851533
322.56	180.205974
323.03	180.559024
323.52	180.90921
324.	181.256921
324.47	181.603475
324.96	181.952665
325.44	182.309735
325.92	182.680395
326.4	183.069793
326.88	183.481496
327.36	183.916555
327.84	184.372911
328.32	184.845518
328.8	185.326806
329.28	185.809163
329.76	186.287734
330.24	186.759669
330.71	187.223823
331.2	187.679896
331.68	188.127507
332.15	188.565511
332.64	188.991782
333.12	189.403432
333.57	189.79752
334.08	190.17209
334.56	190.527253
335.03	190.865845
335.52	191.193322
336.	191.516932
336.47	191.844503
336.96	192.183112
337.44	192.537842
337.91	192.91077
338.4	193.300577
338.88	193.703293
339.36	194.113986
339.84	194.528771
340.32	194.945835
340.8	195.365695
341.28	195.790662
341.76	196.223712
342.24	196.667332
342.71	197.122716
343.2	197.589411
343.68	198.065419
344.15	198.547723
344.64	199.03315
345.12	199.519385
345.57	200.005727
346.08	200.49334
346.56	200.984888
347.03	201.483812
347.52	201.993421
348.	202.515941
348.47	203.051575
348.96	203.597844
349.44	204.149579
349.91	204.652
350.4	205.241003
350.88	205.767637
351.36	206.278069
351.84	206.787129
352.32	207.277397
352.8	207.752026
353.28	208.211568
353.76	208.654504
354.24	209.077572
354.71	209.475655
355.2	209.838841
355.68	210.190309
356.15	210.526037
356.64	210.846455
357.12	211.154549
357.57	211.454707
358.08	211.751392
358.56	212.047734
359.03	212.344217
359.52	212.637877
360.	212.922421
360.47	213.189395
360.96	213.43004
361.44	213.637181
361.91	213.806439
362.4	213.936324
362.88	214.02737
363.36	214.080903
363.84	214.098056
364.32	214.079346
364.8	214.024807
365.28	213.934611
365.76	213.807
366.24	213.65403
366.71	213.472467
367.2	213.273403
367.68	213.066739
368.15	212.863067
368.64	212.672416
369.12	212.503007
369.57	212.360202
370.08	212.245873
370.56	212.158455
371.03	212.093777
371.52	212.046501
372.	212.011886
372.47	211.987311
372.96	211.97304
373.44	211.971993
373.91	211.988858
374.4	212.028456
374.88	212.093153
375.36	212.177616
375.84	212.292591
376.32	212.438194
376.8	212.614063
377.28	212.808421
377.76	213.022571
378.24	213.259743
378.71	213.523813
379.2	213.818387
379.68	214.145799
380.15	214.506147
380.64	214.896566
381.12	215.31101
381.57	215.740704
382.08	216.175361
382.56	216.605044
383.03	217.022172
383.52	217.422777
384.	217.806246
384.47	218.173787
384.96	218.526577
385.44	218.864465
385.91	219.185608
386.4	219.486989
386.88	219.765593
387.36	220.019828
387.84	220.250621
388.32	220.461693
388.8	220.658894
389.28	220.848929
389.76	221.037884
390.24	221.229858
390.71	221.425879
391.2	221.6234
391.68	221.816536
392.15	221.059
392.64	222.155945
393.12	222.285212
393.57	222.379642
394.08	222.437737
394.56	222.461363
395.03	222.45424
395.52	222.420178
396.	222.361831
396.47	222.28033
396.96	222.175752
397.44	222.048278
397.91	221.824
398.4	221.734114
398.88	221.558787
399.36	221.382492
399.84	221.214449
400.32	221.062823
400.8	220.933578
401.28	220.829717
401.76	220.750
402.24	220.694128
402.71	220.65334
403.2	220.62129
403.68	220.59019
404.15	220.553176
404.64	220.50551
405.12	220.44503
405.57	220.371547
406.08	220.285605
406.56	220.187312
407.03	220.075729
407.52	219.949061
408.	219.805664
408.47	219.645665
408.96	219.472559
409.44	219.29389
409.91	219.120496
410.4	218.964656
410.88	218.837865
411.35	218.748859
411.84	218.702216
412.32	218.697726
412.8	218.730596
413.28	218.792286
413.76	218.871756
414.24	218.957037
414.71	219.037172
415.2	219.104199
415.68	219.154244
416.15	219.186976
416.64	219.203775
417.12	219.205795
417.57	219.192759
418.08	219.162715
418.56	219.112725
419.03	219.040336
419.52	218.945462
420.	218.831842
420.47	218.707127
420.96	218.581367
421.44	218.464615
421.91	218.364647
422.4	218.285481
422.88	218.226913
423.35	218.184927
423.84	218.152613
424.32	218.121304
424.8	218.081924
425.28	218.026613
425.76	217.950372
426.24	217.851942
426.71	217.733282
427.2	217.597958
427.68	217.449433
428.15	217.289936
428.64	217.120042
429.12	216.938853
429.57	216.744763
430.08	216.536816
430.56	216.316399
431.03	216.08845
431.52	215.861213
