# Supplementary material for: Towards the engineering of a photon-only two-stroke rotary molecular motor
Source: Nat Commun. 2022 Oct 28;13:6433. doi: 10.1038/s41467-022-33695-x (PMC9616945; doi:10.1038/s41467-022-33695-x)
Supplement: Supplementary file 13 — Source Data [file 41467_2022_33695_MOESM13_ESM.zip › Figure 4D source data/traj-5.txt]

time(fs) , θ(deg.)
0.	3.812817
0.48	3.888778
0.96	3.948414
1.44	3.993271
1.92	4.026874
2.4	4.053354
2.88	4.076428
3.36	4.098974
3.84	4.123018
4.32	4.149923
4.8	4.180667
5.279	4.216083
5.76	4.257035
6.24	4.304505
6.72	4.3596
7.199	4.423481
7.68	4.497224
8.16	4.58162
8.64	4.676913
9.12	4.782526
9.6	4.896816
10.08	5.017011
10.559	5.139486
11.04	5.260492
11.52	5.37712
12.	5.487973
12.48	5.593094
12.959	5.69327
13.44	5.789252
13.92	5.881281
14.399	5.969005
14.879	6.051603
15.36	6.127994
15.84	6.197052
16.32	6.257754
16.8	6.309268
17.28	6.350974
17.758	6.382434
18.24	6.403321
18.72	6.413278
19.2	6.411695
19.68	6.397381
20.16	6.368196
20.64	6.320758
21.117	6.250537
21.598	6.152709
22.08	6.023879
22.56	5.864006
23.04	5.677252
23.52	5.471036
24.	5.254037
24.48	5.034408
24.96	4.818822
25.438	4.612246
25.918	4.418101
26.4	4.238587
26.88	4.075013
27.36	3.928109
27.84	3.798238
28.32	3.685531
28.797	3.589924
29.278	3.511087
29.758	3.448286
30.24	3.400155
30.72	3.364435
31.2	3.337767
31.68	3.31569
32.16	3.293043
32.64	3.264889
33.12	3.227769
33.6	3.180659
34.08	3.124952
34.56	3.06355
35.04	2.71
35.516	2.936236
36.	2.875162
36.48	2.817766
36.96	2.764718
37.44	2.716288
37.92	2.672524
38.4	2.633415
38.875	2.59902
39.36	2.569551
39.836	2.545413
40.32	2.52719
40.8	2.515511
41.28	2.510812
41.76	2.512
42.235	2.521136
42.72	2.533414
43.196	2.547639
43.68	2.562393
44.16	2.578376
44.64	2.599057
45.12	2.630065
45.6	2.677739
46.08	2.747768
46.555	2.844405
47.04	2.970253
47.516	3.126361
48.	3.312503
48.48	3.527514
48.96	3.769536
49.44	4.036206
49.92	4.324792
50.4	4.632254
50.875	4.955177
51.36	5.289634
51.836	5.630958
52.32	5.973522
52.8	6.310589
53.28	6.634444
53.76	6.936964
54.235	7.210644
54.72	7.449793
55.196	7.651254
55.68	7.814241
56.16	7.939509
56.64	8.028472
57.12	8.082669
57.594	8.103597
58.08	8.092811
58.555	8.052086
59.04	7.983581
59.516	7.889958
60.	7.774424
60.48	7.640719
60.96	7.49301
61.44	7.335723
61.915	7.173303
62.4	7.00994
62.875	6.849264
63.36	6.694074
63.836	6.546235
64.32	6.40693
64.8	6.277418
65.28	6.160076
65.75	6.059185
66.24	5.980855
66.72	5.932091
67.2	5.919595
67.67	5.948845
68.16	6.023681
68.64	6.146291
69.12	6.317394
69.6	6.536531
70.08	6.802334
70.56	7.112758
71.03	7.465196
71.52	7.856509
72.	8.282922
72.48	8.739845
72.96	9.22166
73.44	9.721578
73.92	10.231648
74.39	10.743049
74.88	11.246737
75.36	11.73437
75.84	12.199202
76.32	12.636504
76.8	13.043353
77.28	13.418025
77.75	13.75939
78.24	14.06658
78.72	14.338931
79.2	14.576059
79.67	14.777978
80.16	14.945198
80.64	15.078794
81.11	15.180411
81.6	15.252221
82.08	15.296807
82.56	15.316986
83.03	15.315559
83.52	15.295024
84.	15.257311
84.47	15.203601
84.96	15.134357
85.44	15.049696
85.92	14.950074
86.39	14.837068
86.88	14.713747
87.36	14.58438
87.84	14.453672
88.32	14.325955
88.8	14.204696
89.28	14.092354
89.75	13.99048
90.24	13.842
90.72	13.82121
91.2	13.754626
91.67	13.700652
92.16	13.66002
92.64	13.633767
93.11	13.623121
93.6	13.629243
94.08	13.652842
94.56	13.693759
95.03	13.750652
95.52	13.821001
96.	13.901691
96.47	13.990245
96.96	14.086245
97.44	14.192069
97.92	14.312325
98.39	14.452363
98.88	14.616812
99.36	14.80873
99.84	15.0294
100.32	15.278499
100.8	15.554416
101.28	15.854575
101.75	16.175743
102.24	16.514292
102.72	16.866422
103.2	17.228326
103.67	17.596278
104.16	17.966638
104.64	18.335752
105.11	18.677
105.6	19.054459
106.08	19.394921
106.56	19.71563
107.03	20.010715
107.52	20.274853
108.	20.504569
108.47	20.699293
108.96	20.861438
109.44	20.995452
109.92	21.106568
110.39	21.178
110.88	21.279928
111.36	21.350643
111.83	21.415421
112.32	21.477271
112.8	21.538924
113.28	21.6029
113.75	21.671514
114.24	21.74681
114.72	21.830433
115.19	21.923408
115.67	22.025859
116.16	22.136654
116.64	22.253046
117.11	22.370376
117.6	22.482119
118.08	22.580621
118.56	22.658831
119.03	22.712622
119.52	22.742332
120.	22.752327
120.47	22.748953
120.96	22.738424
121.44	22.725635
121.92	22.713938
122.39	22.705435
122.88	22.70145
123.36	22.702958
123.83	22.710911
124.32	22.726428
124.8	22.750856
125.28	22.785694
125.75	22.832416
126.24	22.892206
126.72	22.965648
127.19	23.052412
127.67	23.151002
128.16	23.258637
128.64	23.371421
129.12	23.484943
129.6	23.595332
130.07	23.700383
130.56	23.800103
131.04	23.896287
131.51	23.991471
132.	24.087949
132.48	24.187237
132.96	24.28
133.44	24.396158
133.92	24.505435
134.4	24.617567
134.88	24.732753
135.35	24.851877
135.84	24.976549
136.32	25.108951
136.78	25.251466
137.28	25.406206
137.76	25.574517
138.24	25.756542
138.72	25.950886
139.2	26.154462
139.68	26.362696
140.16	26.570335
140.64	26.77287
141.12	26.968039
141.6	27.156505
142.07	27.341216
142.56	27.525976
143.04	27.714136
143.51	27.907856
144.	28.107918
144.48	28.313846
144.96	28.524142
145.44	28.736587
145.92	28.948566
146.4	29.15745
146.88	29.360977
147.35	29.557538
147.84	29.746237
148.32	29.92669
148.78	30.098589
149.28	30.261235
149.76	30.413208
150.23	30.552416
150.72	30.676613
151.2	30.78434
151.68	30.875881
152.16	30.9536
152.64	31.021436
153.12	31.083868
153.6	31.144953
154.07	31.207743
154.56	31.274081
155.04	31.344602
155.51	31.418842
156.	31.495416
156.48	31.572311
156.96	31.647318
157.44	31.718584
157.92	31.785155
158.4	31.847304
158.88	31.906468
159.35	31.964805
159.84	32.02452
160.32	32.087216
160.78	32.153482
161.28	32.222892
161.76	32.294553
162.23	32.368089
162.72	32.444616
163.2	32.527099
163.68	32.619867
164.16	32.727642
164.64	32.854627
165.12	33.003954
165.6	33.177492
166.07	33.375874
166.56	33.598606
167.04	33.844174
167.51	34.11016
168.	34.393385
168.48	34.690123
168.95	34.349
169.44	35.307943
169.92	35.620742
170.4	35.930447
170.88	36.232472
171.35	36.521938
171.84	36.793968
172.32	37.044365
172.78	37.270443
173.28	37.47161
173.76	37.649329
174.23	37.806463
174.72	37.946444
175.2	38.072628
175.68	38.187959
176.16	38.29487
176.64	38.395281
177.12	38.490612
177.6	38.581762
178.07	38.669095
178.56	38.752488
179.04	38.831477
179.51	38.9055
180.	38.974119
180.48	39.037104
180.95	39.094326
181.44	39.145519
181.92	39.190119
182.4	39.227355
182.88	39.256745
183.35	39.278867
183.84	39.296067
184.32	39.312656
184.78	39.334463
185.28	39.367988
185.76	39.419568
186.23	39.494821
186.72	39.598371
187.2	39.733785
187.68	39.903571
188.16	40.109209
188.64	40.351128
189.12	40.628685
189.6	40.940146
190.07	41.282729
190.56	41.652671
191.04	42.04528
191.51	42.454924
192.	42.875004
192.48	43.298073
192.95	43.716321
193.44	44.122542
193.92	44.511361
194.4	44.88018
194.88	45.229297
195.35	45.561128
195.84	45.879052
196.32	46.186463
196.78	46.486252
197.28	46.780659
197.76	47.071301
198.23	47.359246
198.72	47.645055
199.2	47.928772
199.68	48.20991
200.16	48.487475
200.64	48.760081
201.12	49.026126
201.6	49.283932
202.07	49.531729
202.56	49.767486
203.04	49.988712
203.51	50.192425
204.	50.375513
204.48	50.535463
204.95	50.671236
205.44	50.783824
205.92	50.876137
206.4	50.952355
206.88	51.01714
207.35	51.075076
207.84	51.130423
208.32	51.187079
208.78	51.248617
209.28	51.318324
209.76	51.399177
210.23	51.493772
210.72	51.604204
211.2	51.731964
211.67	51.877877
212.16	52.042101
212.64	52.224143
213.12	52.422808
213.6	52.636067
214.07	52.860968
214.56	53.093844
215.04	53.331043
215.51	53.570073
216.	53.810649
216.48	54.054938
216.95	54.306802
217.44	54.570553
217.92	54.849912
218.4	55.147492
218.88	55.464735
219.35	55.802089
219.84	56.159246
220.32	56.535343
220.78	56.929096
221.28	57.338876
221.76	57.76276
222.23	58.198602
222.72	58.644162
223.2	59.097244
223.67	59.555789
224.16	60.017837
224.64	60.48138
225.12	60.944226
225.6	61.404012
226.07	61.8585
226.56	62.306071
227.04	62.746185
227.51	63.179495
228.	63.607532
228.48	64.032173
228.95	64.455172
229.44	64.877893
229.92	65.301235
230.38	65.725668
230.88	66.15131
231.35	66.577993
231.84	67.005312
232.32	67.432649
232.78	67.859164
233.28	68.283779
233.76	68.705116
234.23	69.12142
234.72	69.530441
235.2	69.929329
235.67	70.314636
236.16	70.682545
236.64	71.029422
237.12	71.352676
237.6	71.651604
238.07	71.927828
238.56	72.185036
239.04	72.428189
239.51	72.662604
240.	72.893241
240.48	73.124301
240.95	73.359048
241.44	73.597
241.92	73.847967
242.38	74.10418
242.88	74.368367
243.35	74.639908
243.84	74.917789
244.32	75.20073
244.78	75.487277
245.28	75.775764
245.76	76.064163
246.23	76.349958
246.72	76.630209
247.2	76.901974
247.67	77.163054
248.16	77.412765
248.64	77.65231
249.12	77.884535
249.6	78.113221
250.07	78.342307
250.56	78.575328
251.04	78.815136
251.51	79.063829
252.	79.322771
252.48	79.592629
252.95	79.873368
253.44	80.164207
253.92	80.46354
254.38	80.768892
254.88	81.077016
255.35	81.384133
255.84	81.686305
256.32	81.97975
256.8	82.260921
257.28	82.526394
257.76	82.772821
258.24	82.196
258.71	83.19746
259.2	83.373094
259.68	83.525252
260.15	83.656382
260.64	83.769512
261.12	83.867637
261.57	83.95335
262.08	84.028766
262.56	84.095548
263.03	84.155011
263.52	84.20821
264.	84.255992
264.48	84.298
264.96	84.337659
265.44	84.372277
265.92	84.403134
266.4	84.43066
266.88	84.455542
267.36	84.478734
267.84	84.501414
268.32	84.52504
268.8	84.855039
269.28	85.198925
269.76	85.561767
270.24	85.949168
270.71	86.366649
271.2	86.818939
271.68	87.309442
272.15	87.840011
272.64	88.410966
273.12	89.021252
273.57	89.66865
274.08	90.349952
274.56	91.061116
275.03	91.797346
275.52	92.553158
276.	93.322429
276.48	94.098495
276.96	94.874329
277.44	95.642811
277.92	96.397085
278.4	97.131003
278.88	97.839617
279.36	98.519754
279.84	99.170522
280.32	99.793542
280.8	100.392735
281.28	100.973698
281.76	101.54292
282.24	102.107085
282.71	102.672602
283.2	103.245334
283.68	103.830467
284.15	104.432406
284.64	105.054677
285.12	105.684
285.57	106.36905
286.08	107.06246
286.56	107.778586
287.03	108.514646
287.52	109.266715
288.	110.030066
288.47	110.799542
288.96	111.569913
289.44	112.336247
289.92	113.09435
290.4	113.841243
290.88	114.575457
291.36	115.296945
291.84	116.006617
292.32	116.705717
292.8	117.395295
293.28	118.075915
293.76	118.747559
294.24	119.409686
294.71	120.061339
295.2	120.701254
295.68	121.327913
296.15	121.939528
296.64	122.533956
297.12	123.108596
297.57	123.660351
298.08	124.185712
298.56	124.680
299.03	125.142703
299.52	125.567891
300.	125.954621
300.47	126.302472
300.96	126.613118
301.44	126.890707
301.92	127.14176
302.4	127.374486
302.88	127.597769
303.36	127.820194
303.84	128.049375
304.32	128.291608
304.8	128.551752
305.28	128.833251
305.76	129.138207
306.24	129.467482
306.71	129.820826
307.2	130.197021
307.68	130.594081
308.15	131.009507
308.64	131.440549
309.12	131.884408
309.57	132.338307
310.08	132.799434
310.56	133.264907
311.03	133.731955
311.52	134.198461
312.	134.663691
312.47	135.128853
312.96	135.597079
313.44	136.072811
313.92	136.56091
314.4	137.065892
314.88	137.591485
315.36	138.140484
315.84	138.714797
316.32	139.315568
316.8	139.943316
317.28	140.598052
317.76	141.279366
318.24	141.986474
318.71	142.718254
319.2	143.47325
319.68	144.249692
320.15	145.045492
320.64	145.858301
321.12	146.685624
321.57	147.525123
322.08	148.375074
322.56	149.234886
323.03	150.105386
323.52	150.988683
324.	151.887624
324.47	152.805076
324.96	153.743339
325.44	154.703792
325.92	155.686736
326.4	156.691326
326.88	157.71538
327.36	158.755162
327.84	159.807046
328.32	160.866907
328.8	161.929302
329.28	162.987733
329.76	164.034939
330.24	165.063189
330.71	166.064598
331.2	167.031439
331.68	167.956465
332.15	168.833268
332.64	169.656739
333.12	170.423556
333.57	171.132558
334.08	171.784815
334.56	172.383339
335.03	172.932559
335.52	173.437757
336.	173.90461
336.47	174.338871
336.96	174.746141
337.44	175.131666
337.91	175.500128
338.4	175.855428
338.88	176.200495
339.36	176.537165
339.84	176.866156
340.32	177.187142
340.8	177.498905
341.28	177.799556
341.76	178.086812
342.24	178.358365
342.71	178.612352
343.2	178.84785
343.68	179.065279
344.15	179.266531
344.64	179.45474
345.12	179.633788
345.57	179.807719
346.08	179.980248
346.56	180.154434
347.03	180.332493
347.52	180.515717
348.	180.704446
348.47	180.898116
348.96	181.095361
349.44	181.29418
349.91	181.49217
350.4	181.686772
350.88	181.875526
351.36	182.056273
351.84	182.22731
352.32	182.387514
352.8	182.536488
353.28	182.674754
353.76	182.803967
354.24	182.927028
354.71	183.048007
355.2	183.171821
355.68	183.303795
356.15	183.449217
356.64	183.613004
357.12	183.799501
357.57	184.012398
358.08	184.254667
358.56	184.528516
359.03	184.835311
359.52	185.175509
360.	185.548592
360.47	185.953053
360.96	186.386419
361.44	186.845333
361.91	187.325697
362.4	187.822879
362.88	188.332049
363.36	188.848662
363.84	189.369069
364.32	189.891159
364.8	190.41478
365.28	190.941732
365.76	191.475253
366.24	192.019198
366.71	192.577112
367.2	193.151489
367.68	193.743548
368.15	194.353439
368.64	194.980272
369.12	195.621993
369.57	196.275466
370.08	196.936728
370.56	197.601299
371.03	198.264499
371.52	198.92168
372.	199.568377
372.47	200.200377
372.96	200.813738
373.44	201.404826
373.91	201.970487
374.4	202.508425
374.88	203.017721
375.36	203.499245
375.84	203.9557
376.32	204.391166
376.8	204.810294
377.28	205.217459
377.76	205.616089
378.24	206.008288
378.71	206.394713
379.2	206.774632
379.68	207.146099
380.15	207.506181
380.64	207.851202
381.12	208.176958
381.57	208.4789
382.08	208.752289
382.56	208.992322
383.03	209.19425
383.52	209.353503
384.	209.465903
384.47	209.528005
384.96	209.537622
385.44	209.49443
385.91	209.400465
386.4	209.260214
386.88	209.080218
387.36	208.868273
387.84	208.632528
388.32	208.380707
388.8	208.119579
389.28	207.854714
389.76	207.590429
390.24	207.329895
390.71	207.075315
391.2	206.828138
391.68	206.589254
392.15	206.359167
392.64	206.138148
393.12	205.926323
393.57	205.723716
394.08	205.530266
394.56	205.345857
395.03	205.170712
395.52	205.006961
396.	204.854492
396.47	204.714646
396.96	204.589899
397.44	204.483532
397.91	204.399194
398.4	204.340481
398.88	204.31012
399.36	204.309163
399.84	204.339908
400.32	204.403099
400.8	204.498526
401.28	204.625138
401.76	204.781097
402.24	204.963843
402.71	205.170157
403.2	205.396286
403.68	205.638088
404.15	205.891179
404.64	206.151026
405.12	206.412755
405.57	206.671018
406.08	206.927233
406.56	207.181862
407.03	207.441657
407.52	207.691194
408.	207.931352
408.47	208.164234
408.96	208.392812
409.44	208.620416
409.91	208.850215
410.4	209.084816
410.88	209.326001
411.35	209.574625
411.84	209.830622
412.32	210.093104
412.8	210.360494
413.28	210.630692
413.76	210.901216
414.24	211.169335
414.71	211.432165
415.2	211.686716
415.68	211.929914
416.15	212.158626
416.64	212.369749
417.12	212.560398
417.57	212.728216
418.08	212.871713
418.56	212.990509
419.03	213.085368
419.52	213.157992
420.	213.210659
420.47	213.245828
420.96	213.265833
421.44	213.272701
421.91	213.268085
422.4	213.253298
422.88	213.229376
423.35	213.197184
423.84	213.157518
424.32	213.111191
424.8	213.059108
425.28	213.002283
425.76	212.94183
426.24	212.878913
426.71	212.814712
427.2	212.750432
427.68	212.687377
428.15	212.627073
428.64	212.571363
429.12	212.522389
429.57	212.482397
430.08	212.453417
430.56	212.436886
431.03	212.433352
431.52	212.442295
