# Supplementary material for: Towards the engineering of a photon-only two-stroke rotary molecular motor
Source: Nat Commun. 2022 Oct 28;13:6433. doi: 10.1038/s41467-022-33695-x (PMC9616945; doi:10.1038/s41467-022-33695-x)
Supplement: Supplementary file 13 — Source Data [file 41467_2022_33695_MOESM13_ESM.zip › Figure 4D source data/traj-51.txt]

time(fs) , θ(deg.)
0.	3.516673
0.48	3.626531
0.96	3.721897
1.44	3.795138
1.92	3.84267
2.4	3.865489
2.88	3.867671
3.36	3.854146
3.84	3.829207
4.32	3.796112
4.8	3.757361
5.279	3.715206
5.76	3.67215
6.24	3.631278
6.72	3.596327
7.199	3.571427
7.68	3.560485
8.16	3.566345
8.64	3.590014
9.12	3.630287
9.6	3.683875
10.08	3.745871
10.559	3.810179
11.04	3.869675
11.52	3.916106
12.	3.940179
12.48	3.932577
12.959	3.886487
13.44	3.800713
13.92	3.680811
14.399	3.537018
14.879	3.380915
15.36	3.223115
15.84	3.072473
16.32	2.936234
16.8	2.820539
17.28	2.730908
17.758	2.672591
18.24	2.650604
18.72	2.669359
19.2	2.731823
19.68	2.838417
20.16	2.986152
20.64	3.168557
21.117	3.376505
21.598	3.599448
22.08	3.826437
22.56	4.046516
23.04	4.248693
23.52	4.422303
24.	4.558792
24.48	4.654738
24.96	4.713917
25.438	4.745971
25.918	4.76278
26.4	4.775392
26.88	4.792749
27.36	4.821737
27.84	4.867787
28.32	4.935536
28.797	5.029391
29.278	5.153872
29.758	5.313692
30.24	5.513462
30.72	5.757009
31.2	6.046414
31.68	6.38111
32.16	6.757409
32.64	7.168616
33.12	7.605483
33.6	8.056645
34.08	8.508916
34.56	8.948003
35.04	9.360691
35.516	9.738813
36.	10.082651
36.48	10.400329
36.96	10.703465
37.44	11.002883
37.92	11.306629
38.4	11.619903
38.875	11.945804
39.36	12.286157
39.836	12.642112
40.32	13.01445
40.8	13.40352
41.28	13.808846
41.76	14.228538
42.235	14.658788
42.72	15.093783
43.196	15.526143
43.68	15.947594
44.16	16.349454
44.64	16.722648
45.12	17.057454
45.6	17.343621
46.08	17.571735
46.555	17.735953
47.04	17.836358
47.516	17.878574
48.	17.870904
48.48	17.821523
48.96	17.73723
49.44	17.623445
49.92	17.484728
50.4	17.325365
50.875	17.149822
51.36	16.963023
51.836	16.770382
52.32	16.577524
52.8	16.38975
53.28	16.211414
53.76	16.045512
54.235	15.893678
54.72	15.756441
55.196	15.633392
55.68	15.523022
56.16	15.42217
56.64	15.325419
57.12	15.225202
57.594	15.113712
58.08	14.986766
58.555	14.847166
59.04	14.704291
59.516	14.570354
60.	14.456739
60.48	14.372335
60.96	14.323531
61.44	14.31494
61.915	14.350191
62.4	14.432447
62.875	14.564395
63.36	14.747656
63.836	14.981825
64.32	15.263775
64.8	15.587734
65.28	15.94613
65.75	16.3306
66.24	16.732633
66.72	17.143656
67.2	17.554688
67.67	17.955901
68.16	18.336572
68.64	18.686094
69.12	18.227
69.6	19.263426
70.08	19.489199
70.56	19.678053
71.03	19.834943
71.52	19.963838
72.	20.067544
72.48	20.148222
72.96	20.208139
73.44	20.250399
73.92	20.27942
74.39	20.300879
74.88	20.320934
75.36	20.344898
75.84	20.37596
76.32	20.414611
76.8	20.458945
77.28	20.505442
77.75	20.549635
78.24	20.586359
78.72	20.609643
79.2	20.612656
79.67	20.588371
80.16	20.531441
80.64	20.440658
81.11	20.320055
81.6	20.177523
82.08	20.022163
82.56	19.862252
83.03	19.704483
83.52	19.554205
84.	19.416262
84.47	19.296115
84.96	19.200834
85.44	19.139378
85.92	19.121688
86.39	19.156709
86.88	19.250292
87.36	19.404072
87.84	19.615659
88.32	19.879573
88.8	20.188098
89.28	20.531731
89.75	20.899455
90.24	21.279433
90.72	21.660642
91.2	22.035159
91.67	22.304
92.16	22.754412
92.64	23.101538
93.11	23.44242
93.6	23.777098
94.08	24.104291
94.56	24.42196
95.03	24.728137
95.52	25.021915
96.	25.304434
96.47	25.579355
96.96	25.852305
97.44	26.12915
97.92	26.413874
98.39	26.707297
98.88	27.007227
99.36	27.309549
99.84	27.609321
100.32	27.901312
100.8	28.176
101.28	28.439225
101.75	28.672637
102.24	28.874702
102.72	29.042886
103.2	29.178932
103.67	29.288007
104.16	29.376434
104.64	29.4497
105.11	29.511599
105.6	29.564389
106.08	29.609672
106.56	29.649773
107.03	29.689329
107.52	29.736387
108.	29.80212
108.47	29.898657
108.96	30.035601
109.44	30.217098
109.92	30.441244
110.39	30.701726
110.88	30.982
111.36	31.296288
111.83	31.610146
112.32	31.920114
112.8	32.21488
113.28	32.485673
113.75	32.72902
114.24	32.94737
114.72	33.146747
115.19	33.333429
115.67	33.511736
116.16	33.683313
116.64	33.847402
117.11	34.001685
117.6	34.143565
118.08	34.271795
118.56	34.388028
119.03	34.497659
119.52	34.609455
120.	34.733885
120.47	34.880307
120.96	35.053834
121.44	35.253484
121.92	35.472753
122.39	35.701742
122.88	35.92916
123.36	36.14363
123.83	36.335023
124.32	36.496593
124.8	36.627328
125.28	36.732565
125.75	36.82184
126.24	36.905444
126.72	36.991689
127.19	37.085613
127.67	37.188839
128.16	37.300315
128.64	37.417922
129.12	37.540826
129.6	37.67183
130.07	37.818689
130.56	37.993751
131.04	38.212303
131.51	38.490023
132.	38.839425
132.48	39.265726
132.96	39.76411
133.44	40.320411
133.92	40.914646
134.4	41.525118
134.88	42.131944
135.35	42.720092
135.84	43.281378
136.32	43.814066
136.78	44.320126
137.28	44.802042
137.76	45.260786
138.24	45.695088
138.72	46.101494
139.2	46.474869
139.68	46.809323
140.16	47.086
140.64	47.343312
141.12	47.541463
141.6	47.699529
142.07	47.826169
142.56	47.932103
143.04	48.028875
143.51	48.127145
144.	48.234122
144.48	48.350931
144.96	48.4719
145.44	48.586792
145.92	48.684795
146.4	48.758254
146.88	48.804658
147.35	48.826263
147.84	48.828074
148.32	48.815649
148.78	48.793596
149.28	48.764792
149.76	48.730066
150.23	48.688199
150.72	48.636419
151.2	48.571632
151.68	48.492296
152.16	48.40013
152.64	48.300568
153.12	48.201821
153.6	48.113515
154.07	48.045738
154.56	48.008451
155.04	48.010564
155.51	48.058087
156.	48.151817
156.48	48.286369
156.96	48.452223
157.44	48.640023
157.92	48.844246
158.4	49.064035
158.88	49.301626
159.35	49.560187
159.84	49.842276
160.32	50.149028
160.78	50.479752
161.28	50.831701
161.76	51.200016
162.23	51.578085
162.72	51.958716
163.2	52.336263
163.68	52.708983
164.16	53.080163
164.64	53.457313
165.12	53.850285
165.6	54.269566
166.07	54.724913
166.56	55.223609
167.04	55.76793
167.51	56.352976
168.	56.967309
168.48	57.597113
168.95	58.231032
169.44	58.862333
169.92	59.488065
170.4	60.107099
170.88	60.718572
171.35	61.321048
171.84	61.912165
172.32	62.488496
172.78	63.045533
173.28	63.577891
173.76	64.079951
174.23	64.547083
174.72	64.977165
175.2	65.371453
175.68	65.734044
176.16	66.070349
176.64	66.385657
177.12	66.684383
177.6	66.96985
178.07	67.244283
178.56	67.508861
179.04	67.764036
179.51	68.010277
180.	68.248909
180.48	68.48246
180.95	68.714379
181.44	68.948521
181.92	69.18875
182.4	69.438685
182.88	69.701538
183.35	69.979896
183.84	70.275439
184.32	70.588554
184.78	70.91794
185.28	71.260407
185.76	71.611278
186.23	71.965742
186.72	72.320856
187.2	72.676905
187.68	73.037026
188.16	73.405601
188.64	73.786755
189.12	74.183609
189.6	74.598086
190.07	75.030837
190.56	75.48118
191.04	75.947274
191.51	76.426538
192.	76.916049
192.48	77.412752
192.95	77.913509
193.44	78.415052
193.92	78.913888
194.4	79.406137
194.88	79.887362
195.35	80.352316
195.84	80.794734
196.32	81.207247
196.78	81.581748
197.28	81.910514
197.76	82.188029
198.23	82.412622
198.72	82.586662
199.2	82.715029
199.68	82.803151
200.16	82.856005
200.64	82.878617
201.12	82.877428
201.6	82.861101
202.07	82.839885
202.56	82.824176
203.04	82.823533
203.51	82.846551
204.	82.901
204.48	82.993107
204.95	83.125934
205.44	83.202
205.92	83.51397
206.4	83.767255
206.88	84.05798
207.35	84.383681
207.84	84.740702
208.32	85.123707
208.78	85.525411
209.28	85.937008
209.76	86.349674
210.23	86.756686
210.72	87.154886
211.2	87.544536
211.67	87.928119
212.16	88.309066
212.64	88.690776
213.12	89.075949
213.6	89.716545
214.07	90.3731
214.56	91.049059
215.04	91.747033
215.51	92.469011
216.	93.216454
216.48	93.990263
216.95	94.790658
217.44	95.617006
217.92	96.467603
218.4	97.339434
218.88	98.227927
219.35	99.126791
219.84	100.028113
220.32	100.922986
220.78	101.802724
221.28	102.660338
221.76	103.491464
222.23	104.294353
222.72	105.069204
223.2	105.817396
223.67	106.540799
224.16	107.241157
224.64	107.919701
225.12	108.577054
225.6	109.213361
226.07	109.828503
226.56	110.422313
227.04	110.994741
227.51	111.545956
228.	112.076363
228.48	112.586547
228.95	113.077136
229.44	113.548593
229.92	114.000933
230.38	114.433448
230.88	114.844511
231.35	115.231665
231.84	115.592165
232.32	115.924007
232.78	116.227111
233.28	116.504126
233.76	116.76041
234.23	117.003079
234.72	117.239514
235.2	117.476059
235.67	117.717454
236.16	117.966915
236.64	118.22654
237.12	118.497753
237.6	118.781681
238.07	119.079406
238.56	119.39212
239.04	119.721157
239.51	120.067925
240.	120.433733
240.48	120.819503
240.95	121.225425
241.44	121.650607
241.92	122.092935
242.38	122.549374
242.88	123.016809
243.35	123.493181
243.84	123.978463
244.32	124.475209
244.78	124.988628
245.28	125.526087
245.76	126.095973
246.23	126.706278
246.72	127.36341
247.2	128.071518
247.67	128.832292
248.16	129.645017
248.64	130.506773
249.12	131.412663
249.6	132.356044
250.07	133.328727
250.56	134.321116
251.04	135.322257
251.51	136.319784
252.	137.267
252.48	138.24732
252.95	139.146201
253.44	139.981175
253.92	140.739713
254.38	141.414581
254.88	142.005697
255.35	142.520482
255.84	142.972445
256.32	143.37842
256.8	143.75557
257.28	144.119229
257.76	144.48191
258.24	144.85318
258.71	145.239919
259.2	145.646689
259.68	146.076063
260.15	146.52887
260.64	147.004371
261.12	147.50037
261.57	148.01333
262.08	148.538419
262.56	149.069582
263.03	149.55
263.52	150.120672
264.	150.624606
264.48	151.104356
264.96	151.554983
265.44	151.974759
265.92	152.365668
266.4	152.733011
266.88	153.084134
267.36	153.42686
267.84	153.768288
268.32	154.114179
268.8	154.468834
269.28	154.835178
269.76	155.214925
270.24	155.608726
270.71	156.016291
271.2	156.436485
271.68	156.867371
272.15	157.306186
272.64	157.749249
273.12	158.191823
273.57	158.628003
274.08	159.050687
274.56	159.451575
275.03	159.822395
275.52	160.15765
276.	160.455182
276.48	160.717329
276.96	160.950474
277.44	161.163281
277.92	161.364626
278.4	161.562156
278.88	161.761724
279.36	161.967443
279.84	162.182021
280.32	162.407144
280.8	162.643781
281.28	162.892433
281.76	163.153279
282.24	163.426226
282.71	163.71087
283.2	164.006372
283.68	164.311322
284.15	164.623612
284.64	164.940426
285.12	165.258473
285.57	165.574523
286.08	165.886235
286.56	166.193107
287.03	166.497242
287.52	166.803497
288.	167.118798
288.47	167.450859
288.96	167.806803
289.44	168.192085
289.92	168.610276
290.4	169.063186
290.88	169.551035
291.36	170.072688
291.84	170.625882
292.32	171.207419
292.8	171.813288
293.28	172.438409
293.76	173.076075
294.24	173.721411
294.71	174.369479
295.2	175.013673
295.68	175.647599
296.15	176.264895
296.64	176.859546
297.12	177.426938
297.57	177.965104
298.08	178.475603
298.56	178.963535
299.03	179.436635
299.52	179.903889
300.	180.374317
300.47	180.856209
300.96	181.356767
301.44	181.882011
301.92	182.436772
302.4	183.024702
302.88	183.648245
303.36	184.308549
303.84	185.005295
304.32	185.736464
304.8	186.498023
305.28	187.283609
305.76	188.084358
306.24	188.889181
306.71	189.685779
307.2	190.462495
307.68	191.210532
308.15	191.92554
308.64	192.607691
309.12	193.260263
309.57	193.88753
310.08	194.493015
310.56	195.078569
311.03	195.644224
311.52	196.188635
312.	196.709705
312.47	197.20516
312.96	197.672966
313.44	198.111597
313.92	198.520165
314.4	198.898383
314.88	199.246402
315.36	199.564497
315.84	199.852617
316.32	200.109832
316.8	200.333848
317.28	200.520921
317.76	200.666524
318.24	200.766847
318.71	200.820532
319.2	200.829761
319.68	200.800053
320.15	200.739095
320.64	200.655339
321.12	200.557
321.57	200.451604
322.08	200.345936
322.56	200.246204
323.03	200.158165
323.52	200.087099
324.	200.037705
324.47	200.013983
324.96	200.019288
325.44	200.055925
325.92	200.124966
326.4	200.225581
326.88	200.354332
327.36	200.504594
327.84	200.666711
328.32	200.829144
328.8	200.980623
329.28	201.112777
329.76	201.222169
330.24	201.310784
330.71	201.384806
331.2	201.452542
331.68	201.522454
332.15	201.601754
332.64	201.695824
333.12	201.807969
333.57	201.939583
334.08	202.090561
334.56	202.259759
335.03	202.445391
335.52	202.645347
336.	202.857394
336.47	203.079216
336.96	203.308243
337.44	203.54128
337.91	203.774063
338.4	204.001058
338.88	204.215886
339.36	204.412466
339.84	204.586557
340.32	204.737109
340.8	204.86691
341.28	204.982355
341.76	205.092401
342.24	205.207061
342.71	205.336045
343.2	205.487882
343.68	205.669517
344.15	205.886209
344.64	206.141592
345.12	206.437778
345.57	206.775455
346.08	207.153937
346.56	207.571158
347.03	208.0236
347.52	208.50615
348.	209.01197
348.47	209.532454
348.96	210.057436
349.44	210.575801
349.91	211.076542
350.4	211.550176
350.88	211.990163
351.36	212.393795
351.84	212.762174
352.32	213.099315
352.8	213.410828
353.28	213.702692
353.76	213.980401
354.24	214.248522
354.71	214.510586
355.2	214.769126
355.68	215.025801
356.15	215.281499
356.64	215.536404
357.12	215.785
357.57	216.040889
358.08	216.286705
358.56	216.523603
359.03	216.745924
359.52	216.945945
360.	217.114094
360.47	217.239874
360.96	217.313408
361.44	217.327254
361.91	217.277742
362.4	217.1654
362.88	216.994284
363.36	216.770662
363.84	216.501671
364.32	216.194371
364.8	215.855289
365.28	215.490351
365.76	215.105011
366.24	214.704435
366.71	214.293576
367.2	213.877102
367.68	213.459121
368.15	213.042769
368.64	212.629811
369.12	212.220423
369.57	211.813288
370.08	211.405
370.56	210.995682
371.03	210.579858
371.52	210.157414
372.	209.729603
372.47	209.300678
372.96	208.877854
373.44	208.470524
373.91	208.089004
374.4	207.743278
374.88	207.442066
375.36	207.192343
375.84	206.214
376.32	206.866043
376.8	206.794683
377.28	206.785743
377.76	206.838772
378.24	206.9523
378.71	207.123694
379.2	207.348836
379.68	207.621715
380.15	207.934158
380.64	208.275
381.12	208.6355
381.57	208.946
382.08	209.356545
382.56	209.693573
383.03	210.001508
383.52	210.27384
384.	210.507377
384.47	210.702055
384.96	210.860433
385.44	210.987124
385.91	211.088324
386.4	211.17149
386.88	211.245095
387.36	211.318361
387.84	211.400785
388.32	211.501452
388.8	211.628103
389.28	211.782962
389.76	211.966672
390.24	212.176364
390.71	212.406392
391.2	212.649358
391.68	212.897073
392.15	213.141361
392.64	213.374761
393.12	213.591164
393.57	213.786291
394.08	213.957878
394.56	214.105446
395.03	214.229773
395.52	214.332249
396.	214.414378
396.47	214.477534
396.96	214.522974
397.44	214.552005
397.91	214.566185
398.4	214.567409
398.88	214.557747
399.36	214.539003
399.84	214.512127
400.32	214.476821
400.8	214.431598
401.28	214.374322
401.76	214.302926
402.24	214.216002
402.71	214.113152
403.2	213.995147
403.68	213.863965
404.15	213.722763
404.64	213.575745
405.12	213.42791
405.57	213.28471
406.08	213.15169
406.56	213.034212
407.03	212.93729
407.52	212.865559
408.	212.823269
408.47	212.814183
408.96	212.841224
409.44	212.905802
409.91	213.007023
410.4	213.141215
410.88	213.302137
411.35	213.481817
411.84	213.67155
412.32	213.86273
412.8	214.047378
413.28	214.218524
413.76	214.370557
414.24	214.499589
414.71	214.603768
415.2	214.68339
415.68	214.740731
416.15	214.779618
416.64	214.804909
417.12	214.822004
417.57	214.836489
418.08	214.853891
418.56	214.879548
419.03	214.918484
419.52	214.975247
420.	215.05356
420.47	215.155804
420.96	215.28244
421.44	215.43165
421.91	215.599409
422.4	215.778
422.88	215.966562
423.35	216.152172
423.84	216.330247
424.32	216.495395
424.8	216.64394
425.28	216.774265
425.76	216.886812
426.24	216.983793
426.71	217.06874
427.2	217.146073
427.68	217.220812
428.15	217.298456
428.64	217.384915
429.12	217.486368
429.57	217.608829
430.08	217.75737
430.56	217.935151
431.03	218.142694
431.52	218.377842
