# Supplementary material for: Towards the engineering of a photon-only two-stroke rotary molecular motor
Source: Nat Commun. 2022 Oct 28;13:6433. doi: 10.1038/s41467-022-33695-x (PMC9616945; doi:10.1038/s41467-022-33695-x)
Supplement: Supplementary file 13 — Source Data [file 41467_2022_33695_MOESM13_ESM.zip › Figure 4D source data/traj-6.txt]

time(fs) , θ(deg.)
0.	10.968497
0.48	10.946196
0.96	10.912008
1.44	10.866757
1.92	10.810033
2.4	10.741037
2.88	10.659958
3.36	10.568692
3.84	10.470552
4.32	10.369473
4.8	10.269311
5.279	10.173463
5.76	10.084733
6.24	10.005306
6.72	9.936781
7.199	9.880149
7.68	9.83576
8.16	9.80326
8.64	9.78156
9.12	9.768871
9.6	9.762897
10.08	9.76113
10.559	9.761122
11.04	9.760407
11.52	9.755872
12.	9.742929
12.48	9.715437
12.959	9.66729
13.44	9.595153
13.92	9.500267
14.399	9.387808
14.879	9.264636
15.36	9.137282
15.84	9.01096
16.32	8.889432
16.8	8.77521
17.28	8.669806
17.758	8.573903
18.24	8.487421
18.72	8.409518
19.2	8.338607
19.68	8.27248
20.16	8.208689
20.64	8.145257
21.117	8.081554
21.598	8.018872
22.08	7.960142
22.56	7.908729
23.04	7.866961
23.52	7.83551
24.	7.814233
24.48	7.803811
24.96	7.806654
25.438	7.826407
25.918	7.866839
26.4	7.931045
26.88	8.021195
27.36	8.13859
27.84	8.283767
28.32	8.456569
28.797	8.656139
29.278	8.880891
29.758	9.128503
30.24	9.395
30.72	9.678
31.2	9.977163
31.68	10.284773
32.16	10.601199
32.64	10.926026
33.12	11.259669
33.6	11.60272
34.08	11.955428
34.56	12.317711
35.04	12.689547
35.516	13.071089
36.	13.462135
36.48	13.86142
36.96	14.266377
37.44	14.673403
37.92	15.078317
38.4	15.476732
38.875	15.864261
39.36	16.236574
39.836	16.589343
40.32	16.918147
40.8	17.21839
41.28	17.485342
41.76	17.71441
42.235	17.90173
42.72	18.044941
43.196	18.143851
43.68	18.200644
44.16	18.219578
44.64	18.206443
45.12	18.168029
45.6	18.11158
46.08	18.043959
46.555	17.970476
47.04	17.894005
47.516	17.815035
48.	17.732575
48.48	17.645229
48.96	17.55191
49.44	17.452061
49.92	17.345532
50.4	17.232297
50.875	17.112118
51.36	16.984308
51.836	16.847656
52.32	16.700606
52.8	16.541686
53.28	16.367
53.76	16.185345
54.235	15.988195
54.72	15.778903
55.196	15.557446
55.68	15.323882
56.16	15.079919
56.64	14.830882
57.12	14.586412
57.594	14.358771
58.08	14.159634
58.555	13.431
59.04	13.876501
59.516	13.797802
60.	13.760163
60.48	13.761281
60.96	13.798189
61.44	13.867285
61.915	13.96413
62.4	14.08321
62.875	14.217877
63.36	14.360651
63.836	14.503994
64.32	14.641329
64.8	14.767844
65.28	14.880606
65.75	14.978154
66.24	15.060255
66.72	15.128391
67.2	15.18667
67.67	15.242058
68.16	15.303046
68.64	15.377111
69.12	15.468428
69.6	15.576968
70.08	15.69925
70.56	15.829947
71.03	15.963377
71.52	16.094351
72.	16.218429
72.48	16.331803
72.96	16.431089
73.44	16.513219
73.92	16.575541
74.39	16.616195
74.88	16.634557
75.36	16.63148
75.84	16.608978
76.32	16.569488
76.8	16.515225
77.28	16.448319
77.75	16.372018
78.24	16.292363
78.72	16.218983
79.2	16.164151
79.67	16.140562
80.16	16.159036
80.64	16.226987
81.11	16.347927
81.6	16.521818
82.08	16.745885
82.56	17.015434
83.03	17.3244
83.52	17.665594
84.	18.03072
84.47	18.41035
84.96	18.794016
85.44	19.170645
85.92	19.529449
86.39	19.861057
86.88	20.158431
87.36	20.417147
87.84	20.635308
88.32	20.813705
88.8	20.956329
89.28	21.070416
89.75	21.165296
90.24	21.250395
90.72	21.333325
91.2	21.418651
91.67	21.507599
92.16	21.598674
92.64	21.688811
93.11	21.774497
93.6	21.852502
94.08	21.920125
94.56	21.975088
95.03	22.015277
95.52	22.038532
96.	22.042647
96.47	22.025687
96.96	21.986552
97.44	21.925466
97.92	21.843982
98.39	21.744386
98.88	21.628
99.36	21.500125
99.84	21.361065
100.32	21.217282
100.8	21.076531
101.28	20.94757
101.75	20.838425
102.24	20.755103
102.72	20.70106
103.2	20.677331
103.67	20.683091
104.16	20.716363
104.64	20.774607
105.11	20.855038
105.6	20.954678
106.08	21.070185
106.56	21.197564
107.03	21.331826
107.52	21.466748
108.	21.594824
108.47	21.707568
108.96	21.796133
109.44	21.852153
109.92	21.868819
110.39	21.842572
110.88	21.775408
111.36	21.676288
111.83	21.559707
112.32	21.441895
112.8	21.337173
113.28	21.255
113.75	21.204629
114.24	21.185853
114.72	21.200033
115.19	21.246065
115.67	21.321
116.16	21.42528
116.64	21.552794
117.11	21.70072
117.6	21.864407
118.08	22.038284
118.56	22.215906
119.03	22.390154
119.52	22.553556
120.	22.698615
120.47	22.818109
120.96	22.905618
121.44	22.956845
121.92	22.97179
122.39	22.956354
122.88	22.921444
123.36	22.879839
123.83	22.843004
124.32	22.819371
124.8	22.814129
125.28	22.829869
125.75	22.867495
126.24	22.927
126.72	23.007944
127.19	23.109656
127.67	23.231221
128.16	23.371343
128.64	23.52815
129.12	23.699013
129.6	23.880432
130.07	24.068071
130.56	24.25697
131.04	24.441956
131.51	24.618203
132.	24.782004
132.48	24.931953
132.96	25.070435
133.44	25.204468
133.92	25.344546
134.4	25.50168
134.88	25.684388
135.35	25.897087
135.84	26.140116
136.32	26.410785
136.78	26.704651
137.28	27.016508
137.76	27.340947
138.24	27.672568
138.72	28.005993
139.2	28.335799
139.68	28.656451
140.16	28.962294
140.64	29.24762
141.12	29.506829
141.6	29.734593
142.07	29.925967
142.56	30.07644
143.04	30.182211
143.51	30.241123
144.	30.254254
144.48	30.227065
144.96	30.168641
145.44	30.089257
145.92	29.883
146.4	29.900876
146.88	29.801934
147.35	29.702769
147.84	29.603931
148.32	29.505438
148.78	29.40714
149.28	29.308829
149.76	29.210186
150.23	29.110637
150.72	29.009191
151.2	28.904292
151.68	28.793769
152.16	28.674906
152.64	28.54467
153.12	28.400085
153.6	28.238749
154.07	28.059662
154.56	27.864521
155.04	27.659234
155.51	27.45444
156.	27.263868
156.48	27.101159
156.96	26.977127
157.44	26.898699
157.92	26.869372
158.4	26.890325
158.88	26.961424
159.35	27.081867
159.84	27.250466
160.32	27.465711
160.78	27.725711
161.28	28.028091
161.76	28.369903
162.23	28.747555
162.72	29.156762
163.2	29.592462
163.68	30.04866
164.16	30.518165
164.64	30.992437
165.12	31.46201
165.6	31.918026
166.07	32.354726
166.56	32.771288
167.04	33.171285
167.51	33.560195
168.	33.942978
168.48	34.322948
168.95	34.701772
169.44	35.073
169.92	35.457509
170.4	35.834048
170.88	36.209247
171.35	36.582719
171.84	36.953977
172.32	37.322302
172.78	37.68662
173.28	38.045399
173.76	38.396583
174.23	38.737554
174.72	39.065127
175.2	39.375601
175.68	39.665022
176.16	39.930038
176.64	40.169585
177.12	40.386861
177.6	40.589825
178.07	40.789138
178.56	40.994818
179.04	41.213885
179.51	41.449826
180.	41.70328
180.48	41.973058
180.95	42.257005
181.44	42.552571
181.92	42.857141
182.4	43.16821
182.88	43.483489
183.35	43.800962
183.84	44.118933
184.32	44.436031
184.78	44.751161
185.28	45.063345
185.76	45.371477
186.23	45.674061
186.72	45.969134
187.2	46.25474
187.68	46.53002
188.16	46.796403
188.64	47.057758
189.12	47.319033
189.6	47.584406
190.07	47.856173
190.56	48.134633
191.04	48.41852
191.51	48.705519
192.	48.992674
192.48	49.276643
192.95	49.553853
193.44	49.820608
193.92	50.073186
194.4	50.307958
194.88	50.521557
195.35	50.711071
195.84	50.874252
196.32	51.009667
196.78	51.116786
197.28	51.195945
197.76	51.248291
198.23	51.275973
198.72	51.282833
199.2	51.275322
199.68	51.262503
200.16	51.254473
200.64	51.26012
201.12	51.285761
201.6	51.33509
202.07	51.409851
202.56	51.510605
203.04	51.637254
203.51	51.78933
204.	51.966117
204.48	52.166694
204.95	52.385
205.44	52.634742
205.92	52.885
206.4	53.183397
206.88	53.484255
207.35	53.800162
207.84	54.128145
208.32	54.463961
208.78	54.802099
209.28	55.136769
209.76	55.464103
210.23	55.784445
210.72	56.102655
211.2	56.425884
211.67	56.760716
212.16	57.111527
212.64	57.480258
213.12	57.866921
213.6	58.270224
214.07	58.688067
214.56	59.117824
215.04	59.556514
215.51	60.000882
216.	60.447453
216.48	60.8926
216.95	61.332601
217.44	61.763717
217.92	62.182248
218.4	62.584564
218.88	62.967086
219.35	63.326272
219.84	63.658844
220.32	63.962603
220.78	64.23788
221.28	64.488767
221.76	64.722722
222.23	64.948394
222.72	65.173225
223.2	65.402223
223.67	65.638034
224.16	65.881646
224.64	66.133138
225.12	66.392199
225.6	66.658411
226.07	66.931347
226.56	67.2106
227.04	67.49578
227.51	67.786506
228.	68.08237
228.48	68.382845
228.95	68.687136
229.44	68.993917
229.92	69.300989
230.38	69.604964
230.88	69.901308
231.35	70.185216
231.84	70.453479
232.32	70.706306
232.78	70.947452
233.28	71.182324
233.76	71.415688
234.23	71.650395
234.72	71.887276
235.2	72.125639
235.67	72.363908
236.16	72.600177
236.64	72.832637
237.12	73.059873
237.6	73.281072
238.07	73.496144
238.56	73.705761
239.04	73.911297
239.51	74.114685
240.	74.318148
240.48	74.523801
240.95	74.733121
241.44	74.946428
241.92	75.16276
242.38	75.380718
242.88	75.600461
243.35	75.825784
243.84	76.064323
244.32	76.325462
244.78	76.61769
245.28	76.946938
245.76	77.316134
246.23	77.725429
246.72	78.172661
247.2	78.653774
247.67	79.163192
248.16	79.694144
248.64	80.238949
249.12	80.789292
249.6	81.336465
250.07	81.871548
250.56	82.385519
251.04	82.869225
251.51	83.31319
252.	83.707331
252.48	84.040839
252.95	84.302856
253.44	84.484589
253.92	84.582563
254.38	84.600
254.88	84.551116
255.35	84.447908
255.84	84.306847
256.32	84.142009
256.8	83.965521
257.28	83.787692
257.76	83.617295
258.24	83.46184
258.71	83.327761
259.2	83.22053
259.68	83.144676
260.15	83.10376
260.64	83.10026
261.12	83.135413
261.57	83.208
262.08	83.31906
262.56	83.461577
263.03	83.630253
263.52	83.816776
264.	84.012073
264.48	84.208759
264.96	84.403677
265.44	84.59857
265.92	84.798249
266.4	85.007892
266.88	85.231246
267.36	85.470168
267.84	85.724928
268.32	85.99476
268.8	86.278349
269.28	86.574198
269.76	86.880815
270.24	87.196818
270.71	87.52097
271.2	87.85215
271.68	88.189258
272.15	88.531075
272.64	88.875
273.12	89.221653
273.57	89.564406
274.08	89.898978
274.56	90.218465
275.03	90.51534
275.52	90.783586
276.	91.021123
276.48	91.2307
276.96	91.418415
277.44	91.591163
277.92	91.754687
278.4	91.912821
278.88	92.067553
279.36	92.219427
279.84	92.367967
280.32	92.512027
280.8	92.650063
281.28	92.780314
281.76	92.900937
282.24	93.010079
282.71	93.105903
283.2	93.186497
283.68	93.249656
284.15	93.292493
284.64	93.310922
285.12	93.299267
285.57	93.250516
286.08	93.157831
286.56	93.017327
287.03	92.830598
287.52	92.604923
288.	92.351051
288.47	92.080456
288.96	91.803727
289.44	91.530219
289.92	91.268306
290.4	91.025666
290.88	90.809357
291.36	90.625711
291.84	90.480151
292.32	90.376984
292.8	90.319274
293.28	90.30875
293.76	90.34576
294.24	90.429186
294.71	90.556378
295.2	90.723005
295.68	90.922936
296.15	91.148251
296.64	91.389688
297.12	91.63789
297.57	91.885412
298.08	92.12859
298.56	92.36794
299.03	92.606695
299.52	92.84867
300.	93.096738
300.47	93.352338
300.96	93.615614
301.44	93.885825
301.92	94.161753
302.4	94.441
302.88	94.725149
303.36	95.009855
303.84	95.294834
304.32	95.578873
304.8	95.860902
305.28	96.140127
305.76	96.4162
306.24	96.689233
306.71	96.959607
307.2	97.365774
307.68	97.797615
308.15	98.252067
308.64	98.723634
309.12	99.205336
309.57	99.690847
310.08	100.176867
310.56	100.663964
311.03	101.155306
311.52	101.654697
312.	102.165374
312.47	102.689796
312.96	103.225
313.44	103.78783
313.92	104.365404
314.4	104.964882
314.88	105.588503
315.36	106.238384
315.84	106.916323
316.32	107.623613
316.8	108.360876
317.28	109.127902
317.76	109.923429
318.24	110.744826
318.71	111.587636
319.2	112.4451
319.68	113.308045
320.15	114.165724
320.64	115.008046
321.12	115.828423
321.57	116.625252
322.08	117.400863
322.56	118.159116
323.03	118.903482
323.52	119.636275
324.	120.358672
324.47	121.071015
324.96	121.773125
325.44	122.464515
325.92	123.144532
326.4	123.812429
326.88	124.467389
327.36	125.108503
327.84	125.73468
328.32	126.344465
328.8	126.935722
329.28	127.50515
329.76	128.047675
330.24	128.555968
330.71	129.02067
331.2	129.432087
331.68	129.783467
332.15	130.074213
332.64	130.310568
333.12	130.50335
333.57	130.664819
334.08	130.806592
334.56	130.938871
335.03	131.070417
335.52	131.208776
336.	131.360502
336.47	131.531321
336.96	131.726231
337.44	131.949549
337.91	132.20491
338.4	132.495208
338.88	132.822449
339.36	133.187478
339.84	133.589525
340.32	134.025553
340.8	134.489498
341.28	134.971718
341.76	135.459298
342.24	135.938029
342.71	136.39611
343.2	136.827832
343.68	137.234616
344.15	137.622815
344.64	138.000384
345.12	138.37442
345.57	138.750124
346.08	139.130681
346.56	139.517576
347.03	139.911005
347.52	140.310265
348.	140.714052
348.47	141.120655
348.96	141.528065
349.44	141.933954
349.91	142.335547
350.4	142.72937
350.88	143.110888
351.36	143.474077
351.84	143.811107
352.32	144.112503
352.8	144.368311
353.28	144.570708
353.76	144.717448
354.24	144.814141
354.71	144.873338
355.2	144.91095
355.68	144.942487
356.15	144.980825
356.64	145.03557
357.12	145.11332
357.57	145.218249
358.08	145.352657
358.56	145.517403
359.03	145.712188
359.52	145.935715
360.	146.18578
360.47	146.45933
360.96	146.752526
361.44	147.060796
361.91	147.37884
362.4	147.70047
362.88	148.018224
363.36	148.32291
363.84	148.603607
364.32	148.848954
364.8	149.050047
365.28	149.203643
365.76	149.313288
366.24	149.387413
366.71	149.436127
367.2	149.468796
367.68	149.493048
368.15	149.514721
368.64	149.538188
369.12	149.566703
369.57	149.602665
370.08	149.647806
370.56	149.703346
371.03	149.770179
371.52	149.849113
372.	149.941165
372.47	150.047781
372.96	150.170799
373.44	150.311977
373.91	150.472083
374.4	150.649836
374.88	150.841182
375.36	151.039623
375.84	151.238062
376.32	151.43173
376.8	151.620394
377.28	151.808101
377.76	152.000841
378.24	152.204052
378.71	152.421287
379.2	152.654011
379.68	152.902003
380.15	153.16395
380.64	153.438028
381.12	153.722361
381.57	154.015307
382.08	154.315536
382.56	154.622048
383.03	154.934094
383.52	155.250957
384.	155.571606
384.47	155.89428
384.96	156.216055
385.44	156.532415
385.91	156.836
386.4	157.121781
386.88	157.378106
387.36	157.59862
387.84	157.779434
388.32	157.921128
388.8	158.027928
389.28	158.105844
389.76	158.161022
390.24	158.198885
390.71	158.223972
391.2	158.240141
391.68	158.250902
392.15	158.259767
392.64	158.270565
393.12	158.287663
393.57	158.316033
394.08	158.361113
394.56	158.428415
395.03	158.522908
395.52	158.648192
396.	158.805579
396.47	158.993192
396.96	159.205406
397.44	159.433054
397.91	159.664894
398.4	159.890321
398.88	160.102274
399.36	160.298662
399.84	160.48152
400.32	160.654908
400.8	160.823064
401.28	160.989523
401.76	161.157012
402.24	161.327711
402.71	161.503537
403.2	161.686321
403.68	161.877856
404.15	162.079833
404.64	162.293731
405.12	162.520636
405.57	162.76101
406.08	163.014398
406.56	163.279047
407.03	163.551573
407.52	163.826718
408.	164.097499
408.47	164.35598
408.96	164.594762
409.44	164.808
409.91	164.807
410.4	165.164339
410.88	165.314398
411.35	165.454703
411.84	165.591635
412.32	165.730656
412.8	165.876228
413.28	166.031942
413.76	166.200719
414.24	166.384972
414.71	166.586742
415.2	166.807778
415.68	167.049567
416.15	167.313291
416.64	167.582
417.12	167.908762
417.57	168.239456
418.08	168.589148
418.56	168.953352
419.03	169.32578
419.52	169.699044
420.	170.065994
420.47	170.421191
420.96	170.761799
421.44	171.087512
421.91	171.303
422.4	171.701071
422.88	171.99401
423.35	172.281247
423.84	172.565157
424.32	172.847794
424.8	173.130894
425.28	173.415924
425.76	173.70415
426.24	173.687
426.71	174.294508
427.2	174.598375
427.68	174.908676
428.15	175.225142
428.64	175.54645
429.12	175.869872
429.57	176.191395
430.08	176.506153
430.56	176.809283
431.03	177.096982
431.52	177.366987
