# Supplementary material for: Towards the engineering of a photon-only two-stroke rotary molecular motor
Source: Nat Commun. 2022 Oct 28;13:6433. doi: 10.1038/s41467-022-33695-x (PMC9616945; doi:10.1038/s41467-022-33695-x)
Supplement: Supplementary file 13 — Source Data [file 41467_2022_33695_MOESM13_ESM.zip › Figure 4D source data/traj-7.txt]

time(fs) , θ(deg.)
0.	10.504227
0.48	10.388681
0.96	10.247298
1.44	10.091921
1.92	9.934979
2.4	9.786517
2.88	9.65356
3.36	9.540722
3.84	9.451063
4.32	9.386723
4.8	9.3492
5.279	9.339334
5.76	9.357124
6.24	9.401623
6.72	9.471047
7.199	9.563103
7.68	9.67536
8.16	9.805439
8.64	9.950946
9.12	10.109128
9.6	10.276376
10.08	10.447684
10.559	10.616427
11.04	10.774987
11.52	10.916785
12.	11.038938
12.48	11.143332
12.959	11.234915
13.44	11.319023
13.92	11.366
14.399	11.4797
14.879	11.560109
15.36	11.641356
15.84	11.723131
16.32	11.804582
16.8	11.884407
17.28	11.960947
17.758	12.032315
18.24	12.096521
18.72	12.151598
19.2	12.195683
19.68	12.227043
20.16	12.244013
20.64	12.24478
21.117	12.22699
21.598	12.187218
22.08	12.120625
22.56	12.021528
23.04	11.885678
23.52	11.713577
24.	11.511947
24.48	11.291683
24.96	11.064406
25.438	10.84022
25.918	10.627048
26.4	10.430846
26.88	10.256024
27.36	10.105852
27.84	9.982769
28.32	9.888612
28.797	9.824757
29.278	9.792193
29.758	9.791565
30.24	9.823167
30.72	9.886881
31.2	9.982001
31.68	10.106876
32.16	10.258314
32.64	10.430795
33.12	10.615739
33.6	10.80164
34.08	10.976233
34.56	11.13089
35.04	11.264364
35.516	11.38215
36.	11.4924
36.48	11.602395
36.96	11.717199
37.44	11.839799
37.92	11.971683
38.4	12.113326
38.875	12.264489
39.36	12.424389
39.836	12.59182
40.32	12.765258
40.8	12.942961
41.28	13.122
41.76	13.303246
42.235	13.481267
42.72	13.65407
43.196	13.817678
43.68	13.966497
44.16	14.092657
44.64	14.185811
45.12	14.234476
45.6	14.229808
46.08	14.170436
46.555	14.064135
47.04	13.924424
47.516	13.765683
48.	13.60028
48.48	13.437944
48.96	13.286113
49.44	13.150342
49.92	13.034573
50.4	12.941308
50.875	12.871852
51.36	12.826602
51.836	12.805353
52.32	12.807539
52.8	12.832359
53.28	12.878756
53.76	12.945234
54.235	13.02952
54.72	13.128114
55.196	13.235808
55.68	13.345506
56.16	13.448837
56.64	13.538158
57.12	13.609457
57.594	13.664213
58.08	13.708543
58.555	13.75061
59.04	13.798329
59.516	13.858118
60.	13.934411
60.48	14.029584
60.96	14.144201
61.44	14.277516
61.915	14.428061
62.4	14.594179
62.875	14.774389
63.36	14.967551
63.836	15.172882
64.32	15.38983
64.8	15.61786
65.28	15.856145
65.75	16.103192
66.24	16.356362
66.72	16.611355
67.2	16.861867
67.67	17.092
68.16	17.317262
68.64	17.508438
69.12	17.67312
69.6	17.816637
70.08	17.947941
70.56	18.076888
71.03	18.21225
71.52	18.360707
72.	18.5265
72.48	18.711521
72.96	18.915638
73.44	19.137178
73.92	19.3734
74.39	19.620891
74.88	19.875803
75.36	20.133893
75.84	20.3904
76.32	20.639795
76.8	20.875432
77.28	21.089265
77.75	21.271874
78.24	21.413269
78.72	21.504818
79.2	21.541969
79.67	21.526304
80.16	21.465394
80.64	21.370686
81.11	21.254978
81.6	21.13061
82.08	21.008513
82.56	20.897867
83.03	20.806066
83.52	20.738868
84.	20.700618
84.47	20.69448
84.96	20.722641
85.44	20.786434
85.92	20.886401
86.39	21.022267
86.88	21.192868
87.36	21.396011
87.84	21.628293
88.32	21.88491
88.8	22.159596
89.28	22.445002
89.75	22.733813
90.24	23.020472
90.72	23.302584
91.2	23.580954
91.67	23.858418
92.16	24.138496
92.64	24.42456
93.11	24.719504
93.6	25.025642
94.08	25.34466
94.56	25.677616
95.03	26.024952
95.52	26.38657
96.	26.761904
96.47	27.144
96.96	27.549382
97.44	27.958235
97.92	28.373987
98.39	28.793172
98.88	29.21106
99.36	29.621309
99.84	30.015906
100.32	30.385891
100.8	30.723263
101.28	31.023465
101.75	31.286724
102.24	31.517014
102.72	31.71978
103.2	31.900124
103.67	32.062069
104.16	32.208533
104.64	32.341558
105.11	32.462565
105.6	32.572573
106.08	32.672378
106.56	32.762656
107.03	32.844027
107.52	32.917049
108.	32.982163
108.47	33.039571
108.96	33.089053
109.44	33.129692
109.92	33.159522
110.39	33.175173
110.88	33.171757
111.36	33.143497
111.83	33.085473
112.32	32.995949
112.8	32.877574
113.28	32.73646
113.75	32.580144
114.24	32.416006
114.72	32.250567
115.19	32.089412
115.67	31.937343
116.16	31.798587
116.64	31.676939
117.11	31.575884
117.6	31.498644
118.08	31.448171
118.56	31.427076
119.03	31.437503
119.52	31.480915
120.	31.557768
120.47	31.667053
120.96	31.805706
121.44	31.967982
121.92	32.145175
122.39	32.326377
122.88	32.501054
123.36	32.662979
123.83	32.812928
124.32	32.957695
124.8	33.106457
125.28	33.267451
125.75	33.446381
126.24	33.646214
126.72	33.867635
127.19	34.109656
127.67	34.3702
128.16	34.646586
128.64	34.935897
129.12	35.235262
129.6	35.542021
130.07	35.853798
130.56	36.168458
131.04	36.483924
131.51	36.797848
132.	37.107156
132.48	37.407508
132.96	37.692951
133.44	37.956143
133.92	38.189672
134.4	38.388383
134.88	38.551448
135.35	38.682458
135.84	38.787571
136.32	38.873326
136.78	38.945316
137.28	39.007767
137.76	39.063628
138.24	39.114848
138.72	39.162694
139.2	39.208037
139.68	39.25159
140.16	39.294072
140.64	39.336292
141.12	39.379136
141.6	39.423448
142.07	39.469786
142.56	39.518093
143.04	39.567288
143.51	39.614881
144.	39.656815
144.48	39.687933
144.96	39.703521
145.44	39.701863
145.92	39.686535
146.4	39.666636
146.88	39.654697
147.35	39.663885
147.84	39.705
148.32	39.790587
148.78	39.924838
149.28	40.113789
149.76	40.360637
150.23	40.667038
150.72	41.033344
151.2	41.458772
151.68	41.941497
152.16	42.478647
152.64	43.066191
153.12	43.698728
153.6	44.369204
154.07	45.068638
154.56	45.786045
155.04	46.508817
155.51	47.223876
156.	47.919543
156.48	48.587424
156.96	49.223161
157.44	49.825723
157.92	50.395973
158.4	50.935447
158.88	51.445686
159.35	51.928007
159.84	52.383519
160.32	52.813272
160.78	53.21842
161.28	53.600361
161.76	53.960742
162.23	54.301337
162.72	54.62374
163.2	54.928964
163.68	55.217025
164.16	55.486595
164.64	55.734789
165.12	55.957064
165.6	56.147347
166.07	56.298609
166.56	56.404234
167.04	56.460105
167.51	56.466538
168.	56.428781
168.48	56.355751
168.95	56.257988
169.44	56.145985
169.92	56.029293
170.4	55.916272
170.88	55.814161
171.35	55.729255
171.84	55.667083
172.32	55.632515
172.78	55.629769
173.28	55.662311
173.76	55.732631
174.23	55.841928
174.72	55.989767
175.2	56.17377
175.68	56.389394
176.16	56.629899
176.64	56.886679
177.12	57.150265
177.6	57.412111
178.07	57.666654
178.56	57.912392
179.04	58.151248
179.51	58.386879
180.	58.623168
180.48	58.863467
180.95	59.110445
181.44	59.36624
181.92	59.632666
182.4	59.911394
182.88	60.20403
183.35	60.512021
183.84	60.836403
184.32	61.177392
184.78	61.533991
185.28	61.903764
185.76	62.282864
186.23	62.666234
186.72	63.047845
187.2	63.420868
187.68	63.777911
188.16	64.111627
188.64	64.415972
189.12	64.687973
189.6	64.929042
190.07	65.144793
190.56	65.343373
191.04	65.533445
191.51	65.722781
192.	65.917712
192.48	66.123166
192.95	66.342957
193.44	66.580124
193.92	66.837155
194.4	67.116078
194.88	67.418337
195.35	67.744512
195.84	68.093956
196.32	68.464504
196.78	68.852346
197.28	69.252058
197.76	69.656699
198.23	70.057958
198.72	70.446446
199.2	70.812473
199.68	71.147592
200.16	71.446741
200.64	71.709956
201.12	71.942378
201.6	72.152403
202.07	72.34934
202.56	72.541781
203.04	72.73704
203.51	72.941288
204.	73.159956
204.48	73.39805
204.95	73.660178
205.44	73.950105
205.92	74.269952
206.4	74.619433
206.88	74.995657
207.35	75.393691
207.84	75.807531
208.32	76.230947
208.78	76.657939
209.28	77.082877
209.76	77.50052
210.23	77.906139
210.72	78.295957
211.2	78.667973
211.67	79.022874
212.16	79.364373
212.64	79.698496
213.12	80.032189
213.6	80.372043
214.07	80.723611
214.56	81.091272
215.04	81.478444
215.51	81.887852
216.	82.321727
216.48	82.781777
216.95	83.268902
217.44	83.782689
217.92	84.320957
218.4	84.879553
218.88	85.452524
219.35	86.032445
219.84	86.610671
220.32	87.177369
220.78	87.721479
221.28	88.231051
221.76	88.694428
222.23	89.102597
222.72	89.451836
223.2	89.744882
223.67	89.989598
224.16	90.196275
224.64	90.375339
225.12	90.536213
225.6	90.68712
226.07	90.83527
226.56	90.987096
227.04	91.14827
227.51	91.323371
228.	91.515292
228.48	91.724609
228.95	91.949403
229.44	92.185595
229.92	92.427571
230.38	92.668627
230.88	92.901072
231.35	93.116112
231.84	93.303978
232.32	93.454871
232.78	93.561064
233.28	93.61957
233.76	93.633591
234.23	93.611484
234.72	93.564088
235.2	93.502324
235.67	93.629465
236.16	93.785118
236.64	93.976163
237.12	94.207783
237.6	94.484193
238.07	94.809057
238.56	95.185624
239.04	95.616559
239.51	96.103526
240.	96.646684
240.48	97.244313
240.95	97.892669
241.44	98.585942
241.92	99.316159
242.38	100.073139
242.88	100.844842
243.35	101.618713
243.84	102.384245
244.32	103.135759
244.78	103.873435
245.28	104.601736
245.76	105.326617
246.23	106.053443
246.72	106.786206
247.2	107.52765
247.67	108.279792
248.16	109.044431
248.64	109.823439
249.12	110.618639
249.6	111.43124
250.07	112.261032
250.56	113.105858
251.04	113.961702
251.51	114.823241
252.	115.684369
252.48	116.538375
252.95	117.377789
253.44	118.194153
253.92	118.978204
254.38	119.721027
254.88	120.41637
255.35	121.062986
255.84	121.665061
256.32	122.230254
256.8	122.766982
257.28	123.282655
257.76	123.783178
258.24	124.273261
258.71	124.757011
259.2	125.238436
259.68	125.721622
260.15	126.210373
260.64	126.707348
261.12	127.213117
261.57	127.725745
262.08	128.241171
262.56	128.753957
263.03	129.257818
263.52	129.745626
264.	130.208982
264.48	130.637778
264.96	131.02048
265.44	131.346014
265.92	131.607267
266.4	131.804302
266.88	131.944604
267.36	132.040188
267.84	132.104076
268.32	132.148209
268.8	132.183003
269.28	132.217746
269.76	132.26108
270.24	132.321017
270.71	132.40426
271.2	132.515116
271.68	132.654778
272.15	132.821678
272.64	133.012727
273.12	133.224518
273.57	133.453842
274.08	133.697485
274.56	133.951633
275.03	134.211337
275.52	134.470686
276.	134.724213
276.48	134.969442
276.96	135.209065
277.44	135.450858
277.92	135.705227
278.4	135.982332
278.88	136.290357
279.36	136.635082
279.84	137.020177
280.32	137.447707
280.8	137.918574
281.28	138.432793
281.76	138.989565
282.24	139.587171
282.71	140.222801
283.2	140.8925
283.68	141.591317
284.15	142.313548
284.64	143.052886
285.12	143.802372
285.57	144.55423
286.08	145.202
286.56	146.030797
287.03	146.740062
287.52	147.424709
288.	148.086501
288.47	148.730738
288.96	149.363932
289.44	149.99204
289.92	150.619826
290.4	151.25108
290.88	151.889211
291.36	152.537791
291.84	153.200771
292.32	153.882084
292.8	154.584635
293.28	155.309126
293.76	156.053581
294.24	156.813914
294.71	157.585026
295.2	158.361606
295.68	159.138174
296.15	159.908463
296.64	160.664539
297.12	161.396458
297.57	162.093438
298.08	162.74698
298.56	163.354526
299.03	163.920676
299.52	164.454797
300.	164.967303
300.47	165.467188
300.96	165.961374
301.44	166.455147
301.92	166.952893
302.4	167.458639
302.88	167.97607
303.36	168.507879
303.84	169.054698
304.32	169.614345
304.8	170.182083
305.28	170.751776
305.76	171.317135
306.24	171.872305
306.71	172.4116
307.2	172.928694
307.68	173.415785
308.15	173.863428
308.64	174.261856
309.12	174.604052
309.57	174.889114
310.08	175.12319
310.56	175.317133
311.03	175.483063
311.52	175.632118
312.	175.773845
312.47	175.916503
312.96	176.067437
313.44	176.232931
313.92	176.417371
314.4	176.622175
314.88	176.845445
315.36	177.08293
315.84	177.32983
316.32	177.582281
316.8	177.837856
317.28	178.095114
317.76	178.352619
318.24	178.607849
318.71	178.85646
319.2	179.092451
319.68	179.309761
320.15	179.50517
320.64	179.680811
321.12	179.844174
321.57	180.005575
322.08	180.17529
322.56	180.36201
323.03	180.572654
323.52	180.812766
324.	181.086733
324.47	181.397369
324.96	181.745052
325.44	182.127277
325.92	182.539338
326.4	182.975719
326.88	183.431732
327.36	183.904314
327.84	184.391678
328.32	184.892519
328.8	185.405056
329.28	185.926061
329.76	186.450107
330.24	186.969403
330.71	187.474887
331.2	187.958914
331.68	188.41859
332.15	188.857413
332.64	189.283986
333.12	189.70918
333.57	190.143853
334.08	190.597682
334.56	191.078416
335.03	191.590777
335.52	192.135276
336.	192.708034
336.47	193.302912
336.96	193.914024
337.44	194.536158
337.91	195.165584
338.4	195.716
338.88	196.435825
339.36	197.071215
339.84	197.701488
340.32	198.320422
340.8	198.919514
341.28	199.488257
341.76	200.015626
342.24	200.49301
342.71	200.917521
343.2	201.293448
343.68	201.630787
344.15	201.942223
344.64	202.24044
345.12	202.53615
345.57	202.836403
346.08	203.143386
346.56	203.454704
347.03	203.765416
347.52	204.070606
348.	204.367077
348.47	204.653731
348.96	204.93107
349.44	205.200324
349.91	205.462611
350.4	205.718207
350.88	205.965931
351.36	206.202643
351.84	206.422985
352.32	206.619792
352.8	206.785703
353.28	206.916078
353.76	207.011931
354.24	207.080759
354.71	207.134594
355.2	207.186822
355.68	207.249395
356.15	207.330798
356.64	207.434713
357.12	207.559951
357.57	207.702127
358.08	207.856417
358.56	208.019847
359.03	208.192185
359.52	208.375516
360.	208.573177
360.47	208.788649
360.96	209.024707
361.44	209.282862
361.91	209.562959
362.4	209.862855
362.88	210.178185
363.36	210.502406
363.84	210.827558
364.32	211.146158
364.8	211.453929
365.28	211.751845
365.76	212.045842
366.24	212.34428
366.71	212.654819
367.2	212.982033
367.68	213.32638
368.15	213.684806
368.64	214.052651
369.12	214.425841
369.57	214.802363
370.08	215.182579
370.56	215.568635
371.03	215.963496
371.52	216.37005
372.	216.790468
372.47	217.225774
372.96	217.675516
373.44	218.137428
373.91	218.607092
374.4	219.07773
374.88	219.54052
375.36	219.985938
375.84	220.406267
376.32	220.798249
376.8	221.164
377.28	221.509286
377.76	221.840325
378.24	222.161097
378.71	222.472322
379.2	222.772097
379.68	223.057545
380.15	223.326645
380.64	223.579508
381.12	223.818695
381.57	224.048621
382.08	224.274526
382.56	224.501492
383.03	224.733746
383.52	224.974225
384.	225.224281
384.47	225.483411
384.96	225.749
385.44	226.016215
385.91	226.2784
386.4	226.528415
386.88	226.760
387.36	226.975197
387.84	227.175137
388.32	227.36817
388.8	227.561655
389.28	227.760405
389.76	227.96598
390.24	228.177589
390.71	228.393706
391.2	228.613552
391.68	228.837899
392.15	229.069022
392.64	229.310059
393.12	229.564201
393.57	229.834027
394.08	230.121118
394.56	230.425865
395.03	230.747395
395.52	231.08351
396.	231.43063
396.47	231.783792
396.96	232.136873
397.44	232.483287
397.91	232.817252
398.4	233.135248
398.88	233.436626
399.36	233.722563
399.84	233.993961
400.32	234.2499
400.8	234.487463
401.28	234.702601
401.76	234.891332
402.24	235.050784
402.71	235.179785
403.2	235.278916
403.68	235.350115
404.15	235.396063
404.64	235.419575
405.12	235.423145
405.57	235.408654
406.08	235.377204
406.56	235.329024
407.03	235.263448
407.52	235.179006
408.	235.073768
408.47	234.94603
408.96	234.795214
409.44	234.622418
409.91	234.429944
410.4	234.219898
410.88	233.993006
411.35	233.748542
411.84	233.48514
412.32	233.201769
412.8	232.898388
413.28	232.576179
413.76	232.237423
414.24	231.885175
414.71	231.522882
415.2	231.154073
415.68	230.782152
416.15	230.410293
416.64	230.04139
417.12	229.678016
417.57	229.322401
418.08	228.976409
418.56	228.64159
419.03	228.319315
419.52	228.010959
420.	227.717917
420.47	227.441272
420.96	227.181268
421.44	226.937172
421.91	226.707749
422.4	226.49198
422.88	226.289544
423.35	226.100951
423.84	225.927377
424.32	225.770321
424.8	225.631258
425.28	225.511363
425.76	225.411358
426.24	225.33146
426.71	225.271385
427.2	225.230343
427.68	225.207026
428.15	225.19957
428.64	225.205503
429.12	225.221743
429.57	225.244664
430.08	225.270225
430.56	225.294061
431.03	225.311498
431.52	225.317678
