# Supplementary material for: Towards the engineering of a photon-only two-stroke rotary molecular motor
Source: Nat Commun. 2022 Oct 28;13:6433. doi: 10.1038/s41467-022-33695-x (PMC9616945; doi:10.1038/s41467-022-33695-x)
Supplement: Supplementary file 13 — Source Data [file 41467_2022_33695_MOESM13_ESM.zip › Figure 4D source data/traj-9.txt]

time(fs) , θ(deg.)
0.	2.102712
0.48	2.131038
0.96	2.194333
1.44	2.2839
1.92	2.39096
2.4	2.507059
2.88	2.624509
3.36	2.736836
3.84	2.839295
4.32	2.929539
4.8	3.008355
5.279	3.079883
5.76	3.150881
6.24	3.229381
6.72	3.323481
7.199	3.440699
7.68	3.587773
8.16	3.770476
8.64	3.993099
9.12	4.257556
9.6	4.56248
10.08	4.902911
10.559	5.270903
11.04	5.656772
11.52	6.050393
12.	6.442146
12.48	6.823411
12.959	7.186698
13.44	7.525486
13.92	7.833912
14.399	8.106627
14.879	8.339171
15.36	8.528839
15.84	8.675474
16.32	8.781483
16.8	8.851026
17.28	8.888981
17.758	8.900259
18.24	8.88962
18.72	8.861822
19.2	8.821842
19.68	8.774911
20.16	8.726179
20.64	8.679959
21.117	8.638781
21.598	8.6027
22.08	8.569239
22.56	8.533974
23.04	8.49139
23.52	8.435688
24.	8.361363
24.48	8.263585
24.96	8.138547
25.438	7.983
25.918	7.800005
26.4	7.589658
26.88	7.359066
27.36	7.11647
27.84	6.870973
28.32	6.631577
28.797	6.406798
29.278	6.204744
29.758	6.033396
30.24	5.90079
30.72	5.814775
31.2	5.782163
31.68	5.807332
32.16	5.890843
32.64	6.028878
33.12	6.214007
33.6	6.436941
34.08	6.68843
34.56	6.960491
35.04	7.24672
35.516	7.541935
36.	7.841734
36.48	8.142457
36.96	8.44156
37.44	8.737927
37.92	9.031642
38.4	9.32326
38.875	9.613062
39.36	9.900667
39.836	10.185073
40.32	10.464976
40.8	10.739192
41.28	11.006989
41.76	11.268199
42.235	11.522958
42.72	11.771029
43.196	12.010851
43.68	12.238812
44.16	12.449258
44.64	12.635391
45.12	12.790501
45.6	12.908826
46.08	12.985784
46.555	13.017951
47.04	13.003426
47.516	12.942736
48.	12.839709
48.48	12.701422
48.96	12.537048
49.44	12.356236
49.92	12.167866
50.4	11.979483
50.875	11.797278
51.36	11.626344
51.836	11.471025
52.32	11.335199
52.8	11.222461
53.28	11.136064
53.76	11.078571
54.235	11.051227
54.72	11.053274
55.196	11.081623
55.68	11.13119
56.16	11.195749
56.64	11.268838
57.12	11.344447
57.594	11.417551
58.08	11.484634
58.555	11.544128
59.04	11.596448
59.516	11.643506
60.	11.68793
60.48	11.732382
60.96	11.779201
61.44	11.830336
61.915	11.887452
62.4	11.952106
62.875	12.025921
63.36	12.110727
63.836	12.208614
64.32	12.321813
64.8	12.452352
65.28	12.601438
65.75	12.76878
66.24	12.952191
66.72	13.147761
67.2	13.350459
67.67	13.554818
68.16	13.755504
68.64	13.947915
69.12	14.128894
69.6	14.297374
70.08	14.454538
70.56	14.603336
71.03	14.74761
71.52	14.891241
72.	15.037548
72.48	15.188995
72.96	15.347094
73.44	15.512432
73.92	15.684755
74.39	15.863077
74.88	16.045799
75.36	16.23083
75.84	16.415658
76.32	16.597335
76.8	16.77232
77.28	16.936255
77.75	17.083859
78.24	17.209164
78.72	17.306242
79.2	17.37027
79.67	17.398608
80.16	17.391435
80.64	17.351653
81.11	17.284145
81.6	17.194799
82.08	17.089687
82.56	16.974529
83.03	16.854433
83.52	16.733796
84.	16.616291
84.47	16.504893
84.96	16.401934
85.44	16.309195
85.92	16.228037
86.39	16.159572
86.88	16.104822
87.36	16.064713
87.84	16.039777
88.32	16.029553
88.8	16.032037
89.28	16.043685
89.75	16.060231
90.24	16.077964
90.72	16.094792
91.2	16.110537
91.67	16.126495
92.16	16.144682
92.64	16.167166
93.11	16.195674
93.6	16.231427
94.08	16.275128
94.56	16.327023
95.03	16.386976
95.52	16.454548
96.	16.529076
96.47	16.609783
96.96	16.695914
97.44	16.786895
97.92	16.882399
98.39	16.982208
98.88	17.085828
99.36	17.192094
99.84	17.299195
100.32	17.405303
100.8	17.509506
101.28	17.612363
101.75	17.715764
102.24	17.822255
102.72	17.934309
103.2	18.053829
103.67	18.181948
104.16	18.31904
104.64	18.464842
105.11	18.618605
105.6	18.779236
106.08	18.945417
106.56	19.115695
107.03	19.288576
107.52	19.462651
108.	19.636795
108.47	19.810459
108.96	19.983968
109.44	20.158627
109.92	20.336401
110.39	20.519134
110.88	20.707724
111.36	20.901848
111.83	21.100449
112.32	21.302548
112.8	21.507779
113.28	21.716446
113.75	21.929271
114.24	22.147074
114.72	22.370525
115.19	22.567
115.67	22.835304
116.16	23.075918
116.64	23.320602
117.11	23.567534
117.6	23.814304
118.08	24.058003
118.56	24.295415
119.03	24.523286
119.52	24.738617
120.	24.938876
120.47	25.122036
120.96	25.286475
121.44	25.430906
121.92	25.554522
122.39	25.65727
122.88	25.733
123.36	25.804253
123.83	25.851969
124.32	25.885077
124.8	25.905328
125.28	25.914189
125.75	25.91282
126.24	25.902063
126.72	25.882417
127.19	25.854012
127.67	25.816568
128.16	25.769372
128.64	25.71128
129.12	25.640808
129.6	25.556356
130.07	25.4566
130.56	25.34104
131.04	25.210593
131.51	25.068133
132.	24.918831
132.48	24.77012
132.96	24.631043
133.44	24.510928
133.92	24.417864
134.4	24.357654
134.88	24.333657
135.35	24.347263
135.84	24.398549
136.32	24.486795
136.78	24.610728
137.28	24.768572
137.76	24.957972
138.24	25.175874
138.72	25.418426
139.2	25.680973
139.68	25.958175
140.16	26.244285
140.64	26.533542
141.12	26.820603
141.6	27.100926
142.07	27.371139
142.56	27.62949
143.04	27.876357
143.51	28.114479
144.	28.34846
144.48	28.58356
144.96	28.824319
145.44	29.073659
145.92	29.332685
146.4	29.600972
146.88	29.877047
147.35	30.158805
147.84	30.443778
148.32	30.729263
148.78	31.012318
149.28	31.2897
149.76	31.557781
150.23	31.812478
150.72	32.049274
151.2	32.263372
151.68	32.450078
152.16	32.60538
152.64	32.72668
153.12	32.813499
153.6	32.868011
154.07	32.895208
154.56	32.902503
155.04	32.898748
155.51	32.89295
156.	32.893107
156.48	32.905526
156.96	32.934659
157.44	32.983381
157.92	33.053439
158.4	33.145874
158.88	33.261313
159.35	33.400058
159.84	33.562045
160.32	33.746712
160.78	33.952832
161.28	34.178381
161.76	34.42048
162.23	34.675435
162.72	34.93889
163.2	35.206093
163.68	35.472426
164.16	35.734229
164.64	35.989797
165.12	36.234
165.6	36.487
166.07	36.738201
166.56	36.994869
167.04	37.261164
167.51	37.538762
168.	37.827939
168.48	38.127928
168.95	38.437306
169.44	38.754314
169.92	39.077053
170.4	39.403543
170.88	39.731666
171.35	40.059033
171.84	40.382819
172.32	40.662
172.78	41.005716
173.28	41.296969
173.76	41.569891
174.23	41.822336
174.72	42.054482
175.2	42.269462
175.68	42.473312
176.16	42.674107
176.64	42.880532
177.12	43.100374
177.6	43.339384
178.07	43.600683
178.56	43.884716
179.04	44.189633
179.51	44.511924
180.	44.847088
180.48	45.19021
180.95	45.536353
181.44	45.88078
181.92	46.219054
182.4	46.547059
182.88	46.861048
183.35	47.157763
183.84	47.434672
184.32	47.690321
184.78	47.92476
185.28	48.139959
185.76	48.340112
186.23	48.531627
186.72	48.722613
187.2	48.92189
187.68	49.137847
188.16	49.37751
188.64	49.645976
189.12	49.946235
189.6	50.279256
190.07	50.64426
190.56	51.039068
191.04	51.460459
191.51	51.904447
192.	52.366458
192.48	52.841381
192.95	53.323508
193.44	53.806428
193.92	54.282958
194.4	54.745244
194.88	55.185196
195.35	55.595384
195.84	55.970283
196.32	56.307432
196.78	56.60794
197.28	56.876015
197.76	57.117809
198.23	57.340147
198.72	57.549544
199.2	57.751611
199.68	57.950721
200.16	58.149829
200.64	58.350401
201.12	58.552446
201.6	58.754689
202.07	58.954829
202.56	59.149823
203.04	59.336087
203.51	59.5096
204.	59.665882
204.48	59.755
204.95	59.906389
205.44	59.97965
205.92	60.014899
206.4	60.00922
206.88	59.962873
207.35	59.879893
207.84	59.767612
208.32	59.635353
208.78	59.49294
209.28	59.349588
209.76	59.213306
210.23	59.090716
210.72	58.987095
211.2	58.906517
211.67	58.852006
212.16	58.825667
212.64	58.828798
213.12	58.861947
213.6	58.924935
214.07	59.016812
214.56	59.135751
215.04	59.278897
215.51	59.442252
216.	59.620741
216.48	59.808687
216.95	60.000854
217.44	60.193887
217.92	60.387594
218.4	60.585415
218.88	60.793884
219.35	61.021467
219.84	61.277296
220.32	61.570121
220.78	61.907593
221.28	62.295837
221.76	62.739232
222.23	63.240307
222.72	63.779
223.2	64.416018
223.67	65.086044
224.16	65.80457
224.64	66.564598
225.12	67.357467
225.6	68.173015
226.07	68.811
226.56	69.825489
227.04	70.637333
227.51	71.423161
228.	72.172457
228.48	72.877394
228.95	73.533396
229.44	74.139064
229.92	74.695649
230.38	75.206367
230.88	75.675748
231.35	76.109056
231.84	76.511826
232.32	76.889539
232.78	77.247416
233.28	77.590291
233.76	77.922528
234.23	78.247926
234.72	78.569599
235.2	78.889812
235.67	79.209781
236.16	79.529445
236.64	79.847286
237.12	80.160258
237.6	80.463983
238.07	80.753338
238.56	81.023404
239.04	81.270486
239.51	81.492721
240.	81.690067
240.48	81.863798
240.95	82.016009
241.44	82.149305
241.92	82.266736
242.38	82.371787
242.88	82.468296
243.35	82.56029
243.84	82.651745
244.32	82.746313
244.78	82.847024
245.28	82.956036
245.76	83.074387
246.23	83.20181
246.72	83.336652
247.2	83.47591
247.67	83.615484
248.16	83.750703
248.64	83.877181
249.12	83.991871
249.6	84.094018
250.07	84.185535
250.56	84.270362
251.04	84.353081
251.51	84.43772
252.	84.527191
252.48	84.623295
252.95	84.727051
253.44	84.839148
253.92	84.960288
254.38	85.091355
254.88	85.233467
255.35	85.388009
255.84	85.556573
256.32	85.740558
256.8	85.771268
257.28	85.79861
257.76	85.814137
258.24	85.809396
258.71	85.775755
259.2	85.704897
259.68	85.58983
260.15	85.425924
260.64	85.21144
261.12	84.947213
261.57	84.635741
262.08	84.280212
262.56	83.883886
263.03	83.449879
263.52	82.981252
264.	82.481228
264.48	81.953427
264.96	81.402016
265.44	80.831745
265.92	80.247825
266.4	79.655694
266.88	79.060692
267.36	78.467744
267.84	77.881101
268.32	77.304242
268.8	76.737
269.28	76.190788
269.76	75.659448
270.24	75.149814
270.71	74.667446
271.2	74.219659
271.68	73.814839
272.15	73.461326
272.64	73.166373
273.12	72.935509
273.57	72.772334
274.08	72.678608
274.56	72.654471
275.03	72.698702
275.52	72.808956
276.	72.981938
276.48	73.213512
276.96	73.498715
277.44	73.831688
277.92	74.205563
278.4	74.61237
278.88	75.043014
279.36	75.487409
279.84	75.934747
280.32	76.37396
280.8	76.794408
281.28	77.186752
281.76	77.543809
282.24	77.861051
282.71	78.13647
283.2	78.361
283.68	78.562599
284.15	78.715935
284.64	78.831748
285.12	78.911872
285.57	78.958216
286.08	78.972816
286.56	78.9579
287.03	78.91587
287.52	78.849153
288.	78.759891
288.47	78.649462
288.96	78.517969
289.44	78.363897
289.92	78.184068
290.4	77.973948
290.88	77.728217
291.36	77.441578
291.84	77.109772
292.32	76.73071
292.8	76.305343
293.28	75.83781
293.76	75.33474
294.24	74.804072
294.71	74.25397
295.2	73.692118
295.68	73.12545
296.15	72.560129
296.64	72.001668
297.12	71.455071
297.57	70.924932
298.08	70.415453
298.56	69.930327
299.03	69.472483
299.52	69.043684
300.	68.644067
300.47	68.271772
300.96	67.922819
301.44	67.591316
301.92	67.270002
302.4	66.951132
302.88	66.62764
303.36	66.294387
303.84	65.949048
304.32	65.592177
304.8	65.226458
305.28	64.855613
305.76	64.483497
306.24	64.113615
306.71	63.749023
307.2	63.392435
307.68	63.046433
308.15	62.713667
308.64	62.397013
309.12	62.001
309.57	61.824674
310.08	61.575227
310.56	61.353435
311.03	61.160049
311.52	60.99397
312.	60.852174
312.47	60.729943
312.96	60.621263
313.44	60.519337
313.92	60.417442
314.4	60.310315
314.88	60.195807
315.36	60.075907
315.84	59.956312
316.32	59.84478
316.8	59.749243
317.28	59.676558
317.76	59.632007
318.24	59.619324
318.71	59.640972
319.2	59.698454
319.68	59.792587
320.15	59.923662
320.64	60.091459
321.12	60.295065
321.57	60.53252
322.08	60.800378
322.56	61.093354
323.03	61.404213
323.52	61.723874
324.	62.041646
324.47	62.345601
324.96	62.62334
325.44	62.863516
325.92	63.058026
326.4	63.203815
326.88	63.302971
327.36	63.360947
327.84	63.384196
328.32	63.378492
328.8	63.348284
329.28	63.29675
329.76	63.226187
330.24	63.138428
330.71	63.035197
331.2	62.918281
331.68	62.789465
332.15	62.650213
332.64	62.501146
333.12	62.341545
333.57	62.169144
334.08	61.980248
334.56	61.770044
335.03	61.532783
335.52	61.261785
336.	60.949501
336.47	60.588152
336.96	60.171437
337.44	59.696995
337.91	59.168147
338.4	58.593406
338.88	57.984081
339.36	57.351703
339.84	56.706509
340.32	56.056
340.8	55.410129
341.28	54.771691
341.76	54.146669
342.24	53.539441
342.71	52.95379
343.2	52.392688
343.68	51.857962
344.15	51.342
344.64	50.867631
345.12	50.408333
345.57	49.968355
346.08	49.542828
346.56	49.125652
347.03	48.709366
347.52	48.285338
348.	47.844783
348.47	47.380741
348.96	46.890348
349.44	46.375866
349.91	45.843675
350.4	45.302093
350.88	44.759498
351.36	44.223434
351.84	43.700541
352.32	43.196879
352.8	42.718254
353.28	42.270298
353.76	41.85811
354.24	41.48555
354.71	41.154478
355.2	40.864436
355.68	40.612954
356.15	40.39619
356.64	40.209456
357.12	40.047342
357.57	39.903482
358.08	39.770202
358.56	39.638412
359.03	39.498232
359.52	39.340625
360.	39.159637
360.47	38.954012
360.96	38.727024
361.44	38.484741
361.91	38.234063
362.4	37.981521
362.88	37.732973
363.36	37.493819
363.84	37.269257
364.32	37.064209
364.8	36.882755
365.28	36.727255
365.76	36.597708
366.24	36.491816
366.71	36.40567
367.2	36.334569
367.68	36.273499
368.15	36.21717
368.64	36.159749
369.12	36.094572
369.57	36.014141
370.08	35.910746
370.56	35.777839
371.03	35.611756
371.52	35.412869
372.	35.18539
372.47	34.936037
372.96	34.672519
373.44	34.4026
373.91	34.133876
374.4	33.873974
374.88	33.63067
375.36	33.411467
375.84	33.222347
376.32	33.066078
376.8	32.941052
377.28	32.841517
377.76	32.758
378.24	32.683903
378.71	32.606563
379.2	32.517576
379.68	32.407731
380.15	32.267905
380.64	32.089289
381.12	31.864147
381.57	31.587002
382.08	31.255697
382.56	30.871639
383.03	30.439055
383.52	29.963787
384.	29.452358
384.47	28.911643
384.96	28.349105
385.44	27.773246
385.91	27.193834
386.4	26.62144
386.88	26.065992
387.36	25.534709
387.84	25.030513
388.32	24.551965
388.8	24.094641
389.28	23.652857
389.76	23.220834
390.24	22.793121
390.71	22.36455
391.2	21.930116
391.68	21.485125
392.15	21.025714
392.64	20.549582
393.12	20.056564
393.57	19.548676
394.08	19.029636
394.56	18.504214
395.03	17.97784
395.52	17.456627
396.	16.947733
396.47	16.459716
396.96	16.002435
397.44	15.586021
397.91	15.21879
398.4	14.904807
398.88	14.642541
399.36	14.425566
399.84	14.24468
400.32	14.090006
400.8	13.952218
401.28	13.82289
401.76	13.69443
402.24	13.560013
402.71	13.413791
403.2	13.251408
403.68	13.070568
404.15	12.871298
404.64	12.655699
405.12	12.427361
405.57	12.19079
406.08	11.951108
406.56	11.714064
407.03	11.48621
407.52	11.274951
408.	11.08812
408.47	10.932768
408.96	10.813274
409.44	10.729587
409.91	10.676733
410.4	10.645946
410.88	10.626598
411.35	10.607771
411.84	10.579099
412.32	10.531109
412.8	10.45553
413.28	10.345802
413.76	10.197721
414.24	10.009848
414.71	9.783326
415.2	9.521188
415.68	9.22747
416.15	8.906609
416.64	8.56322
417.12	8.202246
417.57	7.829326
418.08	7.451164
418.56	7.075628
419.03	6.711214
419.52	6.365643
420.	6.043799
420.47	5.746126
420.96	5.468572
421.44	5.204084
421.91	4.944543
422.4	4.682152
422.88	4.410085
423.35	4.122745
423.84	3.815985
424.32	3.487479
424.8	3.13708
425.28	2.766861
425.76	2.380721
426.24	1.983716
426.71	1.581464
427.2	1.179825
427.68	0.784869
428.15	0.403046
428.64	0.041418
429.12	-0.292204
429.57	-0.589449
430.08	-0.84213
430.56	-1.043659
431.03	-1.190819
431.52	-1.284
