# Supplementary material for: Towards the engineering of a photon-only two-stroke rotary molecular motor
Source: Nat Commun. 2022 Oct 28;13:6433. doi: 10.1038/s41467-022-33695-x (PMC9616945; doi:10.1038/s41467-022-33695-x)
Supplement: Supplementary file 13 — Source Data [file 41467_2022_33695_MOESM13_ESM.zip › Figure 6a source data.xlsx]

## Sheet: Sheet1
	The first raw (“time delay”) shows the time axis The first column (“wavelength”) shows the wavelength The rest of the cells contain the transient absorption intensity
	time delay, ps	-0.4	-0.386667	-0.373333	-0.36	-0.346667	-0.333333	-0.32	-0.306667	-0.293333	-0.28	-0.266667	-0.253333	-0.24	-0.226667	-0.213333	-0.2	-0.186667	-0.173333	-0.16	-0.146667	-0.133333	-0.12	-0.106667	-0.0933333	-0.08	-0.0666667	-0.0533333	-0.04	-0.0266667	-0.0133333	0	0.0133333	0.0266667	0.04	0.0533333	0.0666667	0.08	0.0933333	0.106667	0.12	0.133333	0.146667	0.16	0.173333	0.186667	0.2	0.213333	0.226667
wavelength, nm
643.627		5.55065e-06	9.00659e-05	0.000123442	1.83151e-05	5.84218e-06	-6.14101e-05	-0.000212638	-1.43998e-05	-0.000162706	-0.000142937	-1.47234e-05	5.04319e-05	7.72742e-06	-2.52806e-05	2.46796e-05	-6.19724e-05	0.000287856	8.52937e-05	0.000118406	2.20301e-05	0.000172497	0.000233063	0.000316356	0.000467986	0.000605481	0.000775211	0.000881192	0.00121365	0.00150474	0.00167693	0.00190939	0.00205951	0.00215188	0.00221292	0.00217826	0.0021503	0.00204273	0.00195728	0.00220828	0.00158674	0.00165463	0.0016038	0.00151633	0.00142212	0.00137512	0.00138359	0.0013465	0.00128681
629.087		-1.86064e-05	-2.62011e-05	2.40972e-05	-2.80755e-06	2.70252e-05	-5.49552e-06	-1.65968e-06	2.22406e-05	9.54368e-06	-9.11167e-06	-3.26919e-05	2.86191e-05	2.20275e-05	4.8825e-05	6.19434e-05	7.86511e-05	0.0001221	7.87562e-05	0.000126148	0.000166687	0.000191549	0.000260021	0.000371591	0.000488326	0.000654255	0.000846397	0.00115173	0.00140524	0.00171258	0.0019336	0.00210802	0.00225923	0.00235888	0.00242164	0.00241236	0.00236958	0.00227044	0.00211254	0.00201109	0.00192884	0.00175135	0.00164401	0.0016156	0.00156332	0.00149999	0.00146694	0.00137365	0.00137865
614.547		2.60124e-05	7.04347e-06	-6.33843e-05	-4.58263e-05	-5.32358e-06	-6.99584e-05	-3.13509e-05	1.55843e-05	4.52607e-05	2.76202e-05	3.11305e-06	-3.53723e-05	-1.28033e-06	3.86716e-05	4.94343e-05	6.95013e-05	0.000116696	6.25546e-05	6.16418e-05	0.000172297	0.00011698	0.000219492	0.000414829	0.000493943	0.000674437	0.00100124	0.00121917	0.00157073	0.00190838	0.00214564	0.00231006	0.00251636	0.00259369	0.00272772	0.00269995	0.00263577	0.00253457	0.00235615	0.00224719	0.00218375	0.00198545	0.0018861	0.00187154	0.00176624	0.00170841	0.00165467	0.00160291	0.00156096
601.218		4.07885e-05	9.7748e-07	-5.7876e-05	-1.08982e-05	-2.64647e-05	-0.000106461	-5.49669e-05	4.34466e-06	3.89709e-05	3.31789e-05	5.05994e-06	1.89904e-05	-1.49553e-05	5.65366e-05	9.76894e-05	3.483e-05	8.05662e-05	8.68528e-05	0.000120644	0.000136143	0.000120323	0.000213585	0.000362511	0.000540206	0.000788697	0.00105745	0.00131334	0.00167959	0.00208086	0.00235606	0.00251427	0.00275567	0.00289896	0.00299281	0.00298581	0.00296929	0.00283405	0.00269812	0.00256274	0.00249463	0.00235941	0.00217998	0.0021534	0.00210474	0.00198245	0.00193207	0.00188618	0.00184873
589.101		-2.40526e-05	-7.94342e-06	-2.28451e-05	-4.92811e-05	-5.58742e-05	-9.12051e-05	-5.03912e-05	1.81552e-05	4.2614e-05	1.67191e-05	-6.78162e-05	-0.000100589	-6.86196e-05	5.28684e-06	8.33588e-05	0.000125763	0.000150954	0.000144709	5.30916e-05	1.44186e-06	5.32602e-05	0.000155977	0.000377157	0.000587808	0.00081489	0.00114672	0.00151914	0.00188083	0.0021972	0.00248663	0.00273148	0.00294378	0.00315321	0.00330039	0.00337757	0.00333024	0.00321624	0.00301211	0.0028581	0.00279393	0.00271829	0.00261102	0.00248654	0.00237742	0.00230104	0.00228041	0.00223541	0.00218669
576.984		-4.70413e-05	-5.00878e-06	-9.72668e-06	-5.35882e-05	-2.17605e-05	1.24681e-05	5.74212e-05	6.95028e-05	-5.09542e-06	4.04842e-05	-0.000131241	-0.00014252	-8.94356e-05	-1.40181e-05	2.87878e-05	5.34483e-05	2.57112e-05	9.3173e-05	4.90889e-05	5.56435e-05	0.00010336	0.000237896	0.000376226	0.000572058	0.000847053	0.00109913	0.00154822	0.00201939	0.00228116	0.00260565	0.00288089	0.00320671	0.00338309	0.00363083	0.00371448	0.00364741	0.0035908	0.0034781	0.00324181	0.00313655	0.00313237	0.0030027	0.00285146	0.00277909	0.00266645	0.00254692	0.00261011	0.00255552
564.868		-1.94453e-05	-1.50682e-05	2.14423e-05	3.28061e-05	2.27294e-05	2.65572e-06	6.62992e-05	5.19607e-05	3.93336e-06	7.03463e-05	8.22309e-05	6.3063e-05	8.4417e-05	4.91288e-05	0.000114299	0.000108573	2.97447e-05	7.54428e-05	0.000125926	0.000126834	0.000235109	0.000331244	0.000395775	0.000616489	0.000861909	0.00111089	0.00150945	0.00199721	0.00250984	0.00293143	0.00319921	0.00346182	0.00374745	0.00394972	0.00398285	0.00401451	0.00403753	0.0039393	0.00375999	0.00366084	0.00352168	0.00343561	0.00332504	0.0031859	0.003161	0.00302635	0.00299881	0.00290461
552.751		-8.09858e-05	-8.68896e-05	-5.9962e-05	-3.99631e-05	6.20916e-06	-5.26027e-05	-1.38527e-05	1.28728e-05	-2.42828e-05	9.75858e-06	-8.63756e-06	-3.59328e-05	-5.60279e-05	-7.49442e-06	9.1548e-06	6.46618e-05	5.43835e-05	4.93074e-05	9.50442e-05	9.33794e-05	0.000153799	0.000218352	0.00036888	0.000587817	0.00085562	0.00114346	0.00159286	0.00211571	0.00259252	0.00308526	0.00340351	0.00368752	0.00395139	0.00424323	0.0043799	0.00434944	0.00427396	0.00422593	0.00407787	0.00393517	0.0038476	0.00379272	0.00368082	0.00359871	0.00345745	0.00343089	0.00337437	0.00329894
541.846		-3.95931e-05	-3.34892e-05	-1.55889e-05	-4.18931e-05	-4.56681e-05	-1.50522e-05	-3.38775e-05	-2.74238e-05	2.58966e-05	-6.6605e-06	2.93022e-05	1.72092e-05	2.82552e-05	5.23925e-05	6.52442e-05	6.94151e-05	7.90627e-05	8.87092e-05	7.06242e-05	7.46441e-05	0.000163421	0.000234436	0.000345388	0.000620407	0.000956255	0.00127861	0.00160437	0.00206436	0.00265697	0.00319453	0.00359433	0.00390272	0.00414152	0.00438363	0.00455227	0.00457783	0.0045603	0.00453324	0.00443064	0.00427525	0.00415726	0.00408356	0.00398684	0.00391316	0.00384905	0.00382117	0.00373248	0.00365016
532.152		-1.44586e-05	2.7123e-05	9.68025e-06	1.50402e-06	-3.17076e-05	-3.53318e-05	-3.34897e-05	-2.30718e-05	2.89138e-05	2.28741e-05	6.93726e-05	6.49039e-05	-2.36502e-05	3.61228e-05	2.9218e-05	9.45901e-05	0.000102129	1.1503e-05	4.48286e-05	0.000131792	8.46592e-05	0.000223981	0.000405985	0.000670712	0.000946876	0.00127465	0.00167418	0.00219961	0.00278421	0.0032689	0.00373273	0.00407206	0.00430813	0.00453859	0.00470256	0.00475508	0.00475471	0.00470288	0.00462964	0.00447253	0.00430316	0.00427416	0.00423363	0.00415782	0.00410953	0.00405443	0.00397487	0.00391145
522.459		-8.98648e-05	3.18911e-05	2.96867e-05	3.96907e-05	1.16226e-05	-3.53874e-05	-3.99016e-05	-1.49379e-05	-3.21651e-05	2.25248e-05	8.43536e-05	8.46817e-06	4.48136e-05	7.74395e-05	6.59694e-05	0.000101494	0.000100422	3.27844e-05	6.19396e-05	0.000148967	0.000126663	0.000234524	0.000353916	0.000614021	0.000979055	0.00132106	0.00174481	0.00233613	0.00277936	0.00339481	0.0039245	0.00421536	0.00446352	0.00471658	0.00491481	0.00495073	0.00488029	0.0048476	0.00477128	0.00461531	0.0044744	0.00452641	0.00440157	0.00435137	0.00426359	0.0041964	0.0041467	0.004033
512.765		-1.81097e-05	1.71226e-05	-2.03449e-05	-4.09776e-05	-6.05996e-05	4.67705e-05	-4.55335e-05	-7.09444e-05	3.57098e-05	4.57103e-05	6.54367e-06	-8.28485e-06	4.1165e-05	5.35672e-05	8.49688e-05	0.000146605	0.000123828	2.74244e-05	4.34761e-05	0.000160468	0.000184509	0.000267813	0.000366005	0.000569181	0.000938422	0.00133035	0.00179517	0.00234815	0.00291163	0.00350712	0.00400858	0.00438307	0.00459158	0.00482048	0.00503109	0.00506005	0.00502843	0.00499024	0.00486429	0.00477	0.00465385	0.00462806	0.00446404	0.00438871	0.00431887	0.00437387	0.00423568	0.00418773
503.072		-8.36598e-06	-1.09062e-05	-3.23183e-05	1.18138e-05	3.29205e-05	-5.26625e-07	4.31522e-06	-4.36748e-05	3.58272e-05	1.96224e-05	-9.80335e-06	5.09223e-06	9.1774e-06	6.48887e-05	5.23095e-05	5.85378e-05	7.41423e-05	9.4912e-05	3.94324e-05	0.000122289	0.000159946	0.000295464	0.000458961	0.000685499	0.00109376	0.00145488	0.00188545	0.00240896	0.00296649	0.00360269	0.00418031	0.00454139	0.00474005	0.00503779	0.0051298	0.00518989	0.00515391	0.00509129	0.00506216	0.00494065	0.00472986	0.00470749	0.0046585	0.00454492	0.0045109	0.00449052	0.0044435	0.00438438
493.378		-8.60163e-06	-6.98454e-05	1.44133e-05	1.34954e-05	-5.38061e-05	-3.81141e-05	-5.79988e-05	-5.15505e-05	-1.49814e-05	4.13314e-05	2.22269e-05	-9.63765e-06	1.28968e-05	6.34193e-05	0.000106866	0.000136493	0.000141532	0.000102803	8.59832e-05	0.000118167	0.00019534	0.000286024	0.000484468	0.000744754	0.00105963	0.00147637	0.0019916	0.00251998	0.00319403	0.00380799	0.00439076	0.0048509	0.00511084	0.00531074	0.0054258	0.00546633	0.00540063	0.00533536	0.00527527	0.00514625	0.00497374	0.00486408	0.00481082	0.00471721	0.00467282	0.0046322	0.00460393	0.0045714
483.685		2.01168e-05	-1.03055e-05	4.09051e-05	3.61857e-06	7.34403e-06	-7.12923e-05	-2.90176e-05	2.76727e-05	4.05219e-05	5.38027e-05	3.11158e-05	2.01895e-05	5.34312e-06	0.000121828	9.07594e-05	0.000134813	0.000178443	7.94811e-05	7.31658e-05	0.000123574	0.000222589	0.000269359	0.000536509	0.000811704	0.00118997	0.00167768	0.00224305	0.0029147	0.00345353	0.00416394	0.00484011	0.00539353	0.00566668	0.00579492	0.00599315	0.00601238	0.00599655	0.00583167	0.00574719	0.00558657	0.00538691	0.00525345	0.00527688	0.00512191	0.00507417	0.00504102	0.00500609	0.00499179
473.991		2.28227e-05	-5.07593e-05	-4.49026e-05	2.86779e-05	-2.58489e-05	-4.31167e-05	8.6862e-06	4.2372e-05	-2.06386e-05	3.49737e-05	2.45593e-05	1.57864e-05	9.64751e-05	9.44252e-05	0.000110647	9.4683e-05	0.000101786	0.000163299	0.000163422	0.000161964	0.000316762	0.000375427	0.000607187	0.000885234	0.00135983	0.0018726	0.00262132	0.0033075	0.0040175	0.00480739	0.00568382	0.00632249	0.0067011	0.0069238	0.00710641	0.00709117	0.00709778	0.0069348	0.00680373	0.00667053	0.00645927	0.00616882	0.00612266	0.00596526	0.00585415	0.00585013	0.00586407	0.00575057
465.51		-6.36167e-07	-9.36617e-06	-2.44227e-06	2.04405e-05	1.39403e-05	6.2856e-05	5.04589e-05	2.28215e-05	2.02533e-07	4.94135e-05	9.68698e-05	3.85318e-05	4.78604e-05	9.25434e-05	8.17041e-05	0.000134763	0.000182869	0.00018499	0.000203846	0.00024288	0.000379581	0.00051361	0.000786073	0.00112137	0.00172831	0.00237431	0.00317751	0.00408615	0.00498618	0.00586609	0.00682691	0.00770295	0.00815503	0.00845153	0.00872405	0.00881136	0.00877036	0.00860597	0.00846924	0.0082958	0.00801764	0.0077326	0.00762671	0.00742301	0.00722984	0.00723333	0.00720879	0.0070881
458.24		3.18979e-05	-1.84549e-05	-3.87507e-05	-2.67163e-06	4.81949e-05	9.72437e-06	-1.09447e-05	-1.01841e-05	1.58816e-05	-8.70137e-06	1.46318e-05	6.4942e-05	5.94328e-05	0.000125285	0.000166375	0.00019758	0.000234246	0.000268138	0.000270471	0.000349121	0.000511507	0.000665854	0.000931663	0.0014058	0.00206099	0.00292826	0.00387946	0.00497113	0.00613338	0.0072326	0.008382	0.00949996	0.0101855	0.0105501	0.0108235	0.011015	0.0109892	0.0108762	0.0107238	0.0105188	0.0101466	0.00980001	0.00958231	0.00937041	0.00909314	0.00900558	0.00895077	0.00882648
450.969		-3.71685e-05	-1.80133e-06	1.14253e-05	3.15087e-05	5.11849e-05	-4.26922e-05	-1.20763e-05	-5.14333e-05	-7.96857e-06	6.35317e-06	2.64846e-05	0.000201751	0.00010165	0.000128281	0.000245218	0.000199184	0.000264371	0.000329915	0.000407828	0.000398319	0.000594023	0.00090549	0.00122923	0.00179307	0.00250956	0.00373579	0.00508778	0.00632978	0.00780319	0.00910938	0.0104011	0.0121129	0.0131323	0.0135951	0.0139542	0.0142099	0.0141537	0.014004	0.0137258	0.0134505	0.0130799	0.0126263	0.0122129	0.0120581	0.0116722	0.0114571	0.0113991	0.0112734
443.699		3.48201e-05	-3.10186e-05	-4.70524e-05	-3.95617e-05	7.5323e-05	1.84417e-06	-1.11586e-05	-1.31636e-05	-2.50383e-05	-1.50737e-06	3.14187e-05	0.000142426	0.000179608	0.000276192	0.000228678	0.000281156	0.00030146	0.000463816	0.000419743	0.000603625	0.000727511	0.00113384	0.0015347	0.00234197	0.00314085	0.00466026	0.00628308	0.00800889	0.00991219	0.0117605	0.0134421	0.0153844	0.0167807	0.0176033	0.0180096	0.0184856	0.0182782	0.0180404	0.017734	0.0174736	0.0169488	0.0163156	0.0156501	0.0155601	0.0149842	0.0146756	0.0145399	0.0143637
436.429		2.03776e-05	3.33017e-06	-3.65577e-05	-1.68957e-05	4.05531e-05	1.38844e-05	9.7889e-06	3.49798e-05	5.46878e-05	5.85682e-05	4.75935e-05	9.1076e-05	0.0001533	0.000239201	0.000388164	0.000405013	0.000461578	0.000536134	0.000563606	0.000698044	0.000968135	0.00134216	0.00196875	0.00287912	0.00400448	0.00572196	0.00784093	0.0100351	0.0123992	0.01472	0.0169101	0.0191814	0.0210402	0.0220936	0.0227186	0.0231931	0.0231188	0.0227752	0.0223885	0.0219212	0.0212705	0.0205267	0.0198008	0.0194565	0.0189669	0.0183443	0.0181157	0.0179755
429.159		4.63804e-05	-7.83547e-05	-5.43317e-05	-2.10931e-05	-5.88067e-05	1.77119e-05	-2.07618e-05	3.35616e-05	2.45812e-05	8.89164e-05	0.000100113	0.00015108	0.000177003	0.000282512	0.000445827	0.000491718	0.00055111	0.000675384	0.000760164	0.000833177	0.00108232	0.00161896	0.00236345	0.00341152	0.00486769	0.0066453	0.00928513	0.0120333	0.0146845	0.017539	0.0201631	0.0225479	0.0250783	0.026499	0.027263	0.0276769	0.0279633	0.0274132	0.0269548	0.0263585	0.0257582	0.0248325	0.0239616	0.0232101	0.0229568	0.022035	0.021692	0.0215664
421.889		2.30677e-06	2.99433e-05	1.00077e-06	1.69316e-05	-3.02117e-06	5.06321e-05	-4.39463e-05	-1.14259e-05	-1.1244e-05	9.05652e-05	2.24889e-05	9.8596e-05	0.000236969	0.000315858	0.000496157	0.000570709	0.000634217	0.000709944	0.000826021	0.000954097	0.00113098	0.00171946	0.00256606	0.00377159	0.00538722	0.00721554	0.01004	0.0131319	0.0160741	0.0190725	0.0220442	0.0245893	0.027365	0.029143	0.0301416	0.0305592	0.0309186	0.0304614	0.0298981	0.0293722	0.0287521	0.0278048	0.0269501	0.0260403	0.0257207	0.0249799	0.0243502	0.0241705
414.619		3.30358e-05	-1.71864e-05	1.27453e-05	-2.9463e-05	1.3686e-05	-1.71807e-06	-2.18363e-05	-4.36767e-06	2.4802e-05	4.7695e-06	5.15076e-05	0.000130047	0.000256425	0.000357314	0.000447836	0.000652919	0.000702887	0.000699862	0.00073659	0.000939731	0.00121071	0.0017521	0.0025607	0.00370089	0.00533374	0.00728389	0.00965578	0.0129706	0.0159544	0.0188745	0.0217845	0.0243991	0.0267934	0.0290072	0.0300773	0.0305954	0.0309013	0.0310004	0.0302977	0.0298294	0.0293258	0.0286851	0.0278347	0.0270757	0.0264014	0.0261212	0.0254144	0.0250587
407.349		1.75314e-05	-7.44904e-05	-5.12359e-05	1.9494e-05	-1.29626e-05	-1.18465e-05	0.000115279	6.68497e-05	1.32888e-05	1.18401e-05	0.000105773	0.000155263	0.000155831	0.000246338	0.000352344	0.000513935	0.000519276	0.000619314	0.000682152	0.000774521	0.00106111	0.00152223	0.00228892	0.00341352	0.0048965	0.00661718	0.00867169	0.0115262	0.0143466	0.0169836	0.0195168	0.0218148	0.0237665	0.0258067	0.0269847	0.027605	0.0278869	0.0281744	0.0278262	0.02731	0.0269113	0.0265582	0.025889	0.0253895	0.0246371	0.0246202	0.0240674	0.0235471
400.079		1.44892e-05	-4.26939e-05	9.10211e-05	-4.55399e-05	-6.1124e-05	6.15434e-05	-5.24356e-05	0.000107473	5.26199e-05	-1.44885e-05	6.53721e-05	8.6237e-05	0.000160757	0.00017332	0.000372848	0.000455873	0.000478662	0.000495663	0.000506413	0.000710472	0.000902791	0.00125417	0.00195304	0.00303548	0.00422425	0.00569928	0.00744801	0.00933792	0.011906	0.0141641	0.016067	0.0179075	0.0195192	0.020794	0.0220946	0.0225383	0.0228945	0.0231208	0.0232254	0.0227682	0.0225036	0.022358	0.0221154	0.0216483	0.0212996	0.0209755	0.0209745	0.0205219
392.809		-5.2439e-05	3.78661e-05	-4.07473e-06	-1.14239e-05	4.10769e-05	-5.52843e-06	5.70967e-07	0.000115695	9.96639e-05	8.05021e-05	0.000110664	0.000119089	0.000119885	0.000252683	0.000240703	0.000359878	0.000410195	0.000447999	0.000410735	0.000441134	0.000656437	0.000951634	0.00150866	0.00246441	0.00361116	0.00474209	0.0060538	0.00748171	0.00923918	0.0110256	0.012514	0.0137464	0.0147653	0.0156729	0.0165239	0.0170903	0.0172664	0.0173756	0.0175871	0.0175418	0.0173715	0.0172793	0.0172415	0.0171191	0.0170421	0.0167482	0.016859	0.016685
385.539		2.40342e-05	4.53007e-05	-3.68146e-05	-1.24657e-06	-4.68213e-05	-7.3225e-05	8.66818e-05	-4.6652e-06	-6.75247e-06	7.96864e-05	5.43773e-05	5.66308e-05	0.000123464	0.000186389	0.000311535	0.000292636	0.000246818	0.000233753	0.000427672	0.000270501	0.000386862	0.000729253	0.00113512	0.00182055	0.00291185	0.00387248	0.00482412	0.00568826	0.00661979	0.00787936	0.008886	0.00971089	0.0102078	0.0105951	0.0109804	0.0114727	0.0116423	0.0118011	0.0118867	0.0120956	0.0121634	0.0121923	0.0122961	0.0123332	0.0123398	0.0122724	0.0123438	0.0124962
379.481		4.601e-06	7.1144e-05	0.000135894	3.77806e-05	-6.25532e-05	2.38636e-05	4.33122e-05	-4.91685e-06	-5.18376e-05	2.87446e-05	3.00563e-05	4.77842e-05	5.77895e-05	0.000195963	0.000141334	7.89e-05	7.95522e-05	0.000176962	0.000188137	0.000273741	0.000370262	0.000497984	0.00095561	0.00153775	0.00223734	0.00295545	0.00368006	0.00438847	0.00504442	0.00562639	0.00627623	0.00668978	0.0067743	0.00681197	0.00705851	0.00732697	0.0076584	0.00769465	0.00780468	0.00795755	0.00822534	0.00846817	0.00864075	0.00881476	0.00900286	0.00907576	0.00902971	0.00913432
374.634		-3.67808e-05	-6.78959e-05	-3.7025e-06	-0.000124361	-3.548e-05	8.73383e-05	0.000128974	-9.56335e-06	-0.000125618	6.18956e-05	2.2375e-05	0.000116477	0.000115659	0.000173475	0.000136717	0.000204793	0.000212568	0.000170752	0.000102333	0.000292802	0.000245124	0.000468561	0.000723249	0.00105892	0.00191171	0.00241375	0.00308976	0.00351935	0.00395185	0.00448287	0.00446815	0.00477073	0.00488588	0.00478943	0.00467705	0.00483116	0.00510805	0.00528055	0.00558742	0.00578258	0.00600816	0.00620514	0.00635722	0.00660531	0.00683255	0.0071269	0.0072214	0.00718532
369.961		3.85677e-05	-2.31199e-05	-1.18024e-05	-1.5747e-06	-2.96527e-05	-1.84756e-05	-3.4609e-05	-5.21536e-05	-4.0332e-06	4.22149e-05	0.000123649	8.39012e-05	0.000113665	0.000173949	0.000117513	6.56645e-05	4.85622e-05	7.58418e-05	0.00013264	6.13935e-05	0.000217988	0.00032911	0.000547054	0.000908388	0.0013503	0.0018052	0.00234411	0.0028401	0.00294712	0.00320254	0.00331755	0.00314148	0.00303711	0.00291879	0.0028167	0.00316449	0.00326807	0.00349898	0.00366233	0.00395131	0.0043038	0.00461052	0.00512927	0.00552995	0.00588933	0.00604213	0.00619336	0.0063747
365.105		0.000118566	-1.29552e-05	-2.897e-07	0.000110768	-3.6526e-05	-4.6998e-05	-0.000121529	-3.02078e-05	1.76038e-05	8.25997e-05	0.000124016	1.31286e-05	4.04846e-05	0.0001193	0.000195369	0.000143665	3.62784e-05	2.04369e-05	6.48088e-05	5.63777e-05	0.000220744	0.00036558	0.000545339	0.000796198	0.00120988	0.00147513	0.00194347	0.00231498	0.00224371	0.00239638	0.00237836	0.00226736	0.00219201	0.00207371	0.00188711	0.00219881	0.00236705	0.00259902	0.00301938	0.00330192	0.00362373	0.00397148	0.00452067	0.00492602	0.00541308	0.00546764	0.00555213	0.00568571
360.249		4.63373e-05	3.4691e-05	-4.41774e-05	-5.2758e-05	-1.83408e-05	2.76086e-05	-9.33078e-05	-6.36774e-05	6.74894e-05	2.23207e-05	5.838e-05	0.000145942	3.63617e-05	7.23608e-05	0.000114126	6.04001e-05	3.39612e-05	2.94139e-05	-8.81915e-06	2.21508e-05	0.000172181	0.000286018	0.000458504	0.000655917	0.00108237	0.00135367	0.00161196	0.00190023	0.0018995	0.00186802	0.00186387	0.00176373	0.00166686	0.001695	0.00163019	0.00186661	0.00223756	0.00250043	0.00285498	0.00326325	0.00368399	0.00405005	0.00453028	0.00495458	0.00532837	0.00548815	0.00557549	0.00572945
355.393		-3.44762e-05	4.50417e-05	-3.57642e-05	-3.4212e-06	4.24775e-05	-5.77895e-06	1.66994e-05	-3.64355e-06	-3.04745e-06	0.000111034	3.55974e-05	5.60162e-05	9.59898e-05	4.30632e-05	4.30473e-05	4.0563e-05	9.34172e-05	5.60188e-05	0.000131711	7.5916e-05	0.00016001	0.000319486	0.000449412	0.000611846	0.000845861	0.00116382	0.00118132	0.00141237	0.00155764	0.00143949	0.00144741	0.0014486	0.00151726	0.00164561	0.00180843	0.00193837	0.00243279	0.00287711	0.00331072	0.00371575	0.00413752	0.0046756	0.0049353	0.00536065	0.0056823	0.00599732	0.00605131	0.00616824
350.537		-3.80498e-05	-4.98895e-06	8.05047e-05	6.03834e-05	3.65932e-05	-2.22418e-05	-9.78037e-05	-0.000100511	-3.57625e-05	2.87362e-05	-3.9282e-05	3.74206e-05	-6.85263e-05	-4.82129e-05	-5.34855e-05	-5.47589e-05	-9.17465e-05	-0.000138921	2.89106e-05	4.24333e-05	0.000139592	0.000382009	0.00047457	0.000500091	0.000620514	0.000781717	0.000739121	0.000755655	0.000930067	0.000910571	0.00100299	0.000995408	0.00111716	0.00134891	0.00170102	0.00202707	0.00263798	0.00309334	0.00354932	0.00393048	0.0044564	0.00485167	0.00494112	0.00548774	0.00577407	0.00599191	0.00612059	0.00620729
345.681		-5.73258e-05	-4.08805e-06	5.19353e-05	2.11444e-05	-3.48324e-05	-1.59166e-05	-0.000129265	-8.48987e-05	2.06875e-06	-2.19346e-05	-2.78608e-05	3.05473e-05	3.87377e-05	-0.000105939	-0.000123221	-0.000169571	-0.000207661	-3.63858e-05	-4.0392e-06	7.56823e-05	0.000200098	0.000417848	0.000572074	0.000488919	0.000659937	0.000692885	0.000772307	0.000544745	0.000576099	0.000489392	0.000471652	0.000499238	0.000591172	0.000963668	0.00131487	0.00195193	0.00244227	0.00326718	0.00371663	0.00409185	0.00451075	0.0049552	0.00511383	0.00533207	0.00567724	0.00578376	0.00600087	0.00604443
340.826		-7.25387e-05	6.25677e-05	5.36783e-05	-7.3289e-05	-2.46398e-05	1.18344e-05	-2.88086e-05	-1.88454e-05	-2.59279e-05	-2.22536e-05	5.03706e-05	-1.41542e-05	3.94963e-05	-3.5434e-06	-0.000166079	-0.000175794	-0.000164647	-0.000143231	-0.000101183	2.28679e-05	0.000190054	0.000395573	0.00059025	0.000646074	0.000506617	0.00045427	0.000470168	0.000233154	9.67136e-05	-8.9792e-06	-9.8191e-05	-0.000173876	-0.000102117	3.52e-05	0.000434542	0.000957435	0.00160939	0.00233925	0.00282148	0.00326653	0.00377325	0.00404055	0.00420029	0.00444025	0.0046386	0.00477433	0.00492735	0.00483426
335.97		-0.000129709	1.8787e-05	9.04435e-05	-2.33507e-05	-2.61935e-05	-1.59617e-05	7.1906e-06	5.6486e-05	-6.76088e-05	-8.08737e-05	0.00010208	0.000134218	-1.43481e-05	5.26315e-05	-5.17767e-05	-0.000127752	-0.000104658	-0.000113005	-7.96282e-05	-2.09492e-05	0.000178922	0.00036403	0.000365099	0.000339144	0.00022067	-5.26494e-05	-0.000501815	-0.000617887	-0.00117384	-0.00152147	-0.00173065	-0.00188056	-0.00190774	-0.0016974	-0.00139703	-0.00100523	-0.000436684	0.000195213	0.000854771	0.00120402	0.00159884	0.00191806	0.0019593	0.00216309	0.00222134	0.00245266	0.00234457	0.00256332
331.114		-7.84401e-05	-2.415e-08	-1.86748e-05	4.3259e-05	5.21599e-05	2.15549e-05	-2.73771e-05	-7.86383e-05	-4.45249e-05	-8.87989e-05	-6.68472e-05	-6.29105e-05	6.941e-07	-2.35671e-05	5.5475e-05	-0.000139928	-0.000242113	-0.000257228	-0.000181629	-7.90573e-05	4.35485e-06	0.000161513	0.000160975	0.00014824	-0.000111674	-0.000584981	-0.00126712	-0.00189237	-0.00253702	-0.00323236	-0.00370208	-0.00414369	-0.00439375	-0.00451907	-0.00427857	-0.00390045	-0.00339831	-0.00293791	-0.00243715	-0.00194413	-0.00167444	-0.00147544	-0.00127175	-0.00126988	-0.00118124	-0.00117711	-0.00113455	-0.000999548
326.258		-5.08151e-05	-0.000130362	-7.16563e-05	-4.54489e-05	-8.87213e-05	-4.71282e-05	-6.37418e-05	3.02551e-05	0.000110561	-5.1737e-06	-6.94593e-05	-9.49611e-05	-4.45697e-05	-0.000251433	-0.000219319	-0.000266733	-0.000445856	-0.000395523	-0.000335031	-0.000367533	-0.000211399	0.000100894	5.82992e-05	-0.000104837	-0.000396864	-0.000891628	-0.00165703	-0.00255047	-0.00331575	-0.00416632	-0.00505014	-0.00582632	-0.00647169	-0.00698437	-0.00697032	-0.00671271	-0.00639323	-0.00589208	-0.00563989	-0.00510464	-0.00499649	-0.00479909	-0.00462569	-0.00465717	-0.00450508	-0.00454362	-0.0046249	-0.0047102
321.402		1.97717e-05	4.52301e-05	-0.000192137	-2.10669e-05	8.13245e-06	-2.13025e-05	-0.000112791	2.48262e-05	-4.37612e-05	0.000236046	0.000177099	-0.000125609	-0.000302301	-0.000164393	4.77855e-06	-0.000245346	-0.000182752	-0.000113947	-0.000427611	-0.000239181	-0.000107508	-0.000222441	3.31387e-05	0.000105548	-0.000352557	-0.000992075	-0.00153887	-0.00234573	-0.00322303	-0.00422537	-0.00531109	-0.00602934	-0.00682514	-0.00761103	-0.00751933	-0.0078473	-0.00770194	-0.00725599	-0.00705447	-0.00684856	-0.0065328	-0.00662299	-0.00644924	-0.00663964	-0.00667846	-0.00662999	-0.00631977	-0.00626414
316.546		1.40197e-05	-0.000329046	-0.000280244	-0.000272453	-0.000357068	9.64034e-05	0.00013465	-1.07636e-05	0.000107352	0.000281114	-7.6676e-05	-2.34547e-05	0.000147724	5.20955e-06	-0.000188627	-0.000317136	-0.000650027	-0.000421865	-0.000412263	-0.000247631	-0.000685773	-0.000479287	-0.000311984	-0.000419799	-0.000640586	-0.000923055	-0.00158224	-0.00223431	-0.00312732	-0.00399901	-0.00472796	-0.00556852	-0.00644405	-0.00687018	-0.00756384	-0.00771215	-0.00785543	-0.00748867	-0.00712694	-0.00706451	-0.00697592	-0.00732741	-0.00707452	-0.00740398	-0.00708029	-0.00738875	-0.00713217	-0.00704188
311.69		0	-8.37512e-05	-0.000311609	1.08269e-05	7.21928e-05	-0.000431305	8.14416e-05	0.000122504	-5.31673e-05	6.43665e-05	-3.0003e-05	0.000167199	-2.98272e-05	-0.000218056	-0.000463113	-0.000154329	-0.00063874	-0.000756631	-0.000524957	-0.000120939	-0.000531732	-0.000207657	-0.000534767	-0.000587745	-0.000495581	-0.00115297	-0.00168128	-0.00183172	-0.0034759	-0.00388108	-0.0044821	-0.00495341	-0.00516586	-0.00566594	-0.00664763	-0.00695639	-0.0061787	-0.00630893	-0.00574629	-0.00617256	-0.00613957	-0.00614323	-0.00656244	-0.00637637	-0.0066612	-0.00661453	-0.00640196	-0.00606613
306.834		0	0	-0.000702893	-0.000449497	-0.000377692	-0.000298303	0.000125976	0.000405922	0.000327481	0.000344494	-0.000421133	-0.000169524	-9.87412e-05	-0.000354236	-0.000247498	0.000136524	-0.000497432	-0.000232408	-0.000226472	-0.00044717	-0.000616057	3.12668e-05	-0.000218738	-0.000145424	-0.00104702	-0.0006489	-0.00128095	-0.00177042	-0.00271919	-0.00361799	-0.00362439	-0.0042872	-0.00447863	-0.0041845	-0.00499292	-0.0051735	-0.00510605	-0.00491244	-0.0044106	-0.00381005	-0.00365169	-0.0037178	-0.00439965	-0.00447176	-0.0041746	-0.00456542	-0.00431084	-0.00470934
[truncated: 142 more columns]
