# Supplementary material for: Towards the engineering of a photon-only two-stroke rotary molecular motor
Source: Nat Commun. 2022 Oct 28;13:6433. doi: 10.1038/s41467-022-33695-x (PMC9616945; doi:10.1038/s41467-022-33695-x)
Supplement: Supplementary file 13 — Source Data [file 41467_2022_33695_MOESM13_ESM.zip › Supplementary Figure 21 source data.xlsx]

## Sheet: SSR-QMMM-MEPs
S1 MEP							S0 MEP
point	θ, deg.	S1, kcal/mol					point	θ, deg.	S0, kcal/mol
1	-11.9311	116.92					1	-12.3393	19.85
2	-6.94122	116.28					2	-7.70853	17.8
3	-2.81609	115.2					3	-3.5421	16.19
4	3.09811	113.36					4	-1.05983	15.48
5	6.21162	123.29	FC(ZP)				5	3.90553	14.5
6	10.6884	112.81					6	6.21163	13.76	FC(ZP)
7	11.8789	112.31					7	11.3488	16.12
8	15.5148	111.87					8	13.8169	16.65
9	18.9739	111.32					9	16.6726	17.42
10	22.3818	110.81					10	19.6429	18.51
11	25.9833	110.21					11	22.8133	19.79
12	29.9992	109.33					12	26.1021	21.18
13	34.2503	108.3					13	29.1824	22.78
14	38.6037	106.9					14	32.8331	27.22
15	43.3462	105.23					15	37.3196	31.71
16	48.3315	103.36					16	41.7136	32.68
17	53.4179	96.89					17	46.0863	37.18
18	59.9961	94					18	50.7203	42.46
19	67.525	90.52					19	55.2734	47.86
20	72.6267	89.23					20	60.2066	53.78
21	81.8721	85.98					21	68.2783	65.28
22	91.1536	84.11					22	83.0253	74.26
23	94.5449	85.05					23	100.751	76.21
24	96.7594	79.9	CI(ZP→EP)				24	96.7594	79.9	CI(ZP→EP)
25	94.5945	82.05					25	113.946	64.18
26	99.4044	81.11					26	122.075	54.18
27	106.322	82.95					27	128.769	44.89
28	113.571	85.66					28	134.721	36.74
29	120.804	89.41					29	139.98	30.28
30	127.824	96.31					30	144.783	21.72
31	132.592	97.67					31	149.06	18.65
32	136.931	99.26					32	152.245	16.84
33	141.561	101					33	154.356	15.37
34	146.431	102.84					34	156.665	15.33
35	151.429	104.59					35	159.143	13.68
36	157.044	105.85					36	161.841	12.32
37	162.24	105.18					37	164.754	10.29
38	167.2	103.94					38	167.716	8.16
39	171.754	102.78					39	170.84	6.12
40	175.825	101.56					40	174.304	3.83
41	179.114	100.84					41	179.126	1.5
42	181.955	100.15					42	180.81	0	FC(EP)
43	184.227	100.08					43	183.429	0.3
44	180.81	110.44	FC(EP)				44	185.901	1.25
45	188.994	99.9					45	189.234	2.15
46	190.975	99.61					46	193.571	3.72
47	193.301	99.65					47	197.577	5.61
48	197.024	99.51					48	201.364	7.71
49	200.755	99.46					49	205.674	10.5
50	204.814	99.34					50	209.375	13.59
51	209.426	99.06					51	212.458	15.16
52	214.464	98.48					52	216.743	17.7
53	220.591	97.26					53	220.764	21.41
54	227.055	95.47					54	224.289	25.31
55	234.015	92.78					55	228.237	31.12
56	240.537	90.51					56	231.074	34.33
57	246.165	89.07					57	234.472	39.18
58	250.869	87.26					58	237.924	44.24
59	255.349	85.8					59	241.715	49.78
60	259.647	84.59					60	245.483	56.24
61	264.392	83.25					61	253.138	64.52
62	266.891	81.22					62	264.308	72.03
63	268.289	79.75					63	267.753	77.13	CI(EP→ZP)
64	267.753	77.13	CI(EP→ZP)				64	286.661	69.55
65	271.708	81.27					65	298.048	56.23
66	278.204	89.3					66	303.546	48.71
67	283.415	92.03					67	309.13	42.49
68	287.38	93.93					68	313.172	38.28
69	290.988	95.83					69	316.536	34.96
70	294.289	97.61					70	319.327	32.37
71	298.148	99.85					71	321.797	30.21
72	302.673	102.36					72	324.368	27.47
73	307.823	105.05					73	327.151	25.74
74	313.644	107.87					74	330.239	24.19
75	320.23	110.5					75	333.78	22.8
76	327.535	113.06					76	337.822	21.78
77	334.983	115.55					77	342.534	21.17
78	341.96	117.11					78	347.661	19.85
79	348.069	116.92					79	352.291	17.8
80	353.059	116.28					80	356.458	16.19
81	357.184	115.2					81	358.94	15.48
82	363.098	113.36					82	363.906	14.5
83	366.212	123.29	FC(ZP)				83	366.212	13.76	FC(ZP)
84	370.688	112.81					84	371.349	16.12
85	371.879	112.31					85	373.817	16.65
86	375.515	111.87					86	376.673	17.42
87	378.974	111.32					87	379.643	18.51
88	382.382	110.81					88	382.813	19.79
89	385.983	110.21					89	386.102	21.18
90	389.999	109.33					90	389.182	22.78
91	394.25	108.3					91	392.833	27.22
92	398.604	106.9					92	397.32	31.71
